# Supplementary material for: STAT3 acts through pre-existing nucleosome-depleted regions bound by FOS during an epigenetic switch linking inflammation to cancer
Source: Epigenetics Chromatin. 2015 Feb 14;8:7. doi: 10.1186/1756-8935-8-7 (PMC4362815; doi:10.1186/1756-8935-8-7)
Supplement: Supplementary file 2 — Additional file 2: All FAIRE sites. Genomic locations of all FAIRE-seq sites discovered in transformed and non-transformed MCF10A-ER-Src cells. (XLS 2 MB) [file 13072_2014_351_MOESM2_ESM.xls]

## Sheet: FAIRE_all
MCF10A-ER-Src (hg19)
chr7	start	stop
chr7	29887	31528
chr7	31754	32878
chr7	33179	34678
chr7	35054	36766
chr7	38418	38792
chr7	69543	69992
chr7	70293	70742
chr7	89043	89417
chr7	90018	90617
chr7	101643	102092
chr7	104943	105542
chr7	115443	116042
chr7	149043	149792
chr7	191418	191867
chr7	194418	194867
chr7	214818	215192
chr7	226218	226592
chr7	679825	680199
chr7	771850	772449
chr7	783025	783324
chr7	807625	808224
chr7	852325	853299
chr7	856000	856374
chr7	857875	858174
chr7	871150	872799
chr7	875725	876474
chr7	907300	907749
chr7	912850	913524
chr7	976075	976524
chr7	985150	985674
chr7	1013950	1014399
chr7	1032775	1033149
chr7	1068400	1068924
chr7	1083625	1084224
chr7	1115500	1115874
chr7	1126450	1126749
chr7	1177900	1178199
chr7	1199725	1200174
chr7	1231900	1232274
chr7	1233550	1233849
chr7	1437025	1437624
chr7	1457050	1457424
chr7	1479100	1479399
chr7	1499125	1499574
chr7	1543975	1544349
chr7	1552825	1553424
chr7	1559950	1560849
chr7	1572325	1572924
chr7	1573450	1573749
chr7	1594975	1595349
chr7	1604050	1604574
chr7	1606900	1607949
chr7	1619350	1619874
chr7	1651225	1651749
chr7	1922725	1923024
chr7	2146600	2146974
chr7	2149825	2150424
chr7	2153575	2154099
chr7	2155675	2156199
chr7	2212450	2213274
chr7	2215075	2215674
chr7	2264500	2265474
chr7	2300275	2300874
chr7	2306425	2306874
chr7	2349400	2349999
chr7	2353975	2354499
chr7	2387575	2388024
chr7	2393725	2394549
chr7	2396950	2397324
chr7	2413000	2413374
chr7	2439475	2439924
chr7	2442700	2443224
chr7	2510575	2511024
chr7	2562550	2562849
chr7	2593675	2593974
chr7	2595250	2595699
chr7	2653750	2654349
chr7	2664700	2665149
chr7	2671075	2671524
chr7	2673025	2673999
chr7	2720575	2720874
chr7	2760550	2760849
chr7	2796925	2798274
chr7	2843500	2844024
chr7	2850925	2851524
chr7	2860150	2860599
chr7	2860825	2862024
chr7	2874400	2874849
chr7	2883850	2884524
chr7	2892850	2893149
chr7	2903200	2904099
chr7	2912725	2913924
chr7	2915575	2916024
chr7	2973700	2974149
chr7	2992750	2993199
chr7	2996275	2996874
chr7	3003850	3004224
chr7	3067750	3068049
chr7	3186400	3186999
chr7	3240100	3240399
chr7	3284125	3284499
chr7	3307525	3308124
chr7	3312100	3312624
chr7	3351400	3351699
chr7	3444100	3444474
chr7	3478825	3479424
chr7	3522400	3522699
chr7	3598900	3599424
chr7	3629350	3629874
chr7	3735325	3735624
chr7	3801250	3801624
chr7	3901450	3902124
chr7	3907525	3907974
chr7	3937075	3937374
chr7	3951175	3951999
chr7	3953950	3954399
chr7	3961825	3962349
chr7	3995500	3996174
chr7	4001575	4001874
chr7	4143175	4143474
chr7	4228600	4229124
chr7	4322500	4323024
chr7	4519075	4519449
chr7	4650400	4650774
chr7	4671175	4671849
chr7	4682350	4682724
chr7	4723750	4724274
chr7	4754875	4755549
chr7	4764925	4765299
chr7	4778425	4778874
chr7	4784350	4785249
chr7	4785625	4785999
chr7	4815025	4815474
chr7	5011150	5011599
chr7	5015875	5016174
chr7	5216650	5217099
chr7	5232925	5233224
chr7	5293900	5294274
chr7	5295475	5295924
chr7	5405650	5406024
chr7	5436700	5437224
chr7	5448325	5448849
chr7	5458150	5458524
chr7	5463625	5463924
chr7	5469625	5469924
chr7	5534200	5534649
chr7	5564875	5565324
chr7	5565775	5566074
chr7	5588725	5589474
chr7	5595550	5595849
chr7	5597650	5598099
chr7	5598325	5598999
chr7	5609725	5610099
chr7	5635675	5636499
chr7	5647900	5648349
chr7	5669500	5670774
chr7	5676550	5677074
chr7	5682550	5682849
chr7	5686375	5686974
chr7	5697475	5697999
chr7	5704900	5705499
chr7	5717650	5718099
chr7	5731675	5732274
chr7	5732950	5733699
chr7	5740750	5741199
chr7	5742550	5742999
chr7	5743975	5744499
chr7	5813350	5813874
chr7	5817025	5817324
chr7	5826025	5826549
chr7	5862400	5862924
chr7	5896000	5896449
chr7	5934775	5935074
chr7	5971450	5971974
chr7	6003100	6003399
chr7	6023500	6024099
chr7	6034975	6035574
chr7	6048625	6049149
chr7	6055300	6055899
chr7	6098725	6099099
chr7	6116800	6117399
chr7	6120925	6121449
chr7	6144175	6144549
chr7	6215351	6215725
chr7	6220751	6221050
chr7	6288176	6288775
chr7	6289826	6290425
chr7	6346076	6346525
chr7	6357476	6357925
chr7	6362576	6363100
chr7	6388526	6388975
chr7	6407576	6408025
chr7	6413801	6414250
chr7	6424826	6425800
chr7	6432851	6433375
chr7	6443426	6443875
chr7	6475226	6475750
chr7	6483176	6483700
chr7	6486551	6487075
chr7	6487451	6488350
chr7	6493226	6493825
chr7	6746501	6746800
chr7	6831926	6832450
chr7	6864176	6864475
chr7	6866576	6866875
chr7	6868976	6869425
chr7	7118276	7118575
chr7	7138976	7139725
chr7	7139951	7140550
chr7	7142876	7143400
chr7	7161626	7162150
chr7	7162376	7163125
chr7	7175876	7176625
chr7	7204076	7204375
chr7	7215926	7217125
chr7	7217651	7218175
chr7	7218476	7219000
chr7	7221401	7222300
chr7	7247576	7247950
chr7	7261076	7261900
chr7	7368926	7369375
chr7	7371851	7372300
chr7	7392401	7392925
chr7	7414451	7414750
chr7	7425026	7425400
chr7	7455701	7456300
chr7	7463876	7464475
chr7	7466276	7466725
chr7	7468526	7468825
chr7	7478351	7479100
chr7	7486226	7486675
chr7	7515401	7515700
chr7	7529201	7529575
chr7	7530176	7530475
chr7	7532126	7532650
chr7	7568951	7569250
chr7	7573826	7574125
chr7	7581026	7581475
chr7	7592876	7594225
chr7	7603901	7604500
chr7	7679876	7681375
chr7	7715351	7715650
chr7	7721126	7721500
chr7	7733501	7733875
chr7	7736276	7736575
chr7	7744451	7744975
chr7	7758776	7759450
chr7	7801601	7802575
chr7	7804976	7805425
chr7	7811876	7812475
chr7	7817501	7817950
chr7	7838876	7839175
chr7	7847726	7848250
chr7	7869251	7869700
chr7	7900826	7901350
chr7	7953101	7953400
chr7	7961651	7961950
chr7	8007926	8008600
chr7	8030201	8030575
chr7	8075501	8075950
chr7	8188601	8188900
chr7	8230076	8230450
chr7	8241776	8242150
chr7	8257001	8257525
chr7	8315126	8315425
chr7	8317076	8317375
chr7	8335676	8336050
chr7	8405051	8405575
chr7	8476601	8476900
chr7	8763701	8764150
chr7	8946251	8946550
chr7	9131051	9131350
chr7	9505226	9505675
chr7	10276901	10277350
chr7	10513751	10514125
chr7	10523276	10523800
chr7	10748126	10748500
chr7	10842101	10842625
chr7	10928801	10929325
chr7	10979276	10980175
chr7	11012576	11013625
chr7	11013926	11014450
chr7	11022401	11022700
chr7	11187026	11187325
chr7	11251676	11252200
chr7	11268101	11268550
chr7	11270501	11270875
chr7	11353076	11353375
chr7	11359076	11359675
chr7	11380901	11381425
chr7	11383301	11383900
chr7	11467376	11467675
chr7	11476001	11476300
chr7	11477576	11477950
chr7	11498276	11498875
chr7	11562551	11562925
chr7	11564501	11564800
chr7	11579951	11580475
chr7	11597201	11597800
chr7	11733701	11734000
chr7	11798201	11798575
chr7	11799926	11800450
chr7	12107126	12107425
chr7	12202001	12202300
chr7	12250601	12251575
chr7	12342701	12343000
chr7	12395651	12395950
chr7	12428651	12429175
chr7	12463226	12463525
chr7	12498101	12498400
chr7	12514901	12515350
chr7	12529751	12530050
chr7	12564476	12564925
chr7	12584201	12584500
chr7	12601676	12601975
chr7	12609626	12610225
chr7	12663626	12663925
chr7	12675401	12675850
chr7	12678551	12678925
chr7	12683426	12683725
chr7	12687326	12687700
chr7	12709676	12710050
chr7	12714551	12714925
chr7	12726926	12727450
chr7	12735626	12736075
chr7	12745601	12745900
chr7	12751826	12752275
chr7	12755201	12755875
chr7	12758576	12759325
chr7	12761726	12762100
chr7	12768851	12769150
chr7	12770801	12771325
chr7	12841601	12842050
chr7	12849026	12849325
chr7	12853601	12854275
chr7	12905126	12905575
chr7	12912176	12912475
chr7	12946076	12946375
chr7	12963551	12964075
chr7	12981176	12981625
chr7	12983501	12983800
chr7	12991076	12991600
chr7	13020701	13021075
chr7	13028951	13029550
chr7	13056926	13057900
chr7	13063826	13064425
chr7	13071101	13072000
chr7	13082201	13082725
chr7	13137101	13137550
chr7	13138601	13139275
chr7	13143551	13144075
chr7	13220951	13221325
chr7	13232651	13232950
chr7	13237076	13237600
chr7	13279976	13280425
chr7	13302476	13302850
chr7	13782326	13782775
chr7	13818551	13818925
chr7	13839176	13839475
chr7	13840601	13841050
chr7	13869401	13870675
chr7	13889576	13890625
chr7	13891826	13892425
chr7	13900301	13900600
chr7	13902476	13902775
chr7	13919501	13920100
chr7	13920401	13920775
chr7	13959551	13960300
chr7	14018876	14019250
chr7	14020601	14021200
chr7	14028851	14029525
chr7	14030651	14031475
chr7	14060651	14061175
chr7	14161301	14161600
chr7	14236226	14236600
chr7	14264051	14264425
chr7	14314976	14315275
chr7	14433776	14434075
chr7	14497301	14497825
chr7	14547101	14547775
chr7	14580326	14580625
chr7	14644226	14644600
chr7	15055676	15055975
chr7	15136526	15137050
chr7	15259151	15259450
chr7	15777251	15777550
chr7	15888701	15889000
chr7	16067651	16068100
chr7	16110851	16111300
chr7	16117601	16118125
chr7	16124801	16125100
chr7	16138376	16138750
chr7	16154201	16154500
chr7	16168901	16169425
chr7	16285376	16285675
chr7	16356626	16357000
chr7	16386251	16386550
chr7	16436576	16436950
chr7	16437326	16438300
chr7	16440101	16440400
chr7	16460051	16460500
chr7	16471751	16472125
chr7	16524326	16524775
chr7	16532276	16532575
chr7	16683701	16684000
chr7	16685126	16685650
chr7	16686326	16686700
chr7	16688801	16689250
chr7	16689851	16690375
chr7	16692401	16693000
chr7	16697426	16697875
chr7	16700726	16701100
chr7	16707476	16708225
chr7	16728926	16729225
chr7	16748576	16749025
chr7	16779701	16780300
chr7	16792826	16793425
chr7	16810226	16810750
chr7	16834451	16834825
chr7	16840676	16841050
chr7	16844276	16845175
chr7	16851251	16851550
chr7	16886801	16887100
chr7	16930976	16931350
chr7	16954376	16956175
chr7	16965851	16966375
chr7	16974926	16975450
chr7	17017976	17018350
chr7	17020451	17020750
chr7	17025176	17025550
chr7	17029376	17030125
chr7	17047451	17047975
chr7	17052851	17053225
chr7	17060726	17061250
chr7	17067176	17067475
chr7	17080826	17081350
chr7	17130326	17130775
chr7	17134451	17135200
chr7	17137451	17137975
chr7	17138876	17139700
chr7	17162651	17163175
chr7	17273951	17274625
chr7	17315576	17316100
chr7	17335151	17335450
chr7	17337851	17338225
chr7	17339351	17339650
chr7	17344526	17345050
chr7	17346551	17347075
chr7	17350901	17351200
chr7	17409551	17410150
chr7	17411126	17411650
chr7	17411876	17412325
chr7	17445326	17445925
chr7	17448026	17448625
chr7	17484251	17484775
chr7	17529551	17530075
chr7	17532026	17532325
chr7	17533001	17533375
chr7	17560976	17561500
chr7	17563826	17564425
chr7	17572676	17573200
chr7	17575451	17575900
chr7	17586101	17586700
chr7	17599001	17599375
chr7	17600051	17601025
chr7	17619851	17620150
chr7	17639426	17640400
chr7	17663276	17663575
chr7	17664776	17665075
chr7	17672651	17673250
chr7	17678276	17678875
chr7	17691326	17692075
chr7	17694626	17695075
chr7	17702651	17703175
chr7	17713826	17714350
chr7	17719526	17720275
chr7	17721776	17722075
chr7	17722301	17722600
chr7	17729126	17730175
chr7	17732351	17732650
chr7	17735951	17736625
chr7	17746301	17746750
chr7	17809376	17809900
chr7	17812751	17813350
chr7	17813801	17814325
chr7	17978726	17979250
chr7	17980526	17981125
chr7	17988176	17988700
chr7	18026576	18026875
chr7	18028301	18028600
chr7	18059276	18059650
chr7	18092576	18093025
chr7	18202601	18203125
chr7	18337076	18337375
chr7	18356951	18357550
chr7	18385226	18385750
chr7	18391901	18392500
chr7	18397301	18397675
chr7	18437951	18438400
chr7	18442301	18442825
chr7	18460301	18460825
chr7	18466151	18466600
chr7	18497426	18498025
chr7	18535076	18535375
chr7	18539126	18539425
chr7	18548051	18549100
chr7	18610451	18610975
chr7	18630326	18630625
chr7	18678776	18679150
chr7	18705701	18706075
chr7	18707051	18707425
chr7	18732926	18733450
chr7	18859001	18859300
chr7	18869351	18869650
chr7	18904451	18904900
chr7	18905876	18906775
chr7	18917801	18918100
chr7	18929651	18930325
chr7	18998201	18998650
chr7	19013726	19014025
chr7	19014326	19014925
chr7	19017101	19017400
chr7	19017701	19018225
chr7	19036001	19036300
chr7	19059776	19060075
chr7	19063376	19063825
chr7	19066451	19066975
chr7	19069901	19070275
chr7	19118576	19119250
chr7	19152326	19152775
chr7	19153901	19154200
chr7	19161551	19162000
chr7	19193501	19193800
chr7	19253351	19253650
chr7	19308251	19308700
chr7	19401626	19402225
chr7	19444451	19445125
chr7	19547801	19548175
chr7	19562126	19562500
chr7	19577651	19577950
chr7	19597976	19598500
chr7	19599776	19601200
chr7	19661351	19661875
chr7	19688426	19688800
chr7	19748501	19749025
chr7	19753301	19753675
chr7	19761851	19762150
chr7	19770926	19771225
chr7	19955726	19956025
chr7	19970426	19970875
chr7	19997801	19998400
chr7	20003126	20003575
chr7	20123426	20123875
chr7	20212376	20212750
chr7	20230451	20230750
chr7	20238851	20239450
chr7	20257151	20257675
chr7	20259251	20259775
chr7	20260751	20261050
chr7	20269751	20270275
chr7	20341001	20341300
chr7	20366501	20367100
chr7	20369126	20369650
chr7	20370026	20370400
chr7	20372201	20372500
chr7	20392376	20393050
chr7	20404526	20405800
chr7	20434751	20435125
chr7	20447351	20447875
chr7	20448101	20448550
chr7	20474876	20475325
chr7	20498126	20498575
chr7	20553926	20554450
chr7	20572376	20572975
chr7	20581751	20582725
chr7	20636201	20636725
chr7	20638076	20638525
chr7	20687726	20688175
chr7	20784626	20784925
chr7	20856176	20856550
chr7	20935151	20935675
chr7	20936576	20937100
chr7	21017276	21017575
chr7	21023351	21023650
chr7	21037901	21038350
chr7	21050726	21051325
chr7	21067826	21068350
chr7	21102926	21103225
chr7	21104651	21105175
chr7	21126326	21126850
chr7	21139076	21139525
chr7	21145826	21146125
chr7	21162851	21163150
chr7	21168026	21168475
chr7	21232226	21232825
chr7	21293651	21294100
chr7	21320726	21321100
chr7	21405851	21406300
chr7	21447401	21447775
chr7	21465776	21466300
chr7	21466526	21467200
chr7	21467501	21467875
chr7	21619751	21620275
chr7	21656576	21657175
chr7	21657401	21658000
chr7	21789176	21789475
chr7	21806801	21807400
chr7	21924101	21924550
chr7	21978926	21979450
chr7	21981026	21981625
chr7	21982526	21983050
chr7	21985826	21986125
chr7	22041026	22041325
chr7	22143176	22143700
chr7	22149851	22150300
chr7	22195751	22196275
chr7	22248476	22248775
chr7	22390451	22390825
chr7	22391501	22391950
chr7	22397126	22398025
chr7	22401326	22402000
chr7	22415051	22415500
chr7	22441151	22441675
chr7	22470026	22470700
chr7	22472651	22473025
chr7	22528376	22528975
chr7	22532876	22533175
chr7	22563626	22563925
chr7	22599551	22599925
chr7	22600901	22601425
chr7	22604876	22605175
chr7	22609526	22610050
chr7	22617026	22617700
chr7	22618001	22618300
chr7	22622801	22623400
chr7	22637426	22637950
chr7	22693376	22693900
chr7	22707176	22707925
chr7	22711451	22711750
chr7	22734626	22734925
chr7	22740101	22740475
chr7	22757651	22758175
chr7	22765976	22766800
chr7	22768001	22768600
chr7	22770776	22771300
chr7	22822151	22822450
chr7	22831076	22831375
chr7	22862126	22862875
chr7	22893776	22894150
chr7	22894376	22894900
chr7	22895501	22896025
chr7	22898126	22899850
chr7	22948376	22948675
chr7	23020001	23020525
chr7	23030201	23030500
chr7	23049251	23049700
chr7	23052626	23052925
chr7	23053526	23054200
chr7	23060276	23060950
chr7	23062001	23062300
chr7	23065751	23066275
chr7	23084201	23084500
chr7	23095151	23095600
chr7	23102051	23102650
chr7	23111726	23112025
chr7	23125526	23125975
chr7	23145176	23145475
chr7	23221226	23221900
chr7	23224601	23225050
chr7	23275301	23276050
chr7	23281901	23282350
chr7	23286176	23286475
chr7	23312651	23313100
chr7	23316926	23317450
chr7	23338601	23339125
chr7	23355026	23355475
chr7	23373101	23373700
chr7	23374001	23374750
chr7	23387201	23387725
chr7	23389151	23389450
chr7	23396876	23397325
chr7	23457701	23458225
chr7	23469926	23470675
chr7	23502476	23502850
chr7	23509751	23510500
chr7	23513876	23514250
chr7	23569901	23570350
chr7	23571401	23571925
chr7	23584451	23585200
chr7	23586476	23587075
chr7	23610176	23610700
chr7	23634851	23635150
chr7	23637626	23638000
chr7	23736701	23737000
chr7	23751926	23752375
chr7	23799626	23800150
chr7	23902826	23903125
chr7	23904551	23905075
chr7	23978501	23979025
chr7	24092276	24092950
chr7	24114551	24114925
chr7	24169151	24169675
chr7	24183101	24183550
chr7	24191951	24192400
chr7	24329801	24330325
chr7	24418826	24419275
chr7	24441626	24442000
chr7	24478676	24479125
chr7	24615701	24616225
chr7	24631526	24631825
chr7	24741101	24741775
chr7	24761276	24761725
chr7	24766751	24767350
chr7	24781226	24781975
chr7	24793451	24793825
chr7	24795176	24795700
chr7	24814451	24814975
chr7	24818426	24819025
chr7	24826451	24827125
chr7	24828551	24829000
chr7	24859751	24860200
chr7	24860426	24861550
chr7	24865676	24866575
chr7	24922526	24923050
chr7	24944426	24944950
chr7	24947126	24947725
chr7	24952076	24952525
chr7	24960776	24961300
chr7	24995576	24996100
chr7	25010726	25011400
chr7	25048826	25049350
chr7	25054301	25054750
chr7	25067876	25068700
chr7	25132901	25133200
chr7	25133801	25134325
chr7	25138001	25138450
chr7	25156901	25157275
chr7	25164701	25165525
chr7	25299251	25299700
chr7	25345451	25345900
chr7	25350926	25351450
chr7	25518701	25519000
chr7	25843751	25844275
chr7	25886276	25886800
chr7	25889201	25889650
chr7	25891151	25891600
chr7	25896551	25897000
chr7	25901651	25902550
chr7	25932476	25932850
chr7	25965626	25966150
chr7	25980476	25981000
chr7	25984676	25985125
chr7	25992551	25992850
chr7	26047151	26047450
chr7	26101226	26101750
chr7	26122826	26123200
chr7	26127251	26127850
chr7	26130551	26130850
chr7	26137151	26137675
chr7	26183126	26183725
chr7	26194976	26195500
chr7	26195951	26196475
chr7	26224901	26225275
chr7	26228051	26228500
chr7	26240201	26240950
chr7	26242151	26242525
chr7	26243876	26244250
chr7	26255801	26256100
chr7	26276651	26277100
chr7	26304701	26305150
chr7	26319626	26319925
chr7	26345051	26345500
chr7	26346476	26347225
chr7	26347451	26347900
chr7	26355776	26356225
chr7	26360951	26361475
chr7	26386076	26386675
chr7	26404676	26405125
chr7	26408201	26408575
chr7	26409101	26409550
chr7	26438876	26439175
chr7	26489201	26489800
chr7	26500151	26500600
chr7	26503676	26503975
chr7	26513576	26514025
chr7	26530751	26531275
chr7	26540351	26540650
chr7	26554976	26555575
chr7	26589551	26589925
chr7	26613401	26613700
chr7	26614001	26614450
chr7	26643176	26643775
chr7	26655776	26656150
chr7	26688251	26688700
chr7	26693201	26694100
chr7	26704601	26704975
chr7	26707001	26707675
chr7	26714726	26715175
chr7	26745101	26745625
chr7	26799026	26799325
chr7	26893376	26893825
chr7	26899901	26900350
chr7	26904026	26905000
chr7	26908526	26909050
chr7	26942126	26942425
chr7	26951951	26952325
chr7	26998451	26998975
chr7	27033551	27033850
chr7	27071126	27071500
chr7	27120326	27120925
chr7	27138401	27139150
chr7	27150776	27151300
chr7	27152726	27153175
chr7	27173876	27174550
chr7	27175451	27176425
chr7	27183101	27183625
chr7	27235826	27236200
chr7	27261026	27261325
chr7	27288326	27288925
chr7	27301676	27302125
chr7	27317126	27317725
chr7	27340001	27340450
chr7	27342626	27343075
chr7	27386426	27387025
chr7	27403976	27404500
chr7	27412076	27412375
chr7	27462851	27463375
chr7	27482051	27482500
chr7	27648776	27649075
chr7	27650651	27651175
chr7	27680801	27681625
chr7	27686576	27687625
chr7	27702476	27703000
chr7	27717401	27718225
chr7	27729326	27729700
chr7	27778901	27779950
chr7	27780251	27780700
chr7	27784676	27785050
chr7	27803726	27804100
chr7	27824051	27824350
chr7	27907601	27908050
chr7	27913601	27914200
chr7	28059851	28060450
chr7	28076801	28077325
chr7	28109651	28109950
chr7	28117901	28118200
chr7	28123151	28123750
chr7	28133351	28133725
chr7	28136201	28136725
chr7	28142351	28142800
chr7	28152401	28152925
chr7	28195451	28196050
chr7	28205876	28206325
chr7	28218251	28218625
chr7	28324001	28324375
chr7	28338401	28338925
chr7	28340576	28341400
chr7	28367801	28368100
chr7	28388126	28388650
chr7	28394051	28394725
chr7	28398026	28398700
chr7	28412651	28412950
chr7	28445201	28445875
chr7	28447151	28447675
chr7	28448801	28449250
chr7	28450826	28451200
chr7	28459226	28459825
chr7	28575776	28576075
chr7	28626251	28627225
chr7	28628126	28628650
chr7	28648376	28648825
chr7	28651451	28652125
chr7	28652801	28653100
chr7	28666226	28666525
chr7	28705676	28706200
chr7	28713851	28714600
chr7	28725326	28726375
chr7	28728176	28728700
chr7	28787951	28788250
chr7	28788851	28789300
chr7	28794926	28795225
chr7	28808126	28808725
chr7	28844426	28845025
chr7	28846526	28846825
chr7	28895351	28895950
chr7	28897826	28898275
chr7	28911926	28912300
chr7	28959026	28959550
chr7	28961351	28961800
chr7	28962176	28962700
chr7	28966601	28967125
chr7	28989401	28989700
chr7	29024201	29024575
chr7	29026301	29026900
chr7	29027651	29028175
chr7	29028401	29029000
chr7	29045426	29045950
chr7	29074826	29075425
chr7	29142251	29142625
chr7	29144876	29145250
chr7	29146001	29146450
chr7	29149301	29149825
chr7	29153126	29153950
chr7	29166476	29166925
chr7	29178776	29179300
chr7	29180426	29180950
chr7	29247026	29247550
chr7	29295251	29296150
chr7	29304626	29305225
chr7	29321426	29321950
chr7	29324801	29325625
chr7	29326976	29327500
chr7	29368226	29368825
chr7	29389001	29389375
chr7	29410001	29410750
chr7	29420726	29421175
chr7	29448326	29448850
chr7	29453351	29453875
chr7	29481776	29482150
chr7	29489576	29489875
chr7	29578976	29579500
chr7	29603126	29603650
chr7	29604776	29605075
chr7	29609126	29609650
chr7	29626226	29626525
chr7	29628776	29629150
chr7	29645726	29646250
chr7	29647451	29647975
chr7	29649176	29649775
chr7	29662076	29662675
chr7	29674751	29675725
chr7	29719376	29719825
chr7	29723576	29724325
chr7	29725676	29725975
chr7	29762651	29763175
chr7	29782376	29782900
chr7	29790251	29790700
chr7	29892626	29893150
chr7	29893976	29894575
chr7	29905151	29905600
chr7	29906126	29906725
chr7	29911526	29911975
chr7	29919251	29919625
chr7	29961026	29961550
chr7	29971601	29972125
chr7	30008276	30008725
chr7	30026876	30027175
chr7	30027551	30027850
chr7	30041651	30041950
chr7	30065876	30066625
chr7	30068801	30069100
chr7	30101426	30101725
chr7	30107726	30108175
chr7	30130901	30131425
chr7	30182276	30182800
chr7	30183326	30183925
chr7	30198626	30198925
chr7	30202301	30202675
chr7	30204101	30204475
chr7	30208676	30209275
chr7	30210551	30210850
chr7	30211301	30211750
chr7	30212201	30213100
chr7	30264251	30264700
chr7	30265376	30265975
chr7	30278501	30279025
chr7	30281351	30281800
chr7	30292976	30293350
chr7	30323576	30324325
chr7	30327251	30327625
chr7	30328676	30329050
chr7	30329876	30330250
chr7	30341351	30341800
chr7	30348026	30348325
chr7	30358076	30358450
chr7	30361751	30362350
chr7	30387626	30388150
chr7	30442976	30443650
chr7	30446501	30447250
chr7	30447776	30448075
chr7	30452576	30453175
chr7	30499151	30499525
chr7	30505001	30505375
chr7	30508526	30509500
chr7	30510476	30510850
chr7	30518951	30519250
chr7	30541526	30541900
chr7	30542726	30543100
chr7	30544301	30544900
chr7	30557201	30557500
chr7	30588326	30588925
chr7	30590576	30591100
chr7	30596426	30597025
chr7	30602876	30603400
chr7	30603851	30604375
chr7	30634226	30634600
chr7	30780026	30780550
chr7	30810251	30810550
chr7	30828926	30829450
chr7	30838976	30839800
chr7	30840251	30840775
chr7	30854651	30854950
chr7	30855251	30855550
chr7	30928301	30928750
chr7	31023101	31023550
chr7	31162151	31162675
chr7	31168676	31168975
chr7	31174076	31174525
chr7	31412951	31413400
chr7	31447976	31448350
chr7	31471901	31472200
chr7	31673501	31673875
chr7	31774151	31774450
chr7	31775951	31776475
chr7	31783826	31784350
chr7	31822076	31822375
chr7	31921826	31922275
chr7	31923326	31923850
chr7	31929851	31930150
chr7	31987601	31988050
chr7	32132801	32133625
chr7	32148251	32148850
chr7	32202551	32203225
chr7	32204126	32204575
chr7	32243951	32244475
chr7	32374676	32375125
chr7	32376251	32376850
chr7	32397176	32397550
chr7	32493101	32493625
chr7	32502776	32503075
chr7	32510501	32510800
chr7	32516351	32516875
chr7	32519201	32519575
chr7	32529776	32530750
chr7	32542301	32542600
chr7	32545826	32546350
chr7	32547101	32547400
chr7	32576126	32576650
chr7	32583176	32583475
chr7	32617076	32617375
chr7	32619401	32619700
chr7	32626301	32626900
chr7	32628251	32628775
chr7	32656226	32656750
chr7	32662451	32662900
chr7	32677976	32678275
chr7	32697551	32698075
chr7	32701976	32702275
chr7	32708201	32708575
chr7	32768801	32769100
chr7	32769776	32770075
chr7	32770301	32770600
chr7	32772326	32772625
chr7	32780426	32780875
chr7	32815601	32815975
chr7	32823926	32824300
chr7	32830376	32830675
chr7	32921351	32921725
chr7	32929526	32930425
chr7	32931551	32932000
chr7	32932301	32932900
chr7	32954351	32954650
chr7	32956826	32957275
chr7	32997776	32998075
chr7	33004376	33004750
chr7	33016601	33017200
chr7	33018776	33019300
chr7	33032351	33032725
chr7	33080351	33080950
chr7	33090326	33090625
chr7	33093926	33094225
chr7	33102476	33103000
chr7	33139976	33140275
chr7	33141626	33141925
chr7	33147251	33147700
chr7	33168626	33169375
chr7	33171026	33171325
chr7	33498851	33499300
chr7	33525326	33525775
chr7	33617801	33618250
chr7	33706826	33707350
chr7	33756176	33756475
chr7	33761876	33762475
chr7	33782951	33783850
chr7	33785576	33785875
chr7	33814526	33815200
chr7	33845351	33845875
chr7	33847526	33848350
chr7	33864626	33864925
chr7	33871376	33871750
chr7	33881201	33881650
chr7	33885551	33885850
chr7	33889676	33890050
chr7	33932951	33933475
chr7	33972326	33972925
chr7	33973601	33974050
chr7	34019576	34019875
chr7	34022051	34022425
chr7	34026776	34027375
chr7	34075526	34076050
chr7	34097501	34097950
chr7	34100726	34101325
chr7	34125701	34126075
chr7	34135676	34136200
chr7	34172951	34174150
chr7	34194701	34195300
chr7	34205651	34205950
chr7	34247426	34247950
chr7	34299776	34300375
chr7	34312601	34312900
chr7	34360451	34360975
chr7	34414751	34415125
chr7	34470101	34470625
chr7	34491551	34491925
chr7	34503401	34503925
chr7	34569851	34570375
chr7	34636451	34636900
chr7	34678901	34679200
chr7	34711976	34712575
chr7	34788026	34788475
chr7	34799051	34799575
chr7	34885451	34885825
chr7	34888751	34889275
chr7	34891901	34892500
chr7	34909676	34910275
chr7	34931576	34931875
chr7	34978601	34979125
chr7	35042801	35044150
chr7	35065076	35065375
chr7	35065751	35066350
chr7	35075351	35075650
chr7	35087576	35087875
chr7	35112926	35113450
chr7	35146226	35146675
chr7	35240801	35241100
chr7	35559776	35560300
chr7	35577026	35577400
chr7	35593226	35593675
chr7	35595626	35596000
chr7	35645201	35645800
chr7	35664176	35664625
chr7	35670251	35670625
chr7	35737001	35737525
chr7	35749076	35749525
chr7	35762576	35763025
chr7	35767226	35767675
chr7	35776376	35776825
chr7	35840051	35840950
chr7	35845376	35845825
chr7	35945951	35946550
chr7	35947226	35947600
chr7	35956601	35956900
chr7	36015476	36015925
chr7	36024776	36025300
chr7	36033326	36033775
chr7	36073601	36073975
chr7	36076151	36077500
chr7	36087626	36088225
chr7	36154901	36155650
chr7	36156251	36156700
chr7	36158726	36159400
chr7	36168176	36168700
chr7	36192401	36192925
chr7	36198026	36198400
chr7	36201551	36202075
chr7	36225476	36225775
chr7	36320351	36320875
chr7	36329576	36330175
chr7	36331076	36331600
chr7	36342701	36343450
chr7	36352151	36352450
chr7	36358601	36358900
chr7	36386051	36386350
chr7	36427226	36427750
chr7	36429026	36429400
chr7	36430001	36430300
chr7	36431351	36431650
chr7	36435101	36435400
chr7	36512876	36513175
chr7	36513476	36513775
chr7	36527351	36527800
chr7	36566426	36567025
chr7	36575351	36575875
chr7	36637151	36637450
chr7	36696626	36697075
chr7	36698126	36699100
chr7	36710426	36710875
chr7	36723551	36724075
chr7	36834926	36835375
chr7	36860351	36860650
chr7	36867476	36867925
chr7	36894926	36895375
chr7	37006901	37007350
chr7	37045301	37045675
chr7	37071326	37072075
chr7	37129526	37129975
chr7	37135826	37136500
chr7	37221551	37222075
chr7	37238501	37238875
chr7	37241126	37241650
chr7	37247951	37248625
chr7	37250501	37251025
chr7	37256126	37256425
chr7	37269776	37270300
chr7	37274351	37274800
chr7	37287476	37287925
chr7	37295501	37295950
chr7	37337051	37337425
chr7	37359026	37359325
chr7	37360301	37360900
chr7	37394126	37394950
chr7	37535276	37535650
chr7	37599401	37599775
chr7	37705826	37706425
chr7	37709126	37709725
chr7	37723151	37723450
chr7	37733726	37734400
chr7	37737926	37738300
chr7	37741301	37741900
chr7	37742951	37743250
chr7	37753226	37753525
chr7	37754201	37754575
chr7	37768226	37768900
chr7	37771751	37772950
chr7	37835726	37836025
chr7	37857551	37858000
chr7	37866476	37866925
chr7	37871726	37872175
chr7	37941701	37942150
chr7	37943876	37944175
chr7	37953701	37954000
chr7	37956776	37957075
chr7	38110151	38110675
chr7	38137076	38137375
chr7	38145476	38145925
chr7	38147051	38147425
chr7	38209676	38209975
chr7	38217401	38218075
chr7	38220101	38220400
chr7	38226476	38227000
chr7	38235776	38236825
chr7	38262026	38262550
chr7	38292926	38293300
chr7	38293826	38294125
chr7	38310176	38310475
chr7	38358326	38358850
chr7	38409401	38409925
chr7	38422076	38422675
chr7	38473451	38473975
chr7	38491451	38491750
chr7	38578001	38578450
chr7	38600726	38601250
chr7	38623901	38625175
chr7	38640326	38640775
chr7	38696576	38696875
chr7	38713301	38713900
chr7	38726426	38726875
chr7	38739026	38739475
chr7	38739701	38740075
chr7	38741651	38742100
chr7	38742626	38743000
chr7	38743826	38744275
chr7	38770901	38771275
chr7	38784251	38784775
chr7	38836451	38836900
chr7	38903276	38903650
chr7	38921876	38922175
chr7	38948576	38949025
chr7	38972126	38972575
chr7	39205451	39205750
chr7	39493301	39493675
chr7	39504551	39505075
chr7	39544526	39544900
chr7	39559451	39559900
chr7	39619901	39620500
chr7	39629276	39629800
chr7	39723551	39724000
chr7	39772676	39773200
chr7	39781451	39782050
chr7	39785801	39786175
chr7	39850601	39851125
chr7	39920051	39920500
chr7	39932201	39932500
chr7	39935876	39936400
chr7	39988826	39989500
chr7	40047776	40048300
chr7	40092101	40092550
chr7	40096901	40097275
chr7	40125026	40125325
chr7	40132751	40133050
chr7	40346276	40346575
chr7	40349651	40350025
chr7	40369226	40369525
chr7	40433351	40433650
chr7	40564826	40565125
chr7	40591151	40591600
chr7	40647851	40648150
chr7	40720376	40720675
chr7	40737251	40737775
chr7	40743026	40743400
chr7	40748651	40749175
chr7	40756751	40757050
chr7	40786151	40786450
chr7	40787426	40787725
chr7	40883126	40883575
chr7	40899551	40900075
chr7	40961651	40962475
chr7	41025701	41026525
chr7	41044826	41045350
chr7	41046251	41046625
chr7	41066951	41067325
chr7	41068451	41069125
chr7	41098751	41099350
chr7	41105201	41105725
chr7	41147126	41148175
chr7	41149751	41150275
chr7	41156426	41156725
chr7	41188001	41188600
chr7	41225351	41225875
chr7	41226851	41227375
chr7	41229326	41229925
chr7	41256851	41257375
chr7	41263901	41264425
chr7	41274851	41275150
chr7	41278826	41279125
chr7	41332076	41332675
chr7	41345651	41345950
chr7	41356301	41356600
chr7	41403251	41403700
chr7	41465576	41465875
chr7	41476751	41477275
chr7	41487626	41488075
chr7	41578451	41578750
chr7	41612576	41613100
chr7	41624351	41624800
chr7	41732951	41733400
chr7	41736026	41736475
chr7	41738276	41738800
chr7	41742626	41743000
chr7	41744651	41745175
chr7	41749226	41749525
chr7	41819426	41819950
chr7	41849126	41849650
chr7	41908676	41909200
chr7	41909726	41910100
chr7	41956001	41956675
chr7	41958251	41958550
chr7	41980226	41980825
chr7	41982551	41982925
chr7	41995376	41995975
chr7	42006701	42007150
chr7	42016676	42016975
chr7	42024476	42025000
chr7	42030326	42030925
chr7	42035876	42036700
chr7	42052676	42052975
chr7	42109601	42110200
chr7	42111401	42111775
chr7	42137276	42137875
chr7	42143801	42144100
chr7	42147251	42147550
chr7	42201176	42201775
chr7	42229151	42229525
chr7	42232826	42233200
chr7	42237776	42238375
chr7	42259001	42259450
chr7	42271751	42272350
chr7	42278501	42279025
chr7	42284426	42284875
chr7	42293801	42294325
chr7	42312776	42313300
chr7	42313601	42314125
chr7	42317201	42317500
chr7	42323051	42323725
chr7	42332426	42333100
chr7	42533126	42533650
chr7	42534251	42534775
chr7	42541751	42542050
chr7	42613451	42613900
chr7	42614426	42614725
chr7	42636926	42637300
chr7	42646076	42646450
chr7	42685601	42685900
chr7	42700976	42701275
chr7	42711026	42711700
chr7	42717251	42718300
chr7	42730601	42731125
chr7	42809576	42810175
chr7	42813926	42814525
chr7	42829751	42830200
chr7	42871301	42871675
chr7	42908951	42909400
chr7	42916001	42916525
chr7	42923576	42924025
chr7	42953951	42954400
chr7	42955226	42955525
chr7	42971576	42972175
chr7	42980726	42981250
chr7	43004501	43004950
chr7	43012451	43013125
chr7	43030676	43030975
chr7	43057976	43058500
chr7	43077776	43078225
chr7	43158851	43159450
chr7	43180751	43181125
chr7	43186826	43187125
chr7	43187651	43188400
chr7	43204226	43204825
chr7	43235951	43236325
chr7	43240076	43240375
chr7	43300751	43301275
chr7	43333751	43334350
chr7	43341776	43342300
chr7	43343426	43344025
chr7	43353626	43354000
chr7	43368401	43368775
chr7	43402151	43402975
chr7	43494476	43495000
chr7	43502426	43503550
chr7	43505726	43506100
chr7	43528451	43528750
chr7	43531451	43531975
chr7	43561826	43562275
chr7	43574501	43574800
chr7	43575476	43575925
chr7	43593551	43594000
chr7	43598651	43599625
chr7	43608026	43608700
chr7	43608926	43609450
chr7	43611926	43612675
chr7	43622201	43622575
chr7	43623851	43624375
chr7	43625876	43626325
chr7	43631051	43631350
chr7	43675601	43676125
chr7	43677026	43677325
chr7	43687451	43688650
chr7	43690676	43691125
chr7	43698701	43699150
chr7	43714001	43714600
chr7	43733876	43734400
chr7	43739426	43739950
chr7	43768826	43769425
chr7	43796201	43796650
chr7	43801451	43801975
chr7	43803551	43804150
chr7	43804526	43804975
chr7	43821551	43822075
chr7	43825001	43825450
chr7	43904951	43905325
chr7	43908926	43910050
chr7	43912226	43913425
chr7	43944026	43944400
chr7	43965401	43965775
chr7	43982576	43982950
chr7	43994051	43994575
chr7	44001926	44002225
chr7	44008226	44008675
chr7	44017676	44018275
chr7	44028551	44028925
chr7	44032451	44032900
chr7	44058551	44059075
chr7	44062601	44063050
chr7	44067026	44067325
chr7	44069651	44070175
chr7	44078801	44079250
chr7	44083676	44084200
chr7	44084726	44085025
chr7	44110901	44111350
chr7	44111951	44112325
chr7	44121926	44122525
chr7	44141801	44142325
chr7	44162951	44163475
chr7	44170751	44171125
chr7	44203076	44203525
chr7	44217176	44217700
chr7	44223026	44223325
chr7	44224076	44224675
chr7	44235926	44236375
chr7	44240276	44240725
chr7	44297426	44297950
chr7	44299076	44299675
chr7	44303726	44304250
chr7	44331551	44331850
chr7	44347601	44347975
chr7	44378576	44378950
chr7	44408501	44408800
chr7	44417501	44417875
chr7	44418401	44418775
chr7	44516801	44517475
chr7	44526251	44526775
chr7	44528726	44529025
chr7	44529401	44529700
chr7	44530451	44530825
chr7	44583701	44584075
chr7	44601776	44602225
chr7	44612351	44612725
chr7	44613326	44613775
chr7	44621726	44622475
chr7	44645801	44646325
chr7	44657126	44657575
chr7	44673251	44673925
chr7	44677601	44678200
chr7	44679251	44679775
chr7	44705051	44705575
chr7	44718176	44718850
chr7	44733476	44733925
chr7	44774951	44775475
chr7	44789351	44789650
chr7	44809151	44809975
chr7	44831276	44831650
chr7	44835926	44836375
chr7	44836826	44837650
chr7	44841551	44841850
chr7	44844701	44845000
chr7	44850626	44851000
chr7	44886326	44886625
chr7	44886926	44888275
chr7	44896526	44896975
chr7	44906801	44907400
chr7	44925026	44925625
chr7	44961626	44962150
chr7	44999126	44999650
chr7	45019376	45020575
chr7	45026126	45026575
chr7	45029951	45030475
chr7	45039326	45039850
chr7	45040301	45041200
chr7	45041501	45041875
chr7	45053051	45053350
chr7	45073076	45073900
chr7	45131951	45132550
chr7	45145826	45146125
chr7	45151076	45151600
chr7	45175601	45176200
chr7	45194126	45194650
chr7	45243626	45244000
chr7	45442451	45442825
chr7	45485726	45486250
chr7	45808451	45808825
chr7	45893876	45894250
chr7	45921476	45922075
chr7	45925076	45925375
chr7	45930626	45931150
chr7	45957101	45957400
chr7	45962876	45963400
chr7	45963851	45964375
chr7	46017626	46018375
chr7	46025276	46025725
chr7	46043726	46044250
chr7	46112351	46112650
chr7	46184951	46185400
chr7	46193576	46194325
chr7	46195901	46196200
chr7	46200326	46200925
chr7	46208051	46208725
chr7	46259651	46260175
chr7	46269101	46269550
chr7	46284326	46284775
chr7	46297601	46298125
chr7	46330526	46331575
chr7	46385126	46385425
chr7	46391951	46392400
chr7	46472276	46472650
chr7	46489301	46489750
chr7	46495526	46496275
chr7	46526426	46526875
chr7	46555451	46555825
chr7	46583876	46584400
chr7	46585376	46585900
chr7	46589426	46590025
chr7	46598726	46599250
chr7	46604876	46605250
chr7	46608326	46608925
chr7	46623176	46624075
chr7	46690676	46691875
chr7	46694576	46694950
chr7	46750451	46750900
chr7	46791476	46791775
chr7	46792451	46793050
chr7	46793876	46794400
chr7	46799651	46800100
chr7	46803551	46804150
chr7	46821026	46821325
chr7	46824251	46824775
chr7	46825751	46826125
chr7	46969826	46970500
chr7	46972226	46972900
chr7	47008751	47009350
chr7	47011751	47012275
chr7	47093126	47093500
chr7	47192651	47193100
chr7	47219876	47220250
chr7	47305751	47306275
chr7	47330951	47331550
chr7	47365751	47366125
chr7	47375576	47376250
chr7	47401151	47401825
chr7	47411501	47412100
chr7	47443601	47443900
chr7	47445101	47446000
chr7	47458376	47458900
chr7	47475401	47475775
chr7	47488901	47489200
chr7	47493251	47493700
chr7	47514251	47515150
chr7	47521601	47522125
chr7	47587826	47588125
chr7	47592176	47592625
chr7	47597201	47597725
chr7	47613701	47614000
chr7	47626976	47627275
chr7	47636051	47636425
chr7	47640326	47641450
chr7	47641826	47642275
chr7	47644376	47644975
chr7	47674826	47675275
chr7	47691026	47691625
chr7	47708051	47708425
chr7	47708951	47709550
chr7	47797451	47797975
chr7	47802701	47803000
chr7	47815376	47815825
chr7	47822351	47822875
chr7	47823476	47824000
chr7	47824976	47825350
chr7	47825951	47827075
chr7	47832176	47832475
chr7	47856176	47856550
chr7	47857676	47857975
chr7	47858801	47859325
chr7	47981051	47982175
chr7	47984726	47985250
chr7	47990276	47990650
chr7	48008426	48008875
chr7	48081326	48081625
chr7	48081851	48082225
chr7	48122051	48122425
chr7	48124451	48125050
chr7	48126401	48126775
chr7	48128051	48128875
chr7	48131876	48132325
chr7	48134651	48134950
chr7	48149726	48150250
chr7	48194426	48194800
chr7	48338305	48338829
chr7	48339130	48339654
chr7	48376555	48377079
chr7	48400180	48400554
chr7	48405655	48406104
chr7	48429505	48430029
chr7	48464305	48464829
chr7	48675880	48676329
chr7	48677980	48678279
chr7	48914905	48915354
chr7	48978130	48978504
chr7	49041130	49041504
chr7	49214005	49214304
chr7	49334680	49335279
chr7	49438255	49438779
chr7	49548355	49548654
chr7	49892155	49892679
chr7	49905805	49906479
chr7	50132005	50132454
chr7	50245030	50245329
chr7	50414357	50414656
chr7	50446607	50447206
chr7	50485682	50486131
chr7	50514032	50514856
chr7	50535782	50536156
chr7	50542457	50542831
chr7	50565632	50566081
chr7	50569907	50570506
chr7	50598932	50599456
chr7	50602457	50603056
chr7	50678357	50678656
chr7	50700632	50700931
chr7	50720882	50721331
chr7	50731382	50731681
chr7	50732282	50732731
chr7	50774207	50774506
chr7	50782532	50782831
chr7	50801207	50801731
chr7	50859182	50859481
chr7	50859782	50860306
chr7	50880482	50881006
chr7	50885882	50886406
chr7	50894432	50895031
chr7	50900357	50900806
chr7	50905607	50906281
chr7	50906582	50907181
chr7	50918957	50919406
chr7	50932982	50933581
chr7	50937032	50937481
chr7	51020807	51021931
chr7	51030557	51031081
chr7	51086957	51087631
chr7	51097607	51097981
chr7	51122357	51122656
chr7	51137057	51137581
chr7	51168632	51168931
chr7	51191132	51191881
chr7	51207482	51208006
chr7	51209357	51209656
chr7	51228707	51229006
chr7	51230357	51230881
chr7	51292907	51293506
chr7	51293957	51294481
chr7	51316832	51317356
chr7	51360707	51361006
chr7	51370457	51370906
chr7	51382382	51382756
chr7	51392057	51392806
chr7	51412082	51412606
chr7	51417707	51418381
chr7	51437432	51437956
chr7	51491432	51491731
chr7	51498032	51498631
chr7	51629282	51629581
chr7	51715682	51716206
chr7	51844532	51844831
chr7	51852857	51853306
chr7	52568432	52568956
chr7	53505032	53505331
chr7	53663957	53664256
chr7	54328457	54328981
chr7	54416882	54417481
chr7	54683207	54683656
chr7	54772982	54773581
chr7	54826757	54827206
chr7	54841382	54842281
chr7	54856307	54856681
chr7	54870407	54870706
chr7	54898607	54899956
chr7	54907232	54907606
chr7	55011707	55012156
chr7	55014332	55014856
chr7	55034882	55035631
chr7	55052882	55053556
chr7	55063157	55064131
chr7	55088132	55088656
chr7	55092557	55092856
chr7	55102007	55102456
chr7	55111382	55111756
chr7	55116032	55116631
chr7	55124207	55124581
chr7	55124807	55125256
chr7	55132682	55133206
chr7	55141532	55142206
chr7	55175657	55176031
chr7	55176857	55177606
chr7	55188482	55189081
chr7	55197332	55197631
chr7	55200332	55201081
chr7	55201382	55201906
chr7	55208432	55208806
chr7	55253807	55254406
chr7	55317857	55318156
chr7	55333832	55334131
chr7	55347782	55348081
chr7	55373882	55374481
chr7	55392932	55393531
chr7	55482857	55483306
chr7	55500932	55501306
chr7	55506557	55506856
chr7	55573757	55574206
chr7	55600982	55601431
chr7	55601882	55602406
chr7	55606007	55606681
chr7	55613132	55613581
chr7	55614407	55615381
chr7	55618982	55619356
chr7	55620257	55620856
chr7	55642007	55642306
chr7	55708832	55709356
chr7	55731482	55731856
chr7	55762157	55762756
chr7	55766732	55767181
chr7	55775657	55776181
chr7	55777832	55778431
chr7	55782032	55782331
chr7	55842332	55842856
chr7	56029607	56030281
chr7	56033657	56034106
chr7	56045357	56046031
chr7	56067857	56068156
chr7	56072507	56072806
chr7	56077232	56077981
chr7	56101307	56101681
chr7	56118782	56119606
chr7	56119907	56120356
chr7	56123882	56124181
chr7	56131382	56131906
chr7	56141957	56142481
chr7	56144057	56144806
chr7	56160407	56161006
chr7	56165357	56165731
chr7	56173982	56174731
chr7	56437757	56438206
chr7	56439482	56440006
chr7	56441657	56441956
chr7	57608884	57609258
chr7	57609634	57610083
chr7	57619609	57619908
chr7	57626134	57626808
chr7	57650584	57651108
chr7	57656284	57656658
chr7	57663634	57663933
chr7	57667759	57668058
chr7	57683509	57684633
chr7	57694384	57694758
chr7	57695059	57698283
chr7	57733834	57734208
chr7	57770584	57770958
chr7	57886459	57886758
chr7	57887059	57888633
chr7	57888859	57890508
chr7	57900034	57901533
chr7	63353866	63354315
chr7	63774016	63774615
chr7	64023316	64023840
chr7	64126141	64126590
chr7	64254466	64254990
chr7	64467016	64467315
chr7	64474216	64474515
chr7	64494766	64495290
chr7	64499416	64499865
chr7	64511566	64511865
chr7	64530541	64530915
chr7	64587766	64588515
chr7	64592266	64593165
chr7	64598941	64599390
chr7	64609891	64610265
chr7	64615966	64616490
chr7	64624816	64625115
chr7	64638316	64638615
chr7	64641691	64641990
chr7	64653841	64654215
chr7	64660291	64661265
chr7	64665016	64665390
chr7	64712566	64713165
chr7	64734016	64734390
chr7	64772566	64773165
chr7	64838416	64838940
chr7	64903516	64903890
chr7	64913641	64914165
chr7	65022541	65022840
chr7	65023741	65024040
chr7	65028091	65028690
chr7	65086591	65086890
chr7	65094916	65095215
chr7	65095741	65096115
chr7	65098291	65098740
chr7	65101366	65102565
chr7	65106166	65106615
chr7	65108341	65108715
chr7	65141416	65142015
chr7	65144941	65145390
chr7	65162866	65163390
chr7	65164291	65164815
chr7	65169166	65169465
chr7	65181766	65182215
chr7	65184016	65184315
chr7	65190916	65191215
chr7	65215741	65216115
chr7	65227591	65228115
chr7	65228791	65229615
chr7	65235541	65236140
chr7	65313166	65313465
chr7	65329666	65329965
chr7	65340691	65341065
chr7	65410741	65411340
chr7	65417041	65417565
chr7	65420716	65421315
chr7	65447041	65447565
chr7	65449291	65449590
chr7	65478916	65479215
chr7	65498566	65498865
chr7	65512291	65512965
chr7	65515891	65516490
chr7	65540491	65540940
chr7	65564716	65565465
chr7	65575816	65576340
chr7	65579641	65579940
chr7	65580166	65580765
chr7	65608066	65608365
chr7	65613241	65614065
chr7	65615491	65615790
chr7	65632966	65633340
chr7	65663191	65663490
chr7	65712391	65712690
chr7	65715616	65716065
chr7	65730541	65731065
chr7	65746591	65747190
chr7	65748466	65748990
chr7	65818441	65819115
chr7	65824666	65825115
chr7	65904766	65905065
chr7	65915341	65915640
chr7	65920816	65921115
chr7	65958316	65958915
chr7	66055666	66056040
chr7	66057166	66057615
chr7	66100816	66101340
chr7	66119191	66119640
chr7	66120766	66121065
chr7	66137491	66138465
chr7	66146791	66147315
chr7	66205366	66205815
chr7	66207166	66207690
chr7	66213091	66213390
chr7	66234241	66234615
chr7	66240016	66240540
chr7	66244666	66245415
chr7	66247891	66248265
chr7	66301966	66302340
chr7	66309616	66310215
chr7	66313516	66313815
chr7	66335941	66336390
chr7	66408391	66408690
chr7	66415666	66416190
chr7	66417466	66418065
chr7	66459691	66460140
chr7	66460366	66460890
chr7	66461341	66462090
chr7	66507916	66508365
chr7	66531991	66532365
chr7	66594016	66594615
chr7	66595816	66596265
chr7	66602491	66602790
chr7	66626716	66627090
chr7	66648316	66648690
chr7	66688516	66688965
chr7	66715066	66715440
chr7	66767191	66767865
chr7	66774766	66775140
chr7	66836716	66837165
chr7	67561066	67561590
chr7	72100240	72100539
chr7	72115090	72115539
chr7	72145990	72146439
chr7	72147565	72148239
chr7	72248890	72249564
chr7	72294490	72295014
chr7	72298465	72299214
chr7	72299665	72300264
chr7	72300490	72301464
chr7	72321940	72322239
chr7	72349690	72350064
chr7	72385465	72386064
chr7	72406390	72406689
chr7	72425140	72425514
chr7	72598465	72598914
chr7	72602740	72603039
chr7	72608590	72609114
chr7	72614290	72615714
chr7	72617365	72617664
chr7	72618265	72618714
chr7	72619540	72620139
chr7	72626215	72626514
chr7	72649240	72649764
chr7	72655990	72656364
chr7	72677140	72677514
chr7	72680815	72681489
chr7	72700840	72701139
chr7	72722740	72723039
chr7	72756640	72757014
chr7	72936490	72937014
chr7	72972265	72972564
chr7	72974290	72974889
chr7	72992740	72993489
chr7	73027090	73027389
chr7	73040965	73041489
chr7	73050715	73051089
chr7	73095265	73095789
chr7	73097590	73098039
chr7	73119265	73119564
chr7	73129840	73130439
chr7	73132165	73132689
chr7	73135765	73136364
chr7	73140040	73140489
chr7	73145890	73146264
chr7	73148965	73149639
chr7	73153015	73153614
chr7	73223890	73224189
chr7	73236715	73237389
chr7	73241740	73242939
chr7	73252990	73253364
chr7	73264990	73266339
chr7	73269640	73270164
chr7	73356115	73356564
chr7	73393465	73393764
chr7	73406440	73406964
chr7	73440865	73441164
chr7	73443190	73443489
chr7	73446265	73446939
chr7	73474015	73474539
chr7	73476490	73476864
[truncated: 98,599 more rows]
