# Supplementary material for: STAT3 acts through pre-existing nucleosome-depleted regions bound by FOS during an epigenetic switch linking inflammation to cancer
Source: Epigenetics Chromatin. 2015 Feb 14;8:7. doi: 10.1186/1756-8935-8-7 (PMC4362815; doi:10.1186/1756-8935-8-7)
Supplement: Supplementary file 3 — Additional file 3: Differential FAIRE sites. Genomic locations of all FAIRE sites discovered in MCF10A-ER-Src cells that were determined to be differential during the time course of transformation. (XLS 481 KB) [file 13072_2014_351_MOESM3_ESM.xls]

## Sheet: FAIRE_differential
MCF10A-ER-Src (hg19)
coordinates	0HR	4HR	12HR	36HR	diff_score	sig_score	called differential at:
chr1:703801-704100	0.3047	0.5724	0.6039	0.5817	4.2503	8.174	0HR
chr1:8180401-8180700	0.419	0.7009	0.3988	0.3517	-3.6798	6.616	4HR
chr1:8872501-8872800	0.3428	0.6308	0.3646	0.3923	-3.5321	6.078	4HR
chr1:10386301-10386600	0.1524	0.1636	0.1595	0.3788	-3.9575	9.458	36HR
chr1:11962501-11962800	0.4698	0.7009	0.4672	0.4735	-4.3399	6.47	4HR
chr1:12126301-12126600	0.3936	0.736	0.7179	0.69	4.3873	7.966	0HR
chr1:16704301-16704600	0.127	0.1519	0.1367	0.3788	-3.8411	10.503	36HR
chr1:16795501-16795800	0.5333	0.5608	0.3077	0.5547	3.7538	6.705	12HR
chr1:16844101-16844400	0.2666	0.5257	0.2621	0.2976	-3.6099	6.89	4HR
chr1:16960801-16961100	0.3682	0.1285	0.3532	0.3517	3.8766	10.791	4HR
chr1:17147401-17147700	0.1524	0.3972	0.1139	0.1353	-3.8005	11.277	4HR
chr1:19650001-19650300	0.6221	0.6425	0.6495	0.4059	3.6138	5.681	36HR
chr1:21813901-21814200	0.1016	0.3037	0.1026	0.1082	-3.7262	10.867	4HR
chr1:22000201-22000500	0.1904	0.1869	0.1937	0.3923	-3.7821	7.795	36HR
chr1:23754901-23755200	0.2412	0.6776	0.2507	0.3112	-4.6595	11.794	4HR
chr1:24245401-24245700	0.4317	0.8178	0.3988	0.3923	-5.7675	11.572	4HR
chr1:24583501-24583800	0.3047	0.5841	0.319	0.3382	-3.9435	7.184	4HR
chr1:25065601-25065900	0.3428	0.1285	0.1139	0.1218	-3.8633	10.909	0HR
chr1:26475301-26475600	0.3428	0.6425	0.376	0.3517	-4.2519	7.656	4HR
chr1:27063601-27063900	0.0762	0.0701	0.0798	0.2841	-3.8018	14.331	36HR
chr1:27587701-27588000	0.1904	0.1752	0.3988	0.1759	-3.7265	8.233	12HR
chr1:27591601-27591900	0.1397	0.3622	0.1367	0.1488	-3.9159	10.007	4HR
chr1:27972001-27972300	0.3809	0.7126	0.3874	0.4329	-3.9856	7.093	4HR
chr1:28309801-28310100	0.127	0.1752	0.2051	0.5006	-3.7078	10.976	36HR
chr1:28704901-28705200	0.3936	0.7944	0.7065	0.7982	3.6588	7.124	0HR
chr1:32176801-32177100	0.2666	0.4907	0.2849	0.2706	-3.6341	6.507	4HR
chr1:33191701-33192000	0.2158	0.1986	0.1823	0.4464	-3.7078	8.322	36HR
chr1:35021701-35022000	0.2158	0.5491	0.1823	0.2435	-4.1569	10.673	4HR
chr1:36008101-36008400	0.3682	0.6075	0.376	0.3517	-3.881	6.454	4HR
chr1:36400201-36400500	0.2158	0.4556	0.1709	0.2029	-3.5432	8.214	4HR
chr1:38084101-38084400	0.2158	0.2336	0.2165	0.4464	-3.7355	7.513	36HR
chr1:41731201-41731500	0.2539	0.2687	0.2849	0.5141	-3.7391	7.142	36HR
chr1:42920401-42920700	0.3682	0.6776	0.6609	0.6223	3.642	6.465	0HR
chr1:43767601-43767900	0.1651	0.4206	0.433	0.3923	3.5308	8.882	0HR
chr1:44856001-44856300	0.0381	0.2687	0.0456	0.0406	-4.2228	27.385	4HR
chr1:45988801-45989100	0.2539	0.4907	0.2621	0.2435	-4.0042	7.761	4HR
chr1:51805801-51806100	0.1524	0.3855	0.1481	0.1488	-4.5067	11.6	4HR
chr1:51806101-51806400	0.2539	0.5257	0.2735	0.2165	-3.5174	7.457	4HR
chr1:55120801-55121100	0.3936	0.3855	0.1937	0.3923	3.6204	7.298	12HR
chr1:58024801-58025100	0.0889	0.0935	0.0798	0.2976	-3.6895	12.563	36HR
chr1:59592001-59592300	0.127	0.1285	0.3646	0.1218	-4.4628	12.938	12HR
chr1:59613601-59613900	0.2666	0.6425	0.2963	0.2706	-5.5155	12.755	4HR
chr1:59988901-59989200	0.4698	0.4907	0.2165	0.4735	4.2762	9.441	12HR
chr1:61000501-61000800	0.2031	0.1986	0.2051	0.4194	-4.0716	8.442	36HR
chr1:62469001-62469300	0.4444	0.7827	0.7862	0.7441	4.4519	7.724	0HR
chr1:62645701-62646000	0.2158	0.4439	0.2165	0.2029	-4.0266	8.442	4HR
chr1:65194501-65194800	0.2285	0.4322	0.2279	0.23	-3.9819	7.522	4HR
chr1:67163401-67163700	0.2793	0.5023	0.2735	0.2841	-4.038	7.271	4HR
chr1:68088901-68089200	0.292	0.6192	0.7292	0.6629	3.5909	8.245	0HR
chr1:78068401-78068700	0.0635	0.2921	0.0456	0.0541	-4.032	21.65	4HR
chr1:84030301-84030600	0.1778	0.1752	0.1709	0.3653	-3.5649	7.457	36HR
chr1:84928801-84929100	0.2539	0.257	0.2621	0.46	-3.7372	6.672	36HR
chr1:85330201-85330500	0.1524	0.1636	0.1709	0.3923	-3.8774	9.372	36HR
chr1:87105001-87105300	0.1904	0.1752	0.1709	0.3923	-3.5433	7.773	36HR
chr1:89301601-89301900	0.0762	0.0818	0.0684	0.3112	-4.1554	17.136	36HR
chr1:91245901-91246200	0.1397	0.1402	0.1595	0.3653	-3.5705	8.905	36HR
chr1:91775401-91775700	0.2031	0.5023	0.2507	0.2029	-3.6549	8.387	4HR
chr1:93147601-93147900	0.2539	0.5841	0.2279	0.2706	-4.6604	10.854	4HR
chr1:93189301-93189600	0.2285	0.4907	0.2621	0.257	-3.5459	6.982	4HR
chr1:93555301-93555600	0.1397	0.1285	0.376	0.1218	-4.1664	12.051	12HR
chr1:94858801-94859100	0.4952	0.5491	0.5355	0.23	3.8011	8.703	36HR
chr1:96472501-96472800	0.1778	0.1752	0.2051	0.4329	-3.7087	8.63	36HR
chr1:100860301-100860600	0.4063	0.6659	0.6381	0.6629	3.8207	6.165	0HR
chr1:103965001-103965300	0.2793	0.6308	0.1709	0.1894	-3.8671	11.442	4HR
chr1:104428801-104429100	0.1651	0.1402	0.1253	0.3923	-3.5483	9.698	36HR
chr1:108334801-108335100	0.2031	0.2103	0.2165	0.4194	-3.6933	7.377	36HR
chr1:110127601-110127900	0.2666	0.479	0.4786	0.4735	3.9655	7.096	0HR
chr1:111537001-111537300	0.3301	0.1402	0.3418	0.3382	3.5094	8.428	4HR
chr1:116009401-116009700	0.1778	0.4206	0.1937	0.1894	-4.0126	9.027	4HR
chr1:116125501-116125800	0.3047	0.5724	0.319	0.2976	-4.3563	8.12	4HR
chr1:117225901-117226200	0.1143	0.3855	0.1253	0.1488	-3.7862	11.274	4HR
chr1:117335101-117335400	0.3555	0.6075	0.3646	0.3382	-4.0172	6.918	4HR
chr1:117437401-117437700	0.7364	0.7126	0.6495	1.0417	-3.6056	5.369	36HR
chr1:120408601-120408900	0.4952	0.5257	0.5583	0.9741	-5.4895	10.158	36HR
chr1:120828601-120828900	0.6983	1.1799	0.6837	0.6764	-8.0746	13.885	4HR
chr1:142626301-142626600	0.419	0.6893	0.4216	0.4329	-4.6141	7.492	4HR
chr1:142727401-142727700	1.0411	1.0397	1.0255	0.8117	3.816	4.868	36HR
chr1:142738501-142738800	0.9776	0.7243	0.9571	0.9876	3.8109	5.125	4HR
chr1:142744801-142745100	0.5713	0.3271	0.5469	0.5547	3.6908	6.292	4HR
chr1:143248801-143249100	0.7872	0.771	1.0255	0.7576	-3.9117	5.197	12HR
chr1:143249101-143249400	1.1173	1.1098	1.1167	0.8388	5.0916	6.766	36HR
chr1:143418901-143419200	1.1681	1.5888	1.0255	1.0417	-3.9849	5.871	4HR
chr1:143642701-143643000	0.5333	0.8762	0.4102	0.46	-3.6486	6.833	4HR
chr1:143699401-143699700	0.6856	0.9463	0.7179	0.7035	-3.6863	4.967	4HR
chr1:143840401-143840700	0.419	0.3972	0.3988	0.69	-4.5856	7.813	36HR
chr1:143866801-143867100	0.2793	0.3037	0.2963	0.5141	-3.5354	6.201	36HR
chr1:143900401-143900700	0.711	0.7243	0.6951	1.1094	-6.1788	9.653	36HR
chr1:143914801-143915100	0.6094	0.6308	0.6723	0.9741	-4.1058	6.274	36HR
chr1:143926201-143926500	0.546	0.9346	0.6153	0.5412	-4.0135	6.61	4HR
chr1:143938801-143939100	0.4317	0.7009	0.4444	0.46	-3.9818	6.266	4HR
chr1:144852901-144853200	0.5206	0.5491	0.5469	0.7982	-3.9378	5.833	36HR
chr1:145866901-145867200	0.4698	0.8411	0.5355	0.5141	-4.0072	6.655	4HR
chr1:146192101-146192400	0.6729	0.6542	0.6723	0.92	-4.1818	5.773	36HR
chr1:147175501-147175800	0.546	0.5608	0.5014	0.2165	3.9491	9.778	36HR
chr1:147198001-147198300	0.3936	0.771	0.6951	0.717	3.7512	6.935	0HR
chr1:147491101-147491400	1.295	1.7757	1.7661	1.7587	8.0623	11	0HR
chr1:147538801-147539100	0.7491	0.7594	0.7748	0.487	4.3554	6.807	36HR
chr1:147706501-147706800	1.2316	1.9393	1.8003	1.7858	4.5284	6.772	0HR
chr1:147709201-147709500	0.4698	0.479	0.4786	0.6764	-3.6341	5.166	36HR
chr1:148126501-148126800	0.4063	0.3388	0.3418	0.717	-4.0245	7.965	36HR
chr1:148177501-148177800	0.3047	0.6192	0.6267	0.6764	4.1446	8.716	0HR
chr1:148808701-148809000	0.1778	0.1986	0.1709	0.4329	-3.8881	9.226	36HR
chr1:149404801-149405100	0.4317	0.7594	0.7748	0.7035	3.5901	6.203	0HR
chr1:149682901-149683200	0.6221	0.6425	0.3874	0.6494	3.9037	6.429	12HR
chr1:149778601-149778900	0.7364	1.2383	0.8318	0.7035	-4.1244	6.745	4HR
chr1:150012901-150013200	0.5713	0.9112	0.9343	0.947	5.2756	8.596	0HR
chr1:150240601-150240900	0.584	0.8061	0.809	0.8253	3.8023	5.296	0HR
chr1:150268201-150268500	0.3555	0.6893	0.376	0.3247	-4.4477	8.708	4HR
chr1:150290401-150290700	0.5967	0.5841	0.3646	0.5953	3.9966	6.49	12HR
chr1:150404101-150404400	0.2666	0.2804	0.49	0.2706	-3.8085	6.847	12HR
chr1:150426001-150426300	0.3936	0.6425	0.376	0.3788	-4.3678	7.331	4HR
chr1:150468001-150468300	0.3047	0.5374	0.2963	0.2706	-3.6429	6.738	4HR
chr1:150680101-150680400	0.292	0.6659	0.5925	0.5953	3.5581	7.529	0HR
chr1:150822001-150822300	0.1143	0.1402	0.1253	0.4329	-4.862	16.625	36HR
chr1:151206301-151206600	0.3682	0.7009	0.433	0.3923	-3.6623	6.452	4HR
chr1:151634401-151634700	0.3809	0.3855	0.4444	0.717	-3.6694	6.519	36HR
chr1:151910101-151910400	1.003	1.3902	1.0255	1.0823	-3.8877	5.212	4HR
chr1:152022301-152022600	0.2666	0.5491	0.2963	0.2435	-3.6656	7.488	4HR
chr1:153222301-153222600	0.3555	0.736	0.6951	0.6494	3.6219	7.066	0HR
chr1:153846301-153846600	0.3301	0.8294	0.7862	0.7982	6.563	15.997	0HR
chr1:153888001-153888300	0.3936	0.7009	0.4216	0.4329	-4.056	6.833	4HR
chr1:154340701-154341000	0.2285	0.479	0.4672	0.5006	3.7911	8.001	0HR
chr1:154342501-154342800	0.3301	0.3388	0.376	0.6088	-3.5023	6.122	36HR
chr1:154450801-154451100	0.419	0.5608	0.4444	0.9605	-3.8673	7.824	36HR
chr1:154739401-154739700	0.4952	0.8294	0.4558	0.4329	-4.5159	8.119	4HR
chr1:154988101-154988400	0.1904	0.4322	0.4444	0.46	3.9905	9.338	0HR
chr1:155042401-155042700	0.3047	0.3154	0.319	0.0812	4.0362	15.56	36HR
chr1:155052901-155053200	0.1904	0.2103	0.2279	0.46	-3.6425	7.997	36HR
chr1:156357901-156358200	0.1397	0.3505	0.1481	0.1488	-3.7223	8.965	4HR
chr1:157206301-157206600	0.3047	0.2453	0.2507	0.6223	-4.2898	10.002	36HR
chr1:157707901-157708200	0.1904	0.1869	0.1937	0.3788	-3.5293	7.024	36HR
chr1:158255401-158255700	0.4063	0.7827	0.433	0.487	-3.7382	6.618	4HR
chr1:158964301-158964600	0.1904	0.1752	0.4672	0.1759	-4.8941	12.668	12HR
chr1:159282301-159282600	0.3555	0.7243	0.7406	0.7576	5.7813	12.048	0HR
chr1:159435301-159435600	0.2412	0.1986	0.2165	0.5276	-4.326	10.433	36HR
chr1:159681301-159681600	1.0538	1.0748	1.0825	0.8253	3.7787	4.901	36HR
chr1:159705901-159706200	0.3809	1.0514	0.8432	1.0417	3.5693	9.172	0HR
chr1:159743101-159743400	0.1651	0.4322	0.3988	0.4464	3.5023	9.033	0HR
chr1:159884101-159884400	0.419	0.6075	0.4216	0.4194	-3.6479	5.276	4HR
chr1:160245001-160245300	0.1778	0.1869	0.376	0.1759	-3.504	7.311	12HR
chr1:162873601-162873900	0.3936	0.7594	0.3646	0.4329	-4.2996	8.224	4HR
chr1:163030201-163030500	0.8634	1.2033	0.8204	0.7847	-4.2555	6.223	4HR
chr1:163629001-163629300	0.2539	0.2687	0.2393	0.487	-3.6017	6.907	36HR
chr1:164082301-164082600	0.4317	0.222	0.2279	0.2165	-3.7623	7.312	0HR
chr1:164301301-164301600	0.292	0.1051	0.1026	0.1082	-3.5356	9.804	0HR
chr1:165151801-165152100	0.2031	0.2453	0.1823	0.5006	-3.5367	8.421	36HR
chr1:165372001-165372300	0.292	0.5958	0.2051	0.2435	-3.73	9.002	4HR
chr1:166163401-166163700	0.4571	0.222	0.2165	0.23	-4.1253	8.462	0HR
chr1:166352401-166352700	0.6856	0.736	0.7406	0.4194	3.7427	6.432	36HR
chr1:166537501-166537800	0.4317	0.4322	0.1823	0.4329	4.9398	11.713	12HR
chr1:166706101-166706400	0.1778	0.1869	0.4102	0.1894	-4.0193	8.926	12HR
chr1:166858801-166859100	0.3174	0.5257	0.319	0.3112	-3.8772	6.453	4HR
chr1:168380701-168381000	0.1778	0.1752	0.1823	0.3788	-3.7387	7.937	36HR
chr1:168855001-168855300	0.2539	0.3037	0.2507	0.5547	-3.5784	7.367	36HR
chr1:168858901-168859200	0.3682	0.7009	0.6951	0.7847	3.582	7.072	0HR
chr1:169214401-169214700	0.419	0.1986	0.2051	0.1894	-3.8229	8.102	0HR
chr1:169373401-169373700	0.4825	0.2687	0.2735	0.257	-3.6948	6.692	0HR
chr1:169657201-169657500	0.1904	0.1986	0.1937	0.4194	-4.1601	8.983	36HR
chr1:169761301-169761600	0.3682	0.1402	0.1367	0.1353	-4.3942	11.775	0HR
chr1:169978801-169979100	0.419	0.4206	0.4216	0.6223	-3.9348	5.825	36HR
chr1:170053501-170053800	0.419	0.7594	0.7179	0.7576	4.4375	7.89	0HR
chr1:170276401-170276700	0.5079	0.5608	0.49	0.8658	-3.9882	6.646	36HR
chr1:171349201-171349500	0.2666	0.3622	0.2507	0.7441	-4.0878	10.375	36HR
chr1:171958801-171959100	0.1397	0.3505	0.1481	0.1353	-3.7072	9.213	4HR
chr1:172103701-172104000	0.7364	1.2734	0.7976	0.8929	-3.604	5.673	4HR
chr1:172122601-172122900	0.2031	0.1986	0.3874	0.2029	-3.5375	6.8	12HR
chr1:173967301-173967600	0.1397	0.1285	0.1367	0.3517	-3.8843	10.122	36HR
chr1:175081201-175081500	0.127	0.1168	0.319	0.1218	-3.5777	9.365	12HR
chr1:175428901-175429200	0.2539	0.257	0.2507	0.0676	3.5045	13.161	36HR
chr1:175648201-175648500	0.1397	0.1519	0.3532	0.1353	-3.599	8.933	12HR
chr1:176653801-176654100	0.1143	0.3388	0.3646	0.3382	3.5791	10.872	0HR
chr1:176798701-176799000	0.2031	0.1402	0.1937	0.5006	-3.8318	10.716	36HR
chr1:177273001-177273300	0.1651	0.1752	0.1823	0.3923	-3.7191	8.375	36HR
chr1:177487501-177487800	0.4444	0.4556	0.2279	0.46	3.8839	7.726	12HR
chr1:178117801-178118100	0.4698	0.8178	0.5014	0.46	-4.7565	8.154	4HR
chr1:178119601-178119900	0.4571	0.5374	0.5355	0.947	-4.5605	8.468	36HR
chr1:178367401-178367700	0.3428	0.6425	0.6381	0.6223	4.8084	8.897	0HR
chr1:179155801-179156100	0.1143	0.1168	0.1026	0.3517	-4.1762	13.204	36HR
chr1:179378101-179378400	0.2539	0.2921	0.319	0.6494	-4.3653	9.832	36HR
chr1:179619601-179619900	0.1904	0.3972	0.3874	0.3923	3.6776	7.577	0HR
chr1:180218101-180218400	0.3936	0.1752	0.1709	0.1759	-4.1664	9.425	0HR
chr1:180302101-180302400	0.1397	0.1402	0.1367	0.3247	-3.5811	8.373	36HR
chr1:180407101-180407400	0.4571	0.1636	0.1937	0.2029	-3.832	9.38	0HR
chr1:180525901-180526200	0.8634	1.2851	0.8318	0.8117	-5.9092	9.088	4HR
chr1:180842401-180842700	0.1904	0.2336	0.1253	0.5547	-3.5554	10.771	36HR
chr1:180882001-180882300	0.1397	0.1285	0.3418	0.1353	-3.7256	9.468	12HR
chr1:180917701-180918000	0.1904	0.2103	0.2165	0.4464	-3.7819	8.206	36HR
chr1:181067401-181067700	0.1904	0.1869	0.1823	0.3788	-3.5564	7.222	36HR
chr1:181935601-181935900	0.4825	0.7243	0.4786	0.4735	-4.5145	6.838	4HR
chr1:182654701-182655000	0.1778	0.4206	0.1709	0.1759	-4.5876	11.034	4HR
chr1:182685601-182685900	0.4952	0.2687	0.2621	0.2841	-3.6477	6.65	0HR
chr1:183099601-183099900	0.3936	0.1986	0.1937	0.1894	-3.6573	7.424	0HR
chr1:183954601-183954900	0.292	0.5257	0.2963	0.3112	-3.7597	6.592	4HR
chr1:184710601-184710900	0.1524	0.4673	0.1595	0.1623	-5.6119	16.591	4HR
chr1:184812901-184813200	0.3174	0.6659	0.2507	0.3517	-3.5448	7.699	4HR
chr1:186861601-186861900	0.3174	0.1285	0.1253	0.1218	-3.6025	9.133	0HR
chr1:187142101-187142400	0.1397	0.1752	0.1709	0.4464	-4.1005	11.304	36HR
chr1:188923801-188924100	0.3428	0.3505	0.3532	0.5682	-3.9599	6.45	36HR
chr1:191067301-191067600	0.2158	0.2453	0.2051	0.5141	-4.1236	9.546	36HR
chr1:191067601-191067900	0.2666	0.5841	0.5355	0.6088	3.5459	7.663	0HR
chr1:192006301-192006600	0.2031	0.1869	0.1937	0.4464	-4.3319	9.939	36HR
chr1:192249901-192250200	0.3428	0.2921	0.2963	0.5953	-3.6461	6.993	36HR
chr1:192530701-192531000	0.1778	0.1636	0.4102	0.1894	-3.7072	8.595	12HR
chr1:193245001-193245300	0.4063	0.1986	0.2051	0.1894	-3.6035	7.406	0HR
chr1:195609301-195609600	0.4571	0.1986	0.1709	0.2165	-3.5871	8.394	0HR
chr1:196405501-196405800	0.4444	0.4907	0.4102	0.8253	-4.1688	7.672	36HR
chr1:197138401-197138700	0.4825	0.4556	0.2393	0.487	3.5195	6.987	12HR
chr1:197617201-197617500	0.127	0.1285	0.1481	0.3788	-3.9543	11.134	36HR
chr1:198598801-198599100	0.2285	0.222	0.2165	0.4194	-3.5186	6.637	36HR
chr1:198615001-198615300	0.4571	1.028	0.4558	0.5006	-7.3754	16.092	4HR
chr1:198758401-198758700	0.2666	0.2687	0.4558	0.2706	-3.5993	6.107	12HR
chr1:198794701-198795000	0.5079	0.7594	0.4786	0.5006	-4.0412	6.191	4HR
chr1:199126501-199126800	0.2793	0.2804	0.2849	0.5006	-4.1359	7.354	36HR
chr1:199359601-199359900	0.3301	0.3505	0.4216	0.7847	-4.2567	9.092	36HR
chr1:199511101-199511400	0.9142	1.2851	0.9913	0.9605	-3.7132	4.995	4HR
chr1:199543501-199543800	0.4698	1.0047	0.5355	0.5006	-6.0664	12.142	4HR
chr1:199565101-199565400	0.419	0.6425	0.6723	0.6494	3.5935	5.615	0HR
chr1:199578301-199578600	0.3174	0.3271	0.319	0.1218	3.6117	9.523	36HR
chr1:199589101-199589400	0.3428	0.7243	0.2621	0.2841	-4.6661	11.405	4HR
chr1:199632901-199633200	0.5967	1.0514	0.5128	0.6223	-4.4197	8.05	4HR
chr1:199696801-199697100	0.7745	1.1449	0.8204	0.8523	-3.694	5.185	4HR
chr1:199712401-199712700	1.0157	1.4486	1.1281	1.0552	-3.5719	4.852	4HR
chr1:199734901-199735200	0.5079	0.257	0.2621	0.2841	-3.7292	7.074	0HR
chr1:200085601-200085900	0.4571	0.514	0.5241	0.8117	-3.6379	5.925	36HR
chr1:200556601-200556900	0.3809	0.1636	0.376	0.3923	3.7604	8.805	4HR
chr1:200877601-200877900	0.1143	0.3271	0.1026	0.0947	-3.7292	11.744	4HR
chr1:200901301-200901600	0.419	0.1752	0.1937	0.1759	-3.925	9.056	0HR
chr1:200907601-200907900	0.1778	0.1519	0.1481	0.4059	-3.7277	9.5	36HR
chr1:201038701-201039000	0.3936	0.6659	0.4102	0.4059	-4.4812	7.4	4HR
chr1:201203701-201204000	0.2666	0.257	0.4786	0.2706	-3.7527	6.784	12HR
chr1:201879001-201879300	1.003	0.9112	0.9116	0.5412	3.8949	6.779	36HR
chr1:201928201-201928500	0.5713	0.9696	0.5128	0.5412	-5.3982	9.661	4HR
chr1:201987001-201987300	0.3174	0.5257	0.319	0.3247	-3.814	6.259	4HR
chr1:202316101-202316400	0.7237	1.1098	0.6609	0.7306	-4.5782	7.206	4HR
chr1:202647301-202647600	0.3428	0.3271	0.3304	0.5412	-3.5651	5.787	36HR
chr1:202742701-202743000	0.6094	0.6308	0.6267	0.9605	-5.5119	8.507	36HR
chr1:203202001-203202300	0.4444	0.222	0.2051	0.23	-3.5937	7.291	0HR
chr1:203713801-203714100	1.1808	1.4953	1.1167	1.1094	-4.0283	5.304	4HR
chr1:204026401-204026700	0.2666	0.3037	0.5583	0.2435	-3.5714	7.35	12HR
chr1:204182401-204182700	0.2793	0.2687	0.2735	0.4735	-3.6101	6.242	36HR
chr1:204340201-204340500	1.003	0.993	0.9685	0.6764	4.6017	6.723	36HR
chr1:204630301-204630600	0.546	0.5841	0.5697	0.8794	-4.5177	7.012	36HR
chr1:204633601-204633900	0.6602	1.028	0.9685	1.0417	3.9648	6.082	0HR
chr1:204830701-204831000	0.3174	0.3154	0.3077	0.5412	-4.1309	7.131	36HR
chr1:204873901-204874200	0.4698	0.514	0.433	0.8117	-3.7483	6.442	36HR
chr1:204895201-204895500	0.2412	0.2804	0.2507	0.5141	-3.6433	7.276	36HR
chr1:204963901-204964200	0.5206	0.958	0.9116	0.92	5.4771	9.783	0HR
chr1:205038001-205038300	0.2793	0.2336	0.2507	0.5547	-4.1068	8.95	36HR
chr1:205103701-205104000	0.2031	0.1986	0.3988	0.1894	-3.5408	7.167	12HR
chr1:205136101-205136400	0.419	0.9112	0.7862	0.9064	3.7156	7.697	0HR
chr1:205247401-205247700	0.4825	1.1682	0.6039	0.69	-3.7346	7.368	4HR
chr1:205267201-205267500	0.9903	1.3201	1.3559	1.3123	4.6298	6.215	0HR
chr1:205315801-205316100	0.2412	0.4907	0.2621	0.2706	-3.5734	6.797	4HR
chr1:205353001-205353300	0.2793	0.2921	0.2963	0.5547	-4.5105	8.65	36HR
chr1:205556701-205557000	0.7237	0.771	0.7634	0.4329	4.2413	7.375	36HR
chr1:205711201-205711500	0.3301	0.3388	0.6381	0.3788	-3.8023	6.947	12HR
chr1:205980001-205980300	0.3809	0.6659	0.3646	0.3517	-4.6442	8.456	4HR
chr1:206447701-206448000	0.8126	1.3201	0.8204	0.8388	-7.8195	12.528	4HR
chr1:206481001-206481300	0.5079	0.2921	0.2735	0.2976	-3.5154	6.205	0HR
chr1:206558401-206558700	0.3047	0.222	0.2621	0.7035	-4.8225	12.903	36HR
chr1:206781301-206781600	0.3174	0.7243	0.6381	0.6764	3.8867	8.322	0HR
chr1:207120301-207120600	0.6475	0.5841	0.5811	0.2976	3.5044	7.115	36HR
chr1:207336301-207336600	0.2158	0.5023	0.4786	0.46	3.7148	8.268	0HR
chr1:207447601-207447900	0.3809	0.6425	0.3532	0.3923	-3.8089	6.518	4HR
chr1:207530701-207531000	0.2031	0.222	0.433	0.2165	-3.6693	7.429	12HR
chr1:207546301-207546600	0.2539	0.257	0.2735	0.487	-3.7256	6.939	36HR
chr1:207595501-207595800	0.7745	1.4486	0.7862	0.9335	-4.4526	7.758	4HR
chr1:207597001-207597300	0.4825	1.028	0.5128	0.3923	-5.0182	11.153	4HR
chr1:207638401-207638700	0.4317	1.0514	0.5241	0.6223	-3.6154	7.226	4HR
chr1:207684901-207685200	0.4825	0.2687	0.2849	0.2706	-3.5301	6.2	0HR
chr1:207864301-207864600	0.2031	0.1986	0.2051	0.3923	-3.5634	6.911	36HR
chr1:207895501-207895800	0.3809	0.4322	0.5241	0.8794	-3.5386	6.981	36HR
chr1:207913201-207913500	0.7999	0.7477	0.8774	1.4882	-5.8985	10.86	36HR
chr1:207987601-207987900	0.6602	1.0631	1.0369	1.1229	4.4016	7.162	0HR
chr1:208426201-208426500	0.1904	0.4206	0.1709	0.2029	-3.5165	7.864	4HR
chr1:209823901-209824200	0.2793	0.4907	0.2621	0.2841	-3.5007	6.243	4HR
chr1:209945401-209945700	0.4952	0.9813	0.49	0.5817	-4.5218	8.496	4HR
chr1:209975701-209976000	0.838	0.7944	0.5014	0.8658	3.8532	6.399	12HR
chr1:210064201-210064500	0.3301	0.1168	0.1026	0.1218	-3.6085	10.473	0HR
chr1:210165001-210165300	0.419	0.7944	0.4102	0.3382	-4.2963	8.771	4HR
chr1:210192001-210192300	0.419	0.7944	0.8888	0.7711	3.553	6.937	0HR
chr1:210216301-210216600	0.2539	0.2921	0.3077	0.5682	-3.6513	7.291	36HR
chr1:210728701-210729000	1.13	1.215	1.2534	0.7982	3.5463	5.329	36HR
chr1:210836101-210836400	0.546	0.8411	0.4558	0.5141	-3.5074	5.838	4HR
chr1:210990001-210990300	0.6602	0.5724	0.6267	1.0011	-4.0435	6.531	36HR
chr1:211406701-211407000	0.6221	0.2687	0.2507	0.257	-6.1437	14.768	0HR
chr1:211732501-211732800	0.2285	0.2453	0.2393	0.4464	-3.5667	6.698	36HR
chr1:212480401-212480700	0.3936	0.1636	0.1823	0.1759	-3.6916	8.354	0HR
chr1:212567101-212567400	0.4952	0.2921	0.2963	0.2976	-3.78	6.338	0HR
chr1:212639101-212639400	0.5206	0.2804	0.2735	0.2706	-4.4657	8.459	0HR
chr1:212810401-212810700	0.5333	0.5374	0.5355	0.9064	-7.1275	12.066	36HR
chr1:212814001-212814300	0.5586	1.028	0.9116	0.9741	3.8118	6.628	0HR
chr1:212842801-212843100	0.7237	1.0748	1.0369	1.1364	3.5822	5.359	0HR
chr1:214362001-214362300	0.292	0.2804	0.2849	0.5006	-3.8467	6.739	36HR
chr1:215004601-215004900	0.1651	0.3972	0.1709	0.1488	-3.8335	9.422	4HR
chr1:215142601-215142900	0.6475	0.8879	0.6153	0.6223	-3.8774	5.479	4HR
chr1:215422801-215423100	0.1651	0.3855	0.1709	0.1488	-3.6431	8.691	4HR
chr1:215481001-215481300	0.2031	0.1986	0.2051	0.4194	-4.0716	8.442	36HR
chr1:215600401-215600700	0.2031	0.222	0.2279	0.4464	-3.6333	7.451	36HR
chr1:216147601-216147900	0.8126	0.8294	0.7976	1.2311	-6.3406	9.599	36HR
chr1:216331501-216331800	0.4825	0.222	0.2165	0.2029	-4.4909	10.135	0HR
chr1:216703501-216703800	0.4825	0.736	0.4786	0.5141	-3.5162	5.263	4HR
chr1:216720001-216720300	0.7618	0.7126	0.433	0.7711	3.8742	6.697	12HR
chr1:216921901-216922200	0.292	0.4907	0.2963	0.2976	-3.6916	6.134	4HR
chr1:217091701-217092000	0.1778	0.1519	0.1595	0.3923	-3.6206	8.71	36HR
chr1:217182001-217182300	0.1778	0.1752	0.4216	0.1759	-4.7775	11.425	12HR
chr1:217199701-217200000	0.5333	0.2921	0.2507	0.257	-3.6884	7.378	0HR
chr1:217353001-217353300	0.1397	0.1402	0.3304	0.1353	-3.6435	8.698	12HR
chr1:217417801-217418100	0.1016	0.4322	0.3874	0.3923	4.0546	16.121	0HR
chr1:217792501-217792800	0.2285	0.222	0.433	0.23	-3.8001	7.254	12HR
chr1:217941001-217941300	0.4825	0.257	0.2279	0.257	-3.5209	6.87	0HR
chr1:218286601-218286900	0.711	1.1098	1.0369	1.0823	4.2082	6.371	0HR
chr1:218688301-218688600	0.2539	0.2453	0.5241	0.2841	-3.737	7.501	12HR
chr1:218825701-218826000	0.2158	0.257	0.2393	0.5006	-3.7249	7.856	36HR
chr1:218953501-218953800	0.0762	0.3154	0.3418	0.3112	3.7034	15.688	0HR
chr1:219275401-219275700	0.4063	0.7009	0.3874	0.4464	-3.5884	6.084	4HR
chr1:219280801-219281100	0.4571	0.8178	0.4786	0.4194	-4.5781	8.289	4HR
chr1:219338101-219338400	0.3555	0.3972	0.319	0.6764	-3.581	6.78	36HR
chr1:219395701-219396000	0.2285	0.1869	0.4558	0.2029	-3.5177	7.78	12HR
chr1:219680101-219680400	0.8253	0.8528	0.6153	0.8388	3.5085	4.784	12HR
chr1:219946801-219947100	0.5333	0.2921	0.2963	0.2841	-4.3145	7.911	0HR
chr1:219981901-219982200	0.8253	1.1332	0.8432	0.8794	-3.6603	4.884	4HR
chr1:219982201-219982500	0.546	0.9813	0.9685	1.1229	3.5245	6.612	0HR
chr1:220098901-220099200	0.5079	0.5257	0.5241	0.8117	-4.8869	7.64	36HR
chr1:220127101-220127400	0.9268	1.3785	0.8432	0.9605	-4.2424	6.425	4HR
chr1:220227001-220227300	0.6602	0.2687	0.2621	0.3247	-4.4438	10.288	0HR
chr1:220259101-220259400	0.5079	0.2453	0.2735	0.257	-3.8851	7.63	0HR
chr1:220407301-220407600	0.5713	0.6659	0.5811	1.0688	-4.5354	7.998	36HR
chr1:220472401-220472700	0.4063	0.4206	0.4444	0.1759	3.5795	8.623	36HR
chr1:220564801-220565100	0.1651	0.1869	0.433	0.1894	-3.9853	9.562	12HR
chr1:220613101-220613400	0.4571	0.2453	0.2507	0.257	-3.6899	6.72	0HR
chr1:220876801-220877100	0.2539	0.2453	0.4672	0.23	-3.6089	6.937	12HR
chr1:220994401-220994700	0.7491	1.2266	0.5583	0.6629	-3.9151	7.312	4HR
chr1:221018101-221018400	0.3809	0.6542	0.6267	0.6359	4.0319	6.763	0HR
chr1:221490301-221490600	1.0538	0.9463	0.9685	0.5953	3.693	6.139	36HR
chr1:221498701-221499000	0.9395	1.215	1.2762	1.2582	3.8096	5.068	0HR
chr1:221740501-221740800	0.8126	1.4019	1.4243	1.5288	5.4282	9.697	0HR
chr1:221961901-221962200	0.4444	0.4556	0.6837	0.46	-3.9689	5.986	12HR
chr1:222307201-222307500	0.4571	0.3855	0.376	0.7982	-4.1554	8.166	36HR
chr1:222387301-222387600	0.6856	1.028	0.6381	0.5953	-4.0804	6.558	4HR
chr1:223183501-223183800	0.292	0.2921	0.2621	0.5412	-3.8509	7.389	36HR
chr1:223793401-223793700	0.3809	0.6776	0.319	0.3517	-4.0395	7.809	4HR
chr1:223991701-223992000	0.4698	0.9696	0.4672	0.46	-9.1497	19.051	4HR
chr1:224363401-224363700	0.4825	0.4907	0.4558	0.1894	4.2042	10.573	36HR
chr1:224521801-224522100	0.4571	0.7009	0.4786	0.46	-3.8216	5.757	4HR
chr1:224579701-224580000	0.4571	0.6659	0.6723	0.6629	3.8308	5.59	0HR
chr1:224708401-224708700	0.2031	0.1986	0.1937	0.4194	-4.0389	8.535	36HR
chr1:224731201-224731500	0.4952	0.4439	0.4444	0.8253	-4.5817	8.199	36HR
chr1:224951401-224951700	0.4825	1.0397	0.9457	0.947	4.7639	9.651	0HR
chr1:225565801-225566100	0.1904	0.1869	0.1595	0.4464	-3.9968	9.971	36HR
chr1:225612001-225612300	0.292	0.2336	0.2849	0.5682	-3.6405	7.657	36HR
chr1:225750601-225750900	0.419	0.1752	0.1709	0.1894	-4.0297	9.459	0HR
chr1:225810901-225811200	0.1651	0.3972	0.1823	0.1759	-3.7954	8.642	4HR
chr1:225952501-225952800	0.1904	0.1636	0.3988	0.1759	-3.5034	7.91	12HR
chr1:226200601-226200900	0.5967	1.0164	0.5925	0.5682	-6.5855	11.426	4HR
chr1:226394101-226394400	0.7618	1.0631	0.7634	0.7847	-4.6689	6.446	4HR
chr1:227004901-227005200	0.6348	0.7009	0.6495	0.2841	4.4581	10.384	36HR
chr1:227318701-227319000	0.2285	0.222	0.4444	0.23	-4.0103	7.857	12HR
chr1:227431501-227431800	0.8634	0.6776	0.6723	0.6764	-3.5614	4.553	0HR
chr1:227491501-227491800	0.2666	0.5257	0.2963	0.2976	-3.537	6.483	4HR
chr1:227812801-227813100	0.4571	0.2103	0.2051	0.23	-3.8325	8.143	0HR
chr1:228104401-228104700	0.3047	0.3154	0.319	0.5141	-3.5006	5.749	36HR
chr1:228354901-228355200	0.1904	0.2103	0.4216	0.2029	-3.6698	7.69	12HR
chr1:228388501-228388800	0.7237	1.1566	1.242	1.0958	3.5733	5.751	0HR
chr1:228443101-228443400	0.2412	0.2336	0.2279	0.46	-3.9837	7.823	36HR
chr1:228522601-228522900	0.546	0.3037	0.3077	0.2976	-4.4113	7.949	0HR
chr1:228947401-228947700	0.1904	0.2103	0.2051	0.46	-4.2782	9.746	36HR
chr1:229027801-229028100	0.3555	0.6542	0.3874	0.3923	-3.941	6.813	4HR
chr1:229052101-229052400	0.3682	0.7009	0.376	0.3788	-5.8848	11.019	4HR
chr1:229374001-229374300	0.6475	1.1332	0.7292	0.6494	-4.738	7.95	4HR
chr1:229786501-229786800	0.4952	0.4322	0.4558	0.7847	-3.955	6.731	36HR
chr1:230002501-230002800	0.7491	1.0047	0.6951	0.69	-3.5445	5.006	4HR
chr1:230030701-230031000	0.6983	0.9696	0.6495	0.6494	-3.8856	5.659	4HR
chr1:230133601-230133900	0.711	1.4486	1.3104	1.3529	5.4612	10.528	0HR
chr1:230467201-230467500	0.4825	0.2103	0.2507	0.23	-3.592	7.524	0HR
chr1:230490601-230490900	0.3809	0.7827	0.2735	0.3788	-3.9341	8.941	4HR
chr1:230532601-230532900	0.2158	0.4206	0.2165	0.2165	-4.0539	7.884	4HR
chr1:230772601-230772900	0.2666	0.2453	0.2621	0.5141	-4.1828	8.335	36HR
chr1:230931301-230931600	0.3428	0.3738	0.3532	0.6494	-4.4514	8.106	36HR
chr1:230941501-230941800	0.1904	0.1752	0.1823	0.4059	-3.8758	8.614	36HR
chr1:231020401-231020700	0.3428	0.3388	0.3532	0.1353	3.65	9.305	36HR
chr1:231021001-231021300	0.2412	0.1869	0.2165	0.487	-3.5256	7.991	36HR
chr1:231537001-231537300	0.2158	0.2103	0.2279	0.4329	-3.6421	7.232	36HR
chr1:231566401-231566700	0.1778	0.2336	0.5128	0.23	-3.681	8.829	12HR
chr1:231777901-231778200	0.3682	0.1752	0.3646	0.3653	3.6763	7.681	4HR
chr1:231903001-231903300	0.2793	0.2804	0.4672	0.2841	-3.5406	5.881	12HR
chr1:232110301-232110600	0.127	0.1168	0.1139	0.3247	-3.6122	9.837	36HR
chr1:232266901-232267200	0.5079	0.257	0.2621	0.257	-4.7068	9.241	0HR
chr1:232335901-232336200	0.2158	0.2103	0.2279	0.4464	-3.8709	7.926	36HR
chr1:232716301-232716600	0.2412	0.5608	0.2963	0.23	-3.5673	7.82	4HR
chr1:232725901-232726200	0.9903	1.4019	1.0597	1.0552	-4.1294	5.593	4HR
chr1:232736401-232736700	1.0538	1.7991	1.1508	1.2446	-4.4659	6.988	4HR
chr1:232762501-232762800	0.4317	0.222	0.2279	0.23	-3.7872	7.214	0HR
chr1:232858201-232858500	0.2793	0.2453	0.2393	0.5412	-4.0039	8.51	36HR
chr1:232859401-232859700	1.0284	1.3318	0.9571	0.9605	-3.8772	5.258	4HR
chr1:232860601-232860900	1.0919	1.6355	1.1281	0.9741	-4.3732	6.718	4HR
chr1:232900501-232900800	0.3428	0.1051	0.3304	0.3517	3.8969	12.667	4HR
chr1:232974901-232975200	0.3936	0.7126	0.752	0.7711	4.4047	8.34	0HR
chr1:233177401-233177700	0.5333	0.958	0.6153	0.5006	-3.7425	6.522	4HR
chr1:233181301-233181600	0.5586	0.3388	0.3304	0.3247	-3.9812	6.713	0HR
chr1:233193301-233193600	0.1904	0.4089	0.1937	0.2029	-3.7755	7.89	4HR
chr1:233358601-233358900	0.4698	0.8411	0.433	0.487	-4.8698	8.842	4HR
chr1:233950501-233950800	0.2666	0.3037	0.3304	0.7306	-5.2458	12.765	36HR
chr1:234138601-234138900	0.5713	1.0514	0.9457	1.0958	3.6163	6.526	0HR
chr1:234140401-234140700	0.584	1.0397	0.6039	0.6494	-5.1155	8.684	4HR
chr1:234162301-234162600	0.6729	1.028	0.5583	0.5682	-3.7727	6.466	4HR
chr1:234172801-234173100	0.292	0.257	0.3077	0.5547	-3.5433	6.883	36HR
chr1:234337201-234337500	0.1397	0.3738	0.3988	0.3923	3.9478	10.973	0HR
chr1:234386401-234386700	0.127	0.1168	0.1139	0.3247	-3.6122	9.837	36HR
chr1:235384201-235384500	0.8761	1.1682	1.1964	1.1364	3.6354	4.842	0HR
chr1:235944901-235945200	0.1778	0.1752	0.376	0.1623	-3.5031	7.668	12HR
chr1:236046001-236046300	0.2158	0.2336	0.2279	0.4329	-3.5054	6.721	36HR
chr1:236664901-236665200	0.4317	0.222	0.2279	0.2165	-3.7623	7.312	0HR
chr1:236841301-236841600	0.2666	0.257	0.2735	0.4735	-3.5651	6.353	36HR
chr1:237186601-237186900	0.4952	0.2336	0.1937	0.2029	-4.022	9.481	0HR
chr1:237490801-237491100	0.2158	0.222	0.2165	0.4059	-3.5171	6.546	36HR
chr1:238583701-238584000	0.3936	0.3972	0.1937	0.3923	3.8194	7.776	12HR
chr1:238893301-238893600	0.1778	0.1986	0.2051	0.4194	-3.5102	7.595	36HR
chr1:239469601-239469900	0.4571	0.257	0.2507	0.2435	-3.642	6.648	0HR
chr1:239749801-239750100	0.6856	0.9696	0.7179	0.6629	-3.6167	5.091	4HR
chr1:239828401-239828700	0.2412	0.2453	0.2507	0.4464	-3.6642	6.656	36HR
chr1:239839801-239840100	0.2793	0.4907	0.2735	0.2841	-3.8283	6.734	4HR
chr1:240228301-240228600	0.3555	0.3855	0.3874	0.717	-5.0206	9.57	36HR
chr1:240435301-240435600	0.2285	0.2336	0.2393	0.5276	-5.303	11.967	36HR
chr1:240835501-240835800	0.1524	0.1636	0.1481	0.3653	-3.6309	8.574	36HR
chr1:240885001-240885300	0.3428	0.1402	0.1253	0.1218	-3.5753	9.494	0HR
chr1:242456401-242456700	0.4317	0.4089	0.4102	0.6764	-4.1313	6.702	36HR
chr1:242552701-242553000	0.4317	0.4206	0.376	0.7441	-4.2106	7.652	36HR
chr1:242829901-242830200	0.9903	0.958	0.9116	1.2852	-3.7059	4.996	36HR
chr1:243060601-243060900	0.2031	0.5023	0.2051	0.2029	-5.8301	14.376	4HR
chr1:243699601-243699900	0.3174	0.3271	0.5811	0.2976	-4.1065	7.599	12HR
chr1:243829201-243829500	0.4063	0.7944	0.7406	0.717	3.8404	7.095	0HR
chr1:244274101-244274400	0.4698	0.2453	0.2279	0.2165	-3.7192	7.6	0HR
chr1:244813501-244813800	0.4698	0.7009	0.4672	0.4464	-3.8164	5.801	4HR
chr1:245632201-245632500	0.3428	0.3154	0.319	0.6088	-4.3623	8.153	36HR
chr1:1756876-1757175	0.3047	0.2921	0.5811	0.2706	-4.342	8.727	12HR
chr1:7248376-7248675	0.4571	0.8411	0.49	0.5276	-4.0988	7.013	4HR
chr1:8180476-8180775	0.3174	0.5374	0.2849	0.2841	-3.5063	6.377	4HR
chr1:9146776-9147075	0.2539	0.5491	0.1823	0.23	-3.7828	9.354	4HR
chr1:10370176-10370475	0.127	0.3855	0.1367	0.1623	-3.5684	9.687	4HR
chr1:14941276-14941575	0.3047	0.6893	0.2963	0.2841	-6.5321	15.261	4HR
chr1:16814776-16815075	0.5079	0.222	0.5241	0.4735	3.6898	8.341	4HR
chr1:20309776-20310075	0.3174	0.6893	0.3304	0.3653	-4.7024	9.598	4HR
chr1:22118476-22118775	0.127	0.1168	0.1139	0.3788	-4.5634	14.498	36HR
chr1:24342076-24342375	0.127	0.3154	0.1253	0.1218	-3.6219	9.161	4HR
chr1:24489076-24489375	0.5586	1.0047	0.5469	0.5953	-5.8173	10.309	4HR
chr1:24581176-24581475	0.4444	0.6308	0.4444	0.4464	-3.6308	5.146	4HR
chr1:27106576-27106875	0.2666	0.514	0.2849	0.2841	-3.9022	7.201	4HR
chr1:27807376-27807675	0.1397	0.1402	0.1481	0.3517	-3.8206	9.418	36HR
chr1:28446376-28446675	0.546	0.8061	0.5469	0.5682	-4.0342	5.873	4HR
chr1:31416076-31416375	0.5586	0.8294	0.5583	0.5817	-4.1498	6.079	4HR
chr1:31928176-31928475	0.292	0.7126	0.6267	0.6223	3.586	8.03	0HR
chr1:33191776-33192075	0.2158	0.1869	0.2051	0.4464	-3.7733	8.314	36HR
chr1:34663876-34664175	0.1016	0.0818	0.3988	0.1218	-4.2438	16.636	12HR
chr1:35021776-35022075	0.2285	0.6308	0.2393	0.2841	-4.7831	12.038	4HR
chr1:42452776-42453075	0.3682	0.6542	0.376	0.3112	-3.542	6.587	4HR
chr1:43148176-43148475	0.3936	0.1051	0.057	0.1082	-3.8561	16.845	0HR
chr1:45988876-45989175	0.2539	0.4907	0.2735	0.257	-3.7867	7.107	4HR
chr1:47269276-47269575	0.4571	0.771	0.3646	0.4329	-3.6011	6.639	4HR
chr1:47428276-47428575	0.4317	0.7477	0.49	0.4735	-3.5307	5.676	4HR
chr1:47428576-47428875	0.4825	0.771	0.5014	0.5141	-4.1223	6.365	4HR
chr1:51565576-51565875	0.1651	0.1168	0.1026	0.5141	-4.6631	18.705	36HR
chr1:51805876-51806175	0.1651	0.5841	0.1709	0.23	-4.6027	14.25	4HR
chr1:52293976-52294275	0.2793	0.2804	0.3077	0.5412	-3.8141	7.139	36HR
chr1:54780676-54780975	0.2666	0.5374	0.2735	0.2976	-3.8953	7.497	4HR
chr1:56914876-56915175	0.3174	0.3037	0.2849	0.5547	-3.8105	6.999	36HR
chr1:61295176-61295475	0.2412	0.4673	0.2165	0.23	-3.8171	7.781	4HR
chr1:62622976-62623275	0.3809	0.7477	0.433	0.3788	-4.3385	8.159	4HR
chr1:66488776-66489075	0.2412	0.3388	0.3532	0.7035	-3.5376	8.001	36HR
chr1:67924876-67925175	0.3428	0.7126	0.6381	0.6629	3.7345	7.312	0HR
chr1:68088976-68089275	0.3174	0.6659	0.6837	0.7035	5.3331	11.499	0HR
chr1:77166976-77167275	0.2539	0.4907	0.2621	0.2435	-4.0042	7.761	4HR
chr1:79338676-79338975	0.2412	0.1986	0.1709	0.5412	-3.953	10.509	36HR
chr1:81507676-81507975	0.3428	0.1168	0.1026	0.1218	-3.8203	11.515	0HR
chr1:82398376-82398675	0.3428	0.6308	0.6381	0.6359	5.4356	10.068	0HR
chr1:83459176-83459475	0.2793	0.2687	0.2849	0.0676	3.6071	14.814	36HR
chr1:83678176-83678475	0.5079	0.2453	0.2393	0.2029	-3.8212	8.469	0HR
chr1:83699176-83699475	0.1778	0.1519	0.3988	0.1623	-3.725	9.058	12HR
chr1:84030376-84030675	0.1778	0.1869	0.1937	0.4194	-4.0234	9.066	36HR
chr1:89962876-89963175	0.1651	0.1869	0.2051	0.4329	-3.5301	8.229	36HR
chr1:93147676-93147975	0.2158	0.5491	0.1709	0.23	-4.249	11.35	4HR
chr1:93189376-93189675	0.3428	0.6192	0.3532	0.3247	-4.3303	7.881	4HR
chr1:94581676-94581975	0.3682	0.1285	0.1367	0.1082	-3.7688	11.149	0HR
chr1:96314776-96315075	0.2539	0.257	0.2849	0.5547	-4.3152	9.024	36HR
chr1:98561476-98561775	0.4571	0.4322	0.4672	0.7441	-4.2923	7.064	36HR
chr1:99897976-99898275	0.4444	0.736	0.3988	0.3653	-3.7141	6.786	4HR
chr1:100504876-100505175	0.1524	0.1752	0.1823	0.4194	-3.8011	9.379	36HR
chr1:101004076-101004375	0.127	0.1168	0.1139	0.3517	-4.0869	12.055	36HR
chr1:101302576-101302875	0.1778	0.1519	0.1823	0.4194	-3.7456	9.205	36HR
chr1:102660976-102661275	0.1143	0.1285	0.1139	0.3247	-3.529	9.637	36HR
chr1:106496476-106496775	0.3174	0.1051	0.0798	0.0947	-3.5748	12.174	0HR
chr1:108280576-108280875	0.3682	0.736	0.4102	0.4464	-3.6768	6.628	4HR
chr1:108334876-108335175	0.1778	0.1519	0.1709	0.4735	-4.8355	13.721	36HR
chr1:109545376-109545675	0.292	0.5374	0.5583	0.5412	4.1489	7.753	0HR
chr1:120361276-120361575	0.6348	0.3972	0.376	0.3653	-3.8544	6.447	0HR
chr1:120396376-120396675	0.6221	0.7243	0.6609	1.0688	-3.9344	6.285	36HR
chr1:120488476-120488775	0.4063	0.3855	0.1823	0.4059	3.5049	7.676	12HR
chr1:120813976-120814275	0.5206	0.514	0.433	0.8388	-3.5391	6.068	36HR
chr1:142723876-142724175	1.0792	1.472	1.5155	1.5693	4.4534	6.268	0HR
chr1:142771876-142772175	0.6221	0.8411	0.6267	0.6088	-3.7423	5.083	4HR
chr1:142802776-142803075	0.1904	0.4673	0.433	0.46	3.8643	9.203	0HR
chr1:143258176-143258475	0.7872	0.7594	1.0483	0.7982	-3.8102	5.11	12HR
chr1:143290576-143290875	0.1016	0.3388	0.0912	0.1218	-3.5683	11.528	4HR
chr1:143418976-143419275	1.1427	1.8458	1.1281	1.1094	-10.7819	17.663	4HR
chr1:143619976-143620275	0.3555	0.3505	0.3077	0.6088	-3.5517	6.399	36HR
chr1:143642176-143642475	0.4825	0.7827	0.5241	0.5276	-3.613	5.53	4HR
chr1:143642776-143643075	0.4952	0.7944	0.4786	0.4464	-4.2908	7.2	4HR
chr1:143653876-143654175	0.4063	0.5958	0.4102	0.4059	-3.5958	5.258	4HR
chr1:143679376-143679675	0.5333	0.7944	0.5014	0.5276	-4.0833	6.229	4HR
chr1:143754376-143754675	0.9268	0.993	0.9799	1.2988	-3.906	5.249	36HR
chr1:143801176-143801475	0.5206	0.9346	0.5925	0.5817	-4.1642	6.889	4HR
chr1:143840476-143840775	0.4317	0.4206	0.4786	0.7847	-4.2218	7.468	36HR
chr1:143900476-143900775	0.711	0.6776	0.7179	1.1635	-6.4474	10.683	36HR
chr1:143914876-143915175	0.5967	0.6425	0.6153	0.947	-4.5025	6.898	36HR
chr1:143973376-143973675	0.6348	0.6425	0.6609	0.4194	3.5746	5.507	36HR
chr1:145181776-145182075	0.1524	0.4556	0.1709	0.1759	-4.6361	12.694	4HR
chr1:145743976-145744275	0.2031	0.1869	0.4102	0.2029	-3.5848	7.44	12HR
chr1:145866976-145867275	0.4317	0.771	0.4558	0.4194	-4.8947	8.663	4HR
chr1:147198076-147198375	0.3047	0.6308	0.6381	0.6088	4.9224	10.111	0HR
chr1:147538876-147539175	1.003	1.0047	1.0141	0.5547	8.0846	14.681	36HR
chr1:147706276-147706575	0.7745	1.1332	1.0597	1.1364	3.59	5.144	0HR
chr1:147998776-147999075	0.3809	0.3622	0.1481	0.3788	3.7492	9.467	12HR
chr1:148126576-148126875	0.4063	0.4206	0.4216	0.69	-4.6762	7.753	36HR
chr1:148177576-148177875	0.3936	0.736	0.6837	0.717	4.1666	7.54	0HR
chr1:148217176-148217475	0.3682	0.6075	0.3874	0.3517	-3.5128	5.782	4HR
chr1:148475176-148475475	0.4952	0.8294	0.7634	0.8253	3.5737	5.817	0HR
chr1:148501876-148502175	0.2412	0.257	0.2507	0.46	-3.6299	6.689	36HR
chr1:148726276-148726575	0.584	0.8294	0.809	0.8388	3.7056	5.239	0HR
chr1:149216476-149216775	0.3555	0.6425	0.6039	0.6223	3.8582	6.76	0HR
chr1:149778676-149778975	0.8888	1.3785	0.9457	0.9876	-4.396	6.442	4HR
chr1:150012976-150013275	0.4063	0.7594	0.809	0.7982	5.0282	9.763	0HR
chr1:150029776-150030075	0.4063	0.9463	0.866	0.8253	4.2386	9.172	0HR
chr1:150268276-150268575	0.4571	0.8879	0.5469	0.5276	-3.8796	6.747	4HR
chr1:150626176-150626475	0.6729	0.3388	0.319	0.2976	-5.0199	10.607	0HR
chr1:150917476-150917775	0.3682	0.1636	0.1709	0.1759	-3.5252	7.629	0HR
chr1:151603276-151603575	0.3428	0.3037	0.3077	0.5953	-3.8767	7.256	36HR
chr1:151629976-151630275	0.3682	0.6542	0.7406	0.7035	3.5485	6.741	0HR
chr1:151729876-151730175	0.3174	0.6659	0.6723	0.7711	3.5393	7.84	0HR
chr1:152452576-152452875	0.1016	0.2921	0.2963	0.2976	3.664	10.651	0HR
chr1:152764276-152764575	0.127	0.1285	0.1253	0.3247	-3.8326	9.804	36HR
chr1:153171376-153171675	0.2285	0.479	0.4786	0.46	4.01	8.293	0HR
chr1:153429976-153430275	0.3174	0.5374	0.5469	0.5547	3.9025	6.717	0HR
chr1:153846376-153846675	0.584	1.1215	1.1736	1.0552	4.8725	9.318	0HR
chr1:153887776-153888075	0.4063	0.6308	0.3874	0.3788	-3.7455	6.045	4HR
chr1:153924076-153924375	0.4571	0.4206	0.5241	0.8388	-3.6249	6.507	36HR
chr1:153981976-153982275	0.4698	0.7243	0.4672	0.4735	-4.78	7.364	4HR
chr1:153996376-153996675	0.2412	0.257	0.2279	0.4735	-3.5849	7.013	36HR
chr1:154129876-154130175	0.2539	0.2453	0.2507	0.5141	-4.8602	9.996	36HR
chr1:154342576-154342875	0.4571	0.4907	0.5128	0.7711	-3.6418	5.768	36HR
chr1:154360276-154360575	0.6602	1.0748	0.7065	0.7441	-4.0337	6.162	4HR
chr1:154574776-154575075	0.4825	0.8528	0.7748	0.7982	3.6223	6.07	0HR
chr1:154692976-154693275	0.7364	1.1449	0.7976	0.7576	-4.6996	7.044	4HR
chr1:155040976-155041275	0.1904	0.1869	0.1595	0.4194	-3.5933	8.422	36HR
chr1:156332176-156332475	0.1016	0.3388	0.3646	0.3517	3.9762	13.764	0HR
chr1:157206376-157206675	0.2412	0.2687	0.2621	0.6088	-5.4613	12.92	36HR
chr1:157665676-157665975	0.3555	0.3855	0.5014	0.9064	-3.8746	8.48	36HR
chr1:157861876-157862175	0.2793	0.2921	0.0684	0.2841	3.8389	16.005	12HR
chr1:158085376-158085675	0.2031	0.2453	0.2165	0.5141	-4.0868	9.48	36HR
chr1:158126176-158126475	0.2158	0.1869	0.1937	0.487	-4.4264	10.843	36HR
chr1:159282376-159282675	0.3047	0.6776	0.7065	0.6629	5.2317	11.716	0HR
chr1:159681676-159681975	1.003	1.2967	1.0141	1.0417	-3.9627	5.04	4HR
chr1:160260676-160260975	0.4698	0.8061	0.5128	0.4464	-3.9409	6.669	4HR
chr1:160721776-160722075	0.0889	0.3388	0.319	0.3112	3.6448	13.243	0HR
chr1:162366376-162366675	0.3809	0.1869	0.1823	0.1894	-3.6324	7.431	0HR
chr1:162955576-162955875	0.3809	0.3855	0.376	0.1488	4.2374	10.844	36HR
chr1:163030276-163030575	0.8761	1.2967	0.8888	0.8388	-5.6429	8.431	4HR
chr1:163396876-163397175	0.3047	0.2921	0.5128	0.3112	-3.5192	5.962	12HR
chr1:163600576-163600875	0.711	1.1098	0.752	0.7576	-4.8991	7.345	4HR
chr1:163629076-163629375	0.2285	0.2336	0.2165	0.5276	-5.1277	11.96	36HR
chr1:163833676-163833975	0.3047	0.3505	0.2963	0.69	-4.7092	10.245	36HR
chr1:165112276-165112575	0.5206	0.9346	0.6039	0.5682	-4.0349	6.683	4HR
chr1:165151876-165152175	0.2539	0.257	0.2393	0.46	-3.5311	6.495	36HR
chr1:165901276-165901575	0.4317	0.1869	0.1937	0.2165	-3.5519	7.704	0HR
chr1:165958276-165958575	0.292	0.2687	0.2393	0.5547	-3.7696	7.841	36HR
chr1:166315576-166315875	0.2412	0.4322	0.433	0.4329	3.7969	6.811	0HR
chr1:166352476-166352775	0.7237	0.6776	0.7179	0.3517	4.7224	9.485	36HR
chr1:166415176-166415475	0.3174	0.3622	0.319	0.6088	-3.6588	6.692	36HR
chr1:166486576-166486875	0.2158	0.1869	0.4444	0.2165	-3.558	7.661	12HR
chr1:166539976-166540275	0.1397	0.1402	0.1253	0.3653	-3.9382	10.651	36HR
chr1:167155276-167155575	0.2539	0.2687	0.3077	0.5682	-3.7463	7.691	36HR
chr1:167603476-167603775	0.4952	0.771	0.49	0.5141	-4.3271	6.676	4HR
chr1:167824876-167825175	0.2031	0.1986	0.1823	0.4329	-3.9091	8.693	36HR
chr1:167862976-167863275	0.3301	0.1168	0.1139	0.1218	-3.9373	11.061	0HR
chr1:167981176-167981475	0.3555	0.6075	0.3077	0.2976	-3.5492	6.732	4HR
chr1:168150376-168150675	0.292	0.3388	0.319	0.6359	-4.3447	8.726	36HR
chr1:168855076-168855375	0.2793	0.3505	0.319	0.6629	-4.0457	8.48	36HR
chr1:169761376-169761675	0.3682	0.1636	0.1481	0.1488	-3.6542	8.765	0HR
chr1:170706376-170706675	0.1904	0.1986	0.3988	0.1894	-3.7422	7.741	12HR
chr1:170731576-170731875	0.2158	0.222	0.2279	0.4194	-3.5236	6.66	36HR
chr1:171169576-171169875	0.8126	0.7944	0.5128	0.8117	4.8696	7.656	12HR
chr1:171212176-171212475	0.6475	0.958	0.6039	0.6088	-4.5738	7.066	4HR
chr1:171349276-171349575	0.2666	0.2804	0.2621	0.6088	-5.6957	12.857	36HR
chr1:171485176-171485475	0.2793	0.6893	0.3077	0.3517	-4.3525	9.588	4HR
chr1:173611876-173612175	0.3174	0.3037	0.6039	0.3517	-3.7421	6.969	12HR
chr1:173735776-173736075	0.3555	0.4556	0.3988	0.7711	-3.6706	7.018	36HR
chr1:177019876-177020175	0.3174	0.3037	0.2963	0.5412	-3.8777	6.863	36HR
chr1:179010676-179010975	0.2158	0.2336	0.2165	0.4329	-3.5108	6.847	36HR
chr1:179378176-179378475	0.3428	0.3855	0.4786	0.8388	-3.6545	7.62	36HR
chr1:180150976-180151275	0.2539	0.257	0.2621	0.0676	3.5106	13.381	36HR
chr1:180525976-180526275	0.7745	1.2851	0.8546	0.8794	-4.2827	6.582	4HR
chr1:180811576-180811875	0.2031	0.2103	0.2051	0.4059	-3.7183	7.321	36HR
chr1:180842476-180842775	0.2158	0.1519	0.1595	0.5141	-3.9852	11.659	36HR
chr1:181400476-181400775	0.1651	0.3738	0.1595	0.1623	-4.0057	9.226	4HR
chr1:181416676-181416975	0.4698	0.4439	0.4558	0.7441	-4.5677	7.445	36HR
chr1:181470376-181470675	0.9268	0.9346	0.9002	0.6764	3.5883	4.883	36HR
chr1:181964476-181964775	0.2158	0.222	0.2393	0.4735	-3.9853	8.361	36HR
chr1:182185876-182186175	0.4571	0.2103	0.2051	0.1759	-3.7932	8.797	0HR
chr1:182654776-182655075	0.1904	0.4439	0.1823	0.2029	-4.1743	9.658	4HR
chr1:183297676-183297975	0.2031	0.1986	0.2279	0.46	-3.8027	8.335	36HR
chr1:183677476-183677775	0.292	0.5023	0.2849	0.2706	-3.6092	6.417	4HR
chr1:184153276-184153575	0.1778	0.1752	0.3646	0.1759	-3.6673	7.584	12HR
chr1:184465876-184466175	0.419	0.1752	0.2051	0.1894	-3.527	7.782	0HR
chr1:184710676-184710975	0.1397	0.4089	0.1481	0.1759	-3.6888	9.759	4HR
chr1:185026276-185026575	0.1016	0.3622	0.1253	0.1082	-4.0253	13.052	4HR
chr1:185237476-185237775	0.4444	0.736	0.4558	0.4329	-4.7459	7.861	4HR
chr1:185648176-185648475	0.1397	0.3738	0.1481	0.1488	-4.1455	10.648	4HR
chr1:186921376-186921675	0.3555	0.1402	0.1253	0.1218	-3.7878	10.43	0HR
chr1:188303476-188303775	0.4952	0.5023	0.5014	0.7306	-4.2878	6.27	36HR
chr1:188873176-188873475	0.1651	0.1636	0.1595	0.3653	-3.8293	8.596	36HR
chr1:189978076-189978375	0.3682	0.1402	0.1481	0.1623	-3.5622	8.732	0HR
chr1:190998676-190998975	0.1651	0.1869	0.1709	0.3923	-3.5568	8.005	36HR
chr1:191097976-191098275	0.2539	0.2453	0.2393	0.487	-4.2002	8.309	36HR
chr1:191139976-191140275	0.1524	0.3972	0.433	0.4194	3.8802	10.605	0HR
chr1:192889876-192890175	0.1524	0.1636	0.1481	0.3653	-3.6309	8.574	36HR
chr1:193781476-193781775	0.1904	0.1869	0.1823	0.3923	-3.8061	8.005	36HR
chr1:194217676-194217975	0.2285	0.2336	0.2051	0.5006	-4.267	9.605	36HR
chr1:194880676-194880975	0.127	0.1285	0.1253	0.3247	-3.8326	9.804	36HR
chr1:195090076-195090375	0.127	0.4206	0.1481	0.1759	-3.6265	10.146	4HR
chr1:196212076-196212375	0.584	0.8411	0.5925	0.6088	-3.9295	5.554	4HR
chr1:196405576-196405875	0.4952	0.4206	0.4444	0.8523	-4.5275	8.511	36HR
chr1:196494376-196494675	0.3174	0.2921	0.2849	0.5547	-3.8254	7.117	36HR
chr1:196846876-196847175	0.4698	0.1986	0.1937	0.23	-3.7644	8.526	0HR
chr1:198441976-198442275	0.2666	0.2453	0.2621	0.487	-3.7402	7.06	36HR
chr1:198824776-198825075	0.292	0.2687	0.2621	0.5141	-3.65	6.842	36HR
chr1:198882076-198882375	0.2793	0.5491	0.3077	0.2841	-3.9682	7.504	4HR
chr1:199335976-199336275	0.4317	0.1986	0.2165	0.2029	-3.8033	7.97	0HR
chr1:199359676-199359975	0.3682	0.3154	0.4444	0.92	-4.7365	11.589	36HR
chr1:199543576-199543875	0.4698	1.0514	0.6381	0.5006	-3.6905	7.237	4HR
chr1:199588876-199589175	0.3555	0.6542	0.319	0.3112	-4.4214	8.803	4HR
chr1:199589176-199589475	0.2158	0.6776	0.2393	0.2976	-4.6322	12.51	4HR
chr1:199632976-199633275	0.5206	0.8061	0.4558	0.5006	-3.7721	6.176	4HR
chr1:200028676-200028975	0.4444	0.7126	0.6837	0.717	3.819	6.054	0HR
chr1:200152276-200152575	0.4571	0.7477	0.49	0.4329	-3.6575	5.945	4HR
chr1:200219176-200219475	0.4317	0.8178	0.3988	0.4735	-4.3818	8.244	4HR
chr1:200585176-200585475	0.4698	0.736	0.4672	0.4329	-3.9573	6.378	4HR
chr1:201202276-201202575	0.1904	0.4673	0.2279	0.1759	-3.5041	8.267	4HR
chr1:201772876-201773175	0.546	0.9229	0.6267	0.5682	-3.7366	5.943	4HR
chr1:201928276-201928575	0.6856	1.215	0.6495	0.717	-6.3378	11.257	4HR
chr1:202316176-202316475	0.6856	1.0397	0.7179	0.7306	-4.4854	6.556	4HR
chr1:202536976-202537275	0.8634	0.9813	0.9685	0.5141	3.6937	6.737	36HR
chr1:202667176-202667475	0.5206	0.5257	0.5811	0.9876	-5.3275	9.699	36HR
chr1:203313676-203313975	0.7364	0.6893	0.7292	0.3653	4.6835	9.209	36HR
chr1:203382976-203383275	0.3809	0.7827	0.433	0.4735	-3.6669	6.688	4HR
chr1:203437876-203438175	0.1651	0.1519	0.3874	0.1488	-3.9575	9.874	12HR
chr1:203457076-203457375	0.1524	0.1402	0.3646	0.1353	-3.7746	9.649	12HR
chr1:203503276-203503575	0.1904	0.2103	0.2051	0.4194	-3.6052	7.488	36HR
chr1:203517376-203517675	0.1904	0.1986	0.2165	0.5276	-5.1426	13.443	36HR
chr1:203530576-203530875	0.3936	0.3855	0.3874	0.5953	-3.8068	5.828	36HR
chr1:203958676-203958975	0.2031	0.4439	0.1823	0.1894	-4.1652	9.65	4HR
chr1:204630076-204630375	0.8888	0.8762	0.9002	1.2311	-5.527	7.659	36HR
chr1:204637576-204637875	0.9522	1.3785	1.0483	1.0011	-3.8547	5.311	4HR
chr1:204639676-204639975	1.0919	1.1682	1.1281	0.7847	3.9096	5.627	36HR
chr1:204642076-204642375	0.6856	0.6893	0.9799	0.7035	-4.8293	6.831	12HR
chr1:204695176-204695475	0.2031	0.4439	0.2279	0.2165	-3.6541	7.515	4HR
chr1:204741376-204741675	0.419	0.6776	0.3874	0.4194	-3.935	6.526	4HR
chr1:204765976-204766275	0.4063	0.4089	0.4102	0.1623	4.7353	11.918	36HR
chr1:204963976-204964275	0.3555	0.6542	0.7065	0.69	4.2752	8.22	0HR
chr1:205079776-205080075	0.3555	0.7009	0.7065	0.7035	6.5931	13.05	0HR
chr1:205222276-205222575	0.4444	0.4439	0.6495	0.4464	-3.9865	5.82	12HR
chr1:205242676-205242975	0.4825	0.9463	0.4444	0.5006	-5.979	11.891	4HR
chr1:205247176-205247475	0.419	0.6893	0.3988	0.3923	-4.4731	7.644	4HR
chr1:205352776-205353075	0.2666	0.2804	0.2393	0.5682	-4.3164	9.357	36HR
chr1:205380676-205380975	0.3682	0.3738	0.376	0.6223	-4.621	7.716	36HR
chr1:205471276-205471575	0.2412	0.257	0.2507	0.487	-4.0958	7.99	36HR
chr1:205596676-205596975	0.2031	0.1986	0.1937	0.4464	-4.5325	10.195	36HR
chr1:205597876-205598175	0.1778	0.1519	0.1937	0.4735	-4.2059	11.415	36HR
chr1:205602976-205603275	0.546	0.3037	0.3077	0.2841	-3.9518	7.228	0HR
chr1:205699576-205699875	0.4317	0.222	0.2279	0.23	-3.7872	7.214	0HR
chr1:206043376-206043675	0.5967	0.3037	0.2849	0.2841	-5.0055	10.267	0HR
chr1:206139076-206139375	0.4317	0.1636	0.4216	0.4059	4.0656	10.431	4HR
chr1:206159776-206160075	0.1397	0.1869	0.1823	0.46	-3.8194	10.357	36HR
chr1:206424376-206424675	0.9522	1.9276	1.2876	1.1094	-3.7244	6.431	4HR
chr1:206444476-206444775	0.5079	0.3037	0.2849	0.2841	-3.552	6.202	0HR
chr1:206447776-206448075	0.7872	1.1682	0.8318	0.7847	-4.7969	6.994	4HR
chr1:206619076-206619375	0.1904	0.1869	0.376	0.1894	-3.6118	7.189	12HR
chr1:206763376-206763675	0.2539	0.2453	0.2393	0.5412	-5.1455	11.312	36HR
chr1:207047176-207047475	0.5206	0.8294	0.5241	0.4464	-3.5402	5.908	4HR
chr1:207095176-207095475	0.2539	0.2336	0.4672	0.23	-3.6262	7.084	12HR
chr1:207278476-207278775	0.2158	0.5257	0.2507	0.257	-3.9413	8.591	4HR
chr1:207287476-207287775	0.1651	0.1986	0.4672	0.1623	-4.1578	11.079	12HR
chr1:207336076-207336375	0.5713	0.9229	0.6381	0.6223	-3.6783	5.56	4HR
chr1:207595576-207595875	0.5967	1.1799	0.6723	0.6494	-6.0883	11.234	4HR
chr1:207597076-207597375	0.4444	1.0397	0.5925	0.46	-4.1159	8.576	4HR
chr1:207678976-207679275	0.2539	0.2453	0.1937	0.5412	-3.7577	8.805	36HR
chr1:207701176-207701475	0.2539	0.2453	0.49	0.2435	-4.3636	8.637	12HR
chr1:207782476-207782775	0.2539	0.2687	0.3077	0.6359	-4.6166	10.607	36HR
chr1:207888076-207888375	0.2539	0.2336	0.2393	0.4735	-3.8239	7.474	36HR
chr1:207913276-207913575	0.8634	0.7827	0.9457	1.5829	-5.4674	10.017	36HR
chr1:207987676-207987975	1.0157	1.3201	1.3559	1.3799	4.1984	5.588	0HR
chr1:208052476-208052775	0.2793	0.5374	0.2963	0.2841	-4.2685	8.005	4HR
chr1:208613776-208614075	0.7491	1.1332	0.7634	0.7982	-4.8233	7.096	4HR
chr1:208704376-208704675	0.2158	0.3972	0.2165	0.2165	-3.5897	6.593	4HR
chr1:209817376-209817675	0.4825	0.479	0.5128	0.7441	-3.6839	5.578	36HR
chr1:209945476-209945775	0.6094	1.2266	0.6267	0.6764	-6.9485	13.369	4HR
chr1:210042376-210042675	0.2666	0.5608	0.2393	0.2706	-4.5047	9.76	4HR
chr1:210052576-210052875	0.292	0.2804	0.2735	0.5141	-3.9113	7.131	36HR
chr1:210080776-210081075	0.4698	0.2453	0.2507	0.257	-3.9172	7.332	0HR
chr1:210222676-210222975	0.2285	0.2336	0.2165	0.4329	-3.5166	6.73	36HR
chr1:210275476-210275775	0.7999	1.2734	0.8774	0.8929	-4.1739	6.204	4HR
chr1:210316276-210316575	0.1524	0.3388	0.1481	0.1488	-3.6139	8.175	4HR
chr1:210316876-210317175	0.4571	0.7477	0.376	0.3923	-3.6516	6.684	4HR
chr1:210357376-210357675	0.2031	0.4556	0.1937	0.1759	-4.148	9.9	4HR
chr1:210401476-210401775	0.4063	0.5023	0.3988	0.8388	-3.7414	7.201	36HR
chr1:210411976-210412275	0.4444	0.2103	0.1937	0.2165	-3.8448	8.261	0HR
chr1:210696376-210696675	0.3428	0.3855	0.6153	0.3517	-3.52	6.016	12HR
chr1:210738076-210738375	0.584	0.9229	0.866	0.92	3.8876	6.011	0HR
chr1:210840976-210841275	0.4825	0.5257	0.5014	0.947	-6.1935	11.656	36HR
chr1:210848476-210848775	0.546	0.9813	0.9457	0.8658	3.5267	6.013	0HR
chr1:211145476-211145775	0.292	0.514	0.2963	0.3112	-3.5649	6.111	4HR
chr1:211207876-211208175	0.5079	0.5608	0.4786	0.8388	-3.5242	5.731	36HR
chr1:211255576-211255875	0.6475	0.6659	0.6837	0.92	-3.7342	5.161	36HR
chr1:211363576-211363875	0.4571	0.4439	0.4216	0.717	-4.0642	6.61	36HR
chr1:211482076-211482375	0.5079	0.222	0.2279	0.23	-5.1944	11.641	0HR
chr1:211565176-211565475	0.2031	0.4322	0.2051	0.2165	-3.9135	8.123	4HR
chr1:212042776-212043075	0.2285	0.4089	0.2279	0.23	-3.5257	6.301	4HR
chr1:212174476-212174775	0.4698	0.4673	0.433	0.2029	3.5968	8.096	36HR
chr1:212435476-212435775	0.3555	0.3622	0.3532	0.1623	3.5604	7.831	36HR
chr1:212810476-212810775	0.5967	0.6308	0.6609	0.9605	-4.0311	6.151	36HR
chr1:212842876-212843175	0.8253	1.3668	1.2192	1.2852	3.7527	5.868	0HR
chr1:212866276-212866575	0.3555	0.3505	0.1139	0.3517	4.5365	14.042	12HR
chr1:212917276-212917575	0.4698	0.1986	0.1823	0.2029	-4.5213	10.915	0HR
chr1:212960476-212960775	0.4825	0.2804	0.2735	0.2706	-3.7734	6.625	0HR
chr1:213091576-213091875	0.2412	0.2453	0.2393	0.4464	-3.853	7.109	36HR
chr1:213242476-213242775	0.584	0.5724	0.5697	0.3247	4.352	7.712	36HR
chr1:213353776-213354075	0.2158	0.4322	0.4558	0.46	3.5936	7.483	0HR
chr1:213358876-213359175	0.5713	0.3037	0.2963	0.257	-3.8034	7.606	0HR
chr1:213479476-213479775	0.2412	0.2687	0.2279	0.5141	-3.7872	7.917	36HR
chr1:213763576-213763875	0.1778	0.4206	0.4444	0.4194	3.9053	9.404	0HR
chr1:213883876-213884175	0.2666	0.2687	0.2849	0.487	-3.5591	6.34	36HR
chr1:214450576-214450875	0.292	0.0818	0.0912	0.0812	-3.7273	12.845	0HR
chr1:214617976-214618275	0.2031	0.1869	0.2051	0.4194	-3.6851	7.791	36HR
chr1:214708276-214708575	0.2031	0.2103	0.2165	0.4329	-3.9314	8.106	36HR
chr1:214857676-214857975	0.292	0.2804	0.0684	0.2706	3.5017	14.386	12HR
chr1:214924276-214924575	0.3555	0.1519	0.1595	0.1488	-3.6411	8.438	0HR
chr1:216096376-216096675	0.3428	0.3505	0.3304	0.5953	-4.2245	7.37	36HR
chr1:216147676-216147975	0.6983	0.6192	0.6039	1.0282	-3.8517	6.183	36HR
chr1:216194176-216194475	0.2666	0.5841	0.2735	0.3112	-4.0582	8.353	4HR
chr1:216425776-216426075	0.4317	0.1636	0.1709	0.2029	-3.5621	8.584	0HR
chr1:216582076-216582375	0.3301	0.5374	0.319	0.3112	-3.6522	6.131	4HR
chr1:216585076-216585375	0.4952	0.736	0.4672	0.4735	-3.9785	6.118	4HR
chr1:216720076-216720375	0.8126	0.8294	0.5014	0.7847	4.2368	6.835	12HR
chr1:216945976-216946275	0.7237	1.1332	0.6381	0.7576	-3.8243	6.134	4HR
chr1:217146676-217146975	0.419	0.3855	0.1595	0.4059	3.6477	9.227	12HR
chr1:217199776-217200075	0.5333	0.2804	0.2507	0.2706	-4.0849	8.152	0HR
chr1:218010976-218011275	0.6602	1.0397	1.0369	1.1094	4.4118	7.097	0HR
chr1:218286676-218286975	0.4571	0.6776	0.6723	0.6764	4.1367	6.113	0HR
chr1:218354776-218355075	0.2158	0.2103	0.2165	0.4059	-3.5902	6.803	36HR
chr1:218833276-218833575	0.1524	0.4089	0.1595	0.1353	-4.1614	11.415	4HR
chr1:218953576-218953875	0.0889	0.3622	0.3646	0.3247	3.6145	14.251	0HR
chr1:219337876-219338175	0.4444	0.5724	0.5355	0.9605	-3.8233	7.097	36HR
chr1:219734776-219735075	0.2666	0.514	0.5355	0.5682	3.5273	7.134	0HR
chr1:219782476-219782775	0.4063	0.1636	0.1937	0.1759	-3.5092	8.022	0HR
chr1:219964876-219965175	0.6221	0.7009	0.6609	1.0011	-3.8008	5.754	36HR
chr1:220227076-220227375	0.5079	0.2336	0.2621	0.23	-3.9357	8.264	0HR
chr1:220227676-220227975	0.3936	0.6659	0.3988	0.3653	-4.1159	7.102	4HR
chr1:220250176-220250475	0.2666	0.257	0.2621	0.5141	-4.6019	9.033	36HR
chr1:220250776-220251075	0.2158	0.1869	0.2165	0.46	-3.7912	8.449	36HR
chr1:220867276-220867575	0.4571	0.7944	0.7292	0.7982	3.5685	6.042	0HR
chr1:220891576-220891875	0.2412	0.4556	0.2507	0.23	-3.5613	6.743	4HR
chr1:220989676-220989975	0.584	0.3037	0.3304	0.3382	-3.8169	6.878	0HR
chr1:220994476-220994775	0.711	1.0981	0.6039	0.6223	-4.2172	7.172	4HR
chr1:221711176-221711475	0.4571	0.2453	0.2279	0.2435	-3.663	7.009	0HR
chr1:221740576-221740875	0.838	1.4837	1.4129	1.4611	7.1326	12.363	0HR
chr1:221790676-221790975	0.3174	0.5608	0.3304	0.2976	-3.6933	6.572	4HR
chr1:221960476-221960775	0.6602	0.6542	0.6381	0.4329	3.5478	5.334	36HR
chr1:221975176-221975475	0.7745	1.1682	0.809	0.69	-3.6895	5.687	4HR
chr1:222084076-222084375	0.2793	0.2687	0.2393	0.5276	-3.7494	7.538	36HR
chr1:222139576-222139875	0.2793	0.2804	0.2849	0.5141	-4.3908	8.018	36HR
chr1:222142276-222142575	0.6221	1.0047	1.0369	1.0147	5.9666	9.771	0HR
chr1:222307276-222307575	0.3936	0.4089	0.3532	0.7035	-4.0401	7.378	36HR
chr1:222608776-222609075	0.4825	0.257	0.2279	0.257	-3.5209	6.87	0HR
chr1:222891976-222892275	0.3936	0.771	0.4558	0.4735	-3.5887	6.275	4HR
chr1:223183576-223183875	0.3047	0.3154	0.319	0.5682	-4.4425	8.064	36HR
chr1:223634776-223635075	0.2793	0.2687	0.2963	0.5547	-4.2749	8.426	36HR
chr1:223991776-223992075	0.3301	0.7126	0.3646	0.3653	-5.1233	10.333	4HR
chr1:224090176-224090475	0.4698	0.8061	0.4786	0.4329	-4.6556	8.151	4HR
chr1:224951476-224951775	0.5586	1.0047	0.923	1.0417	3.8939	6.9	0HR
chr1:225032776-225033075	0.6475	0.6192	0.6495	0.3788	3.8827	6.547	36HR
chr1:225083776-225084075	0.3936	0.1986	0.3988	0.4059	3.5752	7.191	4HR
chr1:225130276-225130575	0.5206	0.8645	0.8204	0.7982	3.667	5.83	0HR
chr1:225189376-225189675	0.4698	0.1986	0.1823	0.23	-3.585	8.271	0HR
chr1:225206476-225206775	0.1397	0.1519	0.3532	0.1353	-3.599	8.933	12HR
chr1:225412876-225413175	0.2539	0.2687	0.2279	0.5006	-3.5445	7.093	36HR
chr1:225609976-225610275	0.2539	0.2336	0.2849	0.5953	-4.4548	10.3	36HR
chr1:225611776-225612075	0.5333	0.5257	0.5697	0.8794	-4.5771	7.414	36HR
chr1:226200676-226200975	0.5586	0.9112	0.6153	0.5276	-3.6416	5.851	4HR
chr1:226357576-226357875	0.2158	0.6308	0.5469	0.5412	3.5657	9.467	0HR
chr1:227062876-227063175	0.2158	0.222	0.2165	0.5006	-5.2907	12.144	36HR
chr1:227105476-227105775	1.1681	1.5187	1.1622	1.0823	-3.8925	5.197	4HR
chr1:227166376-227166675	0.2539	0.4673	0.2507	0.257	-4.0157	7.392	4HR
chr1:227433076-227433375	0.4571	0.4673	0.49	0.717	-3.6734	5.586	36HR
chr1:227784376-227784675	0.3809	0.3738	0.6039	0.3788	-4.2139	6.735	12HR
chr1:228096976-228097275	0.4063	0.4556	0.4444	0.7035	-3.5344	5.71	36HR
chr1:228205576-228205875	0.2285	0.1869	0.1823	0.487	-3.814	9.323	36HR
chr1:228278176-228278475	0.292	0.3154	0.3077	0.6088	-4.9053	9.79	36HR
chr1:228315976-228316275	0.5967	1.1566	1.1053	1.1094	6.7135	12.644	0HR
chr1:229052176-229052475	0.2412	0.5841	0.2963	0.2841	-3.93	8.382	4HR
chr1:229374076-229374375	0.6221	1.1098	0.7179	0.6494	-4.4957	7.524	4HR
chr1:229481476-229481775	0.8634	1.215	0.9116	0.8658	-4.3381	5.988	4HR
chr1:229786576-229786875	0.4698	0.4206	0.4558	0.7982	-4.6379	8.25	36HR
chr1:230064976-230065275	0.3936	0.3855	0.3988	0.1759	3.8223	8.532	36HR
chr1:230133676-230133975	0.6475	1.1566	1.0597	1.1635	4.4345	7.716	0HR
chr1:230153776-230154075	0.3809	0.4673	0.433	0.7576	-3.5349	6.271	36HR
chr1:230522176-230522475	0.2158	0.222	0.2279	0.46	-4.2479	8.806	36HR
chr1:230772676-230772975	0.3174	0.2687	0.2849	0.5547	-3.5343	6.753	36HR
chr1:230931376-230931675	0.3301	0.3622	0.3532	0.6359	-4.318	7.879	36HR
chr1:230967976-230968275	0.3174	0.2804	0.3304	0.6088	-3.9425	7.758	36HR
chr1:231071776-231072075	0.3301	0.3271	0.5583	0.3382	-4.0634	6.837	12HR
chr1:231126076-231126375	0.3809	0.2336	0.3304	0.7576	-3.5452	8.527	36HR
chr1:231293176-231293475	0.7491	1.0631	0.7065	0.6764	-4.073	6.093	4HR
chr1:231566476-231566775	0.1904	0.1636	0.4672	0.2165	-3.6237	8.903	12HR
chr1:232045876-232046175	0.292	0.2921	0.3418	0.6088	-3.8129	7.521	36HR
chr1:232266976-232267275	0.4698	0.2804	0.2849	0.2841	-3.5623	5.911	0HR
chr1:232272076-232272375	0.3174	0.5491	0.319	0.3247	-4.2486	7.282	4HR
chr1:232297876-232298175	0.1904	0.1986	0.3874	0.1894	-3.5351	7.103	12HR
chr1:232342276-232342575	0.3682	0.6893	0.6381	0.6359	3.5683	6.342	0HR
chr1:232495576-232495875	0.2158	0.222	0.2165	0.46	-4.5303	9.555	36HR
chr1:232669576-232669875	0.4952	0.2453	0.2735	0.2706	-3.5424	6.667	0HR
chr1:232725976-232726275	1.0919	1.3668	1.0825	1.1094	-4.2764	5.34	4HR
chr1:232736476-232736775	0.8761	1.5538	0.9913	1.0958	-3.5403	5.569	4HR
chr1:232791676-232791975	0.4698	0.8178	0.4444	0.4735	-5.3953	9.539	4HR
chr1:232814776-232815075	0.6094	0.9229	0.6267	0.5817	-4.36	6.641	4HR
chr1:232815076-232815375	1.1427	1.5421	1.185	1.1094	-4.5102	6.071	4HR
chr1:232860676-232860975	1.0157	1.4019	0.9913	0.8794	-3.5847	5.223	4HR
chr1:233010976-233011275	0.4444	0.4439	0.4216	0.6764	-3.8045	5.894	36HR
chr1:233226376-233226675	0.1904	0.3972	0.3874	0.3923	3.6776	7.577	0HR
chr1:233356876-233357175	0.3301	0.6425	0.3646	0.3517	-4.3555	8.023	4HR
chr1:233938576-233938875	0.4698	0.6893	0.7634	1.3529	-3.5132	7.417	36HR
chr1:233950576-233950875	0.3047	0.2687	0.3418	0.7711	-5.3845	13.61	36HR
chr1:234037276-234037575	0.5333	0.2921	0.2963	0.3112	-3.8882	6.915	0HR
chr1:234042976-234043275	0.1524	0.3505	0.3532	0.3517	3.8829	8.963	0HR
chr1:234138676-234138975	0.6475	1.2033	1.0711	1.0958	3.9563	6.864	0HR
chr1:234162376-234162675	0.5079	0.8528	0.5469	0.5141	-4.6483	7.58	4HR
chr1:234598876-234599175	0.1651	0.3738	0.1709	0.1759	-3.6669	8.033	4HR
chr1:235565176-235565475	0.3555	0.1402	0.1367	0.1353	-4.1524	10.744	0HR
chr1:235631176-235631475	0.3047	0.2804	0.2849	0.5276	-3.7758	6.869	36HR
chr1:235982776-235983075	0.3682	0.3738	0.3646	0.1759	3.5319	7.406	36HR
chr1:236331676-236331975	0.2158	0.4206	0.2279	0.2165	-3.531	6.749	4HR
chr1:236374576-236374875	0.2412	0.257	0.2393	0.46	-3.5864	6.711	36HR
chr1:237018976-237019275	0.4571	0.2103	0.2165	0.2029	-4.3514	9.476	0HR
chr1:237354076-237354375	0.4317	0.2336	0.2279	0.2165	-3.5038	6.693	0HR
chr1:237449476-237449775	0.3555	0.1519	0.3646	0.3517	3.6265	8.529	4HR
chr1:237674776-237675075	0.2412	0.257	0.5469	0.2029	-4.0247	9.419	12HR
chr1:238145476-238145775	0.1524	0.4089	0.1595	0.1218	-3.7744	10.676	4HR
chr1:238271476-238271775	0.2285	0.2336	0.4672	0.23	-4.4944	9.102	12HR
chr1:238472776-238473075	0.3301	0.6425	0.3646	0.3788	-3.7933	6.811	4HR
chr1:238616476-238616775	0.584	0.8879	0.5583	0.6223	-3.6457	5.503	4HR
chr1:238893376-238893675	0.2158	0.2103	0.1937	0.46	-4.12	9.173	36HR
chr1:239682976-239683275	0.2285	0.222	0.2279	0.4329	-3.8582	7.386	36HR
chr1:240067876-240068175	0.3809	0.6542	0.6267	0.6764	3.6254	6.21	0HR
chr1:240228376-240228675	0.5079	0.5257	0.5355	0.92	-6.2034	10.912	36HR
chr1:241041076-241041375	0.6983	1.1682	0.5811	0.6494	-4.8248	8.767	4HR
chr1:241485676-241485975	0.9268	1.4486	0.923	1.0417	-4.127	6.203	4HR
chr1:241989676-241989975	0.2412	0.257	0.2621	0.487	-3.8354	7.37	36HR
chr1:242242276-242242575	0.5586	1.1682	0.6951	0.7306	-3.599	6.356	4HR
chr1:242614576-242614875	0.1904	0.1869	0.1937	0.4059	-4.0368	8.609	36HR
chr1:242829976-242830275	0.8126	0.8294	0.7748	1.0958	-3.7222	5.063	36HR
chr1:242932576-242932875	0.2539	0.257	0.4672	0.257	-4.0787	7.445	12HR
chr1:243060676-243060975	0.2285	0.5608	0.2507	0.2029	-4.5107	11.126	4HR
chr1:243201376-243201675	0.4444	0.4673	0.4558	0.7576	-4.9108	8.162	36HR
chr1:243214876-243215175	0.4444	0.2453	0.2279	0.23	-3.5295	6.692	0HR
chr1:243321076-243321375	0.2412	0.2453	0.4558	0.23	-3.746	7.149	12HR
chr1:243829276-243829575	0.5333	1.0514	1.0141	1.1364	4.739	9.484	0HR
chr1:244274176-244274475	0.4952	0.2103	0.2507	0.2435	-3.639	7.674	0HR
chr1:244355776-244356075	0.2539	0.2687	0.49	0.2706	-3.8145	7.069	12HR
chr1:244796176-244796475	0.6475	1.2617	1.1281	1.2988	4.1639	7.907	0HR
chr1:244955476-244955775	0.2158	0.4322	0.2279	0.2165	-3.7352	7.336	4HR
chr1:244969276-244969575	0.2285	0.4556	0.2393	0.2435	-3.7843	7.272	4HR
chr1:245327176-245327475	0.3047	0.0935	0.319	0.2976	3.5074	11.52	4HR
chr1:246897376-246897675	0.0762	0.2804	0.2849	0.2706	3.5321	12.915	0HR
chr1:6471751-6472050	0.2539	0.4556	0.2621	0.257	-3.6559	6.464	4HR
chr1:8164651-8164950	0.2285	0.4673	0.2165	0.2435	-3.7432	7.622	4HR
chr1:12126151-12126450	0.1904	0.514	0.5128	0.5547	4.56	12.625	0HR
chr1:14941351-14941650	0.3682	0.8411	0.4216	0.3788	-5.7692	12.457	4HR
chr1:16804351-16804650	0.4698	0.2103	0.1937	0.2165	-4.2559	9.667	0HR
chr1:16822351-16822650	0.6729	1.0748	1.0483	1.0282	5.1454	8.032	0HR
chr1:17103751-17104050	0.5206	0.9696	0.6267	0.5953	-3.7198	6.209	4HR
chr1:17450851-17451150	0.2285	0.2453	0.2279	0.5276	-4.905	11.064	36HR
chr1:18072151-18072450	0.1143	0.4206	0.1481	0.1623	-3.7375	11.104	4HR
chr1:18073351-18073650	0.2412	0.4673	0.2051	0.23	-3.532	7.321	4HR
chr1:24518251-24518550	0.2793	0.5023	0.2735	0.257	-3.774	7.023	4HR
chr1:26897251-26897550	0.4444	0.7827	0.4672	0.487	-4.4379	7.451	4HR
chr1:27321751-27322050	0.3174	0.5491	0.3304	0.3382	-3.6431	6.086	4HR
chr1:28309651-28309950	0.1143	0.1752	0.2051	0.5412	-3.909	12.832	36HR
chr1:28446451-28446750	0.419	0.6425	0.433	0.4194	-3.7726	5.719	4HR
chr1:31416151-31416450	0.6602	1.0514	0.752	0.717	-3.5469	5.254	4HR
chr1:31660351-31660650	0.2412	0.257	0.2507	0.5276	-4.7963	10.137	36HR
chr1:35021851-35022150	0.2031	0.6308	0.2165	0.2841	-4.2415	11.406	4HR
chr1:38170051-38170350	0.3174	0.5023	0.5014	0.5006	3.6191	5.718	0HR
chr1:38827351-38827650	0.0635	0.3622	0.3532	0.3382	4.631	25.613	0HR
chr1:39380851-39381150	0.4444	0.6542	0.4444	0.4464	-4.0883	6.009	4HR
chr1:39406051-39406350	0.1651	0.4089	0.1709	0.1894	-3.7289	8.706	4HR
chr1:46817251-46817550	0.1016	0.2921	0.1026	0.1082	-3.5096	9.845	4HR
chr1:46987651-46987950	0.2285	0.5608	0.2507	0.2976	-3.5398	7.667	4HR
chr1:47269351-47269650	0.4952	0.8411	0.433	0.46	-4.6603	8.471	4HR
chr1:51565651-51565950	0.127	0.1402	0.0912	0.4735	-4.6983	18.621	36HR
chr1:51805951-51806250	0.2158	0.7944	0.2621	0.257	-7.2881	23.635	4HR
chr1:51860551-51860850	0.2031	0.1986	0.1937	0.3923	-3.5435	7.004	36HR
chr1:52897051-52897350	0.3428	0.5491	0.3532	0.3382	-3.5428	5.643	4HR
chr1:53651851-53652150	0.2412	0.222	0.2279	0.4464	-3.6105	6.996	36HR
chr1:55121851-55122150	0.4571	0.1986	0.1709	0.1894	-4.2241	10.364	0HR
chr1:59613451-59613750	0.1651	0.4206	0.1709	0.1623	-4.6795	11.849	4HR
chr1:59722351-59722650	0.3047	0.5608	0.2849	0.2841	-4.3712	8.417	4HR
chr1:61195951-61196250	0.1016	0.1051	0.319	0.0947	-3.9524	12.55	12HR
chr1:61386751-61387050	0.3428	0.1168	0.1253	0.1353	-3.6618	9.978	0HR
chr1:63447751-63448050	0.3047	0.0935	0.1026	0.1082	-3.5401	10.634	0HR
chr1:65175451-65175750	0.1904	0.3855	0.1823	0.1759	-3.5384	7.459	4HR
chr1:66814051-66814350	0.3809	0.4089	0.4216	0.1488	3.6005	9.771	36HR
chr1:67797751-67798050	0.1397	0.1402	0.1481	0.3382	-3.5739	8.472	36HR
chr1:72983851-72984150	0.3682	0.1285	0.0912	0.0812	-3.5754	13.125	0HR
chr1:75568651-75568950	0.1143	0.3154	0.1139	0.1218	-3.6498	9.867	4HR
chr1:77187751-77188050	0.1778	0.1869	0.1823	0.4464	-4.8408	11.852	36HR
chr1:79133251-79133550	0.0508	0.257	0.0456	0.0541	-3.8101	19.519	4HR
chr1:79338751-79339050	0.292	0.2103	0.1823	0.6359	-3.8103	10.618	36HR
chr1:79601851-79602150	0.3428	0.0935	0.1253	0.0947	-3.5032	11.492	0HR
chr1:86725051-86725350	0.1143	0.1051	0.319	0.0947	-3.5832	10.917	12HR
chr1:87154051-87154350	0.1651	0.3855	0.1595	0.1488	-3.9069	9.544	4HR
chr1:88726351-88726650	0.1524	0.1168	0.1253	0.3788	-3.6054	10.386	36HR
chr1:91342951-91343250	0.3301	0.1168	0.1139	0.1082	-3.9932	11.669	0HR
chr1:93147751-93148050	0.127	0.3738	0.1481	0.1353	-3.909	10.681	4HR
chr1:93429151-93429450	0.0889	0.0701	0.0912	0.3112	-3.6995	13.804	36HR
chr1:94977751-94978050	0.2666	0.5257	0.2393	0.257	-4.2507	8.787	4HR
chr1:98561551-98561850	0.4952	0.4206	0.4672	0.7847	-3.6916	6.284	36HR
chr1:99898051-99898350	0.3682	0.6659	0.3304	0.3517	-4.5801	8.711	4HR
chr1:101526751-101527050	0.3174	0.3622	0.4216	0.7441	-3.6866	7.473	36HR
chr1:109064251-109064550	0.3428	0.3388	0.3532	0.5682	-3.8874	6.404	36HR
chr1:113734351-113734650	0.419	0.736	0.4672	0.4329	-3.9607	6.63	4HR
chr1:117038851-117039150	0.584	0.5608	0.5241	0.2706	3.5622	7.323	36HR
chr1:117334951-117335250	0.4444	0.7594	0.4786	0.46	-4.4456	7.323	4HR
chr1:117437251-117437550	0.4952	0.5374	0.5014	0.8253	-4.3135	6.962	36HR
chr1:119970451-119970750	0.1524	0.3505	0.1367	0.1488	-3.5128	8.435	4HR
chr1:120393451-120393750	0.4952	0.7827	0.4786	0.5141	-4.2315	6.678	4HR
chr1:120640051-120640350	0.5333	0.8645	0.5014	0.5817	-3.6016	5.779	4HR
chr1:142657651-142657950	0.6221	0.4089	0.4102	0.4059	-4.0947	6.238	0HR
chr1:142718851-142719150	0.4952	0.2687	0.49	0.5141	3.6863	6.856	4HR
chr1:142737751-142738050	0.6729	0.5724	0.6381	0.9876	-3.5611	5.602	36HR
chr1:142738351-142738650	1.0284	0.6075	1.0141	0.9605	4.5865	7.557	4HR
chr1:142772251-142772550	0.3809	0.3388	0.6609	0.3247	-3.9471	7.493	12HR
chr1:142773151-142773450	0.584	0.8061	0.5811	0.5547	-3.5201	4.95	4HR
chr1:142778851-142779150	0.419	0.3972	0.4102	0.6223	-3.5019	5.331	36HR
chr1:142787851-142788150	0.3682	0.3738	0.376	0.1759	3.6424	7.717	36HR
chr1:143240851-143241150	0.6094	0.3738	0.376	0.3517	-3.8183	6.337	0HR
chr1:143620051-143620350	0.3809	0.2921	0.2963	0.69	-3.6653	7.827	36HR
chr1:143745151-143745450	0.7364	0.7126	0.7065	1.0552	-5.1171	7.515	36HR
chr1:143827951-143828250	0.8634	0.9112	0.5355	0.8253	3.559	5.76	12HR
chr1:143957551-143957850	0.7237	0.7243	0.809	1.1094	-3.604	5.315	36HR
chr1:143961451-143961750	0.4063	0.3855	0.3988	0.6359	-3.9488	6.327	36HR
chr1:144709951-144710250	0.2539	0.257	0.2735	0.4735	-3.5026	6.343	36HR
chr1:145681951-145682250	0.3047	0.1051	0.1139	0.1082	-3.592	10.035	0HR
chr1:147028051-147028350	0.6221	0.6308	0.6495	0.4059	3.5661	5.571	36HR
chr1:147203251-147203550	0.6729	0.3855	0.3646	0.4194	-3.6451	6.292	0HR
chr1:147205651-147205950	0.5967	0.6075	0.6267	0.3517	3.9666	6.883	36HR
chr1:147496951-147497250	0.0508	0.2453	0.2507	0.2435	3.6411	17.668	0HR
chr1:147538951-147539250	1.1554	1.215	1.2648	0.6764	5.1095	9.153	36HR
chr1:147556051-147556350	0.5967	0.3154	0.2621	0.2841	-4.0307	8.374	0HR
chr1:147583351-147583650	0.8761	0.5724	0.6153	0.6088	-3.7919	5.548	0HR
chr1:147665851-147666150	0.4317	0.6425	0.6495	0.6359	3.7136	5.528	0HR
chr1:147704251-147704550	0.7745	0.5491	0.5241	0.5141	-3.6074	5.281	0HR
chr1:148217251-148217550	0.3174	0.5724	0.3304	0.3247	-4.3922	7.756	4HR
chr1:148245451-148245750	0.2539	0.2103	0.2165	0.487	-3.5346	7.586	36HR
chr1:148305751-148306050	0.2285	0.5023	0.5583	0.5276	3.8555	8.933	0HR
chr1:148534351-148534650	0.2285	0.4322	0.2279	0.2165	-3.6627	7.058	4HR
chr1:148936051-148936350	0.4698	0.8411	0.7862	0.7982	4.2948	7.391	0HR
chr1:149585251-149585550	0.127	0.3738	0.1139	0.1488	-3.6064	10.378	4HR
chr1:149953051-149953350	0.3936	0.4322	0.433	0.1218	4.1064	14.147	36HR
chr1:150240751-150241050	0.6983	0.9346	0.9457	0.9605	3.9469	5.352	0HR
chr1:150896551-150896850	0.2031	0.1986	0.3988	0.1894	-3.5408	7.167	12HR
chr1:151180351-151180650	0.2412	0.5374	0.1937	0.257	-3.6984	8.618	4HR
chr1:151282951-151283250	0.3936	0.1402	0.1253	0.0947	-3.7369	12.25	0HR
chr1:151603351-151603650	0.3047	0.3154	0.2735	0.5953	-4.1443	8.283	36HR
chr1:151909951-151910250	0.8888	1.2851	0.9002	0.947	-4.6152	6.503	4HR
chr1:152792551-152792850	0.2031	0.2804	0.3418	0.7035	-3.5849	9.167	36HR
chr1:153123751-153124050	0.1143	0.1402	0.3532	0.1218	-3.5967	10.128	12HR
chr1:153213451-153213750	1.1046	1.6122	1.1167	1.0282	-5.3991	8.036	4HR
chr1:153444751-153445050	0.1778	0.1869	0.1823	0.4464	-4.8408	11.852	36HR
chr1:153846451-153846750	0.6094	1.1215	1.1964	1.0688	4.5522	8.433	0HR
chr1:154170751-154171050	0.8888	1.2851	0.8318	0.8388	-5.3273	8.025	4HR
chr1:154382251-154382550	0.3301	0.5841	0.5811	0.5682	4.2379	7.418	0HR
chr1:154396351-154396650	0.1016	0.3037	0.319	0.3112	3.6374	11.145	0HR
chr1:154725451-154725750	0.0889	0.1051	0.1139	0.3247	-3.5428	11.208	36HR
chr1:154739251-154739550	0.5967	0.958	0.5128	0.5141	-4.2501	7.523	4HR
chr1:154754251-154754550	0.3809	0.6542	0.6495	0.6223	3.8842	6.547	0HR
chr1:157988551-157988850	0.8888	1.1682	0.9116	0.8523	-3.5535	4.695	4HR
chr1:158085451-158085750	0.2793	0.3154	0.3077	0.6088	-4.4629	9.033	36HR
chr1:158873551-158873850	0.1397	0.1402	0.1367	0.3923	-4.8838	13.797	36HR
chr1:158944051-158944350	0.127	0.0935	0.1026	0.3653	-3.8264	12.978	36HR
chr1:159481351-159481650	0.4825	0.5023	0.5355	0.2029	3.9576	9.885	36HR
chr1:159688351-159688650	0.4317	0.771	0.4558	0.487	-4.0248	6.773	4HR
chr1:160258051-160258350	0.4698	0.1986	0.1937	0.23	-3.7644	8.526	0HR
chr1:160682551-160682850	0.2158	0.2103	0.4558	0.1894	-3.9205	8.71	12HR
chr1:160798651-160798950	0.292	0.2453	0.2735	0.5817	-4.2362	9.118	36HR
chr1:163030351-163030650	0.7491	1.0164	0.7179	0.7441	-4.1848	5.771	4HR
chr1:163738351-163738650	0.1397	0.1636	0.1709	0.3923	-3.5319	8.766	36HR
chr1:163891051-163891350	0.2158	0.4322	0.2165	0.2165	-4.284	8.561	4HR
chr1:165138151-165138450	0.4317	0.3972	0.4102	0.6494	-3.5057	5.512	36HR
chr1:165617851-165618150	0.3809	0.1402	0.1595	0.1623	-3.6577	9.047	0HR
chr1:166306651-166306950	0.4444	0.222	0.2279	0.2029	-3.5961	7.344	0HR
chr1:166317151-166317450	0.3301	0.5724	0.6039	0.5953	3.9292	7.029	0HR
chr1:166352551-166352850	0.5967	0.6425	0.6039	0.3382	3.7005	6.722	36HR
chr1:166627951-166628250	0.5206	1.0865	0.6951	0.5682	-3.5082	6.41	4HR
chr1:166742251-166742550	0.292	0.5608	0.5469	0.5276	3.7961	7.086	0HR
chr1:166858951-166859250	0.6348	0.8879	0.6039	0.5817	-3.6664	5.365	4HR
chr1:167187751-167188050	0.0762	0.0818	0.2735	0.0812	-3.6508	12.523	12HR
chr1:167348251-167348550	0.3809	0.1519	0.4102	0.3923	3.7451	9.726	4HR
chr1:167753851-167754150	0.4063	0.1636	0.1595	0.1894	-3.5564	8.458	0HR
chr1:167824951-167825250	0.2412	0.1869	0.2279	0.5412	-4.119	10.195	36HR
chr1:167930851-167931150	0.292	0.0818	0.0912	0.0947	-3.578	11.708	0HR
chr1:167980951-167981250	0.3936	0.6425	0.376	0.3517	-3.7829	6.503	4HR
chr1:168030451-168030750	0.4063	0.7009	0.433	0.3923	-4.1083	7.014	4HR
chr1:168591151-168591450	0.1524	0.1636	0.376	0.1353	-3.5106	8.775	12HR
chr1:168855151-168855450	0.3174	0.3622	0.3077	0.6223	-3.708	7.012	36HR
chr1:169165651-169165950	0.5206	0.4907	0.7862	0.5141	-4.2256	6.534	12HR
chr1:169657051-169657350	0.1397	0.1752	0.1937	0.46	-3.7507	10.177	36HR
chr1:170910751-170911050	0.4571	0.2103	0.1937	0.2029	-4.3693	9.873	0HR
chr1:171212251-171212550	0.584	0.8762	0.6153	0.5953	-4.2217	6.184	4HR
chr1:171665551-171665850	0.3047	0.2921	0.3304	0.5817	-3.9217	7.381	36HR
chr1:171881851-171882150	0.3428	0.1285	0.1367	0.1353	-3.8484	9.882	0HR
chr1:172103551-172103850	0.4444	0.7243	0.3874	0.4329	-3.7774	6.49	4HR
chr1:173404951-173405250	0.3174	0.3037	0.3304	0.5547	-3.7494	6.557	36HR
chr1:173641951-173642250	0.1016	0.2921	0.0912	0.0947	-3.5497	10.819	4HR
chr1:173735851-173736150	0.3301	0.3505	0.3988	0.69	-3.8719	7.425	36HR
chr1:174600451-174600750	0.1651	0.1519	0.3874	0.1353	-3.6443	9.364	12HR
chr1:175753351-175753650	0.3428	0.5257	0.5241	0.5276	3.5361	5.424	0HR
chr1:176888851-176889150	0.3428	0.3855	0.376	0.6223	-3.5101	5.934	36HR
chr1:177265051-177265350	0.4444	0.2336	0.2165	0.23	-3.6889	7.231	0HR
chr1:177361951-177362250	0.4063	0.1986	0.1823	0.1894	-3.7165	7.943	0HR
chr1:177942151-177942450	0.3809	0.3738	0.3874	0.6494	-4.7305	8.069	36HR
chr1:178264051-178264350	0.5206	0.6075	0.5128	0.9064	-3.5043	5.807	36HR
chr1:178439551-178439850	0.1143	0.1285	0.1253	0.3517	-3.9862	11.426	36HR
chr1:179062951-179063250	0.3428	0.3388	0.3304	0.5547	-3.8589	6.345	36HR
chr1:179277151-179277450	0.1651	0.1402	0.1367	0.3788	-3.5346	9.088	36HR
chr1:179337151-179337450	0.2666	0.2687	0.2621	0.5682	-5.6659	12.112	36HR
chr1:179348251-179348550	1.0538	1.6122	1.1508	1.2041	-3.7715	5.351	4HR
chr1:181397251-181397550	0.3174	0.3154	0.319	0.5141	-3.7996	6.157	36HR
chr1:181780951-181781250	0.2158	0.479	0.2279	0.1894	-3.8453	8.728	4HR
chr1:182859751-182860050	0.3936	0.6308	0.3874	0.3923	-4.4998	7.258	4HR
chr1:183280651-183280950	0.2412	0.4439	0.2393	0.2435	-3.8878	7.151	4HR
chr1:183424051-183424350	0.3682	0.1168	0.1367	0.1488	-3.5385	9.716	0HR
chr1:183609451-183609750	0.2285	0.222	0.2165	0.4464	-4.0007	8.033	36HR
chr1:186996751-186997050	0.1778	0.1636	0.1709	0.3788	-3.6433	8.082	36HR
chr1:187725751-187726050	0.127	0.1285	0.1367	0.3382	-3.757	9.719	36HR
chr1:187804651-187804950	0.127	0.1285	0.1367	0.3247	-3.5125	8.724	36HR
chr1:188983351-188983650	0.4317	0.4089	0.1709	0.4059	3.8153	9.276	12HR
chr1:190390651-190390950	0.0762	0.3271	0.1026	0.0676	-3.5898	14.297	4HR
chr1:190675051-190675350	0.3809	0.3505	0.376	0.6359	-4.0223	6.929	36HR
chr1:191392651-191392950	0.2539	0.2804	0.2507	0.5412	-4.216	8.72	36HR
chr1:192225151-192225450	0.3936	0.1636	0.1823	0.1759	-3.6916	8.354	0HR
chr1:192293251-192293550	0.4571	0.1869	0.2051	0.1759	-4.1361	9.987	0HR
chr1:194351551-194351850	0.3301	0.5841	0.3077	0.3247	-4.2676	7.769	4HR
chr1:194465851-194466150	0.3555	0.1402	0.1481	0.1488	-3.8301	9.345	0HR
chr1:194867851-194868150	0.1524	0.1752	0.1709	0.3923	-3.6406	8.595	36HR
chr1:194892151-194892450	0.2158	0.222	0.4102	0.2165	-3.5977	6.767	12HR
chr1:194941351-194941650	0.1778	0.1869	0.1823	0.4329	-4.5933	10.906	36HR
chr1:194980951-194981250	0.0762	0.3154	0.1026	0.0947	-3.5285	12.207	4HR
chr1:195998251-195998550	0.3301	0.0935	0.0912	0.0812	-4.2708	15.906	0HR
chr1:196212151-196212450	0.584	1.0397	0.6609	0.69	-3.7677	6.074	4HR
chr1:196234051-196234350	0.1778	0.1752	0.1709	0.4059	-4.324	10.05	36HR
chr1:196390951-196391250	0.2666	0.6659	0.2051	0.3112	-3.921	10.005	4HR
chr1:196391851-196392150	0.2793	0.5491	0.5469	0.5276	4.2359	8.208	0HR
chr1:197116951-197117250	0.7618	0.736	0.433	0.7711	4.7415	8.282	12HR
chr1:198462751-198463050	0.4952	0.5023	0.49	0.23	4.7323	10.202	36HR
chr1:198690451-198690750	0.2031	0.4089	0.1937	0.2029	-3.7746	7.721	4HR
chr1:198895051-198895350	0.7618	1.0164	0.7862	0.7847	-3.7508	4.903	4HR
chr1:199112851-199113150	0.1651	0.3622	0.376	0.3788	3.5192	7.936	0HR
chr1:199215451-199215750	0.2412	0.2804	0.2735	0.5547	-4.084	8.548	36HR
chr1:199408051-199408350	0.5333	0.3154	0.2963	0.3112	-3.7588	6.516	0HR
chr1:199427251-199427550	0.3301	0.3154	0.319	0.5682	-4.2784	7.561	36HR
chr1:199535551-199535850	0.7872	1.028	0.809	0.7982	-3.7745	4.862	4HR
chr1:199546651-199546950	0.9142	1.2734	0.9913	0.9605	-3.5815	4.774	4HR
chr1:199564951-199565250	0.4317	0.7009	0.7065	0.6629	3.5051	5.603	0HR
chr1:199588951-199589250	0.292	0.6308	0.2621	0.2435	-4.9005	11.627	4HR
chr1:199829551-199829850	0.1524	0.3622	0.3646	0.3788	3.665	8.863	0HR
chr1:199932151-199932450	1.0538	1.4603	1.0597	0.9335	-3.668	5.274	4HR
chr1:200041951-200042250	0.2158	0.2336	0.2165	0.4735	-4.1866	8.931	36HR
chr1:200073151-200073450	0.5206	0.3271	0.3304	0.3247	-3.6548	5.812	0HR
chr1:200121451-200121750	0.3682	0.6425	0.3646	0.3788	-4.7396	8.218	4HR
chr1:200519851-200520150	1.1046	1.1215	0.8204	1.0688	3.6134	4.837	12HR
chr1:200693851-200694150	0.3936	0.3855	0.3988	0.5953	-3.5742	5.419	36HR
chr1:200792251-200792550	0.1524	0.1636	0.3988	0.1353	-3.8655	10.247	12HR
chr1:200858251-200858550	0.1524	0.4089	0.1709	0.1353	-3.776	10.1	4HR
chr1:201862351-201862650	0.9522	1.4837	1.4243	1.4746	6.2038	9.518	0HR
chr1:201928351-201928650	0.6602	1.4486	0.7065	0.7711	-6.963	14.155	4HR
chr1:202316251-202316550	0.4825	1.0047	0.5583	0.5547	-5.0976	9.63	4HR
chr1:202537051-202537350	0.8253	0.8411	0.8318	0.5547	4.7985	7.204	36HR
chr1:203070451-203070750	0.2031	0.1986	0.3988	0.1894	-3.5408	7.167	12HR
chr1:203313751-203314050	0.7618	0.7126	0.7179	0.4059	4.2187	7.595	36HR
chr1:203447251-203447550	0.3682	0.3972	0.3874	0.6494	-4.0946	6.92	36HR
chr1:203974951-203975250	0.419	0.1986	0.4216	0.4194	4.3074	9.109	4HR
chr1:204470551-204470850	0.3936	0.1752	0.1937	0.1759	-3.505	7.597	0HR
chr1:204582751-204583050	0.9395	0.5724	0.8888	0.92	4.5479	7.279	4HR
chr1:204900151-204900450	0.2158	0.1986	0.2051	0.4329	-3.8579	8.088	36HR
chr1:205130251-205130550	0.6348	1.1566	1.3901	1.2311	3.6892	7.318	0HR
chr1:205136251-205136550	0.4444	0.7944	0.8774	0.8929	3.9868	7.669	0HR
chr1:205152451-205152750	0.8634	0.8528	0.923	1.2041	-3.6926	5.054	36HR
chr1:205167451-205167750	0.3555	0.6308	0.6381	0.6088	4.1439	7.296	0HR
chr1:205242751-205243050	0.584	1.028	0.4672	0.5006	-4.6364	9.214	4HR
chr1:205243051-205243350	0.2285	0.4673	0.1937	0.23	-3.5427	7.615	4HR
chr1:205247251-205247550	0.4952	0.8995	0.5241	0.5817	-3.8903	6.557	4HR
chr1:205352851-205353150	0.2666	0.2687	0.2393	0.5953	-5.0767	11.705	36HR
chr1:205692151-205692450	0.127	0.1168	0.319	0.1218	-3.5777	9.365	12HR
chr1:206043451-206043750	0.6094	0.3037	0.3304	0.257	-3.5842	7.353	0HR
chr1:206216251-206216550	0.4317	0.222	0.2279	0.2165	-3.7623	7.312	0HR
chr1:206447851-206448150	0.6348	1.0164	0.6723	0.5547	-3.5958	5.889	4HR
chr1:206558251-206558550	0.3301	0.2921	0.3418	0.69	-4.8519	10.418	36HR
chr1:207529651-207529950	0.3936	0.3388	0.376	0.0947	3.5236	13.747	36HR
chr1:207595651-207595950	0.5206	0.7944	0.5128	0.46	-3.5749	5.705	4HR
chr1:207673351-207673650	0.419	0.8061	0.5014	0.4735	-3.7153	6.446	4HR
chr1:207673951-207674250	0.5713	0.5491	0.3077	0.5682	4.1141	7.526	12HR
chr1:207782551-207782850	0.3809	0.4206	0.376	0.8658	-6.3566	14.022	36HR
chr1:207823951-207824250	0.1778	0.4206	0.1709	0.1894	-4.0647	9.531	4HR
chr1:207849751-207850050	0.5079	0.5841	0.5128	1.0552	-5.6154	11.077	36HR
chr1:207851851-207852150	0.2285	0.2453	0.2507	0.5006	-4.2077	8.722	36HR
chr1:207895351-207895650	0.3682	0.3622	0.3532	0.7982	-7.5934	16.78	36HR
chr1:207913051-207913350	0.4317	0.5257	0.433	0.8794	-4.0032	7.596	36HR
chr1:207961651-207961950	0.2412	0.4907	0.2621	0.23	-3.7149	7.458	4HR
chr1:207987751-207988050	1.2316	1.4953	1.2192	1.2446	-4.2025	5.101	4HR
chr1:208055551-208055850	0.5333	0.4907	0.5241	0.8117	-4.0829	6.422	36HR
chr1:208613851-208614150	0.8253	1.1566	0.7862	0.7847	-4.901	7.097	4HR
chr1:209895151-209895450	0.546	0.8528	0.809	0.8523	3.8863	5.965	0HR
chr1:209945551-209945850	0.6221	1.215	0.6381	0.7035	-6.018	11.171	4HR
chr1:210216151-210216450	0.2666	0.2336	0.2621	0.5276	-4.0282	8.364	36HR
chr1:210607951-210608250	0.584	0.6308	0.6153	0.8794	-3.648	5.259	36HR
chr1:210717151-210717450	0.6221	0.6776	0.6381	0.9876	-4.3487	6.649	36HR
chr1:210728551-210728850	1.5236	1.6939	1.6522	1.0823	3.8981	5.846	36HR
chr1:210738151-210738450	0.7237	1.215	1.1281	1.1229	4.2426	6.773	0HR
chr1:210836251-210836550	1.0284	1.4019	1.0369	1.0417	-6.4551	8.738	4HR
chr1:210967351-210967650	0.419	0.4556	0.4786	0.7982	-4.3361	7.673	36HR
chr1:211743151-211743450	0.4444	0.257	0.2621	0.257	-3.5074	6.025	0HR
chr1:211965151-211965450	0.4317	0.6659	0.6723	0.6629	4.2943	6.635	0HR
chr1:212174551-212174850	0.584	0.5608	0.5925	0.3112	4.0341	7.507	36HR
chr1:212225551-212225850	0.1524	0.3738	0.1481	0.1488	-4.283	10.69	4HR
chr1:212668051-212668350	0.3936	0.5374	0.4102	0.92	-3.6756	7.564	36HR
chr1:212828551-212828850	0.2539	0.222	0.2279	0.4735	-3.5671	7.2	36HR
chr1:212900851-212901150	0.4698	0.4089	0.3646	0.7847	-3.6012	6.819	36HR
chr1:213105451-213105750	0.3047	0.5724	0.3418	0.3112	-3.6264	6.502	4HR
chr1:213148951-213149250	0.4952	0.2336	0.2279	0.2435	-4.4944	9.471	0HR
chr1:213806551-213806850	0.2793	0.5608	0.2963	0.3112	-4.0205	7.628	4HR
chr1:215112451-215112750	0.3301	0.3505	0.1139	0.3382	3.7447	11.165	12HR
chr1:215219251-215219550	0.2666	0.2687	0.2963	0.5141	-3.5584	6.599	36HR
chr1:215712751-215713050	0.2539	0.2453	0.4558	0.2435	-3.748	6.901	12HR
chr1:215845051-215845350	0.2412	0.2336	0.2393	0.4464	-3.8618	7.242	36HR
chr1:216585151-216585450	0.4571	0.7009	0.4444	0.4194	-3.7669	5.996	4HR
chr1:216630751-216631050	0.2285	0.4206	0.4216	0.4194	3.7579	6.916	0HR
chr1:216645451-216645750	0.1651	0.1636	0.3988	0.1894	-3.5064	8.097	12HR
chr1:216703651-216703950	0.3428	0.5841	0.319	0.3517	-3.6808	6.364	4HR
chr1:216736651-216736950	1.1808	1.4953	1.4585	1.4476	3.8181	4.744	0HR
chr1:216946051-216946350	0.7491	1.1799	0.6723	0.8117	-3.6349	5.762	4HR
chr1:217199851-217200150	0.4444	0.1986	0.1709	0.1894	-4.026	9.604	0HR
chr1:217328851-217329150	0.6348	0.9112	0.8888	0.9064	4.3262	6.148	0HR
chr1:217475551-217475850	0.4698	0.2804	0.2849	0.2841	-3.5623	5.911	0HR
chr1:217642951-217643250	0.3047	0.3154	0.3077	0.5276	-3.9326	6.709	36HR
chr1:218011051-218011350	0.8507	1.215	1.1508	1.2311	3.7657	5.307	0HR
chr1:218174851-218175150	0.3555	0.3388	0.3532	0.1353	3.6217	9.346	36HR
chr1:218222851-218223150	0.1904	0.4322	0.1937	0.2165	-3.613	7.8	4HR
chr1:218286151-218286450	0.2158	0.4206	0.2051	0.2165	-3.691	7.307	4HR
chr1:218286451-218286750	0.9142	1.3785	1.4813	1.3935	4.7718	7.4	0HR
chr1:218427451-218427750	0.5206	0.2921	0.2963	0.2841	-4.0885	7.319	0HR
chr1:218667151-218667450	0.9522	1.1916	0.9116	0.92	-3.6912	4.74	4HR
chr1:218674651-218674950	0.5206	0.2453	0.2393	0.2841	-3.5572	7.227	0HR
chr1:218833351-218833650	0.1524	0.3972	0.1595	0.1623	-4.3397	10.905	4HR
chr1:218953651-218953950	0.0508	0.257	0.2621	0.257	3.9268	19.997	0HR
chr1:219275551-219275850	0.5333	1.028	0.5469	0.6494	-3.9787	7.094	4HR
chr1:219679351-219679650	0.9015	1.2734	1.2306	1.1905	3.6082	4.929	0HR
chr1:219763351-219763650	0.4444	0.2453	0.2279	0.23	-3.5295	6.692	0HR
chr1:219937351-219937650	0.2285	0.1752	0.1937	0.487	-3.7355	9.136	36HR
chr1:220013851-220014150	0.2539	0.479	0.2507	0.2435	-4.1505	7.973	4HR
chr1:220131751-220132050	0.4317	0.6893	0.4216	0.46	-3.5982	5.666	4HR
chr1:220407151-220407450	0.7237	0.958	0.8774	1.4611	-3.5973	6.162	36HR
chr1:221221951-221222250	0.1778	0.1869	0.1709	0.4059	-3.9184	8.909	36HR
chr1:221731951-221732250	0.4825	0.7477	0.49	0.4464	-3.7475	5.924	4HR
chr1:221740651-221740950	0.8253	1.0865	1.1053	1.1229	4.0995	5.488	0HR
chr1:221969551-221969850	0.7237	1.028	1.0027	1.0552	3.9988	5.684	0HR
chr1:222084151-222084450	0.2031	0.257	0.2279	0.5276	-3.8747	8.914	36HR
chr1:222307051-222307350	0.2793	0.257	0.2849	0.5006	-3.5032	6.407	36HR
chr1:222797251-222797550	0.5586	0.6542	0.6381	1.0552	-4.3311	7.407	36HR
chr1:222810151-222810450	0.1904	0.1869	0.4444	0.2165	-3.7245	8.362	12HR
chr1:223111651-223111950	0.2158	0.2103	0.2165	0.4194	-3.843	7.525	36HR
chr1:223183951-223184250	0.2793	0.514	0.5355	0.5276	4.0476	7.618	0HR
chr1:223386151-223386450	0.1397	0.1519	0.1253	0.4329	-4.6424	14.462	36HR
chr1:223634851-223635150	0.2285	0.2103	0.2279	0.46	-3.9405	8.156	36HR
chr1:223708951-223709250	0.6475	0.4206	0.6381	0.6494	4.0035	6.139	4HR
chr1:223991551-223991850	0.6348	1.2266	0.6381	0.6359	-11.4228	22.021	4HR
chr1:224697751-224698050	0.5333	0.8178	0.809	0.8253	4.8843	7.486	0HR
chr1:225018451-225018750	0.3809	0.771	0.6837	0.7306	3.7094	7.094	0HR
chr1:225243751-225244050	0.292	0.2921	0.5241	0.2706	-3.8343	7.054	12HR
chr1:225811051-225811350	0.2031	0.4322	0.1937	0.2165	-3.706	7.835	4HR
chr1:226018351-226018650	0.546	0.9112	0.5811	0.5682	-5.1082	8.237	4HR
chr1:226291951-226292250	0.3682	0.3622	0.376	0.1488	3.8651	9.58	36HR
chr1:226390351-226390650	0.3682	0.1519	0.1481	0.1623	-3.7331	8.92	0HR
chr1:226897951-226898250	0.419	0.4089	0.433	0.6494	-3.6891	5.7	36HR
chr1:227105551-227105850	1.0538	1.3785	1.0711	0.9876	-3.6249	4.816	4HR
chr1:227558251-227558550	0.419	0.1986	0.2051	0.1894	-3.8229	8.102	0HR
chr1:227784451-227784750	0.419	0.479	0.7292	0.4329	-3.5079	5.766	12HR
chr1:227950351-227950650	0.1778	0.1636	0.1709	0.4059	-4.1179	9.788	36HR
chr1:228316051-228316350	0.7999	1.3668	1.299	1.2582	4.8457	7.924	0HR
chr1:228378451-228378750	0.1904	0.4322	0.1937	0.1894	-4.6131	10.43	4HR
chr1:228510451-228510750	1.1935	1.6472	1.1736	1.2852	-3.9239	5.309	4HR
chr1:228629551-228629850	0.292	0.2921	0.2963	0.0676	4.306	18.693	36HR
chr1:228715351-228715650	0.2158	0.222	0.2165	0.4464	-4.2756	8.751	36HR
chr1:228883951-228884250	0.9395	1.3201	1.2648	1.3529	3.9471	5.515	0HR
chr1:229030651-229030950	0.4063	0.222	0.4102	0.4059	3.5411	6.499	4HR
chr1:229378051-229378350	0.4825	0.2103	0.2165	0.2435	-3.8294	8.27	0HR
chr1:229585951-229586250	0.5967	0.958	0.9116	0.9876	4.0279	6.429	0HR
chr1:229763851-229764150	0.3936	0.1519	0.3874	0.3923	4.4904	11.562	4HR
chr1:229786651-229786950	0.3936	0.4206	0.3988	0.6764	-4.2295	7.075	36HR
chr1:229804051-229804350	0.1778	0.3855	0.3988	0.4059	3.6274	8.094	0HR
chr1:229815751-229816050	0.4444	0.4439	0.4444	0.6223	-3.5409	4.96	36HR
chr1:230133751-230134050	0.4571	0.8061	0.7406	0.7711	3.8115	6.442	0HR
chr1:230153851-230154150	0.3682	0.4673	0.3532	0.8253	-3.8309	7.979	36HR
chr1:230424151-230424450	1.003	1.3084	1.2876	1.2988	4.8877	6.327	0HR
chr1:230498251-230498550	0.2285	0.5023	0.2393	0.2435	-4.5931	9.731	4HR
chr1:230901751-230902050	0.2158	0.2103	0.2279	0.4329	-3.6421	7.232	36HR
chr1:230931451-230931750	0.3428	0.3271	0.3304	0.5547	-3.7968	6.316	36HR
chr1:231094651-231094950	0.5206	0.2687	0.2735	0.2976	-3.675	6.835	0HR
chr1:231487051-231487350	0.2285	0.4439	0.2393	0.2435	-3.5817	6.706	4HR
chr1:231779851-231780150	0.1397	0.1285	0.1367	0.3653	-4.128	11.173	36HR
chr1:232766851-232767150	0.584	1.2266	0.7634	0.717	-3.7624	6.706	4HR
chr1:232791751-232792050	0.5333	0.9463	0.5241	0.5817	-4.9409	8.558	4HR
chr1:232815151-232815450	0.9776	1.2967	0.9913	0.947	-4.4679	5.961	4HR
chr1:232926451-232926750	1.0538	1.3201	1.2876	1.2852	3.5087	4.321	0HR
chr1:232974751-232975050	0.7237	1.028	1.0825	1.0552	4.2917	6.258	0HR
chr1:233177251-233177550	0.3428	0.6308	0.3646	0.3653	-4.3513	7.676	4HR
chr1:233249851-233250150	0.1397	0.3855	0.3988	0.4194	3.8988	11.198	0HR
chr1:233356951-233357250	0.3682	0.6776	0.3304	0.3653	-4.5465	8.687	4HR
chr1:233358751-233359050	0.7745	1.4486	0.9571	0.8523	-4.1467	6.974	4HR
chr1:233934751-233935050	0.1651	0.1402	0.1595	0.3788	-3.5499	8.679	36HR
chr1:233950651-233950950	0.2285	0.222	0.2621	0.5276	-4.0556	9.008	36HR
chr1:234550651-234550950	0.546	0.2687	0.2279	0.2841	-3.6154	7.586	0HR
chr1:234657151-234657450	0.127	0.1285	0.1253	0.3112	-3.571	8.755	36HR
chr1:234778651-234778950	0.3301	0.3271	0.5811	0.2976	-3.8674	7.061	12HR
chr1:234844951-234845250	0.2031	0.1869	0.1937	0.4464	-4.3319	9.939	36HR
chr1:235096651-235096950	0.3555	0.1285	0.1367	0.1353	-4.0819	10.87	0HR
chr1:236390551-236390850	0.3809	0.1285	0.1481	0.1623	-3.503	9.12	0HR
chr1:236944651-236944950	0.1651	0.1752	0.1823	0.3923	-3.7191	8.375	36HR
chr1:237019051-237019350	0.4063	0.1869	0.1709	0.1759	-3.9254	8.965	0HR
chr1:237097051-237097350	0.3936	0.3622	0.1367	0.3653	3.5214	9.627	12HR
chr1:237119851-237120150	0.5079	0.3037	0.2963	0.2976	-3.8683	6.567	0HR
chr1:237674851-237675150	0.292	0.2804	0.5583	0.2435	-3.8013	7.803	12HR
chr1:238271551-238271850	0.2158	0.257	0.49	0.23	-3.6055	7.541	12HR
chr1:238579051-238579350	0.2158	0.2336	0.5014	0.2435	-4.2231	9.168	12HR
chr1:238616251-238616550	0.7999	1.1916	0.7862	0.8117	-6.2511	9.32	4HR
chr1:239309251-239309550	0.1778	0.1636	0.1823	0.3923	-3.6434	8.188	36HR
chr1:239749651-239749950	1.2316	1.6238	1.2648	1.2717	-5.148	6.655	4HR
chr1:239838451-239838750	0.5586	0.5608	0.8204	0.5412	-4.3938	6.512	12HR
chr1:239870851-239871150	0.3809	0.5841	0.5811	0.5953	3.5824	5.519	0HR
chr1:240040951-240041250	0.3047	0.3037	0.319	0.5276	-3.7307	6.367	36HR
chr1:240067951-240068250	0.3301	0.6659	0.6837	0.69	5.5964	11.526	0HR
chr1:240415651-240415950	0.2158	0.222	0.2393	0.5141	-4.6382	10.565	36HR
chr1:240866851-240867150	0.2539	0.2453	0.2507	0.4464	-3.6145	6.455	36HR
chr1:241694851-241695150	0.3047	0.1051	0.3077	0.3112	3.8076	11.154	4HR
chr1:241888051-241888350	0.2666	0.2804	0.2393	0.5141	-3.5535	6.97	36HR
chr1:241989451-241989750	0.1651	0.1869	0.1823	0.4329	-4.1437	10.072	36HR
chr1:242092951-242093250	0.3174	0.3154	0.319	0.1353	3.5126	8.237	36HR
chr1:242232751-242233050	0.4825	0.1869	0.2165	0.23	-3.7666	8.608	0HR
chr1:242653651-242653950	0.4698	0.257	0.2279	0.2435	-3.516	6.803	0HR
chr1:243064351-243064650	0.5586	0.5491	0.5811	0.8929	-4.9668	7.878	36HR
chr1:243146851-243147150	0.3555	0.1519	0.1481	0.1353	-3.5845	8.782	0HR
chr1:243160651-243160950	0.2285	0.2453	0.2165	0.46	-3.5662	7.129	36HR
chr1:243183451-243183750	0.4063	0.1636	0.3874	0.3923	3.8746	9.363	4HR
chr1:243315751-243316050	0.3174	0.6425	0.3304	0.3247	-5.6326	11.164	4HR
chr1:244032151-244032450	0.1397	0.3738	0.3874	0.3923	4.1084	11.308	0HR
chr1:244796251-244796550	0.4698	0.9813	0.9571	1.0823	4.6139	9.889	0HR
chr1:244969351-244969650	0.2412	0.4556	0.2393	0.2435	-4.1124	7.764	4HR
chr1:245447551-245447850	0.5206	0.2336	0.2393	0.23	-5.235	11.632	0HR
chr1:245637151-245637450	0.3047	0.3622	0.3532	0.6359	-3.6559	6.837	36HR
chr1:245850151-245850450	0.4698	0.257	0.2621	0.2706	-3.6322	6.482	0HR
chr1:247071451-247071750	0.4571	0.7126	0.433	0.4059	-3.7109	6.121	4HR
chr1:5653726-5654025	0.5079	0.2804	0.2963	0.2976	-3.6334	6.332	0HR
chr1:6471826-6472125	0.2031	0.4439	0.2279	0.2165	-3.6541	7.515	4HR
chr1:8180326-8180625	0.3301	0.6659	0.3646	0.3247	-4.5515	8.919	4HR
chr1:9217426-9217725	0.0762	0.0701	0.0798	0.2841	-3.8018	14.331	36HR
chr1:9298426-9298725	0.2793	0.5841	0.6495	0.5817	3.6826	7.978	0HR
chr1:11245126-11245425	0.3428	0.6075	0.6609	0.6359	3.8057	7.047	0HR
chr1:12126226-12126525	0.3047	0.6542	0.6381	0.6629	5.5452	11.861	0HR
chr1:14941426-14941725	0.3936	0.8528	0.4672	0.4735	-4.3213	8.286	4HR
chr1:15399826-15400125	0.2412	0.6075	0.3077	0.2706	-4.0124	8.923	4HR
chr1:15606226-15606525	0.2666	0.514	0.5014	0.5276	3.9258	7.574	0HR
chr1:16811626-16811925	1.0284	1.0865	1.0141	0.69	3.9957	6.04	36HR
chr1:16822426-16822725	0.9015	1.472	1.3218	1.3799	3.8949	6.011	0HR
chr1:16982326-16982625	0.2158	0.222	0.2051	0.4194	-3.503	6.856	36HR
chr1:17389126-17389425	0.1904	0.4556	0.1937	0.2165	-3.9774	9.051	4HR
chr1:17450926-17451225	0.2158	0.2336	0.1823	0.5006	-3.8139	9.067	36HR
chr1:21813826-21814125	0.1016	0.3037	0.1026	0.0947	-3.758	11.455	4HR
chr1:23754826-23755125	0.2666	0.514	0.2279	0.2706	-3.5194	7.093	4HR
chr1:23761426-23761725	0.3174	0.7126	0.3304	0.3788	-4.4975	9.366	4HR
chr1:24245326-24245625	0.3428	0.736	0.3418	0.2976	-5.3896	12.116	4HR
chr1:24583426-24583725	0.3301	0.7009	0.3646	0.3788	-4.5715	8.954	4HR
chr1:27062026-27062325	0.3555	0.5724	0.5583	0.5682	3.6828	5.867	0HR
chr1:27106726-27107025	0.3428	0.5958	0.3646	0.3247	-3.5978	6.231	4HR
chr1:27591526-27591825	0.1524	0.4322	0.1823	0.1894	-3.6978	9.148	4HR
chr1:28309726-28310025	0.1143	0.1402	0.2279	0.5547	-3.5961	12.405	36HR
chr1:28704826-28705125	0.419	0.8528	0.7634	0.7847	3.9432	7.532	0HR
chr1:28800826-28801125	0.4825	0.736	0.4672	0.4735	-4.5346	7.035	4HR
chr1:31240726-31241025	0.3174	0.0935	0.1026	0.1082	-3.7612	11.769	0HR
chr1:31667926-31668225	0.2666	0.2687	0.2849	0.5547	-4.6872	9.51	36HR
chr1:36008026-36008325	0.3174	0.5724	0.3304	0.3247	-4.3922	7.756	4HR
chr1:36517726-36518025	0.2158	0.4439	0.1937	0.1759	-3.5544	8.086	4HR
chr1:39097126-39097425	0.3047	0.5958	0.6381	0.5817	3.7869	7.522	0HR
chr1:41340526-41340825	0.3174	0.7477	0.4102	0.2841	-3.5585	7.89	4HR
chr1:41390926-41391225	0.2666	0.514	0.5014	0.5276	3.9258	7.574	0HR
chr1:41579626-41579925	0.127	0.3505	0.1253	0.1082	-3.8136	11.123	4HR
chr1:42553726-42554025	0.1651	0.1636	0.1595	0.3653	-3.8293	8.596	36HR
chr1:45598426-45598725	0.3555	0.1285	0.1481	0.1353	-3.6396	9.424	0HR
chr1:47428426-47428725	0.5586	0.958	0.6381	0.5682	-3.9585	6.446	4HR
chr1:51565726-51566025	0.0889	0.1168	0.1026	0.4194	-4.9512	20.206	36HR
chr1:51806026-51806325	0.2539	0.7594	0.2963	0.257	-6.6589	18.794	4HR
chr1:55397626-55397925	0.1397	0.1285	0.1367	0.3788	-4.37	12.265	36HR
chr1:55824826-55825125	0.1016	0.3037	0.1026	0.0947	-3.758	11.455	4HR
chr1:56307226-56307525	0.1778	0.1752	0.2051	0.4194	-3.5059	7.904	36HR
chr1:56947726-56948025	0.1143	0.1402	0.1139	0.3653	-3.7267	11.086	36HR
chr1:57121126-57121425	0.0889	0.0935	0.319	0.0947	-4.2711	14.751	12HR
chr1:59613526-59613825	0.2666	0.6192	0.2621	0.2976	-4.9585	11.147	4HR
chr1:61719526-61719825	0.4317	0.6542	0.433	0.4194	-3.933	6.011	4HR
chr1:63350326-63350625	0.2285	0.257	0.2279	0.5547	-4.7561	11.094	36HR
chr1:64712926-64713225	0.546	0.5841	0.6039	0.2706	3.8702	8.267	36HR
chr1:64812526-64812825	0.1016	0.1402	0.1481	0.4194	-3.8652	12.473	36HR
chr1:64913926-64914225	0.1904	0.3855	0.1823	0.1759	-3.5384	7.459	4HR
chr1:66703126-66703425	0.2539	0.2804	0.2735	0.5276	-4.0524	7.94	36HR
chr1:67163326-67163625	0.2031	0.4089	0.2051	0.1894	-3.5818	7.352	4HR
chr1:68088826-68089125	0.2666	0.5374	0.5697	0.5276	3.8637	7.897	0HR
chr1:68780926-68781225	0.127	0.1402	0.1367	0.3653	-4.0583	11.011	36HR
chr1:78524926-78525225	0.4317	0.3855	0.4102	0.6764	-3.6553	6.043	36HR
chr1:82660726-82661025	0.0635	0.0701	0.2621	0.0676	-3.657	14.292	12HR
chr1:88726426-88726725	0.127	0.1402	0.1481	0.3653	-3.7399	9.869	36HR
chr1:94117126-94117425	0.2793	0.257	0.2735	0.5006	-3.7464	6.948	36HR
chr1:96314926-96315225	0.1524	0.1869	0.2051	0.5276	-4.5089	13.109	36HR
chr1:98561626-98561925	0.3809	0.3972	0.3988	0.7441	-5.8726	11.139	36HR
chr1:100487926-100488225	0.3428	0.6192	0.6609	0.6359	4.1679	7.765	0HR
chr1:101482126-101482425	0.1016	0.3154	0.0912	0.0947	-3.9711	13.069	4HR
chr1:113734426-113734725	0.292	0.6075	0.319	0.3112	-4.6967	9.282	4HR
chr1:114949126-114949425	0.2793	0.0701	0.0798	0.0676	-3.6638	14.114	0HR
chr1:115443826-115444125	0.1651	0.1752	0.1595	0.4194	-4.3619	10.981	36HR
chr1:115526626-115526925	0.2412	0.257	0.2393	0.4735	-3.8124	7.343	36HR
chr1:116009326-116009625	0.1524	0.4206	0.1139	0.1218	-4.1407	13.462	4HR
chr1:116125426-116125725	0.2666	0.5257	0.2051	0.2435	-3.544	7.815	4HR
chr1:116126926-116127225	0.3555	0.3505	0.3418	0.1488	3.5211	8.265	36HR
chr1:116879926-116880225	0.1397	0.1168	0.1709	0.4194	-3.5893	10.566	36HR
chr1:117038926-117039225	0.4571	0.4556	0.4672	0.2165	4.3238	9.186	36HR
chr1:117335026-117335325	0.4317	0.771	0.4672	0.5006	-3.6055	5.959	4HR
chr1:117437326-117437625	0.6475	0.6893	0.6609	0.92	-3.5616	4.921	36HR
chr1:120335026-120335325	0.292	0.5608	0.5241	0.5547	3.6536	6.838	0HR
chr1:120408526-120408825	0.4952	0.6192	0.5583	1.0417	-4.3225	8.076	36HR
chr1:120828526-120828825	0.5586	1.1682	0.5811	0.5276	-7.9679	16.748	4HR
chr1:142656226-142656525	0.4063	0.3622	0.3988	0.6494	-3.5369	5.903	36HR
chr1:142727326-142727625	1.3458	1.7757	1.4471	1.3393	-3.6062	4.649	4HR
chr1:142738426-142738725	0.9776	0.514	0.9685	0.9741	8.4154	15.937	4HR
chr1:143290426-143290725	0.1651	0.3855	0.1823	0.1623	-3.5443	8.042	4HR
chr1:143620126-143620425	0.3428	0.2804	0.2849	0.6223	-3.7688	7.748	36HR
chr1:143629426-143629725	0.6094	0.8294	0.5925	0.6088	-3.7899	5.208	4HR
chr1:143726326-143726625	0.5713	0.5958	0.5583	0.8388	-3.819	5.57	36HR
chr1:143730826-143731125	0.5333	0.5023	0.5014	0.2706	3.5464	6.714	36HR
chr1:143739526-143739825	0.6348	0.6659	0.6837	0.9335	-3.6393	5.136	36HR
chr1:143786326-143786625	0.5586	0.771	0.5583	0.5547	-4.0981	5.671	4HR
chr1:143822026-143822325	0.8253	0.8411	0.5811	0.8117	3.7849	5.38	12HR
chr1:143828026-143828325	0.7618	0.8061	0.4672	0.7847	4.3934	7.374	12HR
chr1:143840626-143840925	0.3174	0.3271	0.3077	0.5682	-4.201	7.521	36HR
chr1:143900326-143900625	0.6221	0.5841	0.6381	0.92	-3.9265	5.876	36HR
chr1:143957626-143957925	0.7872	0.8061	0.7862	1.2852	-8.0382	13.025	36HR
chr1:143992726-143993025	0.419	0.6542	0.433	0.4329	-3.8912	5.944	4HR
chr1:144290026-144290325	0.419	0.1869	0.1937	0.1623	-3.5784	8.285	0HR
chr1:144323926-144324225	0.1524	0.1519	0.1595	0.3517	-3.6331	8.265	36HR
chr1:144855226-144855525	0.5713	0.3388	0.5469	0.5547	3.5035	5.766	4HR
chr1:144968626-144968925	0.584	1.1332	1.0141	0.9876	3.6139	6.466	0HR
chr1:145866826-145867125	0.4571	0.8762	0.5583	0.5276	-3.5516	6.05	4HR
chr1:147491026-147491325	1.1427	1.6589	1.6864	1.5558	4.1312	5.906	0HR
chr1:147552226-147552525	0.6094	0.8294	0.6039	0.5953	-3.9669	5.458	4HR
chr1:147556126-147556425	0.5206	0.2687	0.2621	0.2976	-3.5491	6.691	0HR
chr1:147698026-147698325	0.3301	0.6308	0.2963	0.257	-3.8845	8.321	4HR
chr1:147706426-147706725	1.2189	2.021	1.7775	1.8129	3.5887	5.507	0HR
chr1:148026226-148026525	0.546	0.8061	0.5469	0.5817	-3.5235	5.088	4HR
chr1:148305826-148306125	0.3047	0.5958	0.6039	0.6088	5.2706	10.428	0HR
chr1:148403326-148403625	0.3047	0.2921	0.2963	0.0947	3.5983	11.312	36HR
chr1:148501726-148502025	0.292	0.2687	0.2393	0.5412	-3.593	7.292	36HR
chr1:148868626-148868925	0.5967	0.993	0.9685	1.0282	4.9977	8.347	0HR
chr1:149550826-149551125	0.6729	0.7944	0.752	1.1364	-3.5519	5.456	36HR
chr1:149786326-149786625	0.6856	1.1215	0.752	0.6088	-3.6113	5.937	4HR
chr1:149953126-149953425	0.3555	0.3855	0.3646	0.1082	3.9817	13.562	36HR
chr1:150012826-150013125	0.584	0.8528	0.9116	0.8794	3.7418	5.646	0HR
chr1:150238126-150238425	0.3809	0.7594	0.7292	0.8117	4.2061	8.467	0HR
chr1:150680026-150680325	0.3936	0.6425	0.6951	0.6629	3.5708	6.05	0HR
chr1:150821926-150822225	0.1778	0.2453	0.1823	0.5682	-4.176	11.758	36HR
chr1:151283026-151283325	0.4063	0.1519	0.1595	0.1488	-4.5563	12.068	0HR
chr1:151849426-151849725	0.3682	0.3855	0.376	0.5953	-3.7286	5.894	36HR
chr1:151910026-151910325	1.0538	1.507	1.0711	1.0823	-6.8046	9.592	4HR
chr1:151938226-151938525	0.3809	0.7944	0.4216	0.4735	-3.828	7.15	4HR
chr1:152225926-152226225	0.5206	0.7477	0.5241	0.5276	-4.1794	5.962	4HR
chr1:152425426-152425725	0.5079	0.257	0.2735	0.257	-4.1225	7.976	0HR
chr1:153123826-153124125	0.127	0.1519	0.376	0.1353	-3.7961	10.338	12HR
chr1:153222226-153222525	0.4825	0.9112	0.8318	0.8117	3.5967	6.348	0HR
chr1:154450726-154451025	0.419	0.5608	0.5014	0.9876	-4.0745	8.15	36HR
chr1:154739326-154739625	0.546	0.9813	0.5128	0.5276	-6.791	12.602	4HR
chr1:154837726-154838025	0.2158	0.5257	0.5811	0.6088	3.8572	10.222	0HR
chr1:154983226-154983525	0.2666	0.514	0.2393	0.2435	-4.0835	8.402	4HR
chr1:155162626-155162925	0.3809	0.6192	0.3418	0.3653	-3.6815	6.286	4HR
chr1:157372426-157372725	0.4063	0.1869	0.1823	0.1623	-3.6325	8.33	0HR
chr1:158116426-158116725	0.4825	0.514	0.5355	0.7847	-3.5748	5.493	36HR
chr1:158250826-158251125	0.2539	0.2687	0.057	0.257	3.5095	16	12HR
chr1:158255326-158255625	0.4444	0.8061	0.4444	0.487	-4.6585	8.188	4HR
chr1:158635426-158635725	0.2539	0.4907	0.5128	0.487	3.7988	7.434	0HR
chr1:158873626-158873925	0.1524	0.1636	0.1367	0.4194	-4.2275	11.75	36HR
chr1:159111526-159111825	0.3174	0.2921	0.2735	0.5682	-3.8019	7.339	36HR
chr1:159325126-159325425	0.2793	0.3037	0.3077	0.5682	-4.1501	7.942	36HR
chr1:159767026-159767325	0.1016	0.3505	0.3304	0.3517	3.915	13.263	0HR
chr1:160682626-160682925	0.2031	0.1636	0.4444	0.1894	-3.6975	8.864	12HR
chr1:162866626-162866925	0.5713	0.9229	0.5469	0.6088	-4.2773	6.857	4HR
chr1:164082226-164082525	0.4317	0.222	0.2051	0.2165	-3.7047	7.455	0HR
chr1:164634526-164634825	0.1524	0.1636	0.1367	0.3923	-3.8008	9.881	36HR
chr1:165341626-165341925	0.1904	0.1752	0.1937	0.4059	-3.6659	7.981	36HR
chr1:165958426-165958725	0.2666	0.2804	0.2621	0.5141	-4.1051	7.825	36HR
chr1:166317226-166317525	0.3428	0.7243	0.6723	0.7847	3.6169	7.672	0HR
chr1:166706026-166706325	0.1904	0.1986	0.4102	0.1894	-3.9493	8.403	12HR
chr1:166742326-166742625	0.2539	0.514	0.5241	0.5547	3.8913	8.137	0HR
chr1:167294326-167294625	0.2158	0.2103	0.4102	0.2029	-3.5509	6.947	12HR
chr1:167295826-167296125	0.4444	0.7944	0.4216	0.4329	-5.8865	10.8	4HR
chr1:169214326-169214625	0.4317	0.1986	0.1595	0.1894	-3.5376	8.368	0HR
chr1:169989226-169989525	0.3682	0.1636	0.1481	0.1623	-3.5871	8.359	0HR
chr1:170016826-170017125	0.3301	0.5841	0.6039	0.6088	4.2619	7.733	0HR
chr1:171349126-171349425	0.2412	0.3154	0.2051	0.7035	-4.2321	11.726	36HR
chr1:171665626-171665925	0.3809	0.3622	0.376	0.7035	-5.5358	10.44	36HR
chr1:172079926-172080225	0.1397	0.1402	0.1367	0.3382	-3.8412	9.355	36HR
chr1:172103626-172103925	0.6348	0.9813	0.5469	0.6088	-4.0404	6.643	4HR
chr1:172103926-172104225	0.3936	0.7594	0.7292	0.7035	4.3229	8.025	0HR
chr1:173523826-173524125	0.2793	0.2921	0.2963	0.0406	4.2245	30.095	36HR
chr1:173706826-173707125	0.6094	0.993	0.9116	0.947	3.7564	5.859	0HR
chr1:173967226-173967525	0.0889	0.0935	0.0912	0.2976	-3.9465	12.878	36HR
chr1:176576926-176577225	0.4952	0.736	0.4786	0.46	-3.817	5.878	4HR
chr1:176985226-176985525	0.2158	0.4206	0.2279	0.2165	-3.531	6.749	4HR
chr1:177410926-177411225	0.3301	0.5841	0.2963	0.3247	-3.9184	7.219	4HR
chr1:178119526-178119825	0.4825	0.5608	0.6153	1.0011	-3.8391	6.952	36HR
chr1:178367326-178367625	0.419	0.7594	0.7065	0.7441	4.1137	7.233	0HR
chr1:178439626-178439925	0.1143	0.1051	0.1367	0.3653	-3.7221	11.455	36HR
chr1:178648126-178648425	0.292	0.0935	0.1026	0.0947	-3.5503	10.695	0HR
chr1:179726326-179726625	0.4317	0.1752	0.2051	0.2029	-3.5596	7.905	0HR
chr1:180218026-180218325	0.4444	0.1636	0.1937	0.1759	-4.0942	10.237	0HR
chr1:180323926-180324225	0.546	0.5374	0.5583	0.2976	4.1259	7.587	36HR
chr1:180434326-180434625	0.1904	0.1636	0.1823	0.4194	-3.7749	8.856	36HR
chr1:180842326-180842625	0.1904	0.2453	0.1367	0.5817	-3.7478	11.426	36HR
chr1:181020526-181020825	0.292	0.3271	0.319	0.6494	-4.9241	10.226	36HR
chr1:181027126-181027425	0.1143	0.3271	0.1026	0.1218	-3.5894	10.399	4HR
chr1:181871626-181871925	0.3047	0.8178	0.433	0.3788	-3.8952	8.559	4HR
chr1:182688826-182689125	0.2285	0.222	0.2165	0.4194	-3.5186	6.637	36HR
chr1:182859826-182860125	0.4444	0.7243	0.4786	0.46	-3.9227	6.163	4HR
chr1:183146326-183146625	0.2158	0.3037	0.2621	0.6629	-4.2818	10.895	36HR
chr1:184437526-184437825	0.127	0.1285	0.376	0.1218	-4.6758	13.979	12HR
chr1:185345026-185345325	0.3301	0.3271	0.3304	0.1353	3.7414	9.103	36HR
chr1:186291526-186291825	0.1143	0.3037	0.1139	0.1082	-3.5866	9.714	4HR
chr1:186352726-186353025	0.3936	0.1752	0.1709	0.1623	-3.9622	9.203	0HR
chr1:187852726-187853025	0.6729	0.993	0.6837	0.7035	-4.675	6.76	4HR
chr1:188486326-188486625	0.3428	0.1402	0.1253	0.1353	-3.6323	9.32	0HR
chr1:190870426-190870725	0.292	0.2921	0.2963	0.0947	3.7893	11.743	36HR
chr1:192249826-192250125	0.3301	0.3855	0.319	0.6764	-3.8719	7.594	36HR
chr1:193246126-193246425	0.127	0.1051	0.1139	0.3382	-3.6523	10.71	36HR
chr1:193967026-193967325	0.1524	0.1636	0.1709	0.3923	-3.8774	9.372	36HR
chr1:194176726-194177025	0.2031	0.2103	0.4786	0.2029	-5.0385	11.738	12HR
chr1:194351626-194351925	0.2158	0.4089	0.2165	0.2165	-3.8218	7.226	4HR
chr1:195609226-195609525	0.4063	0.222	0.2165	0.2165	-3.5348	6.578	0HR
chr1:195703126-195703425	0.4063	0.1168	0.1139	0.1353	-4.6146	15.368	0HR
chr1:196017226-196017525	0.1524	0.1519	0.1595	0.3653	-3.8838	9.177	36HR
chr1:197117026-197117325	0.7618	0.736	0.3988	0.7576	5.5292	10.423	12HR
chr1:197784826-197785125	0.4444	0.2336	0.2279	0.23	-4.0448	7.798	0HR
chr1:198179926-198180225	0.0889	0.0935	0.1026	0.3112	-3.7948	12.431	36HR
chr1:198614926-198615225	0.4444	0.8528	0.3077	0.3653	-4.049	9.271	4HR
chr1:198937126-198937425	0.5586	0.2336	0.2849	0.2165	-3.6637	8.353	0HR
chr1:199019626-199019925	0.2793	0.2336	0.2849	0.5817	-4.041	8.839	36HR
chr1:199272226-199272525	0.4698	0.2453	0.2621	0.257	-3.6681	6.763	0HR
chr1:199359526-199359825	0.3555	0.2921	0.433	0.7847	-3.5208	7.67	36HR
chr1:199408126-199408425	0.5333	0.2921	0.2963	0.2841	-4.3145	7.911	0HR
chr1:199538326-199538625	0.546	0.993	0.5697	0.5412	-6.7531	12.142	4HR
chr1:199543426-199543725	0.5079	0.8294	0.5014	0.4735	-4.9085	8.237	4HR
chr1:199579726-199580025	0.3047	0.3037	0.319	0.5412	-3.9629	6.938	36HR
chr1:199589026-199589325	0.3047	0.6192	0.2735	0.2029	-3.5126	8.354	4HR
chr1:199932526-199932825	0.3174	0.3388	0.3532	0.6223	-4.2026	7.773	36HR
chr1:200119426-200119725	0.7237	1.0981	0.7862	0.7711	-4.0886	5.905	4HR
chr1:200585326-200585625	0.3809	0.5958	0.3874	0.3788	-3.9174	6.104	4HR
chr1:201038626-201038925	0.3555	0.5724	0.3532	0.3653	-3.7997	6.075	4HR
chr1:201048826-201049125	0.1904	0.1986	0.2051	0.4194	-3.8588	8.172	36HR
chr1:201574126-201574425	0.2412	0.4206	0.4216	0.4194	3.5094	6.119	0HR
chr1:201720226-201720525	0.1778	0.1869	0.3874	0.1894	-3.6129	7.578	12HR
chr1:201748726-201749025	0.2793	0.7944	0.6837	0.7847	4.2673	11.524	0HR
chr1:201775726-201776025	0.3555	0.3738	0.5925	0.3653	-3.8479	6.249	12HR
chr1:201862426-201862725	0.9395	1.4136	1.3104	1.3123	3.7227	5.331	0HR
chr1:201928426-201928725	0.584	1.4603	0.6381	0.8523	-4.0067	8.462	4HR
chr1:202423126-202423425	0.2158	0.222	0.2165	0.4329	-4.0228	7.985	36HR
chr1:202463626-202463925	0.1524	0.3738	0.1709	0.1623	-3.5765	8.259	4HR
chr1:202490026-202490325	0.6729	0.9813	0.9457	0.947	4.0619	5.783	0HR
chr1:202550026-202550325	0.4063	0.3972	0.6495	0.3923	-4.3937	7.159	12HR
chr1:202649926-202650225	0.5079	0.7594	0.4672	0.5006	-3.7308	5.76	4HR
chr1:202667026-202667325	0.5333	0.5023	0.6267	0.9605	-3.5414	6.139	36HR
chr1:202849426-202849725	0.2412	0.2336	0.2393	0.46	-4.1139	7.95	36HR
chr1:202933726-202934025	0.9268	1.0397	1.1281	0.5006	3.5185	7.25	36HR
chr1:203746126-203746425	0.0889	0.2921	0.2849	0.2976	3.5948	11.789	0HR
chr1:203750326-203750625	0.2031	0.2687	0.5469	0.23	-3.7718	8.818	12HR
chr1:204149326-204149625	0.4317	0.7477	0.4558	0.3923	-3.9132	6.859	4HR
chr1:204573826-204574125	0.7872	1.1215	1.1508	1.1635	5.0051	7.282	0HR
chr1:204575626-204575925	0.8888	0.7827	0.866	0.46	3.6451	6.702	36HR
chr1:204630226-204630525	0.711	0.6893	0.7292	1.0147	-4.3568	6.228	36HR
chr1:204646426-204646725	0.7237	0.736	0.9343	0.717	-3.5001	4.507	12HR
chr1:204670426-204670725	0.4571	0.8762	0.7862	0.8523	3.9447	7.234	0HR
chr1:204873226-204873525	0.3301	0.3271	0.319	0.5412	-3.8714	6.439	36HR
chr1:204873826-204874125	0.6094	0.736	0.6495	1.1229	-3.9924	6.742	36HR
chr1:204897526-204897825	0.5206	0.2336	0.2621	0.2706	-3.8219	7.789	0HR
chr1:205079926-205080225	0.292	0.5724	0.5925	0.5412	3.648	7.105	0HR
chr1:205130326-205130625	0.6983	1.1449	1.3218	1.2717	3.8804	6.925	0HR
chr1:205136326-205136625	0.5206	0.8411	0.8432	0.9064	3.9372	6.531	0HR
chr1:205151026-205151325	0.3936	0.4556	0.4558	0.7441	-3.6003	6.159	36HR
chr1:205152526-205152825	0.9268	0.8762	0.9116	1.1905	-3.7601	4.947	36HR
chr1:205243126-205243425	0.1651	0.4907	0.1823	0.1759	-5.3885	15.158	4HR
chr1:205247326-205247625	0.5206	1.1215	0.6609	0.69	-3.5401	6.364	4HR
chr1:205267126-205267425	0.9649	1.2617	1.242	1.2446	4.6873	6.07	0HR
chr1:205313926-205314225	0.5333	0.736	0.7292	0.7306	3.7065	5.087	0HR
chr1:205352926-205353225	0.2793	0.2687	0.2735	0.5682	-5.3223	11.044	36HR
chr1:205421926-205422225	0.4063	0.6776	0.7065	0.7306	3.9014	6.769	0HR
chr1:205471426-205471725	0.1904	0.1752	0.1709	0.4464	-4.4413	11.086	36HR
chr1:205874326-205874625	0.3682	0.3738	0.3646	0.5682	-3.6484	5.62	36HR
chr1:206068726-206069025	0.4825	0.8411	0.4216	0.3788	-4.0491	7.964	4HR
chr1:206424226-206424525	0.7618	1.5304	1.0141	0.9335	-3.507	5.943	4HR
chr1:206447626-206447925	0.7364	1.3318	0.752	0.7847	-7.6906	13.518	4HR
chr1:206558326-206558625	0.3809	0.257	0.3532	0.7441	-3.5968	8.101	36HR
chr1:207047326-207047625	0.6983	0.993	0.7406	0.717	-3.8536	5.325	4HR
chr1:207176926-207177225	0.3936	0.1869	0.3988	0.3923	3.8923	8.224	4HR
chr1:207596926-207597225	0.4444	0.7477	0.4102	0.4735	-3.7339	6.306	4HR
chr1:207627826-207628125	0.2539	0.4556	0.2393	0.2435	-3.6517	6.775	4HR
chr1:207651526-207651825	0.8253	1.1566	0.7292	0.7847	-3.8361	5.69	4HR
chr1:207673426-207673725	0.3682	0.7126	0.4102	0.3788	-4.5498	8.405	4HR
chr1:207741226-207741525	0.4063	0.1402	0.4102	0.4464	3.8935	11.691	4HR
chr1:207782626-207782925	0.4698	0.4907	0.5241	0.9876	-6.367	12.707	36HR
chr1:207840526-207840825	0.3301	0.3738	0.3304	0.6088	-3.5137	6.205	36HR
chr1:207849826-207850125	0.546	0.5841	0.4444	1.0282	-4.1187	8.069	36HR
chr1:207895426-207895725	0.3936	0.4556	0.3532	0.8929	-4.8445	10.793	36HR
chr1:207900526-207900825	0.2031	0.1519	0.2051	0.4735	-3.5781	9.075	36HR
chr1:207913126-207913425	0.6602	0.6893	0.6723	1.0958	-6.5286	10.615	36HR
chr1:208067626-208067925	0.4825	0.8411	0.9116	0.9741	3.6591	6.893	0HR
chr1:209761726-209762025	0.1778	0.1752	0.1937	0.4194	-3.9518	9.095	36HR
chr1:209769526-209769825	0.3555	0.6075	0.376	0.3788	-3.785	6.213	4HR
chr1:209873326-209873625	0.2793	0.6075	0.5925	0.5412	3.5521	7.381	0HR
chr1:209945626-209945925	0.6729	1.0981	0.6267	0.6764	-5.6527	9.424	4HR
chr1:210164926-210165225	0.2666	0.5608	0.2165	0.1894	-3.7753	9.445	4HR
chr1:210216226-210216525	0.2412	0.257	0.2849	0.5276	-3.6958	7.47	36HR
chr1:210401626-210401925	0.3047	0.3388	0.3304	0.6088	-4.1933	7.864	36HR
chr1:210695926-210696225	0.4317	0.7243	0.7292	0.7306	5.5589	9.375	0HR
chr1:210848326-210848625	0.711	1.1098	1.2534	1.1499	3.7071	6.106	0HR
chr1:210875026-210875325	0.1778	0.4322	0.4558	0.46	4.1784	10.56	0HR
chr1:210907726-210908025	0.2793	0.514	0.49	0.5141	3.5491	6.43	0HR
chr1:210967426-210967725	0.3682	0.4322	0.4216	0.7441	-3.9947	7.297	36HR
chr1:211745626-211745925	0.3555	0.1636	0.3532	0.3517	3.6573	7.902	4HR
chr1:212291026-212291325	0.2285	0.222	0.4558	0.23	-4.2204	8.48	12HR
chr1:212668126-212668425	0.292	0.3154	0.3304	0.6223	-4.4656	8.89	36HR
chr1:212828626-212828925	0.2793	0.2804	0.2735	0.4735	-3.6451	6.214	36HR
chr1:213278926-213279225	0.1904	0.1869	0.1937	0.4059	-4.0368	8.609	36HR
chr1:213513826-213514125	0.5967	0.5724	0.3418	0.5817	3.8837	6.631	12HR
chr1:213922426-213922725	0.2539	0.2687	0.2393	0.487	-3.6017	6.907	36HR
chr1:213923626-213923925	0.1143	0.3855	0.1367	0.1353	-4.1046	12.288	4HR
chr1:214631026-214631325	0.546	0.257	0.2279	0.1894	-3.8284	9.3	0HR
chr1:215197426-215197725	0.2031	0.1986	0.433	0.1894	-4.141	9.1	12HR
chr1:215218426-215218725	0.1651	0.1285	0.1595	0.4059	-3.6559	9.825	36HR
chr1:216149926-216150225	0.3047	0.2921	0.2963	0.0812	3.8376	14.07	36HR
chr1:216736726-216737025	0.8126	1.1682	1.1394	1.0958	3.7231	5.198	0HR
chr1:216899926-216900225	0.3047	0.3271	0.2849	0.5682	-3.6932	6.867	36HR
chr1:216920626-216920925	0.5206	0.3037	0.319	0.2976	-3.504	5.946	0HR
chr1:216946126-216946425	0.7237	1.1215	0.6951	0.69	-6.1406	9.797	4HR
chr1:217278526-217278825	0.3555	0.3622	0.1367	0.3517	3.9729	10.36	12HR
chr1:217283026-217283325	0.1651	0.1402	0.1709	0.4059	-3.7274	9.531	36HR
chr1:217299226-217299525	0.1651	0.1285	0.4216	0.1759	-3.5421	9.542	12HR
chr1:217352926-217353225	0.1778	0.1986	0.4102	0.1894	-3.6675	7.977	12HR
chr1:217509826-217510125	0.1651	0.3855	0.3874	0.3788	4.0134	9.332	0HR
chr1:218253526-218253825	0.3555	0.7009	0.7406	0.7576	4.773	9.842	0HR
chr1:218286526-218286825	0.8634	1.2617	1.3104	1.3393	4.9362	7.454	0HR
chr1:218428726-218429025	0.2412	0.222	0.2279	0.4464	-3.6105	6.996	36HR
chr1:218825626-218825925	0.2793	0.2687	0.2507	0.5141	-3.8454	7.426	36HR
chr1:219275626-219275925	0.4825	0.9463	0.5811	0.5547	-4.0267	7.064	4HR
chr1:219280726-219281025	0.4444	0.7126	0.4102	0.46	-3.6358	5.913	4HR
chr1:219679426-219679725	0.8507	1.1682	1.2192	1.2176	4.443	6.276	0HR
chr1:219912226-219912525	0.4317	0.4322	0.433	0.6629	-4.5523	6.981	36HR
chr1:219937426-219937725	0.1651	0.1636	0.1595	0.4059	-4.5968	11.466	36HR
chr1:219958726-219959025	0.3174	0.3037	0.5241	0.2976	-3.6226	6.2	12HR
chr1:220049626-220049925	0.1651	0.1752	0.2165	0.46	-3.5529	8.806	36HR
chr1:220280626-220280925	0.2412	0.257	0.49	0.23	-3.89	7.853	12HR
chr1:221018026-221018325	0.419	0.6776	0.6837	0.69	4.7111	7.688	0HR
chr1:221155126-221155425	0.6221	0.8762	0.6381	0.6088	-3.9152	5.506	4HR
chr1:221448826-221449125	0.546	0.3037	0.3304	0.3247	-3.5341	6.038	0HR
chr1:221490226-221490525	1.0411	0.958	0.9457	0.6223	3.5262	5.562	36HR
chr1:221740426-221740725	0.6475	1.1332	1.185	1.2041	6.0748	11.015	0HR
chr1:221752126-221752425	0.3428	0.3154	0.3418	0.6359	-4.6166	8.807	36HR
chr1:222387226-222387525	0.6983	1.0631	0.752	0.69	-4.1798	6.228	4HR
chr1:222705526-222705825	0.4063	0.6893	0.433	0.4329	-4.0564	6.593	4HR
chr1:222797326-222797625	0.5206	0.5023	0.49	0.7982	-4.494	7.113	36HR
chr1:222899026-222899325	0.6094	0.5958	0.5811	0.8253	-3.5831	4.966	36HR
chr1:223172926-223173225	0.2412	0.257	0.49	0.257	-4.0301	7.845	12HR
chr1:223944226-223944525	0.2793	0.5491	0.5697	0.5547	4.5924	9.172	0HR
chr1:223990126-223990425	0.8507	1.2967	1.2078	1.1905	3.5611	5.156	0HR
chr1:223991626-223991925	0.6094	1.0748	0.5811	0.5547	-6.374	11.776	4HR
chr1:224075026-224075325	0.5206	0.7827	0.4672	0.5006	-3.7227	5.873	4HR
chr1:224379526-224379825	0.546	0.7827	0.7634	0.7576	3.5143	4.943	0HR
chr1:224522326-224522625	0.2285	0.2336	0.2279	0.46	-4.3288	8.658	36HR
chr1:224731126-224731425	0.419	0.3505	0.3874	0.717	-3.9315	7.31	36HR
chr1:224897626-224897925	0.3809	0.6659	0.6609	0.7035	4.0371	7.173	0HR
chr1:224917426-224917725	0.5967	0.6075	0.5583	0.9064	-4.2039	6.486	36HR
chr1:224951326-224951625	0.4952	0.8411	0.923	0.8794	4.2424	7.549	0HR
chr1:225466726-225467025	0.3809	0.4089	0.4102	0.1623	3.5715	8.802	36HR
chr1:225577726-225578025	0.2666	0.6192	0.6153	0.6359	5.8558	13.694	0HR
chr1:225587926-225588225	0.419	0.4439	0.4216	0.717	-4.5352	7.595	36HR
chr1:226189126-226189425	0.6475	1.1332	1.0369	1.0552	4.2277	7.02	0HR
chr1:226409326-226409625	0.2539	0.5958	0.2393	0.257	-5.8153	13.855	4HR
chr1:227432026-227432325	0.8507	0.6192	0.6153	0.6359	-3.7286	5.088	0HR
chr1:227472226-227472525	0.7745	1.0981	0.6837	0.6764	-3.6938	5.701	4HR
chr1:227658526-227658825	0.5079	0.2804	0.2849	0.257	-3.5981	6.667	0HR
chr1:227784526-227784825	0.4571	0.4322	0.7065	0.4194	-3.9072	6.328	12HR
chr1:227950426-227950725	0.1904	0.1752	0.1367	0.4464	-3.5912	9.575	36HR
chr1:228307126-228307425	0.838	1.3201	1.3218	1.3799	5.9801	9.567	0HR
chr1:228316126-228316425	1.0284	1.4603	1.3901	1.3529	3.5652	4.857	0HR
chr1:228316726-228317025	0.2793	0.3622	0.2849	0.7306	-4.3787	10.36	36HR
chr1:228522526-228522825	0.5079	0.2687	0.2963	0.2841	-3.5229	6.322	0HR
chr1:228658426-228658725	0.2285	0.5491	0.2621	0.2841	-3.729	7.929	4HR
chr1:228980626-228980925	0.3936	0.3855	0.1937	0.3923	3.6204	7.298	12HR
chr1:229000126-229000425	0.3301	0.3154	0.6039	0.3382	-4.4836	8.258	12HR
chr1:229027726-229028025	0.419	0.6776	0.3988	0.4329	-3.8825	6.31	4HR
chr1:229052026-229052325	0.6602	0.8995	0.6495	0.6223	-3.6742	5.132	4HR
chr1:229730626-229730925	0.5586	0.8995	0.5469	0.5682	-5.6307	9.078	4HR
chr1:230141026-230141325	0.419	0.4439	0.6723	0.4059	-3.5982	5.72	12HR
chr1:230153926-230154225	0.3047	0.3855	0.3304	0.7576	-4.5727	10.183	36HR
chr1:230173726-230174025	0.5586	0.514	0.5128	0.8117	-3.7217	5.716	36HR
chr1:230428426-230428725	0.5333	0.5374	0.5241	0.7441	-3.7405	5.236	36HR
chr1:230630326-230630625	0.2793	0.3037	0.5811	0.3247	-3.8302	7.356	12HR
chr1:230823526-230823825	0.2666	0.479	0.2393	0.257	-3.5193	6.629	4HR
chr1:230846026-230846325	0.2158	0.222	0.4102	0.2165	-3.5977	6.767	12HR
chr1:231278626-231278925	0.1778	0.3855	0.376	0.3923	3.554	7.688	0HR
chr1:231697126-231697425	0.1524	0.1519	0.1367	0.487	-5.7702	19.116	36HR
chr1:231779926-231780225	0.127	0.1051	0.1253	0.3517	-3.74	11.041	36HR
chr1:231842026-231842325	0.3809	0.3505	0.319	0.6359	-3.5301	6.411	36HR
chr1:232335226-232335525	0.5967	0.8528	0.8318	0.8253	3.7272	5.226	0HR
chr1:232384726-232385025	0.3301	0.3271	0.1367	0.3247	3.6163	8.658	12HR
chr1:232388326-232388625	0.9395	1.1215	1.0711	1.5964	-3.8367	5.867	36HR
chr1:232409326-232409625	0.9649	1.2617	0.9913	1.0011	-4.0151	5.139	4HR
chr1:232721926-232722225	0.3047	0.2687	0.2735	0.5276	-3.5271	6.592	36HR
chr1:232736626-232736925	0.5206	0.7827	0.5014	0.4735	-3.857	6.056	4HR
chr1:232757326-232757625	0.1778	0.3855	0.1595	0.1759	-3.5702	8.045	4HR
chr1:232766926-232767225	0.9268	1.7874	1.1508	1.0282	-4.638	8.008	4HR
chr1:233177626-233177925	0.5206	1.1799	0.6837	0.6223	-4.3137	8.359	4HR
chr1:233249926-233250225	0.1524	0.3738	0.3988	0.3923	3.7462	9.545	0HR
chr1:233313826-233314125	0.3809	0.3855	0.6153	0.3788	-4.3717	7.047	12HR
chr1:233358826-233359125	0.7872	1.1682	0.809	0.7847	-5.9111	8.701	4HR
chr1:233633626-233633925	0.3809	0.4322	0.4672	0.8117	-4.1211	7.838	36HR
chr1:233945626-233945925	0.4317	0.1986	0.2165	0.1894	-3.6092	7.732	0HR
chr1:234140326-234140625	0.4698	0.8879	0.4558	0.5276	-4.582	8.399	4HR
chr1:234568126-234568425	0.3682	0.3505	0.3418	0.5817	-3.5963	5.918	36HR
chr1:235007026-235007325	0.1397	0.1636	0.1709	0.3923	-3.5319	8.766	36HR
chr1:235804726-235805025	0.4952	0.2804	0.2735	0.257	-3.626	6.643	0HR
chr1:235807126-235807425	0.1904	0.1752	0.3874	0.1759	-3.5319	7.58	12HR
chr1:235930426-235930725	0.3809	0.1636	0.1595	0.1488	-3.8792	9.393	0HR
chr1:236240326-236240625	0.4444	0.257	0.2507	0.257	-3.533	6.16	0HR
chr1:236384026-236384325	0.4571	0.257	0.2621	0.257	-3.7473	6.621	0HR
chr1:237009526-237009825	0.2158	0.2336	0.2051	0.4464	-3.5442	7.252	36HR
chr1:237190126-237190425	0.9142	1.25	0.8546	0.8658	-4.5521	6.479	4HR
chr1:237908326-237908625	0.1651	0.1519	0.1367	0.3788	-3.544	8.877	36HR
chr1:238144726-238145025	0.8634	1.1449	0.8888	0.8658	-4.2521	5.579	4HR
chr1:238222726-238223025	0.127	0.3154	0.319	0.3247	3.5235	8.87	0HR
chr1:238238626-238238925	0.1778	0.1636	0.1709	0.3788	-3.6433	8.082	36HR
chr1:238358026-238358325	0.1651	0.1636	0.3874	0.1488	-3.8678	9.414	12HR
chr1:238540126-238540425	0.584	0.5608	0.2507	0.5682	5.1786	11.795	12HR
chr1:239314726-239315025	0.2158	0.2103	0.2051	0.4464	-4.2637	9.046	36HR
chr1:239390926-239391225	0.1143	0.1402	0.1253	0.3788	-4.0032	11.978	36HR
chr1:239749726-239750025	0.9776	1.3084	1.0027	1.0147	-4.4982	5.895	4HR
chr1:239781226-239781525	0.2666	0.257	0.2621	0.5682	-5.5891	12.126	36HR
chr1:239871226-239871525	0.6221	1.1682	0.6951	0.7441	-4.319	7.343	4HR
chr1:240149026-240149325	0.2285	0.2453	0.2735	0.5412	-4.0157	8.725	36HR
chr1:240312226-240312525	0.127	0.1051	0.3304	0.1082	-3.5079	10.218	12HR
chr1:240481726-240482025	0.4317	0.1986	0.1595	0.1894	-3.5376	8.368	0HR
chr1:240835426-240835725	0.1397	0.1752	0.1709	0.4059	-3.5167	8.815	36HR
chr1:241346326-241346625	0.6602	0.6776	0.7179	0.9741	-3.6291	5.159	36HR
chr1:241989526-241989825	0.2285	0.2103	0.2735	0.5682	-4.0077	9.591	36HR
chr1:242444026-242444325	0.3047	0.5374	0.3077	0.2976	-4.2413	7.514	4HR
chr1:242538226-242538525	0.2539	0.2804	0.5583	0.2841	-4.295	8.79	12HR
chr1:242579026-242579325	1.1046	1.3084	1.0939	1.0823	-3.5125	4.202	4HR
chr1:242653726-242654025	0.5206	0.3037	0.3077	0.2841	-3.5462	6.185	0HR
chr1:242889226-242889525	0.3174	0.3271	0.5469	0.3247	-4.0658	6.883	12HR
chr1:243730426-243730725	1.1173	1.1566	1.0939	0.717	4.9655	7.774	36HR
chr1:243950626-243950925	0.1143	0.1168	0.1481	0.4059	-4.0605	13.039	36HR
chr1:244536526-244536825	0.3174	0.6075	0.3532	0.3517	-3.7969	6.769	4HR
chr1:244813426-244813725	0.4698	0.7009	0.4444	0.4464	-3.8577	5.962	4HR
chr1:245069626-245069925	0.1524	0.1636	0.1823	0.4194	-3.8906	9.824	36HR
chr1:245163526-245163825	0.2158	0.4322	0.2279	0.23	-3.6007	6.93	4HR
chr1:245267026-245267325	0.4444	0.222	0.2051	0.2165	-3.9213	8.123	0HR
chr1:245447626-245447925	0.4952	0.257	0.2165	0.23	-3.6915	7.795	0HR
chr1:245587726-245588025	0.3174	0.5374	0.5697	0.5682	3.5326	6.215	0HR
chr1:245806426-245806725	0.3301	0.3622	0.319	0.5953	-3.5646	6.295	36HR
chr1:247046326-247046625	0.127	0.0935	0.1139	0.3517	-3.5919	11.333	36HR
chr1:247132426-247132725	0.3936	0.1636	0.3874	0.3788	3.8828	9.175	4HR
chr10:3532801-3533100	0.0635	0.2921	0.2735	0.2976	3.5803	16.223	0HR
chr10:3655501-3655800	0.1397	0.1519	0.1139	0.3788	-3.5105	9.838	36HR
chr10:3787201-3787500	0.6348	0.9112	0.6609	0.6629	-3.9333	5.49	4HR
chr10:3798601-3798900	0.2666	0.2687	0.2393	0.5276	-4.0571	8.29	36HR
chr10:3842101-3842400	0.1651	0.4206	0.1937	0.1894	-3.6359	8.369	4HR
chr10:11766901-11767200	0.3555	0.3622	0.3646	0.5817	-4.0378	6.511	36HR
chr10:11892301-11892600	0.1016	0.1519	0.1481	0.4329	-3.8334	12.397	36HR
chr10:23887201-23887500	0.2285	0.2103	0.2279	0.487	-4.388	9.616	36HR
chr10:24712501-24712800	0.1904	0.4673	0.5014	0.5141	4.0951	10.631	0HR
chr10:27189901-27190200	0.4063	0.8762	0.3988	0.5006	-4.1315	8.317	4HR
chr10:29962201-29962500	0.1778	0.2336	0.2279	0.5682	-4.4001	11.732	36HR
chr10:30278401-30278700	0.3301	0.5841	0.2849	0.3247	-3.6268	6.763	4HR
chr10:30820201-30820500	0.5586	0.8294	0.5583	0.5547	-5.2175	7.766	4HR
chr10:32269801-32270100	0.4825	0.7827	0.49	0.5141	-4.3176	6.82	4HR
chr10:33659401-33659700	0.2666	0.2453	0.2051	0.5682	-4.0527	9.635	36HR
chr10:34558501-34558800	0.3682	0.1168	0.1026	0.1218	-4.2439	13.739	0HR
chr10:35097601-35097900	0.3301	0.7827	0.4444	0.3517	-3.6785	7.67	4HR
chr10:35589001-35589300	0.2412	0.4673	0.49	0.4735	3.8186	7.551	0HR
chr10:35628901-35629200	0.1397	0.3622	0.376	0.3517	3.5956	9.351	0HR
chr10:35869801-35870100	0.1524	0.3388	0.1481	0.1488	-3.6139	8.175	4HR
chr10:38466001-38466300	0.127	0.1168	0.1367	0.3517	-3.7508	10.401	36HR
chr10:46582801-46583100	0.2412	0.4907	0.4786	0.5141	3.7219	7.63	0HR
chr10:51861001-51861300	0.1778	0.222	0.2279	0.5141	-3.9398	9.68	36HR
chr10:52239301-52239600	0.2158	0.1752	0.2393	0.5006	-3.5243	8.397	36HR
chr10:60053401-60053700	0.1524	0.1519	0.1367	0.3653	-3.7048	9.207	36HR
chr10:62671501-62671800	0.1016	0.1051	0.319	0.0812	-3.5454	11.785	12HR
chr10:62894701-62895000	0.1651	0.1402	0.1709	0.4059	-3.7274	9.531	36HR
chr10:70779001-70779300	0.584	0.9346	0.5697	0.487	-3.7874	6.472	4HR
chr10:71761501-71761800	0.3555	0.6542	0.4102	0.3653	-3.5015	6.076	4HR
chr10:75396001-75396300	0.5206	0.8411	0.5469	0.5412	-4.7758	7.491	4HR
chr10:76788901-76789200	0.3047	0.6192	0.6951	0.6223	3.6667	7.768	0HR
chr10:81895501-81895800	0.3174	0.1285	0.1253	0.1218	-3.6025	9.133	0HR
chr10:86293801-86294100	0.3809	0.5958	0.376	0.3923	-3.645	5.669	4HR
chr10:88398601-88398900	0.1524	0.3972	0.1709	0.1488	-3.8772	9.786	4HR
chr10:88509001-88509300	0.1778	0.1869	0.1823	0.3788	-3.6016	7.482	36HR
chr10:91077901-91078200	0.2539	0.479	0.2735	0.257	-3.5935	6.583	4HR
chr10:93433801-93434100	0.3936	0.4089	0.3532	0.8117	-5.4136	11.407	36HR
chr10:94325701-94326000	0.2158	0.257	0.2393	0.5412	-4.2995	9.803	36HR
chr10:96652501-96652800	0.2539	0.4673	0.2393	0.257	-3.6539	6.828	4HR
chr10:99172801-99173100	0.1651	0.1986	0.1709	0.487	-4.5476	12.428	36HR
chr10:101793001-101793300	0.2158	0.3972	0.2165	0.2165	-3.5897	6.593	4HR
chr10:103995001-103995300	0.6348	0.9229	0.6495	0.6359	-4.8607	7.009	4HR
chr10:104346301-104346600	0.4825	0.1636	0.4444	0.487	4.1918	12.076	4HR
chr10:105033901-105034200	0.3301	0.6659	0.3418	0.3517	-5.3394	10.421	4HR
chr10:105247201-105247500	0.2793	0.0701	0.0684	0.0812	-3.6183	13.8	0HR
chr10:105996601-105996900	0.1524	0.1285	0.1937	0.4735	-3.7995	11.372	36HR
chr10:107408701-107409000	0.0889	0.0818	0.0456	0.3382	-3.6341	17.046	36HR
chr10:111706501-111706800	0.1778	0.1869	0.1937	0.3923	-3.556	7.495	36HR
chr10:112695001-112695300	0.1778	0.1752	0.1481	0.4059	-3.5948	8.736	36HR
chr10:114046201-114046500	0.4317	0.1869	0.2051	0.2029	-3.8943	8.478	0HR
chr10:116491501-116491800	0.127	0.1519	0.1253	0.3653	-3.5531	9.633	36HR
chr10:119990701-119991000	0.3555	0.3738	0.3988	0.6359	-3.6225	6.126	36HR
chr10:120588601-120588900	0.2031	0.1869	0.2165	0.487	-4.3941	10.585	36HR
chr10:120939901-120940200	0.3047	0.5958	0.6153	0.6494	4.0901	8.325	0HR
chr10:121429501-121429800	0.1651	0.4089	0.4216	0.4194	4.4294	11.178	0HR
chr10:122828101-122828400	0.3428	0.6776	0.3532	0.3112	-4.7565	9.6	4HR
chr10:127565401-127565700	1.2316	0.8294	0.9002	0.7982	-3.8038	5.56	0HR
chr10:127571101-127571400	1.4474	1.1215	1.0483	1.0417	-3.9972	5.405	0HR
chr10:127574701-127575000	0.1397	0.4556	0.1367	0.1759	-4.2445	12.826	4HR
chr10:127581001-127581300	0.7364	0.7243	0.9457	0.7441	-3.5139	4.522	12HR
chr10:127581301-127581600	0.4571	0.4206	0.49	0.1353	3.7844	12.752	36HR
chr10:128138701-128139000	0.546	0.8528	0.8432	0.8794	4.5447	7.146	0HR
chr10:128836801-128837100	0.292	0.3037	0.2849	0.5276	-3.9343	7.072	36HR
chr10:129684901-129685200	0.1651	0.1636	0.1709	0.3653	-3.6908	8.096	36HR
chr10:134200801-134201100	0.1397	0.3622	0.1253	0.1488	-3.626	9.522	4HR
chr10:1024276-1024575	0.2031	0.4089	0.4102	0.4194	3.7638	7.651	0HR
chr10:2912776-2913075	0.3301	0.0935	0.1026	0.1082	-3.9824	12.96	0HR
chr10:3787276-3787575	0.6856	0.9112	0.6609	0.6764	-3.7914	5.123	4HR
chr10:4718776-4719075	0.3047	0.5491	0.3077	0.3112	-4.5299	8.079	4HR
chr10:11892376-11892675	0.1778	0.1285	0.1595	0.4194	-3.5255	9.523	36HR
chr10:18281176-18281475	0.0762	0.0701	0.0912	0.2976	-3.5892	13.492	36HR
chr10:21826276-21826575	0.1904	0.1869	0.2051	0.4059	-3.5497	7.422	36HR
chr10:23535976-23536275	0.2793	0.0818	0.0684	0.0676	-3.5652	13.716	0HR
chr10:23887276-23887575	0.2031	0.222	0.2507	0.5276	-4.0874	9.573	36HR
chr10:24712576-24712875	0.3301	0.6542	0.6495	0.7306	3.6429	7.483	0HR
chr10:24786976-24787275	0.4317	0.7009	0.433	0.3788	-3.5391	5.984	4HR
chr10:32269876-32270175	0.5586	0.8879	0.5014	0.5817	-3.7297	6.052	4HR
chr10:33659476-33659775	0.2539	0.2921	0.2279	0.6088	-4.2632	10.061	36HR
chr10:34558576-34558875	0.3809	0.1051	0.1026	0.0947	-5.0533	19.095	0HR
chr10:35334976-35335275	0.4317	0.771	0.752	0.7982	4.6712	8.372	0HR
chr10:43267576-43267875	0.3555	0.3738	0.3532	0.1353	3.6799	9.814	36HR
chr10:46380376-46380675	0.1524	0.1869	0.4444	0.1488	-3.9657	10.832	12HR
chr10:46404076-46404375	0.4444	0.1986	0.2051	0.2165	-4.0241	8.65	0HR
chr10:49843276-49843575	0.1143	0.1168	0.1367	0.3788	-4.114	12.711	36HR
chr10:53308876-53309175	0.2158	0.257	0.2621	0.5547	-4.1086	9.303	36HR
chr10:53881576-53881875	0.2285	0.479	0.2279	0.23	-4.898	10.254	4HR
chr10:59156476-59156775	0.2793	0.0818	0.0684	0.0812	-3.5117	12.716	0HR
chr10:59829076-59829375	0.1397	0.1168	0.1367	0.3788	-3.9672	11.466	36HR
chr10:59865076-59865375	0.3936	0.7477	0.6837	0.7441	3.8574	7.107	0HR
chr10:64545376-64545675	0.2666	0.5257	0.2735	0.2841	-4.2671	8.165	4HR
chr10:70609576-70609875	0.3555	0.3271	0.3418	0.5817	-3.7418	6.374	36HR
chr10:70779076-70779375	0.546	0.8762	0.5241	0.4735	-4.1483	7.064	4HR
chr10:71576476-71576775	0.419	0.771	0.4672	0.487	-3.6866	6.21	4HR
chr10:71761576-71761875	0.3555	0.7243	0.3988	0.4329	-3.7004	6.773	4HR
chr10:72086176-72086475	0.1904	0.4089	0.4102	0.4329	3.5739	7.834	0HR
chr10:75006376-75006675	0.2031	0.3972	0.1937	0.1894	-3.54	7.196	4HR
chr10:77829076-77829375	0.1143	0.1051	0.3304	0.1218	-3.7123	10.784	12HR
chr10:78592576-78592875	0.1524	0.1402	0.1595	0.3653	-3.5909	8.704	36HR
chr10:80870476-80870775	0.3047	0.7594	0.7634	0.7711	8.2209	20.63	0HR
chr10:81678976-81679275	0.1397	0.1285	0.3304	0.1353	-3.5207	8.649	12HR
chr10:82023976-82024275	0.0762	0.1051	0.1139	0.3517	-3.633	12.985	36HR
chr10:91123876-91124175	0.3047	0.6192	0.2165	0.2029	-3.5892	9.208	4HR
chr10:93433876-93434175	0.2793	0.3388	0.319	0.6223	-3.8597	7.689	36HR
chr10:94325776-94326075	0.292	0.3154	0.2849	0.5682	-4.105	7.842	36HR
chr10:95218276-95218575	0.4063	0.8178	0.4786	0.4464	-4.338	7.994	4HR
chr10:98335276-98335575	0.3682	0.1636	0.1595	0.1488	-3.6588	8.564	0HR
chr10:99172876-99173175	0.127	0.1168	0.1139	0.4059	-5.0398	17.157	36HR
chr10:99632176-99632475	0.5586	0.5608	0.5355	0.8388	-4.4859	6.821	36HR
chr10:101793076-101793375	0.3301	0.6192	0.3646	0.3247	-3.8997	7.106	4HR
chr10:103203676-103203975	0.2793	0.0935	0.0912	0.0947	-3.5954	10.782	0HR
chr10:103985476-103985775	0.1904	0.4089	0.1709	0.1759	-3.8224	8.728	4HR
chr10:104346376-104346675	0.3428	0.1285	0.3304	0.3382	3.7078	9.728	4HR
chr10:105033976-105034275	0.3936	0.6308	0.376	0.3923	-4.0714	6.631	4HR
chr10:105312076-105312375	0.1397	0.3738	0.1595	0.1353	-3.6407	9.396	4HR
chr10:108944476-108944775	0.1143	0.3505	0.1253	0.1082	-3.9983	12.088	4HR
chr10:109791976-109792275	0.0762	0.0935	0.3077	0.0812	-3.804	13.996	12HR
chr10:112122976-112123275	0.2412	0.2336	0.2393	0.4464	-3.8618	7.242	36HR
chr10:112615276-112615575	0.3047	0.6308	0.3418	0.2841	-4.0459	8.227	4HR
chr10:113004676-113004975	0.2793	0.0701	0.0798	0.0812	-3.609	13.085	0HR
chr10:115647976-115648275	0.127	0.3388	0.3418	0.3382	4.0941	10.948	0HR
chr10:116374876-116375175	0.3301	0.5958	0.3418	0.3517	-4.1866	7.311	4HR
chr10:119071876-119072175	0.1524	0.3505	0.1481	0.1488	-3.8376	8.981	4HR
chr10:119510776-119511075	0.0762	0.0701	0.0798	0.2841	-3.8018	14.331	36HR
chr10:120272176-120272475	0.2539	0.6192	0.2849	0.2435	-5.0104	11.897	4HR
chr10:120333076-120333375	0.127	0.1519	0.1367	0.3788	-3.8411	10.503	36HR
chr10:120695776-120696075	0.1143	0.1051	0.1026	0.3112	-3.63	10.525	36HR
chr10:120939976-120940275	0.292	0.5374	0.5583	0.5276	3.7926	7.028	0HR
chr10:127581376-127581675	0.6475	0.6542	0.6609	0.2706	6.7654	16.356	36HR
chr10:128836876-128837175	0.2158	0.2336	0.2051	0.5141	-4.5955	10.829	36HR
chr10:129942676-129942975	0.2539	0.257	0.2849	0.5547	-4.3152	9.024	36HR
chr10:133729276-133729575	0.3174	0.5841	0.3304	0.2841	-3.7015	6.96	4HR
chr10:8210251-8210550	0.1651	0.3855	0.1709	0.1623	-4.0341	9.363	4HR
chr10:11766751-11767050	0.3682	0.3738	0.3988	0.6223	-3.651	5.975	36HR
chr10:11964151-11964450	0.2666	0.5724	0.3077	0.2976	-3.9454	7.77	4HR
chr10:12352951-12353250	0.419	0.6893	0.4558	0.4464	-3.601	5.636	4HR
chr10:18426451-18426750	0.1397	0.1752	0.1253	0.4194	-3.6028	10.298	36HR
chr10:20176351-20176650	0.4571	0.7594	0.4444	0.5006	-3.6746	5.971	4HR
chr10:21377251-21377550	0.292	0.0701	0.0798	0.0676	-3.8888	15.662	0HR
chr10:21731551-21731850	0.1778	0.4673	0.2165	0.1623	-3.6163	9.108	4HR
chr10:24712651-24712950	0.3555	0.771	0.7406	0.7847	5.6487	12.162	0HR
chr10:26824951-26825250	0.0508	0.0584	0.0684	0.2841	-3.8231	18.347	36HR
chr10:26932351-26932650	0.2539	0.4673	0.4672	0.46	3.8928	7.127	0HR
chr10:27020551-27020850	0.3301	0.1168	0.1139	0.0947	-3.5741	10.877	0HR
chr10:28222351-28222650	0.2158	0.4556	0.2279	0.23	-4.0065	8.128	4HR
chr10:29404651-29404950	0.0508	0.0584	0.2621	0.0406	-3.6002	18.897	12HR
chr10:30278551-30278850	0.3555	0.6893	0.2963	0.3517	-4.2677	8.794	4HR
chr10:32742451-32742750	0.1778	0.2103	0.2051	0.5141	-4.6899	12.194	36HR
chr10:33462751-33463050	0.292	0.5724	0.2735	0.257	-4.4176	9.223	4HR
chr10:36239251-36239550	0.2285	0.2336	0.2165	0.46	-3.9776	8.089	36HR
chr10:44116651-44116950	0.3301	0.7594	0.7292	0.7035	5.1372	11.372	0HR
chr10:48866851-48867150	0.3936	0.4089	0.6381	0.4194	-3.665	5.742	12HR
chr10:53218951-53219250	0.3174	0.0935	0.0798	0.0947	-3.9134	13.904	0HR
chr10:53881651-53881950	0.2285	0.4556	0.2393	0.23	-3.9928	7.821	4HR
chr10:59710051-59710350	0.1904	0.1986	0.2165	0.4329	-3.6476	7.824	36HR
chr10:68391751-68392050	0.3174	0.1168	0.1139	0.1218	-3.7021	10	0HR
chr10:75395851-75396150	0.5713	0.8061	0.5241	0.5412	-3.5261	5.21	4HR
chr10:79299751-79300050	0.3428	0.6308	0.376	0.3247	-3.7224	6.751	4HR
chr10:79331851-79332150	0.1904	0.4322	0.1595	0.1623	-3.8973	9.866	4HR
chr10:80870551-80870850	0.3047	0.6308	0.7179	0.717	3.8375	8.672	0HR
chr10:81679051-81679350	0.1397	0.1636	0.3874	0.1353	-3.6978	9.798	12HR
chr10:88186951-88187250	0.3555	0.1519	0.1595	0.1623	-3.568	8.033	0HR
chr10:90701551-90701850	0.3174	0.5841	0.319	0.3382	-4.2101	7.57	4HR
chr10:91101751-91102050	0.2793	0.6075	0.2393	0.1894	-3.9088	10.062	4HR
chr10:91123951-91124250	0.3174	0.6893	0.3077	0.2435	-4.434	10.556	4HR
chr10:93461551-93461850	0.1397	0.3622	0.1481	0.1488	-3.9348	9.793	4HR
chr10:95218351-95218650	0.4444	0.7594	0.433	0.3788	-4.0055	7.264	4HR
chr10:97010251-97010550	0.3301	0.6308	0.319	0.3382	-5.0588	9.696	4HR
chr10:98140051-98140350	0.419	0.3505	0.433	0.0676	3.5394	20.987	36HR
chr10:98234551-98234850	0.127	0.1752	0.1709	0.4329	-3.5892	9.853	36HR
chr10:99172651-99172950	0.1904	0.2336	0.2279	0.5412	-4.4086	10.98	36HR
chr10:101370151-101370450	0.4698	0.6776	0.6837	0.69	3.8072	5.541	0HR
chr10:101934151-101934450	0.0254	0.257	0.2393	0.257	3.748	37.052	0HR
chr10:105645451-105645750	0.3301	0.3271	0.319	0.5276	-3.6274	5.881	36HR
chr10:106387351-106387650	0.2793	0.0467	0.0684	0.0676	-3.5054	16.076	0HR
chr10:107897251-107897550	0.1143	0.1402	0.1253	0.3517	-3.5731	9.926	36HR
chr10:112018651-112018950	0.127	0.3505	0.1139	0.1218	-4.0568	11.761	4HR
chr10:112524151-112524450	0.2158	0.4322	0.2165	0.2165	-4.284	8.561	4HR
chr10:112651951-112652250	0.3047	0.5724	0.2963	0.3382	-3.5935	6.57	4HR
chr10:114031951-114032250	0.1651	0.1636	0.1595	0.3653	-3.8293	8.596	36HR
chr10:114112351-114112650	0.1016	0.3154	0.0912	0.0947	-3.9711	13.069	4HR
chr10:120272251-120272550	0.3047	0.7126	0.319	0.3517	-5.2295	11.462	4HR
chr10:123276451-123276750	0.0635	0.0701	0.2621	0.0676	-3.657	14.292	12HR
chr10:125746951-125747250	0.3555	0.6893	0.6723	0.6494	4.4962	8.478	0HR
chr10:127571551-127571850	0.6221	0.6075	0.866	0.6088	-4.3595	6.161	12HR
chr10:127581451-127581750	0.7999	0.7477	0.7292	0.3923	4.2305	8.184	36HR
chr10:127583851-127584150	0.9015	0.9346	0.923	0.6359	4.2488	6.145	36HR
chr10:129735751-129736050	0.3555	0.3622	0.5583	0.3653	-3.5867	5.547	12HR
chr10:2000926-2001225	0.4825	0.8645	0.8204	0.7847	3.7867	6.461	0HR
chr10:3656626-3656925	0.3047	0.3154	0.2849	0.5412	-3.6584	6.563	36HR
chr10:3842326-3842625	0.584	1.0631	0.6837	0.7035	-3.5602	5.76	4HR
chr10:4376626-4376925	0.5967	0.8762	0.5355	0.5953	-3.5364	5.381	4HR
chr10:4718926-4719225	0.3428	0.6075	0.3077	0.2841	-3.7211	7.256	4HR
chr10:5478226-5478525	0.2285	0.4206	0.2165	0.2165	-3.515	6.705	4HR
chr10:6961726-6962025	0.3936	0.1168	0.1253	0.0947	-4.2759	14.991	0HR
chr10:11766826-11767125	0.3809	0.3972	0.3988	0.6494	-4.2918	7.104	36HR
chr10:11892226-11892525	0.0508	0.0935	0.0798	0.3517	-3.8578	18.163	36HR
chr10:22139926-22140225	0.2666	0.2804	0.2621	0.0541	3.6214	18.053	36HR
chr10:26825026-26825325	0.0635	0.0584	0.0798	0.3382	-4.4292	22.28	36HR
chr10:27189826-27190125	0.3936	0.7594	0.3646	0.46	-3.5724	6.681	4HR
chr10:27569326-27569625	0.2412	0.514	0.2849	0.257	-3.5072	6.906	4HR
chr10:29962126-29962425	0.1524	0.1636	0.1595	0.4329	-4.9293	13.463	36HR
chr10:33334126-33334425	0.4698	0.4439	0.4558	0.69	-3.7085	5.605	36HR
chr10:33462826-33463125	0.4571	0.7126	0.4102	0.4194	-3.7902	6.297	4HR
chr10:36239326-36239625	0.1524	0.1986	0.1937	0.4464	-3.5134	8.638	36HR
chr10:36600826-36601125	0.1524	0.3622	0.3532	0.3517	3.6513	8.522	0HR
chr10:44116726-44117025	0.2793	0.6192	0.6039	0.6359	5.1567	11.441	0HR
chr10:46398226-46398525	0.3682	0.3505	0.3646	0.1488	3.5768	8.68	36HR
chr10:46467826-46468125	0.1651	0.1636	0.3646	0.1623	-3.9091	8.708	12HR
chr10:46582126-46582425	0.5333	0.5257	0.5469	0.3112	3.6895	6.346	36HR
chr10:47219626-47219925	0.3047	0.4089	0.3874	0.7711	-3.8481	8.085	36HR
chr10:51860926-51861225	0.1651	0.2103	0.1937	0.4464	-3.523	8.29	36HR
chr10:57791026-57791325	0.2158	0.4556	0.5014	0.487	3.6166	8.067	0HR
chr10:61748026-61748325	0.3555	0.1168	0.0798	0.1082	-3.6605	12.808	0HR
chr10:64607026-64607325	0.3936	0.1402	0.1595	0.1623	-3.8625	9.872	0HR
chr10:64666126-64666425	0.5206	0.3037	0.319	0.3112	-3.6305	6.071	0HR
chr10:65143426-65143725	0.2412	0.2804	0.2735	0.5276	-3.7019	7.369	36HR
chr10:69806626-69806925	0.3174	0.0935	0.1139	0.0947	-3.5266	11.116	0HR
chr10:71761726-71762025	0.2793	0.5374	0.2849	0.2976	-4.2126	7.881	4HR
chr10:75007726-75008025	0.3555	0.6192	0.3418	0.3112	-3.8942	7.173	4HR
chr10:75395926-75396225	0.5967	0.9112	0.5697	0.6088	-4.5627	7.026	4HR
chr10:81527926-81528225	0.1016	0.0935	0.1253	0.3517	-3.6813	12.123	36HR
chr10:82227526-82227825	0.1904	0.5958	0.5697	0.69	3.7791	12.276	0HR
chr10:90543226-90543525	0.0889	0.0818	0.1026	0.3112	-3.6336	12.412	36HR
chr10:91101826-91102125	0.292	0.6308	0.2963	0.257	-4.8778	10.92	4HR
chr10:93164626-93164925	0.127	0.1285	0.1253	0.3112	-3.571	8.755	36HR
chr10:93433726-93434025	0.4698	0.5023	0.4216	0.8253	-3.9814	7.073	36HR
chr10:95865526-95865825	0.2793	0.514	0.5241	0.5006	3.7806	6.943	0HR
chr10:98140126-98140425	0.4825	0.4439	0.5355	0.1218	3.8078	15.234	36HR
chr10:99172726-99173025	0.1904	0.2453	0.1823	0.5817	-4.458	12.588	36HR
chr10:101370226-101370525	0.546	0.7944	0.7748	0.8117	3.6171	5.258	0HR
chr10:102477226-102477525	0.1016	0.0818	0.319	0.0947	-3.7685	12.968	12HR
chr10:102810526-102810825	0.2412	0.4907	0.2165	0.2435	-3.9552	8.304	4HR
chr10:104346226-104346525	0.4952	0.2103	0.4672	0.4735	4.1481	9.441	4HR
chr10:108323026-108323325	0.2031	0.479	0.2393	0.23	-3.7045	7.917	4HR
chr10:112325926-112326225	0.2031	0.2103	0.1937	0.4464	-4.1841	9.23	36HR
chr10:114112426-114112725	0.0635	0.2687	0.0684	0.0676	-3.842	15.524	4HR
chr10:114725926-114726225	0.3174	0.1168	0.1139	0.1218	-3.7021	10	0HR
chr10:119510926-119511225	0.0762	0.0701	0.0798	0.2706	-3.5559	12.767	36HR
chr10:122648626-122648925	0.0762	0.0701	0.2849	0.0676	-3.9248	15.683	12HR
chr10:126834826-126835125	0.2412	0.2336	0.433	0.23	-3.5548	6.552	12HR
chr10:127565026-127565325	1.2062	1.1682	1.185	0.8388	5.0356	7.123	36HR
chr10:128138626-128138925	0.4444	0.7594	0.7748	0.8117	4.391	7.726	0HR
chr11:8787301-8787600	0.2285	0.4206	0.2279	0.23	-3.7548	6.902	4HR
chr11:8943001-8943300	0.2793	0.5608	0.3077	0.3112	-3.8729	7.254	4HR
chr11:11972101-11972400	0.3809	0.6075	0.3988	0.3923	-3.6713	5.709	4HR
chr11:12180901-12181200	0.1143	0.0935	0.0912	0.3517	-4.0181	14.179	36HR
chr11:13051801-13052100	0.4698	0.514	0.809	0.4464	-3.9401	6.686	12HR
chr11:15033901-15034200	0.1904	0.2103	0.2165	0.5006	-4.6336	11.275	36HR
chr11:16766401-16766700	0.4571	0.5023	0.4786	0.1894	3.9931	10.106	36HR
chr11:16769701-16770000	0.2666	0.5257	0.5469	0.5547	4.2431	8.633	0HR
chr11:17482801-17483100	0.2031	0.5608	0.2279	0.2706	-3.8854	9.317	4HR
chr11:20090701-20091000	0.3301	0.3505	0.3077	0.6494	-4.4808	8.833	36HR
chr11:27187801-27188100	0.3428	0.6659	0.2849	0.3653	-3.661	7.365	4HR
chr11:27329101-27329400	0.3555	0.1519	0.1481	0.1353	-3.5845	8.782	0HR
chr11:29097901-29098200	0.1651	0.1752	0.1709	0.3923	-4.0295	9.277	36HR
chr11:29827501-29827800	0.292	0.0584	0.0684	0.0676	-4.0895	18.428	0HR
chr11:32859601-32859900	0.127	0.1285	0.1595	0.46	-4.7064	15.65	36HR
chr11:33018901-33019200	0.1778	0.3972	0.1595	0.1759	-3.765	8.742	4HR
chr11:33749701-33750000	0.1143	0.1402	0.1139	0.3653	-3.7267	11.086	36HR
chr11:34405201-34405500	0.1778	0.4439	0.1937	0.2029	-4.0262	9.334	4HR
chr11:35333401-35333700	0.0889	0.1051	0.0912	0.3382	-4.1374	14.719	36HR
chr11:35626201-35626500	0.1016	0.1168	0.0912	0.4059	-4.8143	18.935	36HR
chr11:37431301-37431600	0.1397	0.1402	0.1253	0.3517	-3.7055	9.649	36HR
chr11:46215301-46215600	0.3047	0.6425	0.2735	0.3517	-3.7211	7.713	4HR
chr11:60249901-60250200	0.0889	0.0818	0.2849	0.0812	-3.7016	12.56	12HR
chr11:60957901-60958200	0.1016	0.1051	0.2963	0.0947	-3.5418	10.446	12HR
chr11:63089101-63089400	0.2285	0.5491	0.2393	0.2841	-3.7552	8.227	4HR
chr11:65513101-65513400	0.3809	0.6542	0.6267	0.6629	3.8759	6.593	0HR
chr11:66557701-66558000	0.3301	0.3388	0.3532	0.1218	3.5497	9.929	36HR
chr11:69744001-69744300	0.3555	0.3622	0.3532	0.1623	3.5604	7.831	36HR
chr11:71442301-71442600	0.1143	0.1168	0.1139	0.2976	-3.5407	9.163	36HR
chr11:74888101-74888400	0.3301	0.5608	0.319	0.3382	-3.885	6.62	4HR
chr11:75924001-75924300	0.3428	0.1519	0.1481	0.1488	-3.7138	8.51	0HR
chr11:80920201-80920500	0.2793	0.0818	0.0684	0.0676	-3.5652	13.716	0HR
chr11:85504501-85504800	0.127	0.1519	0.1139	0.3923	-3.7714	11.3	36HR
chr11:85563001-85563300	0.3301	0.7477	0.3874	0.3247	-4.7235	10.166	4HR
chr11:85966801-85967100	0.292	0.5608	0.2963	0.3247	-3.7844	6.974	4HR
chr11:87315301-87315600	0.2158	0.5023	0.5697	0.5141	3.6386	8.914	0HR
chr11:87757201-87757500	0.2412	0.257	0.2507	0.5953	-5.9645	14.224	36HR
chr11:91509601-91509900	0.292	0.0701	0.2849	0.2841	3.9909	16.339	4HR
chr11:95679901-95680200	0.3047	0.7477	0.4216	0.3247	-3.5314	7.537	4HR
chr11:101721901-101722200	0.1904	0.1869	0.2393	0.5817	-4.7439	13.426	36HR
chr11:102244201-102244500	0.1143	0.1752	0.1595	0.46	-3.8022	11.686	36HR
chr11:102258601-102258900	0.1651	0.1402	0.1823	0.4329	-3.799	10.118	36HR
chr11:104411101-104411400	0.3301	0.5724	0.2849	0.2976	-3.6584	6.884	4HR
chr11:104420401-104420700	0.4444	0.1869	0.1937	0.2165	-3.7458	8.364	0HR
chr11:104622601-104622900	0.1016	0.1168	0.1026	0.3247	-3.7213	11.293	36HR
chr11:107116801-107117100	0.127	0.1636	0.1139	0.4464	-4.1126	13.616	36HR
chr11:107716801-107717100	0.2412	0.4439	0.2393	0.2435	-3.8878	7.151	4HR
chr11:109572301-109572600	0.3428	0.6776	0.3646	0.3788	-4.6311	8.667	4HR
chr11:109672801-109673100	0.1651	0.3972	0.1481	0.1759	-3.658	8.912	4HR
chr11:111116701-111117000	0.1143	0.1285	0.1253	0.3247	-3.5162	9.305	36HR
chr11:112534501-112534800	0.127	0.1168	0.1139	0.3382	-3.8496	10.919	36HR
chr11:112580401-112580700	0.2666	0.4673	0.2621	0.257	-3.748	6.687	4HR
chr11:113532901-113533200	0.1016	0.0935	0.1026	0.2976	-3.6073	10.818	36HR
chr11:113697901-113698200	0.2666	0.257	0.2849	0.5006	-3.6011	6.689	36HR
chr11:121421101-121421400	0.2412	0.2687	0.2735	0.5682	-4.5539	9.909	36HR
chr11:122438101-122438400	0.3174	0.6893	0.3418	0.3923	-3.8413	7.554	4HR
chr11:124101001-124101300	0.2031	0.1869	0.1823	0.4194	-3.7527	8.25	36HR
chr11:127823701-127824000	0.2412	0.479	0.49	0.487	4.3841	8.822	0HR
chr11:127828801-127829100	0.1904	0.4439	0.2051	0.2029	-4.2196	9.39	4HR
[truncated: 4,619 more rows]
