# Supplementary material for: STAT3 acts through pre-existing nucleosome-depleted regions bound by FOS during an epigenetic switch linking inflammation to cancer
Source: Epigenetics Chromatin. 2015 Feb 14;8:7. doi: 10.1186/1756-8935-8-7 (PMC4362815; doi:10.1186/1756-8935-8-7)
Supplement: Supplementary file 4 — Additional file 4: MCF10A-ER-Src STAT3 ChIP-Seq 4-h TAM. Genomic locations of all STAT3 genomic binding sites, at a significance P value ≤1e − 09, discovered by ChIP-Seq in MCF10A-ER-Src cells treated with tamoxifen for 4 h. (XLS 3 MB) [file 13072_2014_351_MOESM4_ESM.xls]

## Sheet: ER-Src_STAT3_peaks_4h TAM
MCF10A-ER-Src STAT3 ChIP-Seq peaks (p-value <=1e-09)					(hg19)
chr	start	end	reads	summit coordinate
chr1	25381	25711	15	25580
chr1	25716	26186	23	26003
chr1	26191	26961	26	26308
chr1	26966	27456	23	27360
chr1	27461	27781	25	27603
chr1	27786	28501	26	28183
chr1	28506	29101	34	28898
chr1	29106	29571	37	29368
chr1	29576	30461	19	30308
chr1	30466	31101	30	30800
chr1	31106	31781	34	31443
chr1	31786	32055	16	31860
chr1	32431	32711	14	32618
chr1	32716	33586	116	33190
chr1	37966	39160	79	38698
chr1	139811	140166	17	139848
chr1	140181	140616	31	140370
chr1	143791	144530	119	144073
chr1	242631	243500	66	242913
chr1	320116	320561	43	320363
chr1	320566	321071	30	320763
chr1	321076	321275	12	321263
chr1	322656	323396	31	322853
chr1	323401	324400	53	323598
chr1	411731	412875	61	412320
chr1	419171	419946	24	419770
chr1	419951	421216	34	420723
chr1	421221	422510	126	421513
chr1	422561	423311	20	422923
chr1	423316	424001	122	423663
chr1	424006	424971	304	424488
chr1	424976	425431	24	425170
chr1	425436	425605	12	425565
chr1	558901	559181	12	558983
chr1	559186	559641	22	559440
chr1	559646	560606	306	560123
chr1	560611	561306	124	560948
chr1	561311	562050	21	561683
chr1	562086	563411	117	563130
chr1	563416	565591	354	565073
chr1	565596	566951	381	566290
chr1	566956	568581	330	567458
chr1	568586	571235	289	569683
chr1	577591	578670	61	578150
chr1	665226	665581	18	665468
chr1	665586	665901	59	665778
chr1	665906	666291	60	666028
chr1	666296	666970	24	666695
chr1	668671	669341	59	669225
chr1	669346	669636	53	669403
chr1	669641	670010	18	669815
chr1	671956	672471	23	672283
chr1	672476	673131	78	672843
chr1	673136	673671	31	673510
chr1	673676	673791	19	673698
chr1	673796	674056	17	673873
chr1	674061	674505	19	674315
chr1	675381	675886	31	675688
chr1	675891	676336	37	676088
chr1	678791	679431	17	679188
chr1	679436	680250	141	679778
chr1	713576	714796	49	714238
chr1	714801	715430	22	714988
chr1	802601	803381	138	803083
chr1	803386	803611	11	803513
chr1	803616	803700	11	803668
chr1	804381	805065	34	804745
chr1	833451	834201	47	833898
chr1	901311	902035	25	901773
chr1	957201	957720	33	957400
chr1	999316	1000015	43	999710
chr1	1014481	1015236	45	1014985
chr1	1070721	1071160	30	1070910
chr1	1310436	1311210	30	1310833
chr1	1317481	1318575	133	1317958
chr1	1499031	1499650	21	1499250
chr1	1590226	1591295	32	1590755
chr1	1593536	1594825	68	1594083
chr1	1617551	1618455	62	1617888
chr1	1624431	1625280	59	1624740
chr1	1655546	1656585	32	1656043
chr1	1659421	1660665	76	1659970
chr1	1672196	1672906	61	1672645
chr1	1672911	1673290	15	1673045
chr1	1677746	1678550	52	1678005
chr1	1695341	1696105	63	1695800
chr1	1766811	1767530	35	1767228
chr1	1859186	1859985	80	1859603
chr1	2071326	2071931	32	2071733
chr1	2129911	2130576	95	2130288
chr1	2130581	2131355	39	2130885
chr1	2139636	2140101	18	2139968
chr1	2140106	2140435	13	2140238
chr1	2143891	2144490	30	2144098
chr1	2159116	2159525	61	2159308
chr1	2165716	2166386	42	2166143
chr1	2221821	2222870	170	2222315
chr1	2321786	2322351	123	2322008
chr1	2425561	2426350	159	2425913
chr1	2466306	2466895	18	2466598
chr1	3229601	3230360	94	3229943
chr1	3232906	3233690	26	3233378
chr1	3384736	3385270	24	3385060
chr1	3389696	3390775	121	3390278
chr1	3398581	3399325	16	3399115
chr1	3420506	3421150	60	3420928
chr1	3426751	3427340	20	3427028
chr1	3456341	3457221	129	3456863
chr1	3459226	3460255	30	3459738
chr1	3463796	3464425	58	3464035
chr1	3615451	3616075	40	3615793
chr1	3628251	3629265	168	3628733
chr1	3633366	3633836	92	3633635
chr1	3633841	3634360	66	3633980
chr1	3709871	3710790	34	3710428
chr1	3717991	3718451	29	3718253
chr1	3773706	3774175	25	3773930
chr1	4663121	4664150	79	4663663
chr1	4710256	4711171	41	4710693
chr1	4726401	4727395	65	4726953
chr1	4728736	4729576	43	4729058
chr1	4729581	4729840	13	4729645
chr1	4750816	4751435	23	4751245
chr1	4762711	4763520	79	4763158
chr1	4779151	4779675	50	4779335
chr1	4846191	4846591	26	4846388
chr1	5023071	5023781	115	5023463
chr1	5430021	5430890	39	5430493
chr1	5483141	5483776	20	5483440
chr1	5484631	5485575	96	5485110
chr1	5488221	5488980	91	5488623
chr1	5682266	5683075	69	5682628
chr1	5708201	5708951	113	5708630
chr1	5708956	5709270	13	5709135
chr1	5711856	5712775	57	5712478
chr1	6175941	6176785	56	6176423
chr1	6217781	6218480	43	6217978
chr1	6259416	6260150	20	6259908
chr1	6279721	6280181	19	6279898
chr1	6280186	6281045	53	6280538
chr1	6294376	6294931	92	6294668
chr1	6333436	6333890	29	6333653
chr1	6361496	6362011	83	6361815
chr1	6362016	6362610	23	6362145
chr1	6403301	6404170	52	6403803
chr1	6423011	6423566	33	6423253
chr1	6427321	6428215	35	6427753
chr1	6445716	6446366	35	6446113
chr1	6446371	6446665	23	6446590
chr1	6464616	6465305	84	6464860
chr1	6472831	6473550	88	6473088
chr1	6475221	6475606	15	6475473
chr1	6475611	6475961	31	6475720
chr1	6482591	6483301	33	6483075
chr1	6483306	6484135	44	6483783
chr1	6531846	6532780	180	6532303
chr1	6548696	6549036	33	6548890
chr1	6549041	6549705	44	6549193
chr1	6551356	6552016	35	6551728
chr1	6641681	6642550	26	6642123
chr1	6660996	6661990	75	6661398
chr1	6669206	6669921	114	6669658
chr1	6673416	6673965	29	6673688
chr1	6803551	6804335	85	6804015
chr1	6822001	6822850	51	6822380
chr1	6844651	6844906	11	6844663
chr1	6844911	6845500	35	6845170
chr1	6913886	6914925	152	6914528
chr1	7086116	7086790	52	7086480
chr1	7169791	7170351	41	7170103
chr1	7170356	7170735	19	7170463
chr1	7283356	7284325	100	7283810
chr1	7286081	7286800	41	7286423
chr1	7322696	7323341	96	7323023
chr1	7323346	7323585	11	7323583
chr1	7325531	7326590	34	7325978
chr1	7341836	7342436	49	7342105
chr1	7358971	7359861	34	7359500
chr1	7394731	7395176	110	7394963
chr1	7439081	7439816	40	7439605
chr1	7461781	7462446	103	7462190
chr1	7515231	7515985	21	7515515
chr1	7530886	7531505	30	7531083
chr1	7609246	7609791	34	7609595
chr1	7609796	7610035	12	7609850
chr1	7907486	7908056	30	7907858
chr1	7946161	7946930	28	7946570
chr1	7953716	7954465	44	7954048
chr1	7999796	8000726	133	8000278
chr1	8000781	8001380	22	8001070
chr1	8063336	8064115	39	8063713
chr1	8064446	8065806	100	8065285
chr1	8066116	8067115	24	8066645
chr1	8077176	8078126	150	8077813
chr1	8079816	8080780	39	8080268
chr1	8088171	8088341	14	8088260
chr1	8088346	8089035	31	8088653
chr1	8100606	8101116	46	8100868
chr1	8105956	8106556	32	8106210
chr1	8107036	8107591	47	8107413
chr1	8107596	8108741	234	8107900
chr1	8108746	8108965	15	8108938
chr1	8115901	8116745	60	8116245
chr1	8121246	8121800	38	8121558
chr1	8130341	8130886	17	8130540
chr1	8130891	8131660	47	8131150
chr1	8137216	8137796	30	8137443
chr1	8137801	8138875	39	8138383
chr1	8143651	8144550	44	8144083
chr1	8149686	8149871	12	8149740
chr1	8149876	8151045	128	8150378
chr1	8154286	8155260	34	8154795
chr1	8156061	8156526	15	8156255
chr1	8156531	8157241	68	8156913
chr1	8157246	8158240	84	8157595
chr1	8180451	8181416	31	8180940
chr1	8181421	8181620	17	8181495
chr1	8193446	8194765	93	8193910
chr1	8197616	8198335	44	8197975
chr1	8201571	8202380	79	8202030
chr1	8214411	8215251	29	8214850
chr1	8215256	8215995	65	8215748
chr1	8227226	8227770	25	8227558
chr1	8233991	8234821	133	8234573
chr1	8234826	8235395	21	8235035
chr1	8241706	8242091	19	8241895
chr1	8242096	8243155	104	8242425
chr1	8254366	8255215	29	8254770
chr1	8257511	8258316	116	8257905
chr1	8262541	8263245	27	8262770
chr1	8264241	8265001	81	8264643
chr1	8271571	8272750	214	8272158
chr1	8278566	8279400	32	8278983
chr1	8279471	8280140	86	8279738
chr1	8284586	8285416	140	8285153
chr1	8285421	8285860	27	8285573
chr1	8298901	8299605	27	8299155
chr1	8318786	8319641	95	8319103
chr1	8319646	8320201	71	8319900
chr1	8323791	8324590	125	8324083
chr1	8345096	8345635	30	8345393
chr1	8356321	8357125	25	8356673
chr1	8403326	8404010	26	8403630
chr1	8454571	8455700	57	8455185
chr1	8456791	8457396	65	8457163
chr1	8557371	8558050	32	8557763
chr1	8585546	8586475	35	8586118
chr1	8600306	8601151	69	8600868
chr1	8605086	8605760	36	8605308
chr1	8681641	8682675	43	8682155
chr1	8721471	8722340	39	8721998
chr1	8727826	8728801	77	8728403
chr1	8734961	8735660	29	8735270
chr1	8763321	8764050	19	8763785
chr1	8793301	8794180	39	8793673
chr1	8857141	8858080	107	8857523
chr1	8872891	8873571	86	8873228
chr1	8878196	8879145	28	8878730
chr1	8930951	8931995	37	8931530
chr1	8933461	8934410	78	8933858
chr1	8937571	8938566	62	8938113
chr1	8938626	8939240	54	8938830
chr1	8939701	8940685	60	8940283
chr1	8949526	8951170	89	8950453
chr1	8956556	8957375	29	8956978
chr1	8959536	8960850	261	8960163
chr1	8963346	8963566	11	8963405
chr1	8963571	8963966	22	8963783
chr1	8963971	8964630	65	8964163
chr1	8971196	8971486	11	8971295
chr1	8971491	8972205	59	8971815
chr1	9034051	9035310	101	9034353
chr1	9043396	9044375	56	9043963
chr1	9045731	9046890	71	9046420
chr1	9137866	9138371	63	9138150
chr1	9138376	9138621	13	9138573
chr1	9138626	9139190	24	9138813
chr1	9170501	9171175	89	9170878
chr1	9175056	9175655	35	9175248
chr1	9223571	9224700	57	9224210
chr1	9256206	9256716	21	9256525
chr1	9256721	9256960	12	9256805
chr1	9288451	9289270	39	9288913
chr1	9291341	9292305	37	9291860
chr1	9293011	9293971	171	9293588
chr1	9293976	9294795	21	9294338
chr1	9294891	9295895	47	9295353
chr1	9337861	9338211	12	9338108
chr1	9338216	9338710	51	9338398
chr1	9349576	9350930	79	9350418
chr1	9354421	9354985	27	9354620
chr1	9362741	9363950	125	9363338
chr1	9374561	9375386	30	9375008
chr1	9375391	9376251	193	9375900
chr1	9376256	9376670	27	9376450
chr1	9377211	9377456	15	9377260
chr1	9377461	9378671	155	9378118
chr1	9378676	9378830	12	9378768
chr1	9381276	9382045	78	9381578
chr1	9391501	9392425	155	9391768
chr1	9488881	9489445	24	9489063
chr1	9497991	9499520	184	9498658
chr1	9504061	9504571	25	9504410
chr1	9504576	9504860	13	9504670
chr1	9536801	9537410	26	9537088
chr1	9542166	9542745	20	9542540
chr1	9615966	9616780	26	9616393
chr1	9621471	9622115	30	9621733
chr1	9704716	9705455	39	9704913
chr1	9719276	9719795	31	9719513
chr1	9731186	9731975	26	9731618
chr1	9788216	9789105	29	9788710
chr1	9826541	9827386	73	9826863
chr1	9834626	9835295	38	9834995
chr1	9885301	9886045	21	9885620
chr1	9896231	9897215	31	9896748
chr1	9912196	9913150	57	9912603
chr1	9937936	9938570	47	9938190
chr1	9941751	9942415	21	9942098
chr1	9950156	9950936	43	9950585
chr1	9951046	9951690	34	9951335
chr1	9953166	9953711	47	9953443
chr1	9958616	9958931	12	9958858
chr1	9958936	9959361	43	9959130
chr1	10002601	10002771	12	10002635
chr1	10002861	10003316	35	10003130
chr1	10003321	10003690	16	10003505
chr1	10123821	10124435	23	10124095
chr1	10143111	10143815	33	10143378
chr1	10271471	10271906	31	10271705
chr1	10271911	10272135	11	10272108
chr1	10311431	10311796	12	10311700
chr1	10311801	10312211	37	10311988
chr1	10312501	10312945	25	10312685
chr1	10460481	10461065	25	10460818
chr1	10463586	10464540	63	10464068
chr1	10518876	10519830	53	10519333
chr1	10532431	10533195	45	10532718
chr1	10555886	10556630	24	10556208
chr1	10570416	10571011	59	10570768
chr1	10571016	10571360	16	10571163
chr1	10588321	10589120	22	10588925
chr1	10621376	10622245	27	10621810
chr1	10659246	10660130	23	10659648
chr1	10671241	10671950	25	10671643
chr1	10695186	10696101	40	10695590
chr1	10783961	10784755	61	10784328
chr1	10790916	10791526	45	10791273
chr1	10864026	10864416	25	10864238
chr1	10958381	10959095	55	10958638
chr1	10960316	10960736	46	10960560
chr1	10960741	10961440	33	10961053
chr1	11187531	11188050	24	11187788
chr1	11218516	11219281	63	11218965
chr1	11544001	11544765	56	11544225
chr1	11623751	11624365	53	11624068
chr1	11628686	11629305	26	11628878
chr1	11740731	11741456	43	11741223
chr1	11741461	11741840	15	11741643
chr1	11787961	11788690	43	11788460
chr1	11796556	11798025	195	11797190
chr1	11805951	11806835	62	11806358
chr1	11847511	11848285	36	11847825
chr1	11850556	11851710	249	11851093
chr1	11864636	11864891	13	11864698
chr1	11864896	11865431	25	11865083
chr1	11865436	11866361	71	11866113
chr1	11953156	11953985	52	11953458
chr1	11967741	11968816	58	11968415
chr1	11969531	11970275	27	11969848
chr1	12039841	12040535	53	12040118
chr1	12041616	12042335	34	12041863
chr1	12079106	12079945	151	12079403
chr1	12135696	12136195	40	12135933
chr1	12143691	12144381	25	12144160
chr1	12159311	12160170	22	12159713
chr1	12191666	12192841	169	12192358
chr1	12192846	12193705	49	12193165
chr1	12197051	12197800	25	12197473
chr1	12203591	12204585	114	12203880
chr1	12225296	12225836	32	12225610
chr1	12292191	12293045	73	12292528
chr1	12305036	12305581	32	12305390
chr1	12483901	12484576	26	12484318
chr1	12494226	12494740	27	12494403
chr1	12496956	12497476	91	12497248
chr1	12497481	12498205	23	12497875
chr1	12507861	12508400	52	12508083
chr1	12538156	12539055	59	12538468
chr1	12540536	12541475	128	12540943
chr1	12548616	12549375	54	12548895
chr1	12561441	12562100	89	12561845
chr1	12609481	12610365	59	12610023
chr1	12632386	12632990	27	12632715
chr1	12633486	12634525	52	12634033
chr1	12653576	12653975	22	12653763
chr1	12664251	12665055	60	12664533
chr1	12678941	12679595	20	12679308
chr1	12752976	12753545	61	12753163
chr1	12768751	12769336	26	12769105
chr1	12769341	12769655	17	12769405
chr1	12771326	12772040	31	12771653
chr1	12773716	12774140	38	12773948
chr1	12782361	12783190	42	12782853
chr1	12871021	12871476	73	12871270
chr1	12871481	12871830	21	12871740
chr1	12911461	12912230	46	12911655
chr1	12963631	12964650	111	12963908
chr1	13402716	13403820	118	13403325
chr1	13623511	13624620	118	13624123
chr1	13913561	13914246	99	13914060
chr1	13914251	13914805	41	13914325
chr1	13915141	13916175	42	13915633
chr1	13916551	13916881	13	13916745
chr1	13916886	13917571	114	13917133
chr1	13919816	13920915	169	13920258
chr1	13926111	13927210	76	13926678
chr1	13931331	13932181	223	13931848
chr1	13933231	13934110	28	13933753
chr1	13944196	13944701	58	13944468
chr1	13946116	13947001	100	13946553
chr1	13949676	13950390	45	13949948
chr1	13954866	13955675	55	13955430
chr1	13977601	13978460	104	13978008
chr1	13990351	13991645	49	13991163
chr1	14010111	14010396	13	14010333
chr1	14010401	14011321	242	14010958
chr1	14049971	14050980	99	14050485
chr1	14127551	14128175	47	14127983
chr1	14158941	14159640	25	14159275
chr1	14226311	14226985	39	14226578
chr1	14275286	14275985	45	14275598
chr1	14354026	14354730	42	14354375
chr1	14381506	14382570	40	14382233
chr1	14435286	14436015	28	14435758
chr1	14439701	14440380	25	14440088
chr1	14447426	14448075	26	14447633
chr1	14462906	14463846	184	14463605
chr1	14463851	14464381	76	14464063
chr1	14464386	14465091	106	14464768
chr1	14467321	14467826	25	14467533
chr1	14609276	14609881	55	14609550
chr1	14627596	14628525	43	14628088
chr1	14640411	14640960	30	14640725
chr1	14646676	14647776	203	14647158
chr1	14647911	14648640	51	14648220
chr1	14666621	14667240	34	14666968
chr1	14687441	14687950	25	14687768
chr1	14698316	14699390	59	14698833
chr1	14767501	14768650	43	14768163
chr1	14812766	14813755	26	14813380
chr1	14843371	14844650	188	14844055
chr1	14846431	14846946	33	14846668
chr1	14846951	14847936	93	14847473
chr1	14847941	14848150	11	14848130
chr1	14848481	14849800	206	14849030
chr1	14852591	14853361	55	14852925
chr1	14858176	14858820	25	14858598
chr1	14869901	14870390	26	14870150
chr1	14881361	14882101	47	14881858
chr1	14887421	14887995	30	14887643
chr1	14920326	14921115	41	14920753
chr1	15034341	15035280	46	15034808
chr1	15039536	15040275	35	15039755
chr1	15058271	15058841	52	15058623
chr1	15058846	15059206	30	15059038
chr1	15059211	15060680	240	15059738
chr1	15068526	15069605	95	15068970
chr1	15104051	15104580	46	15104310
chr1	15116011	15116915	34	15116480
chr1	15237731	15238430	29	15238003
chr1	15273076	15273795	72	15273518
chr1	15280431	15281410	42	15280898
chr1	15294606	15294841	13	15294665
chr1	15294846	15295451	99	15295208
chr1	15378171	15378890	31	15378548
chr1	15390611	15391345	86	15390903
chr1	15410081	15410496	38	15410293
chr1	15474921	15475476	35	15475205
chr1	15478666	15479246	61	15479018
chr1	15484686	15485736	138	15485183
chr1	15494881	15495605	23	15495205
chr1	15498961	15499471	59	15499228
chr1	15499476	15500070	36	15499673
chr1	15505231	15506100	82	15505508
chr1	15526801	15527611	86	15527203
chr1	15532681	15533460	25	15533073
chr1	15609176	15609906	75	15609615
chr1	15610006	15610695	57	15610220
chr1	15622131	15622815	36	15622438
chr1	15656251	15657180	110	15656798
chr1	15668386	15668920	41	15668678
chr1	15678636	15679380	51	15679108
chr1	15681061	15681620	28	15681295
chr1	15682376	15683271	197	15682888
chr1	15683276	15684120	67	15683588
chr1	15727066	15727710	74	15727343
chr1	15733386	15734346	125	15733903
chr1	15742241	15742811	26	15742603
chr1	15742816	15743085	12	15742893
chr1	15743866	15744590	96	15744205
chr1	15745046	15745950	59	15745510
chr1	15759301	15759785	23	15759600
chr1	15790676	15791400	100	15790923
chr1	15810496	15811061	49	15810820
chr1	15841386	15842135	70	15841688
chr1	15852256	15852391	11	15852278
chr1	15852396	15852896	39	15852780
chr1	15852901	15853850	34	15853098
chr1	15929881	15930840	22	15930453
chr1	15944941	15945850	33	15945390
chr1	16004996	16005635	32	16005343
chr1	16006816	16007096	18	16006845
chr1	16007101	16007935	69	16007393
chr1	16030026	16030805	128	16030278
chr1	16091656	16092156	64	16091913
chr1	16092161	16092895	39	16092468
chr1	16107031	16107745	24	16107433
chr1	16114461	16114986	29	16114818
chr1	16121346	16122161	35	16121773
chr1	16122746	16123870	122	16123438
chr1	16125446	16125976	25	16125763
chr1	16125981	16126245	22	16126050
chr1	16126326	16127245	28	16126778
chr1	16156066	16156730	55	16156353
chr1	16156951	16158000	56	16157530
chr1	16162081	16162835	20	16162423
chr1	16175511	16175801	14	16175705
chr1	16175806	16176326	16	16175828
chr1	16176331	16176746	16	16176513
chr1	16176851	16177185	21	16177088
chr1	16184726	16185260	23	16185043
chr1	16211986	16212735	29	16212315
chr1	16249486	16250156	48	16249900
chr1	16275281	16276031	82	16275728
chr1	16276036	16276516	41	16276318
chr1	16278916	16279845	111	16279463
chr1	16311811	16312945	209	16312363
chr1	16339006	16339590	27	16339363
chr1	16401766	16402076	17	16401955
chr1	16402081	16402411	11	16402263
chr1	16402416	16403040	30	16402648
chr1	16465956	16466415	25	16466235
chr1	16471631	16472121	23	16471940
chr1	16472126	16472420	21	16472283
chr1	16482336	16482846	21	16482638
chr1	16482851	16483271	14	16483068
chr1	16483276	16483776	115	16483515
chr1	16484071	16484550	19	16484278
chr1	16485221	16486181	194	16485753
chr1	16490591	16491376	60	16490898
chr1	16499571	16499966	24	16499780
chr1	16499971	16500600	34	16500253
chr1	16505621	16506335	35	16505915
chr1	16509341	16510145	53	16509820
chr1	16510741	16511596	107	16510993
chr1	16514126	16514771	19	16514448
chr1	16514776	16515165	26	16514970
chr1	16515391	16515995	28	16515683
chr1	16543846	16544331	67	16544068
chr1	16575046	16575895	24	16575483
chr1	16614071	16614655	33	16614300
chr1	16626866	16627555	50	16627165
chr1	16647236	16648206	51	16647938
chr1	16648211	16648720	19	16648313
chr1	16650871	16651445	41	16651080
chr1	16693211	16694010	22	16693615
chr1	16837061	16837646	17	16837498
chr1	16837651	16838511	31	16838220
chr1	16838516	16839306	17	16838713
chr1	16839311	16841361	173	16840628
chr1	16841366	16842181	23	16841555
chr1	16842186	16842570	16	16842378
chr1	16857811	16858875	53	16858298
chr1	16947261	16948006	46	16947705
chr1	16949436	16950356	81	16950063
chr1	16950361	16950896	54	16950600
chr1	16989616	16990316	21	16990133
chr1	16990321	16990766	18	16990433
chr1	16990771	16991181	22	16990963
chr1	16991186	16992031	15	16991655
chr1	16992036	16993576	154	16993295
chr1	16993581	16994091	58	16993840
chr1	16994096	16995190	20	16994490
chr1	17065206	17066406	20	17065968
chr1	17066411	17066851	58	17066618
chr1	17066856	17068426	154	17067160
chr1	17068431	17069206	15	17068805
chr1	17069211	17069701	22	17069495
chr1	17069706	17070141	18	17070023
chr1	17070146	17070775	21	17070323
chr1	17090326	17091500	158	17090870
chr1	17095926	17096621	22	17096393
chr1	17096626	17097666	116	17096970
chr1	17098861	17100041	137	17099673
chr1	17100046	17100616	35	17100358
chr1	17100621	17100915	14	17100815
chr1	17107286	17108346	227	17107673
chr1	17108351	17108455	11	17108425
chr1	17221131	17221841	22	17221720
chr1	17221846	17223596	131	17222628
chr1	17223601	17223800	15	17223723
chr1	17230891	17231136	11	17230938
chr1	17231141	17232405	47	17231888
chr1	17251806	17252470	19	17252233
chr1	17274866	17275431	40	17275193
chr1	17275436	17276255	48	17275710
chr1	17308006	17308520	29	17308195
chr1	17310986	17311855	151	17311368
chr1	17329971	17330885	37	17330528
chr1	17353946	17354306	26	17354143
chr1	17354311	17355110	31	17354608
chr1	17380466	17381090	49	17380860
chr1	17381456	17382120	21	17381830
chr1	17424216	17424836	70	17424595
chr1	17424841	17425331	87	17425100
chr1	17425336	17426120	39	17425663
chr1	17435166	17435646	68	17435388
chr1	17454556	17455410	72	17455040
chr1	17466616	17467400	48	17466965
chr1	17494876	17495740	34	17495265
chr1	17516151	17517040	37	17516645
chr1	17518811	17519431	150	17519048
chr1	17530901	17531405	40	17531208
chr1	17534416	17535060	58	17534783
chr1	17559371	17560041	28	17559768
chr1	17560046	17560930	58	17560378
chr1	17576986	17577600	20	17577315
chr1	17602841	17603690	54	17603298
chr1	17613741	17614371	73	17614143
chr1	17615891	17616960	96	17616430
chr1	17618796	17619525	33	17619115
chr1	17624481	17625246	56	17624895
chr1	17630331	17631330	32	17630793
chr1	17674426	17675555	77	17675038
chr1	17767596	17768616	36	17768123
chr1	17769561	17770505	73	17770053
chr1	17786276	17787640	127	17786773
chr1	17802146	17802835	28	17802418
chr1	17817926	17818876	87	17818458
chr1	17818881	17819655	80	17819203
chr1	17820416	17821130	27	17820848
chr1	17956296	17957035	26	17956728
chr1	17958956	17959535	26	17959235
chr1	17959971	17960720	29	17960333
chr1	18091671	18092491	49	18092238
chr1	18092496	18093265	80	18092760
chr1	18094826	18095765	181	18095203
chr1	18192811	18193665	70	18193193
chr1	18200591	18201236	43	18200910
chr1	18201241	18201375	12	18201348
chr1	18686396	18687206	62	18686958
chr1	18806726	18807346	62	18807103
chr1	18865556	18866250	61	18865858
chr1	18911216	18911800	76	18911608
chr1	18994986	18995890	39	18995423
chr1	19007591	19008340	20	19008075
chr1	19252611	19253586	35	19253353
chr1	19253591	19254151	75	19253805
chr1	19254156	19254715	25	19254465
chr1	19279821	19280865	37	19280350
chr1	19288516	19289325	34	19288858
chr1	19291886	19292951	174	19292475
chr1	19324571	19325330	37	19325093
chr1	19332421	19332876	31	19332635
chr1	19336311	19336875	26	19336535
chr1	19337206	19338340	162	19337778
chr1	19355691	19356360	25	19355958
chr1	19359661	19360426	72	19360203
chr1	19360431	19361035	53	19360723
chr1	19392701	19393565	89	19393040
chr1	19401046	19401831	46	19401635
chr1	19401836	19402415	29	19401990
chr1	19422356	19423200	35	19422818
chr1	19529811	19530510	23	19530073
chr1	19536751	19537276	25	19537023
chr1	19687561	19688181	28	19687923
chr1	19749321	19750145	58	19749735
chr1	19763181	19764005	21	19763645
chr1	19766661	19767521	61	19767155
chr1	19777131	19777906	72	19777488
chr1	19835181	19835885	113	19835408
chr1	19966281	19966846	37	19966625
chr1	19966851	19967185	18	19966913
chr1	19969171	19970345	174	19969785
chr1	19980781	19981590	33	19981120
chr1	20002876	20003710	56	20003365
chr1	20091836	20092805	129	20092283
chr1	20155036	20155486	44	20155290
chr1	20190171	20190955	131	20190493
chr1	20198436	20199410	72	20198878
chr1	20210441	20210726	17	20210470
chr1	20210731	20211420	43	20210953
chr1	20212226	20212721	50	20212463
chr1	20220636	20221220	56	20220905
chr1	20251356	20252470	98	20252020
chr1	20252761	20253521	66	20253295
chr1	20314046	20314605	24	20314388
chr1	20334806	20335500	42	20335103
chr1	20420211	20420905	25	20420638
chr1	20427301	20427885	19	20427595
chr1	20429061	20430195	295	20429533
chr1	20436971	20437900	40	20437385
chr1	20450931	20451360	23	20451173
chr1	20513496	20514011	42	20513685
chr1	20520576	20521370	25	20520920
chr1	20537626	20537991	17	20537773
chr1	20537996	20538580	52	20538193
chr1	20716891	20717715	46	20717218
chr1	20732596	20733255	49	20732948
chr1	20737666	20738150	27	20737855
chr1	20821321	20822035	33	20821645
chr1	20822571	20823365	117	20822910
chr1	20926581	20927250	45	20926788
chr1	20927716	20928615	45	20928273
chr1	20929096	20929886	38	20929573
chr1	20930451	20931340	45	20930818
chr1	20940126	20940980	27	20940545
chr1	20952816	20953525	42	20953210
chr1	21051256	21051571	19	21051428
chr1	21051576	21051930	17	21051773
chr1	21059471	21060265	44	21059765
chr1	21062041	21062720	94	21062395
chr1	21065541	21066071	21	21065928
chr1	21066076	21066705	27	21066188
chr1	21155866	21156540	28	21156180
chr1	21173456	21174491	225	21174235
chr1	21174496	21175365	44	21174863
chr1	21210161	21210975	68	21210483
chr1	21223036	21223906	164	21223518
chr1	21277141	21277775	26	21277370
chr1	21348626	21349545	100	21348920
chr1	21425396	21426196	44	21425793
chr1	21426776	21427736	148	21427305
chr1	21451236	21451785	31	21451513
chr1	21491471	21492215	31	21491790
chr1	21532511	21533050	34	21532723
chr1	21588211	21588700	33	21588523
chr1	21650991	21651820	31	21651448
chr1	21655461	21656360	42	21655993
chr1	21716256	21716671	74	21716480
chr1	21728196	21729160	54	21728670
chr1	21872506	21872960	120	21872700
chr1	21879161	21879690	28	21879403
chr1	21900501	21901140	25	21900828
chr1	22091056	22091870	57	22091598
chr1	22094806	22095330	45	22094998
chr1	22114286	22115190	27	22114715
chr1	22117661	22118605	70	22118110
chr1	22127331	22128150	46	22127763
chr1	22188406	22189305	65	22188655
chr1	22196201	22196970	57	22196413
chr1	22198276	22198880	24	22198668
chr1	22231381	22232030	29	22231570
chr1	22265866	22266600	26	22266325
chr1	22282041	22282660	22	22282480
chr1	22283051	22284215	88	22283593
chr1	22290196	22290836	27	22290628
chr1	22345326	22346085	41	22345788
chr1	22555886	22556490	62	22556125
chr1	22715101	22715696	21	22715498
chr1	22866776	22867310	23	22867053
chr1	23072411	23073265	52	23072723
chr1	23076716	23077291	30	23077093
chr1	23077296	23077611	14	23077415
chr1	23077681	23078160	28	23077888
chr1	23158221	23159225	44	23158700
chr1	23188181	23189040	61	23188513
chr1	23247046	23247595	30	23247318
chr1	23302806	23303471	28	23303183
chr1	23303476	23303840	17	23303590
chr1	23337031	23337905	41	23337473
chr1	23370531	23371031	34	23370728
chr1	23426401	23427460	132	23426940
chr1	23427521	23428286	18	23428088
chr1	23428291	23428661	18	23428555
chr1	23428666	23429515	50	23428928
chr1	23429746	23430515	21	23430083
chr1	23453076	23453776	62	23453510
chr1	23456101	23457035	25	23456645
chr1	23489801	23490510	47	23490095
chr1	23515106	23516055	34	23515690
chr1	23520866	23521181	14	23521038
chr1	23521186	23521481	15	23521308
chr1	23521486	23521996	39	23521693
chr1	23523351	23523851	73	23523558
chr1	23524731	23525321	43	23525008
chr1	23599161	23599896	23	23599393
chr1	23599916	23600416	30	23600190
chr1	23670656	23671251	70	23670850
chr1	23703711	23704590	51	23704093
chr1	23710411	23711161	41	23710875
chr1	23711166	23711860	30	23711413
chr1	23720806	23721870	104	23721313
chr1	23729196	23729841	27	23729683
chr1	23729846	23731155	141	23730330
chr1	23770326	23771335	192	23770795
chr1	23782546	23783280	39	23782998
chr1	23786931	23787771	55	23787268
chr1	23801416	23802475	52	23801885
chr1	23803691	23804650	96	23804088
chr1	23805271	23806041	80	23805648
chr1	23882121	23883071	38	23882548
chr1	23883076	23883625	21	23883363
chr1	23885586	23886371	51	23886085
chr1	23888771	23889835	115	23889308
chr1	23903576	23904265	39	23903793
chr1	23911871	23912651	75	23912280
chr1	23915321	23915726	22	23915603
chr1	23915731	23916430	29	23915968
chr1	23919211	23919976	28	23919673
chr1	23919981	23920401	26	23920125
chr1	23920406	23920915	25	23920535
chr1	23923516	23924365	47	23923823
chr1	23999591	24000665	41	24000128
chr1	24045881	24046360	25	24046140
chr1	24061656	24062280	35	24062038
chr1	24106036	24106875	28	24106428
chr1	24125811	24126366	40	24126165
chr1	24126881	24127790	31	24127363
chr1	24191876	24192820	86	24192253
chr1	24230776	24231820	68	24231488
chr1	24243076	24243800	43	24243593
chr1	24277741	24278785	41	24278238
chr1	24279521	24280305	21	24279885
chr1	24281501	24282355	40	24281853
chr1	24310776	24311381	33	24311163
chr1	24311386	24311725	11	24311615
chr1	24333906	24334650	42	24334360
chr1	24335801	24336400	21	24336098
chr1	24344971	24345791	39	24345493
chr1	24372671	24373460	35	24373010
chr1	24378001	24378775	96	24378303
chr1	24435346	24435885	25	24435578
chr1	24446281	24446631	15	24446478
chr1	24446636	24447175	30	24446990
chr1	24476301	24476676	22	24476480
chr1	24476986	24477591	47	24477198
chr1	24477596	24478305	30	24477793
chr1	24518321	24519000	24	24518620
chr1	24528351	24529155	75	24528563
chr1	24529616	24529926	15	24529798
chr1	24530001	24530396	33	24530173
chr1	24530401	24530625	12	24530598
chr1	24562881	24563840	56	24563513
chr1	24603736	24604341	45	24604105
chr1	24609711	24610201	44	24609968
chr1	24610206	24611280	160	24610558
chr1	24611716	24612281	37	24612083
chr1	24616316	24617040	80	24616673
chr1	24617491	24618285	58	24617755
chr1	24620291	24620566	16	24620465
chr1	24620571	24621361	122	24621045
chr1	24621366	24622035	50	24621503
chr1	24626071	24626721	53	24626525
chr1	24626726	24627060	12	24626810
chr1	24636096	24636945	85	24636478
chr1	24643246	24643986	76	24643788
chr1	24643991	24644281	13	24644048
chr1	24644286	24645350	39	24644653
chr1	24645461	24646695	49	24646098
chr1	24689111	24690160	140	24689568
chr1	24691431	24692455	75	24691913
chr1	24695511	24696470	135	24695963
chr1	24701056	24702245	74	24701598
chr1	24705931	24707075	98	24706600
chr1	24708326	24709440	132	24708785
chr1	24710586	24711380	51	24710918
chr1	24714306	24715265	129	24714640
chr1	24717496	24718261	28	24718053
chr1	24720371	24721165	89	24720643
chr1	24733111	24733900	27	24733545
chr1	24735811	24736670	37	24736210
chr1	24741921	24742600	24	24742185
chr1	24743191	24743980	23	24743638
chr1	24788386	24789170	26	24788813
chr1	25004786	25005246	22	25005163
chr1	25005251	25005785	34	25005418
chr1	25009876	25010960	143	25010318
chr1	25028506	25029371	103	25029063
chr1	25029376	25029725	16	25029568
chr1	25031151	25031636	20	25031358
chr1	25031641	25032635	104	25032043
chr1	25041261	25042450	106	25041808
chr1	25055366	25056090	64	25055708
chr1	25069856	25071021	98	25070423
chr1	25071026	25071866	76	25071378
chr1	25071871	25072090	12	25071948
chr1	25072466	25073265	129	25072783
chr1	25088621	25089400	20	25089045
chr1	25096416	25097190	40	25096830
chr1	25112691	25113220	112	25112938
chr1	25129346	25130106	72	25129773
chr1	25281456	25282110	59	25281810
chr1	25292936	25293725	30	25293330
chr1	25348716	25349155	37	25348913
chr1	25349231	25349920	20	25349530
chr1	25358601	25359385	47	25358945
chr1	25558841	25559526	36	25559138
chr1	25559531	25559695	17	25559685
chr1	25565801	25566785	51	25566368
chr1	25586301	25586950	32	25586593
chr1	25593446	25593791	11	25593693
chr1	25593796	25594271	43	25593990
chr1	25604781	25605290	26	25605018
chr1	25635421	25635985	48	25635645
chr1	25663776	25664121	11	25664023
chr1	25664126	25664511	46	25664318
chr1	25664601	25664800	11	25664710
chr1	25676991	25677565	24	25677283
chr1	25709446	25710150	124	25709710
chr1	25740991	25741545	43	25741278
chr1	25751716	25752640	39	25752125
chr1	25876661	25877360	61	25876898
chr1	25894801	25895356	36	25895073
chr1	26021146	26022151	148	26021713
chr1	26022156	26023330	202	26022558
chr1	26034371	26035420	138	26034755
chr1	26130581	26131240	80	26130968
chr1	26197966	26198485	39	26198160
chr1	26238576	26239290	70	26238850
chr1	26324261	26325235	32	26324753
chr1	26331611	26331881	17	26331680
chr1	26331886	26332581	84	26332155
chr1	26332586	26332981	39	26332783
chr1	26449446	26450400	18	26449850
chr1	26507946	26508710	60	26508303
chr1	26548686	26549491	95	26549248
chr1	26565281	26565795	32	26565468
chr1	26604756	26605291	42	26604995
chr1	26605296	26605515	12	26605493
chr1	26610971	26611636	35	26611433
chr1	26657901	26658755	36	26658355
chr1	26678371	26678756	31	26678568
chr1	26683421	26683666	11	26683603
chr1	26683671	26684116	50	26683860
chr1	26685071	26685836	26	26685495
chr1	26703976	26705215	161	26704620
chr1	26713706	26714450	49	26714038
chr1	26728366	26728816	84	26728613
chr1	26797066	26798030	89	26797488
chr1	26827301	26828066	46	26827775
chr1	26842326	26842795	30	26842523
chr1	26850481	26851091	33	26850883
chr1	26857456	26858021	38	26857750
chr1	26868696	26869185	36	26868943
chr1	26945931	26946546	38	26946308
chr1	26946551	26946951	14	26946768
chr1	26946956	26947291	50	26947168
chr1	26947296	26947711	39	26947483
chr1	26947716	26948575	88	26948033
chr1	26963011	26963545	39	26963208
chr1	26989051	26989970	46	26989473
chr1	27008821	27009375	26	27009118
chr1	27018596	27019221	24	27018813
chr1	27019226	27020105	29	27019625
chr1	27021916	27022330	23	27022150
chr1	27032186	27032925	34	27032423
chr1	27049516	27050591	133	27050113
chr1	27060366	27060985	52	27060740
chr1	27097961	27098776	54	27098410
chr1	27125841	27126286	28	27126145
chr1	27126291	27126901	108	27126510
chr1	27126906	27127105	16	27127098
chr1	27175426	27176475	42	27175980
chr1	27179616	27180345	53	27179890
chr1	27184771	27185156	19	27184963
chr1	27185161	27185781	67	27185588
chr1	27185786	27186351	43	27185913
chr1	27187561	27189261	114	27188733
chr1	27189266	27190030	73	27189493
chr1	27191261	27192415	135	27191833
chr1	27233916	27234585	19	27234238
chr1	27288291	27288855	34	27288568
chr1	27325841	27326570	57	27326148
chr1	27334491	27335140	40	27334890
chr1	27335976	27336955	46	27336373
chr1	27337446	27337881	22	27337655
chr1	27353941	27354926	130	27354608
chr1	27357651	27358036	34	27357843
chr1	27358041	27358501	56	27358235
chr1	27438316	27439285	70	27438618
chr1	27479631	27480300	30	27479898
chr1	27481526	27482510	72	27481975
chr1	27573856	27574575	47	27574115
chr1	27648141	27649050	42	27648633
chr1	27693001	27693980	108	27693473
chr1	27848816	27849555	27	27849143
chr1	27866521	27867480	46	27866968
chr1	27952331	27953156	75	27952748
chr1	27953161	27953685	29	27953345
chr1	27976681	27977426	25	27977063
chr1	28016666	28017265	38	28016915
chr1	28021326	28021855	28	28021570
chr1	28023221	28023880	27	28023525
chr1	28051831	28052445	33	28052180
chr1	28099131	28100061	35	28099760
chr1	28100066	28100875	24	28100495
chr1	28112241	28113055	60	28112503
chr1	28114296	28115065	48	28114635
chr1	28115911	28116510	30	28116108
chr1	28158931	28159701	44	28159428
chr1	28189391	28190176	65	28189923
chr1	28190181	28190445	12	28190248
chr1	28201596	28202325	125	28201998
chr1	28230861	28231556	68	28231308
chr1	28238856	28239565	33	28239153
chr1	28254936	28255401	54	28255213
chr1	28285611	28286266	32	28286080
chr1	28392431	28392971	44	28392625
chr1	28392976	28393800	24	28393368
chr1	28437056	28437626	78	28437313
chr1	28449806	28450635	32	28450393
chr1	28455391	28456220	151	28455838
chr1	28461811	28462885	46	28462303
chr1	28463246	28464030	22	28463563
chr1	28465771	28466270	61	28466038
chr1	28470911	28471636	100	28471288
chr1	28474231	28475010	51	28474543
chr1	28479511	28480255	28	28479913
chr1	28487366	28487850	24	28487643
chr1	28520236	28520825	48	28520505
chr1	28568036	28568326	12	28568238
chr1	28568331	28568925	41	28568558
chr1	28575096	28575356	14	28575220
chr1	28575431	28575921	27	28575660
chr1	28575926	28576185	20	28576120
chr1	28585461	28586165	28	28585798
chr1	28628236	28628726	31	28628488
chr1	28655281	28655835	40	28655545
chr1	28680511	28681070	56	28680843
chr1	28695796	28696371	26	28696170
chr1	28718386	28719090	32	28718723
chr1	28743676	28744575	53	28744065
chr1	28747986	28748366	25	28748173
chr1	28748371	28748725	15	28748543
chr1	28763736	28764311	51	28764083
chr1	28764316	28765210	112	28764618
chr1	28776351	28777300	67	28776780
chr1	28832111	28833005	154	28832398
chr1	28843406	28844190	27	28843723
chr1	28879101	28879641	54	28879383
chr1	28921066	28921736	76	28921413
chr1	28921741	28922310	17	28921980
chr1	28925476	28926110	61	28925795
chr1	28927931	28928765	42	28928350
chr1	28974521	28975146	23	28974940
chr1	28975151	28975726	34	28975378
chr1	29063821	29064636	26	29064305
chr1	29064641	29064755	11	29064678
chr1	29066606	29067225	73	29066803
chr1	29089451	29089995	29	29089713
chr1	29214086	29214756	31	29214513
chr1	29298601	29299420	24	29299080
chr1	29473391	29473960	26	29473728
chr1	29505846	29506506	30	29506193
chr1	29508161	29509055	54	29508528
chr1	29512491	29513095	37	29512880
chr1	29565366	29566216	35	29565953
chr1	29591426	29592075	29	29591705
chr1	29606991	29607755	60	29607445
chr1	29724741	29725500	41	29725098
chr1	30042616	30043620	75	30043048
chr1	30048126	30048640	25	30048315
chr1	30056551	30057430	68	30056878
chr1	30063546	30064046	23	30063918
chr1	30064051	30064585	31	30064243
chr1	30111961	30112715	77	30112285
chr1	30120386	30120915	22	30120630
chr1	30122701	30123565	32	30123123
chr1	30181846	30183370	83	30182768
chr1	30184381	30185685	166	30184983
chr1	30190001	30190795	29	30190365
chr1	30191841	30192486	46	30192228
chr1	30348086	30348816	105	30348528
chr1	30405861	30406351	31	30406170
chr1	30447016	30447506	67	30447310
chr1	30479021	30479885	51	30479400
chr1	30531801	30532311	30	30531995
chr1	30663701	30664775	133	30664165
chr1	30995126	30995771	98	30995498
chr1	30995776	30996341	26	30996043
chr1	30998796	30999490	39	30999080
chr1	31000311	31000935	35	31000740
chr1	31122066	31122820	25	31122468
chr1	31126796	31127700	31	31127225
chr1	31148336	31149016	45	31148713
chr1	31220801	31221390	30	31221158
chr1	31229221	31230090	33	31229543
chr1	31251041	31251561	25	31251308
chr1	31259181	31260155	85	31259753
chr1	31261281	31262055	113	31261615
chr1	31270746	31271381	32	31271183
chr1	31271386	31271620	11	31271595
chr1	31296576	31297226	61	31297013
chr1	31349826	31350745	69	31350378
chr1	31456761	31457466	62	31457158
chr1	31480156	31480895	23	31480418
chr1	31575201	31575786	22	31575455
chr1	31624991	31626015	117	31625503
chr1	31635451	31636115	22	31635708
chr1	31637101	31637755	36	31637333
chr1	31643321	31644320	118	31643818
chr1	31655161	31655900	48	31655458
chr1	31669351	31670125	26	31669725
chr1	31690281	31690821	36	31690548
chr1	31716771	31717171	20	31717038
chr1	31717176	31717725	17	31717398
chr1	31779136	31779815	37	31779423
chr1	31869481	31870470	51	31870058
chr1	31872936	31873985	59	31873483
chr1	31887401	31888405	122	31887783
chr1	31888971	31889720	24	31889373
chr1	31894991	31896145	36	31895750
chr1	31953746	31954231	36	31953993
chr1	31955701	31956141	32	31956000
chr1	31956146	31957050	133	31956458
chr1	31986331	31986915	24	31986513
chr1	31995636	31996551	21	31996128
chr1	31996556	31997665	36	31997185
chr1	32001076	32001660	124	32001353
chr1	32014201	32015115	21	32014665
chr1	32038041	32038915	31	32038485
chr1	32039471	32040085	39	32039665
chr1	32040236	32040961	52	32040713
chr1	32041031	32041250	15	32041245
chr1	32047091	32047965	33	32047625
chr1	32110076	32110701	35	32110503
chr1	32110706	32111176	49	32110903
chr1	32131871	32132445	25	32132260
chr1	32135051	32135975	29	32135593
chr1	32155371	32156110	104	32155628
chr1	32166401	32166626	12	32166403
chr1	32166631	32167011	29	32166825
chr1	32167016	32167350	19	32167158
chr1	32254516	32255265	24	32254933
chr1	32397011	32397676	26	32397460
chr1	32397826	32398575	68	32398208
chr1	32403996	32404825	24	32404363
chr1	32405326	32406415	110	32405885
chr1	32420206	32420671	72	32420463
chr1	32421406	32422065	106	32421708
chr1	32429401	32430095	26	32429865
chr1	32442946	32443376	47	32443168
chr1	32479026	32479695	46	32479370
chr1	32480046	32480441	34	32480238
chr1	32531656	32532900	132	32532245
chr1	32560326	32561115	40	32560815
chr1	32598921	32599710	45	32599203
chr1	32609311	32610106	55	32609840
chr1	32644831	32645411	23	32645335
chr1	32645416	32646096	80	32645688
chr1	32687636	32688480	59	32687960
chr1	32701541	32702275	54	32701913
chr1	32712201	32713070	139	32712693
chr1	32772811	32773615	32	32773168
chr1	32859841	32860585	21	32860060
chr1	32872271	32873120	158	32872603
chr1	32913881	32914395	33	32914080
chr1	32915091	32915630	41	32915323
chr1	33004271	33005065	23	33004708
chr1	33115716	33116345	16	33116175
chr1	33182111	33182651	30	33182398
chr1	33190536	33191505	60	33190993
chr1	33225106	33225716	18	33225468
chr1	33225721	33226286	37	33225915
chr1	33226291	33226911	64	33226683
chr1	33226916	33227591	66	33227258
chr1	33234846	33235500	24	33235253
chr1	33238251	33239115	33	33238715
chr1	33246026	33247045	190	33246463
chr1	33254626	33255565	41	33255173
chr1	33282171	33282761	19	33282560
chr1	33282766	33283566	57	33283038
chr1	33283571	33284275	35	33283878
chr1	33362961	33363520	72	33363200
chr1	33381596	33382145	42	33381825
chr1	33404886	33405831	170	33405388
chr1	33406776	33406931	16	33406793
chr1	33406936	33407835	58	33407353
chr1	33414091	33414836	52	33414583
chr1	33418901	33419556	93	33419265
chr1	33419576	33420271	50	33420000
chr1	33446451	33447575	82	33446953
chr1	33454051	33454766	79	33454510
chr1	33454771	33455590	148	33455093
chr1	33457691	33458830	40	33458223
chr1	33470121	33470960	117	33470405
chr1	33472566	33473326	39	33473048
chr1	33473926	33474870	63	33474390
chr1	33476391	33477465	97	33476935
chr1	33496056	33496840	42	33496358
chr1	33502336	33503080	18	33502825
chr1	33514696	33515601	190	33515283
chr1	33515606	33516630	198	33515958
chr1	33520896	33521171	11	33520925
chr1	33521176	33522155	150	33521515
chr1	33526231	33526865	25	33526490
chr1	33533401	33534096	36	33533860
chr1	33685381	33685951	45	33685640
chr1	33686246	33687626	170	33687015
chr1	33687631	33687866	12	33687800
chr1	33687871	33688750	203	33688158
chr1	33707251	33707891	52	33707663
chr1	33709491	33710131	106	33709808
chr1	33722356	33722796	68	33722590
chr1	33793236	33793996	59	33793543
chr1	33799276	33799941	113	33799703
chr1	33799946	33800416	37	33800138
chr1	33803706	33805175	142	33804578
chr1	33812051	33812316	14	33812240
chr1	33812321	33813026	30	33812748
chr1	33813031	33813721	35	33813410
chr1	33813726	33814315	32	33813983
chr1	33824671	33825250	19	33824905
chr1	33845406	33846375	145	33845873
chr1	33853076	33853786	59	33853510
chr1	33898776	33898981	11	33898908
chr1	33898986	33899946	139	33899495
chr1	33908536	33909465	68	33908908
chr1	33912166	33912625	48	33912398
chr1	33982056	33982516	76	33982293
chr1	34004671	34005296	31	34004855
chr1	34224171	34224805	35	34224388
chr1	34228686	34229016	14	34228828
chr1	34229021	34229421	40	34229213
chr1	34342466	34343165	29	34342738
chr1	34383976	34384635	37	34384290
chr1	34432151	34433005	62	34432563
chr1	34665326	34666045	32	34665693
chr1	34892021	34892645	51	34892298
chr1	35055476	35056510	47	35056008
chr1	35220466	35220901	61	35220705
chr1	35220906	35221286	38	35221093
chr1	35228911	35229660	34	35229338
chr1	35244696	35244986	17	35244883
chr1	35244991	35245755	79	35245240
chr1	35245971	35246581	34	35246375
chr1	35246586	35247215	25	35246823
chr1	35248961	35249211	11	35249130
chr1	35249216	35249680	20	35249408
chr1	35265626	35266310	76	35265958
chr1	35318101	35318760	25	35318375
chr1	35324356	35325350	68	35324813
chr1	35497306	35497960	46	35497585
chr1	35688401	35688760	32	35688580
chr1	35717591	35718051	46	35717840
chr1	35811191	35811751	32	35811525
chr1	35913911	35914650	79	35914275
chr1	35914691	35915345	27	35915148
chr1	35971321	35972085	31	35971698
chr1	36021031	36021760	45	36021328
chr1	36474006	36474770	31	36474328
chr1	36546356	36547015	27	36546568
chr1	36598981	36599615	38	36599225
chr1	36600191	36601345	52	36600700
chr1	36601741	36602696	168	36602325
chr1	36602701	36602930	13	36602925
chr1	36605981	36606815	59	36606375
chr1	36614821	36615980	47	36615408
chr1	36622971	36623461	27	36623165
chr1	36627711	36628310	49	36627993
chr1	36636771	36637366	31	36637185
chr1	36665606	36666390	26	36665993
chr1	36689366	36690226	35	36689878
chr1	36690231	36690901	111	36690473
chr1	36690906	36691105	12	36691040
chr1	36713811	36714650	39	36714393
chr1	36765216	36766181	88	36765793
chr1	36825331	36825975	23	36825705
chr1	36839071	36839356	14	36839210
chr1	36839361	36839915	27	36839555
chr1	36840196	36840845	38	36840438
chr1	36851471	36852111	53	36851945
chr1	36852116	36852681	53	36852285
chr1	36852686	36853590	64	36852893
chr1	36902366	36903020	31	36902640
chr1	36929786	36930431	26	36930003
chr1	36951906	36952506	25	36952373
chr1	36952511	36953195	125	36952773
chr1	36977276	36978130	30	36977685
chr1	37119396	37120195	26	37119753
chr1	37156916	37157545	37	37157235
chr1	37404341	37404941	34	37404660
chr1	37699176	37699730	22	37699478
chr1	37914151	37914945	103	37914465
chr1	37917316	37918275	140	37917705
chr1	37920401	37921191	177	37920873
chr1	37926911	37927815	45	37927315
chr1	37934821	37935540	31	37935113
chr1	37937016	37937636	23	37937405
chr1	37941831	37942720	30	37942343
chr1	37944881	37945975	107	37945490
chr1	37952286	37952681	15	37952485
chr1	37952686	37953485	34	37953023
chr1	37999611	37999876	11	37999670
chr1	37999881	38000616	110	38000208
chr1	38002701	38003615	69	38003113
chr1	38077096	38077596	79	38077388
chr1	38204611	38205391	36	38205123
chr1	38206616	38207525	83	38206938
chr1	38210396	38211260	72	38210723
chr1	38212276	38213060	80	38212673
chr1	38220806	38221690	141	38221168
chr1	38272926	38273670	31	38273340
chr1	38289076	38289825	37	38289303
chr1	38311206	38312010	69	38311658
chr1	38316021	38316980	57	38316413
chr1	38327716	38328640	163	38328208
chr1	38330926	38331690	33	38331215
chr1	38398186	38398826	25	38398553
chr1	38455541	38456180	24	38455773
chr1	38474781	38475410	25	38475135
chr1	38477701	38478551	59	38478273
chr1	38492716	38493256	44	38493003
chr1	38493561	38494200	26	38493878
chr1	38541496	38542325	33	38541925
chr1	38579931	38580395	27	38580113
chr1	38586521	38587210	34	38586823
chr1	38604146	38604945	65	38604415
chr1	39054531	39055240	17	39054748
chr1	39070066	39070635	45	39070250
chr1	39196226	39197250	66	39196843
chr1	39251661	39252101	30	39251938
chr1	39252106	39252435	19	39252388
chr1	39291006	39291701	31	39291343
chr1	39291706	39292485	22	39292118
chr1	39324086	39325040	219	39324663
chr1	39325196	39325721	28	39325535
chr1	39427106	39427726	27	39427405
chr1	39427731	39428350	24	39427948
chr1	39451766	39452660	35	39452200
chr1	39513136	39513961	93	39513683
chr1	39553936	39554316	22	39554130
chr1	39554321	39554625	12	39554403
chr1	39555506	39556316	226	39555908
chr1	39556321	39556841	24	39556528
chr1	39558036	39558411	28	39558223
chr1	39563976	39564770	23	39564373
chr1	39568151	39568631	27	39568383
chr1	39568636	39569971	274	39569538
chr1	39571926	39572646	43	39572283
chr1	39573561	39574055	22	39573753
chr1	39575736	39576041	11	39575933
chr1	39576046	39577080	201	39576358
chr1	39578461	39579450	48	39579038
chr1	39582281	39583145	29	39582743
chr1	39590801	39591430	37	39591018
chr1	39592341	39593081	32	39592725
chr1	39593086	39594055	57	39593470
chr1	39594441	39595726	260	39594858
chr1	39595731	39596905	178	39596233
chr1	39597766	39598501	100	39598305
chr1	39598506	39599095	18	39598700
chr1	39603101	39603640	23	39603453
chr1	39608151	39608870	25	39608513
chr1	39620396	39621390	33	39620835
chr1	39624601	39625560	32	39625083
chr1	39633436	39633885	25	39633703
chr1	39643231	39643916	88	39643633
chr1	39643921	39644915	36	39644420
chr1	39648911	39650255	157	39649535
chr1	39651006	39652015	38	39651373
chr1	39653006	39653630	47	39653198
chr1	39657346	39657631	12	39657483
chr1	39657636	39658626	89	39658028
chr1	39670621	39671460	23	39671043
chr1	39735541	39736225	24	39735913
chr1	39826391	39826960	58	39826585
chr1	39853116	39853815	23	39853565
chr1	39860151	39860680	38	39860458
chr1	39863691	39865000	91	39864395
chr1	39900676	39901435	43	39900988
chr1	39916801	39917281	72	39917088
chr1	39966431	39966986	107	39966708
chr1	39966991	39967216	15	39967143
chr1	39967221	39967985	175	39967498
chr1	39974006	39974870	95	39974543
chr1	39977806	39978491	20	39978223
chr1	39978496	39979086	59	39978895
chr1	40006016	40006960	114	40006348
chr1	40071201	40072235	44	40071693
chr1	40142526	40143011	26	40142768
chr1	40204126	40204720	25	40204525
chr1	40238476	40239086	59	40238665
chr1	40239131	40239750	20	40239338
chr1	40265071	40265271	13	40265073
chr1	40265276	40266016	245	40265810
chr1	40266021	40266990	218	40266290
chr1	40269596	40270305	25	40269885
chr1	40317656	40318625	54	40318093
chr1	40358241	40359525	116	40359043
chr1	40361576	40362196	57	40361915
chr1	40367506	40367976	21	40367818
chr1	40367981	40368305	12	40368058
chr1	40392076	40392636	41	40392440
chr1	40392966	40393806	58	40393408
chr1	40399431	40400990	89	40400128
chr1	40408926	40409895	83	40409378
chr1	40422661	40423376	85	40423123
chr1	40442486	40442701	12	40442610
chr1	40442706	40443400	64	40443068
chr1	40455951	40456525	25	40456248
chr1	40480541	40481406	36	40481085
chr1	40484611	40485220	28	40484963
chr1	40505351	40505911	19	40505715
chr1	40505916	40506670	32	40506140
chr1	40512011	40512530	100	40512260
chr1	40524881	40525730	44	40525353
chr1	40532441	40533135	27	40532875
chr1	40542371	40543315	39	40542810
chr1	40562756	40563221	32	40562943
chr1	40723531	40724020	22	40723778
chr1	40733301	40734011	87	40733710
chr1	40841221	40841800	57	40841540
chr1	40849191	40849935	65	40849428
chr1	40857346	40858105	76	40857603
chr1	40876756	40877410	39	40877190
chr1	40887681	40888330	31	40887933
chr1	40996881	40997710	32	40997255
chr1	41093941	41094636	26	41094368
chr1	41094641	41095205	52	41094810
chr1	41128316	41129115	74	41128655
chr1	41176901	41177795	128	41177273
chr1	41220501	41221530	143	41220998
chr1	41312851	41313506	27	41313255
chr1	41318666	41319181	21	41318963
chr1	41319186	41319710	23	41319320
chr1	41327901	41328770	58	41328430
chr1	41333721	41334815	124	41334160
chr1	41337791	41338406	126	41338145
chr1	41338411	41338780	11	41338525
chr1	41341051	41342230	128	41341560
chr1	41342596	41343026	24	41342893
chr1	41343031	41344011	122	41343473
chr1	41346221	41347565	228	41346870
chr1	41352276	41352716	30	41352475
chr1	41355131	41356025	53	41355698
chr1	41363026	41363676	26	41363448
chr1	41363681	41364801	125	41364383
chr1	41364816	41365810	73	41365273
chr1	41367406	41368110	32	41367830
chr1	41402301	41403370	100	41402828
chr1	41409641	41410670	89	41410153
chr1	41414151	41415180	63	41414730
chr1	41433051	41434031	121	41433580
chr1	41469186	41469770	33	41469513
chr1	41472616	41472991	17	41472855
chr1	41472996	41473575	28	41473188
chr1	41511116	41511865	59	41511593
chr1	41539581	41540340	40	41539850
chr1	41567676	41568575	51	41567940
chr1	41574616	41575531	66	41575135
chr1	41575536	41576321	130	41575773
chr1	41576326	41576590	13	41576408
chr1	41588526	41589480	36	41589000
chr1	41616346	41617350	110	41616835
chr1	41617926	41618991	175	41618438
chr1	41621461	41622275	106	41621730
chr1	41704026	41704456	18	41704293
chr1	41704461	41704821	26	41704568
chr1	41884376	41884916	33	41884685
chr1	41951286	41951740	31	41951480
chr1	41958636	41959066	28	41958873
chr1	41963951	41965140	138	41964613
chr1	41966001	41966735	35	41966290
chr1	42079131	42079660	50	42079425
chr1	42128306	42129116	75	42128603
chr1	42130761	42131535	65	42131103
chr1	42132896	42133516	94	42133155
chr1	42204451	42205161	33	42204910
chr1	42224311	42225031	46	42224775
chr1	42317226	42317970	83	42317525
chr1	42321281	42321725	25	42321528
chr1	42328256	42328981	122	42328733
chr1	42328986	42329310	11	42329078
chr1	42334191	42335035	40	42334665
chr1	42335736	42336315	23	42335993
chr1	42356446	42357195	30	42356800
chr1	42366171	42366800	22	42366500
chr1	42420251	42420821	23	42420440
chr1	42421081	42421930	28	42421438
chr1	42422951	42423895	79	42423595
chr1	42612526	42613215	31	42612815
chr1	42631346	42631980	26	42631628
chr1	42747666	42748390	65	42747933
chr1	42776701	42777216	35	42777003
chr1	42778231	42779020	66	42778475
chr1	42788156	42788631	70	42788345
chr1	42801376	42801996	48	42801755
chr1	42843521	42844310	33	42843940
chr1	42859091	42859645	41	42859328
chr1	42876286	42877060	118	42876630
chr1	42905461	42906320	47	42905840
chr1	42928141	42929115	42	42928678
chr1	42949821	42950526	118	42950240
chr1	42977396	42978095	32	42977740
chr1	42995376	42996240	36	42995768
chr1	43208516	43208856	15	43208690
chr1	43208861	43209350	90	43209088
chr1	43218626	43219385	45	43218893
chr1	43401901	43402761	39	43402395
chr1	43402766	43403680	163	43403048
chr1	43406476	43407281	57	43406833
chr1	43407286	43407870	17	43407480
chr1	43408581	43409405	41	43409025
chr1	43424631	43424976	14	43424825
chr1	43424981	43425530	23	43425168
chr1	43432716	43433301	37	43432940
chr1	43464861	43465520	58	43465275
chr1	43487111	43487536	28	43487375
chr1	43487541	43488385	51	43487773
chr1	43514201	43514771	37	43514538
chr1	43520426	43521110	53	43520825
chr1	43530606	43531330	21	43530980
chr1	43613121	43613540	28	43613345
chr1	43618516	43619180	34	43618698
chr1	43672351	43673160	40	43672675
chr1	43838426	43839410	123	43838895
chr1	43855026	43855840	39	43855458
chr1	43889216	43889935	26	43889565
chr1	43918486	43919080	40	43918783
chr1	43937776	43938856	84	43938375
chr1	43941361	43942285	94	43941790
chr1	43988676	43989226	37	43988988
chr1	43994766	43995430	32	43995010
chr1	44013956	44014541	153	44014218
chr1	44018061	44019120	50	44018533
chr1	44047741	44048290	60	44048063
chr1	44113881	44114650	21	44114463
chr1	44115311	44115855	32	44115555
chr1	44131971	44132226	17	44132158
chr1	44132231	44132821	53	44132538
chr1	44137556	44138085	56	44137785
chr1	44176431	44177066	37	44176855
chr1	44177071	44177616	22	44177323
chr1	44177621	44178121	65	44177868
chr1	44213346	44213930	23	44213695
chr1	44240101	44240421	30	44240253
chr1	44249316	44249925	36	44249535
chr1	44287221	44288131	114	44287913
chr1	44288136	44288485	12	44288305
chr1	44299746	44300546	44	44300005
chr1	44300551	44301455	37	44300990
chr1	44301831	44302695	28	44302240
chr1	44319081	44319605	23	44319360
chr1	44326656	44327401	74	44327163
chr1	44330901	44331630	22	44331288
chr1	44333131	44334525	168	44333863
chr1	44337956	44338481	66	44338193
chr1	44339491	44339901	60	44339685
chr1	44344801	44345875	94	44345333
chr1	44378236	44378865	29	44378513
chr1	44387176	44388185	119	44387673
chr1	44395151	44395855	48	44395413
chr1	44422986	44423885	124	44423473
chr1	44437576	44438265	32	44437913
chr1	44446276	44446876	67	44446598
chr1	44471226	44471700	29	44471518
chr1	44495351	44496066	25	44495805
chr1	44496071	44496290	19	44496260
chr1	44513181	44514331	218	44514078
chr1	44514336	44514961	56	44514613
chr1	44514966	44516301	229	44515698
chr1	44525306	44526126	66	44525790
chr1	44526131	44527001	96	44526803
chr1	44620116	44620836	84	44620528
chr1	44620841	44621445	78	44621038
chr1	44793271	44794260	111	44793718
chr1	44888961	44889940	22	44889378
chr1	44950786	44951331	34	44951023
chr1	44951336	44952025	100	44951533
chr1	44980811	44981755	31	44981348
chr1	45023116	45024200	55	45023578
chr1	45042091	45043100	97	45042590
chr1	45137911	45138425	38	45138148
chr1	45139881	45140646	116	45140413
chr1	45140651	45140995	14	45140800
chr1	45142436	45142731	12	45142518
chr1	45142736	45143240	36	45142978
chr1	45172756	45173310	24	45173013
chr1	45186986	45187551	46	45187400
chr1	45187556	45188115	106	45187855
chr1	45192521	45193140	32	45192798
chr1	45195941	45196821	54	45196538
chr1	45196826	45197410	50	45197003
chr1	45204636	45205081	25	45204960
chr1	45205086	45205790	61	45205343
chr1	45259161	45259716	94	45259398
chr1	45265276	45265661	30	45265573
chr1	45265666	45266265	71	45265953
chr1	45272431	45273326	45	45273030
chr1	45273331	45273891	26	45273520
chr1	45274746	45275221	67	45274975
chr1	45275636	45276365	40	45276015
chr1	45285061	45286040	28	45285633
chr1	45452011	45452690	28	45452510
chr1	45477316	45477966	33	45477775
chr1	45681676	45682465	60	45681943
chr1	45712286	45713110	44	45712613
chr1	45738371	45739230	30	45738743
chr1	45769046	45769670	42	45769293
chr1	45814376	45815221	114	45814990
chr1	45815226	45815580	15	45815390
chr1	45859246	45860175	72	45859628
chr1	45860546	45861250	47	45860875
chr1	45956736	45957625	23	45957170
chr1	45965551	45966160	37	45965833
chr1	45987341	45987971	26	45987658
chr1	46023081	46023615	33	46023358
chr1	46067481	46068195	18	46067753
chr1	46120386	46121045	20	46120723
chr1	46153826	46154585	25	46154298
chr1	46357896	46358511	44	46358255
chr1	46417751	46418430	52	46417958
chr1	46504971	46505890	170	46505373
chr1	46537251	46537991	38	46537708
chr1	46600341	46601031	65	46600760
chr1	46601036	46601395	20	46601348
chr1	46640176	46640740	25	46640370
chr1	46645616	46646250	53	46645983
chr1	46646826	46647306	32	46647120
chr1	46647311	46647675	18	46647368
chr1	46648546	46649650	128	46649058
chr1	46799126	46799661	39	46799468
chr1	46804921	46805316	36	46805115
chr1	46805321	46805575	16	46805378
chr1	46849356	46849976	36	46849783
chr1	46867706	46868425	36	46868023
chr1	46971986	46972680	42	46972188
chr1	46982286	46983230	39	46982845
chr1	46987311	46987746	18	46987540
chr1	46987751	46988955	186	46988030
chr1	46992401	46993220	34	46992755
chr1	46994751	46995370	45	46995128
chr1	47005241	47006081	120	47005805
chr1	47069871	47070510	23	47070105
chr1	47077256	47077960	23	47077520
chr1	47108806	47109510	37	47109143
chr1	47184636	47185425	60	47184955
chr1	47214931	47215561	149	47215300
chr1	47215566	47215856	31	47215690
chr1	47215861	47216420	36	47215980
chr1	47222761	47223306	36	47223058
chr1	47223311	47223945	18	47223563
chr1	47272061	47272371	23	47272283
chr1	47272376	47273025	33	47272563
chr1	47322451	47323041	22	47322788
chr1	47323046	47324015	57	47323413
chr1	47363356	47364051	75	47363805
chr1	47413156	47413940	48	47413458
chr1	47478591	47479625	37	47479113
chr1	47495751	47496611	23	47496270
chr1	47496616	47497166	44	47496870
chr1	47497171	47497410	11	47497360
chr1	47499236	47499876	53	47499638
chr1	47534861	47535595	80	47535148
chr1	47573251	47574215	52	47573798
chr1	47595371	47596305	54	47595793
chr1	47644741	47645300	43	47645045
chr1	47645451	47646840	98	47646273
chr1	47647321	47648345	134	47647798
chr1	47655436	47656530	224	47655973
chr1	47719426	47720305	54	47719823
chr1	47728431	47729175	33	47728798
chr1	47779731	47780515	25	47780105
chr1	47791036	47791935	79	47791390
chr1	47795661	47796470	120	47796008
chr1	47873051	47873535	32	47873248
chr1	47874886	47875470	22	47875053
chr1	47943116	47943631	52	47943325
chr1	47943636	47943865	13	47943815
chr1	47989861	47990615	42	47990230
chr1	48026996	48027875	28	48027330
chr1	48035221	48035960	23	48035638
chr1	48112386	48113030	21	48112573
chr1	48115441	48116371	92	48116048
chr1	48169336	48170290	42	48169813
chr1	48182991	48183545	27	48183268
chr1	48193791	48194810	102	48194295
chr1	48228976	48230180	88	48229533
chr1	48262141	48262886	105	48262553
chr1	48262891	48263115	13	48262928
chr1	48399956	48400670	25	48400305
chr1	48407311	48407940	55	48407730
chr1	48456581	48457505	28	48457113
chr1	48471871	48472395	74	48472118
chr1	48472481	48473405	38	48472930
chr1	48483046	48484060	136	48483628
chr1	48484141	48484981	75	48484688
chr1	48484986	48486005	67	48485578
chr1	48491866	48492550	36	48492100
chr1	48497191	48497915	41	48497485
chr1	48509191	48509835	58	48509480
chr1	48518096	48518810	28	48518480
chr1	48534936	48535601	52	48535398
chr1	48535606	48536266	203	48535925
chr1	48559391	48560030	23	48559623
chr1	48574161	48574981	37	48574503
chr1	48574986	48575500	18	48575263
chr1	48580381	48580736	14	48580575
chr1	48580741	48581320	36	48580928
chr1	48667461	48668316	85	48667880
chr1	48668321	48668545	11	48668505
chr1	48989256	48989700	29	48989453
chr1	49137101	49137860	26	49137468
chr1	49140316	49140705	26	49140510
chr1	49297186	49298050	59	49297523
chr1	49318591	49319181	56	49318880
chr1	49324941	49325755	44	49325323
chr1	49334896	49335620	35	49335270
chr1	49341811	49342395	19	49342075
chr1	49344026	49344756	155	49344333
chr1	49397096	49397910	29	49397458
chr1	49432096	49432670	24	49432450
chr1	49763236	49763826	36	49763638
chr1	49763831	49764495	40	49764115
chr1	49817186	49817996	64	49817685
chr1	50193921	50194450	20	50194253
chr1	50436661	50437275	62	50436923
chr1	50622241	50622721	32	50622513
chr1	51069016	51069886	80	51069463
chr1	51086381	51086611	12	51086578
chr1	51086616	51087340	58	51086843
chr1	51240366	51241065	45	51240713
chr1	51434136	51434660	27	51434368
chr1	51631231	51632241	71	51631838
chr1	51635786	51636595	134	51636228
chr1	51640746	51641425	28	51641160
chr1	51779586	51780645	175	51780133
chr1	52009456	52009946	29	52009745
chr1	52023911	52024975	57	52024483
chr1	52033116	52033985	87	52033518
chr1	52035251	52036100	44	52035630
chr1	52102591	52103430	46	52102913
chr1	52108291	52108970	25	52108560
chr1	52110131	52110885	100	52110388
chr1	52126666	52127450	33	52126975
chr1	52152041	52152760	36	52152283
chr1	52155811	52156281	65	52156058
chr1	52156286	52157170	242	52156483
chr1	52159001	52159840	26	52159365
chr1	52162721	52163575	56	52163078
chr1	52202141	52203205	54	52202708
chr1	52215546	52216326	116	52216058
chr1	52216331	52217100	85	52216528
chr1	52344221	52345290	160	52344585
chr1	52361621	52362436	61	52362058
chr1	52362441	52362921	27	52362745
chr1	52363146	52363966	146	52363568
chr1	52363971	52364331	43	52364123
chr1	52402106	52402790	36	52402298
chr1	52434986	52435725	46	52435250
chr1	52467941	52468660	36	52468258
chr1	52507396	52507901	31	52507605
chr1	52508511	52509126	33	52508808
chr1	52521186	52521806	31	52521458
chr1	52605446	52605866	69	52605663
chr1	52605871	52606231	21	52606028
chr1	52606236	52606485	13	52606298
chr1	52674936	52675696	42	52675195
chr1	52675701	52676310	86	52675958
chr1	52704046	52704596	100	52704268
chr1	52795961	52796376	42	52796175
chr1	52833866	52834351	54	52834200
chr1	52834356	52835490	162	52834763
chr1	52926161	52926766	108	52926558
chr1	52926771	52927030	18	52926810
chr1	53020001	53020311	14	53020198
chr1	53020316	53021005	40	53020608
chr1	53022381	53023175	41	53022913
chr1	53040121	53040935	61	53040475
chr1	53124371	53124966	33	53124640
chr1	53124971	53125800	61	53125238
chr1	53128056	53128866	94	53128628
chr1	53131091	53131970	25	53131500
chr1	53166321	53167010	41	53166525
chr1	53209851	53210310	33	53210045
chr1	53405266	53406245	116	53405675
chr1	53480396	53480876	32	53480608
chr1	53513286	53513950	63	53513553
chr1	53611571	53612625	88	53612078
chr1	53661881	53662690	51	53662423
chr1	53673151	53674005	38	53673663
chr1	53758741	53759315	32	53759013
chr1	53760061	53760605	22	53760415
chr1	53791351	53792525	62	53791828
chr1	53847431	53848040	21	53847638
chr1	54007446	54007766	14	54007638
chr1	54007771	54008440	54	54007968
chr1	54187706	54188181	29	54187938
chr1	54253256	54253780	25	54253565
chr1	54304046	54304730	29	54304363
chr1	54354041	54355136	20	54354678
chr1	54355141	54356475	137	54355538
chr1	54362231	54362551	17	54362460
chr1	54362556	54362955	22	54362765
chr1	54372901	54373590	24	54373228
chr1	54403646	54404331	92	54404003
chr1	54481866	54482006	12	54481883
chr1	54482011	54482660	21	54482405
chr1	54518106	54518701	22	54518505
chr1	54518706	54519535	64	54518928
chr1	54741011	54741700	47	54741210
chr1	54752621	54753660	45	54753148
chr1	54873096	54873626	28	54873395
chr1	54954226	54954836	19	54954558
chr1	54954841	54955550	34	54955140
chr1	55007651	55008081	22	55007868
chr1	55008086	55008586	34	55008340
chr1	55009721	55010355	72	55009913
chr1	55029716	55030416	27	55030168
chr1	55033426	55034120	73	55033840
chr1	55034631	55036005	171	55035273
chr1	55095846	55096510	47	55096083
chr1	55181936	55182471	35	55182268
chr1	55230031	55230676	38	55230360
chr1	55264471	55264866	15	55264783
chr1	55264871	55265270	22	55264993
chr1	55316361	55317120	77	55316650
chr1	55321981	55322735	55	55322293
chr1	55347861	55348531	47	55348308
chr1	55349351	55350125	22	55349688
chr1	55351801	55352610	65	55352170
chr1	55370906	55371655	54	55371283
chr1	55388521	55389286	35	55388998
chr1	55411111	55411810	59	55411323
chr1	55418601	55419120	26	55418838
chr1	55421021	55421795	41	55421275
chr1	55436891	55437676	32	55437338
chr1	55438776	55439291	49	55439023
chr1	55439296	55439500	13	55439490
chr1	55605951	55606946	148	55606443
chr1	55660881	55661795	120	55661248
chr1	55672876	55673875	72	55673328
chr1	55701101	55702050	32	55701628
chr1	55728171	55729095	107	55728648
chr1	55742916	55743725	24	55743385
chr1	55771186	55772140	64	55771613
chr1	55774526	55775505	91	55774928
chr1	55776146	55776851	158	55776448
chr1	55776856	55777115	13	55777050
chr1	55819416	55820340	43	55819890
chr1	55834981	55836085	71	55835368
chr1	55840441	55841335	53	55840935
chr1	55894336	55895446	273	55895083
chr1	55895451	55895956	41	55895573
chr1	55907021	55907745	31	55907315
chr1	55908851	55910065	93	55909428
chr1	55912911	55913680	31	55913313
chr1	55932021	55932470	21	55932265
chr1	55938111	55938991	99	55938673
chr1	55939501	55940635	121	55940008
chr1	55946826	55947610	51	55947085
chr1	55997051	55998085	64	55997553
chr1	56046226	56047116	42	56046793
chr1	56055306	56056015	18	56055733
chr1	56091711	56092710	63	56092205
chr1	56097071	56097631	27	56097333
chr1	56097636	56098585	104	56097883
chr1	56182676	56183196	27	56182930
chr1	56184321	56185505	226	56184718
chr1	56189906	56190691	40	56190338
chr1	56190911	56191650	54	56191235
chr1	56192596	56193240	21	56192848
chr1	56247456	56248135	35	56247730
chr1	56292806	56293561	183	56293258
chr1	56293566	56294525	112	56294013
chr1	56314561	56315075	31	56314755
chr1	56522021	56523015	40	56522478
chr1	56528316	56529005	49	56528500
chr1	56530226	56531100	47	56530578
chr1	56534306	56535115	20	56534795
chr1	56545561	56546470	127	56546073
chr1	56590981	56591461	44	56591208
chr1	56656681	56657041	25	56656840
chr1	56657046	56657511	44	56657285
chr1	56665941	56666646	110	56666375
chr1	56667606	56668346	65	56668088
chr1	56668351	56668685	18	56668495
chr1	56721096	56721815	21	56721433
chr1	56842276	56842835	36	56842560
chr1	56890681	56890951	16	56890898
chr1	56890956	56891471	22	56891080
chr1	56913286	56914041	53	56913660
chr1	56914426	56915425	175	56914843
chr1	56921941	56923260	177	56922628
chr1	56923416	56924096	45	56923900
chr1	56935536	56936096	144	56935850
chr1	56936101	56936455	14	56936243
chr1	56956886	56957141	13	56957085
chr1	56957146	56957521	37	56957333
chr1	56972446	56973271	37	56973028
chr1	57142026	57143095	152	57142538
chr1	57154016	57154501	30	57154305
chr1	57154506	57154815	14	57154615
chr1	57297611	57297921	13	57297810
chr1	57297926	57298550	40	57298128
chr1	57363171	57364105	156	57363538
chr1	57367326	57368105	37	57367605
chr1	57469131	57469655	73	57469308
chr1	57597226	57597666	26	57597533
chr1	57597671	57598250	30	57597835
chr1	57745606	57746610	90	57746068
chr1	57876851	57877355	27	57877160
chr1	57954926	57955860	25	57955478
chr1	58102671	58103500	96	58102943
chr1	58140296	58141100	35	58140680
chr1	58297071	58298035	110	58297495
chr1	58308911	58310021	158	58309730
chr1	58310506	58311415	73	58310868
chr1	58326586	58326951	15	58326810
chr1	58326956	58327425	47	58327113
chr1	58332606	58333120	19	58332858
chr1	58621116	58621795	40	58621418
chr1	58628481	58629290	45	58628845
chr1	58860911	58861660	30	58861238
chr1	58899006	58899396	28	58899193
chr1	59011851	59012146	14	59011978
chr1	59012151	59012775	36	59012475
chr1	59042606	59043306	53	59043100
chr1	59043311	59043630	12	59043435
chr1	59049371	59050171	135	59049968
chr1	59050176	59050995	94	59050428
chr1	59058171	59058830	51	59058428
chr1	59083636	59084471	65	59084158
chr1	59092591	59093286	44	59093040
chr1	59192761	59193765	61	59193278
chr1	59204301	59205215	39	59204753
chr1	59218246	59219050	19	59218663
chr1	59220716	59221855	44	59221353
chr1	59245326	59246400	50	59245893
chr1	59249426	59250181	41	59249968
chr1	59250516	59251311	48	59250955
chr1	59251316	59252035	34	59251513
chr1	59276861	59277491	32	59277293
chr1	59279801	59280551	65	59280083
chr1	59280556	59281151	19	59280975
chr1	59281156	59281826	21	59281485
chr1	59283616	59284405	27	59283960
chr1	59290541	59291205	24	59290890
chr1	59314261	59315290	111	59314710
chr1	59346926	59347930	74	59347385
chr1	59348766	59349695	100	59349140
chr1	59354241	59355326	181	59354783
chr1	59369061	59369246	14	59369103
chr1	59369251	59369990	39	59369618
chr1	59374246	59374811	14	59374663
chr1	59374816	59375595	138	59375093
chr1	59386916	59387650	130	59387138
chr1	59387696	59388685	35	59388210
chr1	59393116	59394075	39	59393583
chr1	59397131	59397956	246	59397628
chr1	59397961	59398176	11	59398058
chr1	59398181	59398996	121	59398600
chr1	59399001	59399725	18	59399455
chr1	59481416	59482055	37	59481630
chr1	59485631	59486305	22	59486033
chr1	59492511	59492736	11	59492558
chr1	59492741	59493370	35	59493045
chr1	59509346	59510120	39	59509598
chr1	59537331	59538026	71	59537830
chr1	59538031	59538401	43	59538125
chr1	59572801	59573625	24	59573430
chr1	59601796	59602915	69	59602388
chr1	59604876	59605590	35	59605073
chr1	59608646	59609485	40	59609025
chr1	59616356	59616471	11	59616363
chr1	59616476	59617671	183	59616968
chr1	59617676	59617785	13	59617700
chr1	59622286	59622966	52	59622673
chr1	59639266	59639965	29	59639595
chr1	59651176	59651646	30	59651358
chr1	59660316	59660890	50	59660493
chr1	59755611	59756321	46	59756010
chr1	59758256	59758900	28	59758450
chr1	59761976	59763165	25	59762708
chr1	59798971	59799780	25	59799373
chr1	59840981	59841401	25	59841188
chr1	59888356	59889085	39	59888803
chr1	59892816	59893375	22	59893090
chr1	59910641	59911191	29	59910963
chr1	59920766	59921320	43	59921030
chr1	59949296	59950291	119	59949940
chr1	59952786	59953570	25	59953233
chr1	59964291	59964746	31	59964568
chr1	59964751	59965276	34	59965080
chr1	59965281	59965661	23	59965493
chr1	59965666	59965945	15	59965798
chr1	59967751	59968535	32	59968070
chr1	60015106	60016195	153	60015753
chr1	60061791	60062711	52	60062350
chr1	60062716	60062915	17	60062868
chr1	60138461	60139040	20	60138753
chr1	60139541	60140071	47	60139733
chr1	60140076	60140671	116	60140353
chr1	60140676	60140995	11	60140873
chr1	60171336	60172140	41	60171685
[truncated: 75,968 more rows]
