# Supplementary material for: STAT3 acts through pre-existing nucleosome-depleted regions bound by FOS during an epigenetic switch linking inflammation to cancer
Source: Epigenetics Chromatin. 2015 Feb 14;8:7. doi: 10.1186/1756-8935-8-7 (PMC4362815; doi:10.1186/1756-8935-8-7)
Supplement: Supplementary file 5 — Additional file 5: MCF10A-ER-Src STAT3 ChIP-Seq 12-h TAM. Genomic locations of all STAT3 genomic binding sites, at a significance P value ≤1e − 09, discovered by ChIP-Seq in MCF10A-ER-Src cells treated with tamoxifen for 12 h. (XLS 2 MB) [file 13072_2014_351_MOESM5_ESM.xls]

## Sheet: ER-Src_STAT3_peaks_12h TAM
MCF10A-ER-Src STAT3 ChIP-Seq peaks (p-value <=1e-09)					(hg19)
chr	start	end	reads	summit coordinate
chr1	32286	32566	18	32483
chr1	32571	33651	124	33208
chr1	33656	33891	21	33720
chr1	33896	34291	22	34090
chr1	34296	34996	43	34748
chr1	35001	35495	18	35058
chr1	139776	140121	12	139975
chr1	140126	140666	44	140308
chr1	140671	140800	15	140695
chr1	143741	144301	114	144063
chr1	144306	144535	22	144343
chr1	157331	158120	50	157640
chr1	242626	243221	55	242888
chr1	243226	243500	18	243265
chr1	319456	319641	12	319468
chr1	319646	320166	20	319868
chr1	320171	320561	63	320365
chr1	320566	320641	29	320585
chr1	320646	320961	36	320755
chr1	320966	321295	13	321158
chr1	322661	323111	32	323023
chr1	323116	324136	68	323593
chr1	324141	324415	18	324178
chr1	419181	419701	14	419478
chr1	419706	420606	30	420233
chr1	420611	421131	26	420875
chr1	421136	422091	99	421483
chr1	422096	422465	15	422253
chr1	422596	423236	17	423028
chr1	423241	424031	60	423678
chr1	424036	424876	269	424493
chr1	424881	425406	17	425348
chr1	425411	425805	16	425563
chr1	558636	558861	12	558670
chr1	558866	559206	16	559075
chr1	559211	559736	16	559553
chr1	559741	560581	268	560153
chr1	560586	561231	58	560930
chr1	561236	562005	16	561580
chr1	562131	562476	15	562350
chr1	562481	562776	19	562705
chr1	562781	563466	97	563120
chr1	563471	563991	25	563725
chr1	563996	565591	401	565088
chr1	565596	566951	415	566318
chr1	566956	568581	382	567438
chr1	568586	569096	314	568973
chr1	569101	570791	333	569468
chr1	570796	571361	16	571063
chr1	577861	578670	51	578150
chr1	665211	666326	79	666028
chr1	666331	666970	28	666550
chr1	668671	669026	21	668873
chr1	669031	669341	73	669233
chr1	669346	669636	69	669395
chr1	669641	669881	22	669818
chr1	669886	670380	24	670003
chr1	671691	671946	12	671873
chr1	671951	672471	25	672280
chr1	672476	673121	99	672843
chr1	673126	673791	39	673418
chr1	673796	673960	11	673958
chr1	675386	675841	35	675695
chr1	675846	675886	29	675865
chr1	675891	676281	59	676085
chr1	676286	676786	20	676583
chr1	676791	676990	12	676983
chr1	679261	680021	128	679783
chr1	692986	693836	50	693468
chr1	713641	713781	12	713723
chr1	713786	714496	52	714238
chr1	714551	715255	17	715063
chr1	802736	803361	138	803085
chr1	804396	804976	35	804755
chr1	833426	834180	29	833928
chr1	875511	876131	21	875905
chr1	901491	902100	23	901708
chr1	957061	957691	44	957420
chr1	999176	1000160	50	999668
chr1	1014411	1014756	15	1014550
chr1	1014761	1015226	55	1014953
chr1	1070651	1071100	35	1070918
chr1	1200221	1200596	21	1200398
chr1	1310436	1311185	23	1310863
chr1	1317476	1318515	192	1317958
chr1	1333436	1334150	34	1333670
chr1	1368521	1369040	22	1368708
chr1	1510576	1511015	23	1510773
chr1	1590306	1591185	31	1590783
chr1	1593751	1594556	87	1594070
chr1	1617531	1618311	50	1617868
chr1	1624321	1625330	58	1624763
chr1	1626371	1626870	23	1626660
chr1	1655521	1656411	29	1656100
chr1	1659636	1660780	99	1659958
chr1	1672311	1673135	52	1672560
chr1	1677601	1678566	59	1678028
chr1	1678686	1679100	21	1678890
chr1	1695436	1696280	44	1695855
chr1	1859391	1859965	37	1859588
chr1	2071316	2071985	24	2071670
chr1	2130001	2130516	98	2130308
chr1	2130571	2131230	56	2130863
chr1	2143866	2144391	24	2144153
chr1	2144396	2144710	17	2144623
chr1	2158896	2159505	66	2159315
chr1	2165651	2166595	45	2166110
chr1	2221846	2222790	167	2222320
chr1	2321781	2322385	123	2321998
chr1	2425451	2426245	177	2425908
chr1	2585021	2585796	21	2585553
chr1	2585801	2586431	21	2585995
chr1	2586436	2587026	18	2586940
chr1	2587031	2587281	17	2587078
chr1	2587286	2587771	18	2587498
chr1	2587776	2588166	24	2587968
chr1	2588171	2588481	23	2588265
chr1	2588486	2589366	20	2588925
chr1	2589371	2589976	20	2589620
chr1	2589981	2590625	19	2590068
chr1	2592076	2592326	13	2592113
chr1	2592331	2592956	24	2592758
chr1	2592961	2593341	24	2593145
chr1	2593346	2593661	24	2593448
chr1	2593666	2594481	29	2594025
chr1	2594486	2595240	19	2594683
chr1	2595331	2595921	15	2595738
chr1	2595926	2596381	16	2596143
chr1	2596386	2596941	16	2596585
chr1	2596946	2597496	22	2597115
chr1	2597501	2597961	25	2597760
chr1	2597966	2598316	24	2598063
chr1	2598321	2599096	25	2598898
chr1	2599101	2599855	19	2599293
chr1	2599946	2600536	15	2600355
chr1	2600541	2601001	16	2600828
chr1	2601006	2601561	17	2601203
chr1	2601566	2602236	24	2601988
chr1	2602241	2602576	25	2602378
chr1	2602581	2602891	23	2602675
chr1	2602896	2603771	21	2603338
chr1	2603776	2604386	20	2604188
chr1	2604391	2604741	19	2604478
chr1	2604746	2604860	11	2604845
chr1	2605121	2605716	15	2605533
chr1	2605721	2606176	16	2605973
chr1	2606181	2606891	26	2606658
chr1	2606896	2607546	23	2607330
chr1	2607551	2608426	24	2607973
chr1	2608431	2609041	20	2608843
chr1	2609046	2609391	20	2609135
chr1	2609396	2609951	17	2609593
chr1	2609956	2610626	24	2610378
chr1	2610631	2610966	25	2610768
chr1	2610971	2611281	23	2611065
chr1	2611286	2612161	24	2611705
chr1	2612166	2612776	20	2612578
chr1	2612781	2613491	16	2613050
chr1	2613496	2614221	20	2614023
chr1	2614226	2614815	19	2614473
chr1	3229406	3230485	107	3229925
chr1	3233041	3233615	34	3233355
chr1	3369701	3370165	31	3369893
chr1	3384861	3385295	30	3385045
chr1	3389836	3390830	130	3390298
chr1	3420691	3421155	58	3420913
chr1	3456366	3457096	88	3456890
chr1	3463811	3464440	35	3464043
chr1	3628291	3629200	109	3628718
chr1	3633346	3633826	53	3633680
chr1	3633831	3634360	36	3634058
chr1	4663296	4663870	40	4663638
chr1	4710416	4711230	27	4710783
chr1	4719246	4719830	30	4719518
chr1	4726396	4727660	46	4726910
chr1	4728626	4729116	27	4729028
chr1	4729121	4729830	22	4729418
chr1	4750991	4751415	21	4751220
chr1	4762896	4763480	57	4763173
chr1	5022856	5023711	106	5023430
chr1	5484641	5485555	89	5485135
chr1	5488151	5488951	65	5488608
chr1	5682406	5682926	41	5682613
chr1	5708266	5708926	80	5708640
chr1	5708931	5709215	17	5709100
chr1	5712021	5712721	44	5712410
chr1	6176121	6176960	48	6176458
chr1	6217486	6218325	34	6218008
chr1	6259386	6260280	29	6259813
chr1	6279661	6280206	20	6279878
chr1	6280211	6281055	51	6280553
chr1	6294256	6294916	64	6294648
chr1	6333441	6334065	69	6333680
chr1	6361291	6362001	57	6361798
chr1	6362006	6362600	35	6362195
chr1	6403326	6404125	38	6403803
chr1	6423061	6423556	34	6423335
chr1	6423561	6423800	14	6423758
chr1	6427436	6428305	40	6427748
chr1	6445676	6446401	41	6446053
chr1	6446406	6446675	26	6446585
chr1	6464636	6465335	71	6464903
chr1	6472756	6473455	46	6473083
chr1	6475351	6476195	23	6475795
chr1	6482871	6483291	27	6483065
chr1	6483296	6483990	49	6483783
chr1	6531851	6532810	207	6532310
chr1	6548456	6549051	28	6548865
chr1	6549056	6549611	27	6549208
chr1	6551356	6552100	37	6551720
chr1	6660901	6661915	82	6661395
chr1	6669236	6670061	105	6669658
chr1	6803841	6804281	82	6804053
chr1	6822111	6822710	38	6822343
chr1	6844681	6844931	12	6844698
chr1	6844936	6845550	33	6845198
chr1	6913736	6915020	129	6914530
chr1	7086096	7086945	50	7086493
chr1	7169751	7170620	36	7170093
chr1	7283396	7284041	101	7283803
chr1	7315696	7316275	25	7315883
chr1	7322781	7323585	61	7323035
chr1	7325651	7326445	37	7325933
chr1	7341776	7342465	22	7342143
chr1	7359051	7359825	29	7359528
chr1	7360846	7361375	20	7361180
chr1	7394766	7395246	84	7394953
chr1	7439186	7439846	53	7439608
chr1	7461556	7462675	91	7462178
chr1	7609176	7610035	35	7609545
chr1	7953751	7954420	36	7953980
chr1	7999801	8000501	103	8000265
chr1	8000716	8001365	39	8001043
chr1	8063406	8063975	24	8063708
chr1	8064521	8065671	89	8065290
chr1	8077606	8078375	117	8077803
chr1	8080016	8080575	26	8080290
chr1	8100401	8101196	51	8100863
chr1	8105956	8106750	42	8106230
chr1	8107076	8108876	236	8107898
chr1	8116011	8116601	56	8116248
chr1	8121301	8121776	30	8121493
chr1	8130651	8131441	29	8131165
chr1	8135991	8136685	20	8136368
chr1	8137171	8137666	20	8137485
chr1	8137671	8138810	51	8138395
chr1	8143651	8144575	84	8144055
chr1	8149666	8149846	13	8149688
chr1	8149851	8151040	126	8150378
chr1	8156586	8157121	58	8156913
chr1	8157126	8158056	66	8157705
chr1	8193656	8194621	74	8193900
chr1	8197716	8198380	20	8198075
chr1	8201471	8202390	58	8202015
chr1	8214486	8215161	26	8214860
chr1	8215441	8216100	25	8215718
chr1	8234311	8234776	74	8234575
chr1	8234781	8235145	16	8234995
chr1	8242091	8243110	68	8242425
chr1	8254596	8255170	23	8254770
chr1	8257401	8258221	105	8257958
chr1	8262491	8263170	26	8262853
chr1	8264276	8264936	33	8264675
chr1	8271691	8272900	195	8272158
chr1	8278736	8279106	16	8278963
chr1	8279111	8279396	12	8279155
chr1	8279401	8280066	75	8279708
chr1	8284721	8285491	116	8285148
chr1	8285496	8285865	29	8285608
chr1	8318831	8319641	86	8319173
chr1	8319646	8320300	44	8319855
chr1	8323711	8324435	84	8324078
chr1	8345016	8345700	25	8345385
chr1	8356256	8356906	28	8356668
chr1	8454536	8455540	88	8455143
chr1	8456726	8457511	43	8457063
chr1	8585641	8586401	23	8586148
chr1	8600146	8601151	86	8600828
chr1	8601156	8601420	12	8601343
chr1	8604846	8605011	14	8604890
chr1	8605016	8605805	27	8605300
chr1	8720291	8721100	23	8720683
chr1	8721466	8722620	40	8721945
chr1	8728091	8728666	76	8728405
chr1	8728671	8728935	13	8728828
chr1	8734981	8735725	33	8735255
chr1	8761151	8761995	20	8761540
chr1	8857001	8857831	106	8857478
chr1	8872746	8873760	72	8873215
chr1	8878201	8879050	22	8878753
chr1	8930986	8931796	53	8931458
chr1	8933621	8934410	97	8933868
chr1	8937836	8938636	57	8938103
chr1	8938641	8939245	61	8938855
chr1	8939246	8939771	19	8939523
chr1	8939936	8940476	45	8940213
chr1	8949141	8949856	15	8949538
chr1	8949861	8951210	76	8950488
chr1	8956711	8957500	38	8956988
chr1	8959501	8960705	268	8960158
chr1	8963606	8963861	12	8963778
chr1	8963866	8964505	46	8964135
chr1	8971276	8971421	11	8971295
chr1	8971491	8972110	27	8971708
chr1	9033846	9034786	98	9034453
chr1	9034791	9035230	44	9034883
chr1	9043721	9044326	70	9043955
chr1	9045786	9046740	74	9046443
chr1	9137971	9138666	73	9138145
chr1	9138671	9139175	22	9138840
chr1	9170511	9171170	82	9170898
chr1	9223551	9224486	55	9224178
chr1	9288626	9289196	39	9288913
chr1	9293061	9293846	181	9293593
chr1	9293946	9294755	30	9294350
chr1	9295146	9295631	62	9295398
chr1	9338241	9338820	24	9338420
chr1	9349086	9349511	21	9349268
chr1	9349516	9350830	83	9350408
chr1	9362796	9363925	106	9363328
chr1	9375391	9376236	177	9375908
chr1	9376241	9376705	21	9376438
chr1	9377211	9377446	11	9377250
chr1	9377451	9378835	171	9378133
chr1	9380966	9381271	20	9381193
chr1	9381276	9382080	95	9381578
chr1	9391441	9392430	167	9391763
chr1	9488756	9489435	23	9489063
chr1	9497911	9499345	188	9498655
chr1	9704526	9705181	38	9704913
chr1	9719351	9719790	27	9719548
chr1	9731321	9731905	36	9731578
chr1	9774336	9775115	26	9774785
chr1	9788441	9789015	24	9788680
chr1	9826571	9827480	51	9826908
chr1	9834711	9835500	47	9834955
chr1	9885411	9886130	21	9885775
chr1	9912371	9912891	49	9912610
chr1	9950356	9950916	50	9950578
chr1	9951026	9951780	26	9951340
chr1	9953191	9953775	32	9953503
chr1	9958646	9958931	12	9958843
chr1	9958936	9959386	43	9959145
chr1	10002671	10003570	28	10003083
chr1	10078521	10079080	22	10078758
chr1	10143131	10143700	28	10143413
chr1	10271356	10271975	28	10271653
chr1	10311696	10312295	25	10311975
chr1	10447871	10448495	21	10448248
chr1	10463491	10464430	75	10464068
chr1	10475366	10475995	36	10475563
chr1	10519051	10519785	52	10519308
chr1	10532406	10532911	39	10532705
chr1	10555716	10556490	25	10556223
chr1	10570251	10571006	50	10570758
chr1	10571011	10571436	24	10571200
chr1	10588331	10589175	18	10588688
chr1	10695186	10696096	33	10695823
chr1	10784086	10784655	39	10784323
chr1	10790976	10791720	35	10791250
chr1	10863971	10864426	24	10864248
chr1	10958306	10958841	55	10958608
chr1	10960066	10960216	11	10960083
chr1	10960221	10960786	33	10960565
chr1	10960791	10961525	21	10960988
chr1	11218471	11219350	66	11218960
chr1	11544016	11544670	30	11544245
chr1	11623631	11624405	66	11624048
chr1	11628611	11629175	25	11628875
chr1	11740766	11741795	58	11741250
chr1	11788126	11788650	59	11788433
chr1	11790326	11790970	20	11790710
chr1	11795816	11796176	18	11795990
chr1	11796181	11798030	182	11797178
chr1	11806091	11806725	59	11806343
chr1	11847521	11848205	43	11847813
chr1	11850486	11851660	266	11851083
chr1	11863426	11864320	25	11863733
chr1	11864916	11865356	21	11865110
chr1	11865361	11865771	19	11865620
chr1	11865776	11866381	81	11866085
chr1	11866386	11866660	12	11866633
chr1	11953266	11953835	49	11953450
chr1	11967636	11968151	21	11968033
chr1	11968156	11969115	55	11968418
chr1	11969561	11970360	22	11969855
chr1	12039816	12040655	56	12040083
chr1	12041561	12042225	23	12041845
chr1	12079106	12079835	151	12079408
chr1	12127776	12128400	71	12128130
chr1	12135681	12136175	24	12135935
chr1	12159496	12160076	39	12159710
chr1	12191706	12192811	169	12192358
chr1	12192816	12193600	54	12193105
chr1	12199601	12200360	46	12200115
chr1	12203586	12204296	134	12203853
chr1	12225296	12225810	35	12225618
chr1	12292116	12292821	89	12292503
chr1	12496956	12497621	70	12497245
chr1	12507871	12508301	47	12508103
chr1	12537996	12538756	47	12538458
chr1	12540336	12541480	116	12540963
chr1	12548691	12549465	60	12548918
chr1	12561336	12562111	101	12561883
chr1	12562461	12562850	29	12562655
chr1	12609681	12610550	49	12610085
chr1	12632391	12632990	32	12632650
chr1	12633541	12634375	64	12634018
chr1	12664166	12664775	71	12664548
chr1	12752936	12753376	49	12753163
chr1	12753381	12753670	11	12753428
chr1	12768901	12769775	19	12769213
chr1	12870996	12871546	60	12871255
chr1	12871556	12871780	15	12871728
chr1	12963501	12964415	71	12963878
chr1	13402741	13403735	75	13403355
chr1	13623541	13624530	75	13624153
chr1	13913481	13914790	78	13914048
chr1	13915291	13916030	53	13915583
chr1	13916691	13917531	130	13917183
chr1	13919636	13921040	196	13920258
chr1	13926371	13927065	63	13926673
chr1	13929991	13930880	33	13930485
chr1	13931261	13932400	238	13931853
chr1	13933091	13934095	49	13933643
chr1	13944091	13944750	53	13944470
chr1	13946001	13946946	89	13946543
chr1	13949621	13950250	64	13949945
chr1	13955156	13955696	46	13955408
chr1	13977571	13978440	84	13978025
chr1	13990521	13991366	27	13991070
chr1	14010076	14010386	13	14010183
chr1	14010391	14011281	248	14010963
chr1	14050016	14050935	84	14050493
chr1	14093361	14094025	24	14093688
chr1	14226311	14226940	29	14226558
chr1	14275126	14275881	58	14275563
chr1	14381596	14382625	41	14382100
chr1	14439631	14440295	28	14440093
chr1	14444146	14444845	31	14444428
chr1	14445086	14445635	31	14445438
chr1	14447331	14447925	69	14447623
chr1	14457781	14458605	27	14458195
chr1	14462746	14463261	23	14463075
chr1	14463266	14463846	194	14463613
chr1	14463851	14464321	91	14464123
chr1	14464326	14465325	104	14464758
chr1	14609211	14609831	49	14609573
chr1	14646801	14647541	177	14647178
chr1	14647941	14648690	46	14648200
chr1	14698506	14699066	44	14698808
chr1	14767706	14768415	34	14768023
chr1	14843471	14844690	156	14844033
chr1	14846311	14846905	31	14846673
chr1	14847011	14848125	66	14847508
chr1	14848466	14849745	181	14849028
chr1	14852646	14853250	30	14852968
chr1	14881286	14882195	95	14881870
chr1	14887301	14888110	41	14887675
chr1	14920471	14920926	42	14920745
chr1	15058161	15058946	36	15058638
chr1	15058951	15059301	25	15059148
chr1	15059306	15060001	227	15059738
chr1	15060006	15060590	33	15060193
chr1	15068531	15069435	75	15068973
chr1	15103871	15104581	42	15104305
chr1	15272991	15273795	43	15273513
chr1	15280531	15281190	24	15280903
chr1	15294756	15295715	99	15295208
chr1	15378091	15378766	32	15378583
chr1	15390701	15391126	82	15390895
chr1	15410036	15410501	44	15410298
chr1	15410506	15410780	17	15410590
chr1	15474916	15475421	29	15475198
chr1	15478511	15479285	51	15478993
chr1	15484761	15486020	125	15485203
chr1	15494876	15495645	22	15495153
chr1	15498946	15499466	35	15499273
chr1	15499471	15499930	23	15499698
chr1	15505206	15506030	93	15505550
chr1	15527006	15527775	65	15527223
chr1	15609236	15609916	61	15609630
chr1	15609921	15610805	82	15610243
chr1	15616871	15617525	25	15617103
chr1	15622021	15622590	43	15622398
chr1	15656291	15657051	128	15656763
chr1	15668241	15669115	33	15668610
chr1	15678626	15679465	47	15679095
chr1	15681061	15681605	34	15681255
chr1	15682376	15683226	200	15682888
chr1	15683231	15683916	78	15683548
chr1	15727086	15727780	37	15727340
chr1	15733626	15734321	76	15733943
chr1	15742371	15742811	39	15742618
chr1	15743321	15743871	27	15743688
chr1	15743876	15744785	132	15744213
chr1	15745031	15745890	64	15745495
chr1	15790736	15791400	117	15790945
chr1	15810486	15811071	52	15810815
chr1	15841461	15842250	94	15841683
chr1	15851361	15852205	28	15851785
chr1	15852216	15853201	43	15852783
chr1	15853206	15853765	26	15853393
chr1	15943366	15944170	27	15943848
chr1	16004901	16005540	31	16005250
chr1	16006826	16007056	11	16006853
chr1	16007061	16007945	88	16007375
chr1	16029296	16030021	19	16029738
chr1	16030026	16030855	136	16030285
chr1	16091476	16092156	94	16091903
chr1	16092161	16092990	38	16092518
chr1	16114501	16115116	27	16114768
chr1	16121301	16122080	36	16121738
chr1	16122886	16123940	101	16123430
chr1	16125431	16125931	25	16125725
chr1	16125936	16126435	22	16126118
chr1	16156126	16156760	46	16156388
chr1	16157151	16157666	41	16157495
chr1	16162091	16162710	20	16162288
chr1	16175556	16175901	17	16175838
chr1	16175906	16176340	18	16175993
chr1	16176536	16176851	12	16176788
chr1	16176856	16177296	35	16177045
chr1	16209106	16210010	35	16209483
chr1	16249486	16250115	54	16249923
chr1	16275131	16276056	74	16275750
chr1	16276061	16276770	40	16276338
chr1	16279121	16279930	99	16279478
chr1	16311741	16312995	230	16312293
chr1	16339061	16339700	34	16339373
chr1	16402146	16402376	11	16402315
chr1	16402381	16402966	31	16402665
chr1	16449131	16449845	21	16449565
chr1	16471551	16472425	38	16471913
chr1	16481361	16481830	33	16481620
chr1	16482356	16483096	24	16482638
chr1	16483101	16483716	111	16483495
chr1	16485246	16486126	200	16485753
chr1	16490476	16491435	69	16491043
chr1	16499411	16499981	24	16499863
chr1	16499986	16500535	28	16500183
chr1	16509526	16510365	46	16509843
chr1	16510801	16511676	85	16511048
chr1	16514261	16514701	17	16514563
chr1	16514706	16515325	39	16514938
chr1	16543656	16544350	72	16544070
chr1	16614121	16614765	23	16614373
chr1	16647611	16648256	44	16647938
chr1	16675211	16675825	29	16675570
chr1	16693251	16693966	29	16693595
chr1	16839166	16839341	12	16839168
chr1	16839346	16841621	170	16840623
chr1	16841626	16842111	24	16841823
chr1	16842116	16842330	13	16842313
chr1	16857911	16858491	55	16858295
chr1	16947296	16948235	55	16947653
chr1	16949481	16949806	13	16949633
chr1	16949811	16950376	68	16950068
chr1	16950381	16950951	47	16950658
chr1	16989786	16990316	19	16990145
chr1	16990321	16990746	23	16990503
chr1	16990751	16991496	27	16991023
chr1	16991501	16991996	21	16991685
chr1	16992001	16994156	146	16993298
chr1	16994161	16994776	23	16994550
chr1	16994781	16994995	11	16994978
chr1	17065696	17066201	24	17065973
chr1	17066206	17068456	147	17067163
chr1	17068461	17068971	21	17068775
chr1	17068976	17069641	25	17069440
chr1	17069646	17070136	28	17069953
chr1	17070141	17070681	19	17070310
chr1	17090276	17091430	154	17090868
chr1	17095976	17096646	34	17096403
chr1	17096651	17097805	79	17096970
chr1	17098891	17099181	11	17098983
chr1	17099186	17100066	146	17099643
chr1	17100071	17100771	32	17100423
chr1	17100776	17101201	18	17100993
chr1	17107231	17108306	223	17107688
chr1	17108311	17108425	14	17108383
chr1	17220956	17221141	12	17221075
chr1	17221146	17221676	20	17221370
chr1	17221681	17222051	30	17221878
chr1	17222056	17223926	133	17222628
chr1	17223931	17224651	19	17224260
chr1	17224656	17225390	22	17224898
chr1	17231061	17231476	33	17231323
chr1	17231481	17231551	25	17231508
chr1	17231556	17231691	24	17231655
chr1	17231696	17232316	34	17231848
chr1	17274931	17275411	36	17275190
chr1	17275416	17276200	48	17275718
chr1	17307921	17308500	40	17308218
chr1	17311056	17311671	106	17311370
chr1	17330191	17330825	34	17330545
chr1	17380336	17381195	44	17380873
chr1	17387881	17388735	33	17388285
chr1	17424191	17424791	70	17424600
chr1	17424796	17425441	105	17425108
chr1	17425446	17426135	50	17425645
chr1	17435231	17435721	53	17435428
chr1	17454746	17455305	60	17455050
chr1	17466616	17467250	45	17466945
chr1	17495086	17495655	35	17495268
chr1	17516381	17517090	33	17516598
chr1	17518506	17519625	141	17519048
chr1	17534471	17535000	64	17534763
chr1	17559286	17560111	32	17559755
chr1	17560116	17560621	64	17560403
chr1	17602981	17603555	44	17603295
chr1	17613536	17614336	71	17614103
chr1	17616086	17616975	69	17616488
chr1	17618526	17619056	23	17618948
chr1	17619061	17619550	29	17619263
chr1	17624346	17625265	66	17624678
chr1	17630346	17631036	39	17630838
chr1	17674496	17674846	26	17674783
chr1	17674851	17675460	63	17675045
chr1	17769596	17770445	50	17770058
chr1	17786511	17787411	110	17786770
chr1	17802236	17802725	22	17802433
chr1	17817986	17818976	54	17818475
chr1	17818981	17819675	57	17819178
chr1	17820561	17821180	26	17820820
chr1	17878121	17878855	23	17878563
chr1	18091781	18092466	45	18092238
chr1	18092471	18092961	57	18092738
chr1	18092966	18093240	11	18093178
chr1	18094761	18095805	204	18095198
chr1	18192761	18193456	78	18193178
chr1	18200406	18201165	34	18200890
chr1	18686516	18687216	36	18686988
chr1	18738461	18739225	21	18738963
chr1	18806796	18807321	43	18807133
chr1	18865546	18866245	38	18865858
chr1	18911386	18911935	21	18911575
chr1	18995046	18995775	27	18995450
chr1	19252681	19253511	37	19253298
chr1	19253516	19254060	99	19253783
chr1	19254226	19254695	31	19254498
chr1	19276926	19277690	28	19277265
chr1	19291841	19292901	140	19292463
chr1	19324786	19325305	29	19325008
chr1	19332421	19332955	28	19332683
chr1	19337291	19338285	138	19337798
chr1	19359861	19360451	20	19360213
chr1	19360456	19361085	34	19360645
chr1	19392741	19393595	71	19393035
chr1	19401031	19401801	38	19401603
chr1	19401806	19402170	15	19401983
chr1	19536691	19537371	23	19537088
chr1	19749276	19750145	66	19749743
chr1	19766701	19767440	64	19767190
chr1	19774801	19775315	20	19775063
chr1	19777211	19778050	67	19777525
chr1	19835211	19836080	140	19835423
chr1	19884646	19885250	17	19884863
chr1	19966371	19967046	30	19966775
chr1	19969291	19970130	184	19969803
chr1	20003071	20003666	50	20003353
chr1	20092066	20092560	117	20092313
chr1	20154901	20155840	51	20155290
chr1	20187326	20188120	19	20187845
chr1	20190211	20191045	102	20190473
chr1	20198426	20199225	52	20198883
chr1	20210671	20211131	37	20210933
chr1	20212056	20213010	42	20212513
chr1	20220546	20221190	37	20220918
chr1	20251596	20252331	95	20252023
chr1	20252961	20253770	78	20253255
chr1	20334661	20335630	49	20335103
chr1	20390391	20390876	36	20390625
chr1	20428916	20429951	295	20429545
chr1	20437081	20437925	42	20437443
chr1	20450646	20451450	25	20451155
chr1	20537526	20537846	19	20537753
chr1	20537851	20538590	28	20538238
chr1	20732611	20733405	59	20732933
chr1	20737636	20738300	37	20737898
chr1	20821286	20822055	23	20821633
chr1	20822536	20823295	108	20822915
chr1	20926456	20927275	52	20926748
chr1	20927986	20928595	35	20928250
chr1	20929321	20929905	30	20929550
chr1	20930146	20930506	22	20930333
chr1	20930566	20931191	66	20930813
chr1	20940326	20940965	30	20940533
chr1	20952896	20953485	49	20953230
chr1	21051236	21052070	18	21051683
chr1	21058741	21059061	11	21058920
chr1	21059066	21059421	21	21059213
chr1	21059426	21060190	42	21059735
chr1	21061816	21062880	92	21062405
chr1	21065401	21066056	29	21065870
chr1	21066061	21066635	26	21066223
chr1	21156036	21156635	42	21156218
chr1	21173586	21174471	167	21174248
chr1	21174476	21175385	28	21174763
chr1	21223076	21223910	125	21223513
chr1	21348506	21349525	94	21348905
chr1	21425581	21426195	33	21425768
chr1	21426801	21427556	142	21427298
chr1	21476056	21476860	20	21476458
chr1	21477216	21477486	18	21477440
chr1	21477491	21477735	19	21477563
chr1	21532381	21532966	28	21532728
chr1	21578436	21579065	26	21578763
chr1	21650756	21651845	33	21651445
chr1	21655696	21656500	24	21655990
chr1	21660616	21661201	28	21661005
chr1	21661206	21661455	13	21661338
chr1	21716081	21716766	99	21716498
chr1	21728356	21728991	53	21728683
chr1	21872426	21873185	88	21872710
chr1	21876606	21877130	29	21876858
chr1	21879181	21879730	27	21879370
chr1	22090996	22091955	20	22091593
chr1	22094806	22095385	23	22094998
chr1	22117686	22118535	90	22118123
chr1	22127506	22128075	38	22127760
chr1	22188366	22189170	55	22188678
chr1	22196146	22196745	46	22196435
chr1	22231191	22231856	37	22231568
chr1	22266001	22266520	22	22266293
chr1	22283261	22284155	76	22283573
chr1	22290181	22291025	33	22290625
chr1	22345481	22346195	36	22345733
chr1	22459031	22459461	36	22459223
chr1	22555871	22556485	52	22556133
chr1	23072441	23073235	45	23072755
chr1	23076656	23077660	29	23077075
chr1	23158441	23158976	45	23158690
chr1	23158981	23159230	15	23159195
chr1	23188226	23189040	38	23188513
chr1	23242951	23243355	30	23243168
chr1	23336931	23337786	49	23337493
chr1	23425906	23426521	15	23426158
chr1	23426526	23427486	123	23426938
chr1	23427491	23428386	29	23427818
chr1	23428391	23428716	23	23428610
chr1	23428721	23429500	49	23428920
chr1	23429621	23430386	48	23430168
chr1	23430391	23430670	11	23430493
chr1	23453296	23453915	37	23453560
chr1	23489801	23490361	44	23490098
chr1	23523361	23523856	76	23523558
chr1	23524711	23525301	28	23524975
chr1	23670561	23671430	61	23670860
chr1	23703626	23704415	37	23704113
chr1	23710646	23711075	22	23710910
chr1	23711201	23711726	23	23711453
chr1	23720626	23721655	75	23721300
chr1	23729341	23729976	22	23729738
chr1	23729981	23731035	162	23730350
chr1	23770386	23771275	152	23770808
chr1	23782536	23783270	49	23782948
chr1	23786966	23787661	51	23787260
chr1	23801696	23802295	21	23801883
chr1	23803786	23804620	54	23804078
chr1	23805431	23806031	60	23805628
chr1	23816191	23816935	22	23816495
chr1	23882201	23882931	24	23882573
chr1	23885726	23886560	45	23886028
chr1	23888766	23889720	63	23889308
chr1	23903536	23904240	26	23903803
chr1	23911836	23912705	72	23912290
chr1	23915406	23916200	21	23915925
chr1	23923301	23924330	53	23923835
chr1	23999796	24000415	18	24000028
chr1	24047131	24047680	28	24047370
chr1	24105936	24106880	39	24106355
chr1	24125926	24126675	57	24126145
chr1	24126901	24127550	42	24127205
chr1	24191621	24192800	77	24192233
chr1	24231266	24231895	30	24231475
chr1	24243326	24243925	31	24243583
chr1	24277711	24278726	35	24278328
chr1	24281511	24282095	36	24281843
chr1	24310766	24311620	26	24311108
chr1	24345026	24345771	37	24345483
chr1	24377951	24378765	82	24378320
chr1	24476301	24476641	12	24476573
chr1	24476646	24476916	13	24476708
chr1	24476921	24477730	25	24477248
chr1	24528381	24529050	46	24528570
chr1	24563121	24563820	26	24563443
chr1	24603621	24603901	11	24603640
chr1	24603906	24604386	37	24604103
chr1	24609566	24610201	27	24610003
chr1	24610206	24611240	134	24610560
chr1	24611616	24612256	29	24612088
chr1	24616311	24617035	76	24616653
chr1	24617211	24618220	43	24617763
chr1	24620406	24620766	13	24620505
chr1	24620771	24621351	113	24621053
chr1	24621356	24621985	28	24621530
chr1	24635961	24636945	75	24636418
chr1	24643456	24644131	56	24643788
chr1	24645451	24646486	34	24646148
chr1	24689111	24690080	85	24689628
chr1	24691461	24692226	46	24691918
chr1	24695541	24696415	86	24695963
chr1	24701391	24701881	29	24701588
chr1	24706151	24707090	85	24706588
chr1	24708246	24709265	127	24708773
chr1	24709791	24710396	18	24710120
chr1	24710726	24711310	30	24710948
chr1	24714381	24714875	78	24714648
chr1	24720236	24720856	83	24720660
chr1	24733106	24733920	36	24733560
chr1	24735906	24736371	45	24736150
chr1	24788521	24789175	42	24788733
chr1	24892696	24893171	26	24892948
chr1	24969186	24969685	24	24969410
chr1	25005116	25005710	42	25005363
chr1	25009976	25010591	145	25010335
chr1	25028771	25029426	118	25029060
chr1	25029431	25029715	15	25029658
chr1	25031051	25031596	20	25031305
chr1	25031601	25032556	117	25032043
chr1	25041436	25042146	163	25041838
chr1	25045171	25045781	31	25045498
chr1	25055266	25056185	40	25055720
chr1	25069806	25071061	121	25070400
chr1	25071066	25072015	73	25071313
chr1	25072411	25073325	119	25072818
chr1	25080501	25081320	24	25080893
chr1	25088591	25089420	37	25088968
chr1	25112536	25113161	126	25112913
chr1	25275676	25276290	26	25275945
chr1	25281346	25282235	106	25281808
chr1	25293086	25293725	29	25293373
chr1	25348726	25349305	34	25348923
chr1	25349336	25349871	24	25349528
chr1	25358551	25359365	35	25358945
chr1	25558796	25559610	44	25559143
chr1	25566001	25566711	50	25566403
chr1	25586256	25587020	34	25586568
chr1	25635421	25635856	44	25635713
chr1	25663821	25664660	24	25664315
chr1	25676966	25677520	31	25677258
chr1	25698146	25698820	24	25698490
chr1	25709221	25710200	127	25709703
chr1	25740961	25741526	38	25741258
chr1	25751761	25752630	34	25752095
chr1	25795636	25796150	27	25795868
chr1	25876006	25876556	17	25876278
chr1	25876561	25877275	72	25876905
chr1	25894866	25895356	34	25895063
chr1	25895361	25895750	15	25895553
chr1	25940001	25940575	26	25940240
chr1	26021111	26022061	140	26021760
chr1	26022066	26023255	220	26022558
chr1	26034151	26035395	186	26034758
chr1	26130661	26131320	91	26130970
chr1	26216821	26217475	22	26217203
chr1	26238381	26239081	76	26238853
chr1	26324421	26325055	20	26324863
chr1	26331976	26332535	40	26332155
chr1	26332566	26333070	25	26332798
chr1	26482121	26482776	38	26482588
chr1	26483146	26483620	25	26483360
chr1	26507976	26508810	54	26508328
chr1	26548796	26549481	83	26549273
chr1	26565016	26565845	29	26565448
chr1	26604766	26605346	33	26605003
chr1	26605351	26605515	16	26605503
chr1	26611106	26611646	40	26611423
chr1	26683661	26684320	40	26683893
chr1	26704156	26704401	17	26704353
chr1	26704406	26705315	174	26704623
chr1	26713831	26714340	34	26714058
chr1	26728326	26728841	46	26728608
chr1	26797171	26797811	73	26797473
chr1	26827326	26828270	29	26827790
chr1	26850591	26851195	26	26850828
chr1	26857446	26858066	41	26857763
chr1	26868691	26869180	29	26868943
chr1	26945891	26946616	23	26946280
chr1	26946621	26946926	13	26946803
chr1	26946931	26947736	54	26947193
chr1	26947741	26948550	90	26947985
chr1	26963056	26963405	59	26963230
chr1	26989071	26990000	45	26989470
chr1	27003916	27004426	28	27004093
chr1	27008971	27009525	30	27009148
chr1	27018596	27019221	19	27018783
chr1	27019226	27020135	27	27019605
chr1	27049511	27050581	127	27050120
chr1	27060271	27061170	39	27060635
chr1	27070496	27071070	28	27070748
chr1	27097886	27098930	54	27098423
chr1	27126256	27126965	86	27126523
chr1	27175431	27176366	42	27175985
chr1	27185026	27185776	79	27185585
chr1	27185781	27186510	58	27185978
chr1	27187586	27188226	33	27188078
chr1	27188231	27188596	87	27188418
chr1	27188601	27189026	86	27188735
chr1	27189031	27189776	68	27189463
chr1	27191126	27192141	132	27191828
chr1	27325821	27326545	45	27326138
chr1	27354186	27354906	130	27354618
chr1	27357591	27358026	29	27357893
chr1	27358031	27358565	31	27358225
chr1	27438151	27439270	63	27438693
chr1	27468926	27469465	31	27469118
chr1	27479411	27480195	31	27479868
chr1	27481521	27482216	35	27481993
chr1	27573686	27574395	44	27574108
chr1	27648251	27649000	30	27648608
chr1	27691666	27692505	24	27692170
chr1	27692991	27694045	108	27693478
chr1	27866711	27867276	49	27866993
chr1	27952296	27952926	60	27952695
chr1	28016556	28017440	35	28016915
chr1	28021251	28021746	31	28021538
chr1	28023091	28023701	30	28023490
chr1	28051711	28052675	42	28052158
chr1	28099171	28099966	26	28099750
chr1	28100226	28100696	25	28100478
chr1	28112241	28112880	34	28112538
chr1	28159126	28159885	39	28159423
chr1	28189651	28190161	79	28189948
chr1	28201566	28202340	128	28202000
chr1	28230991	28231780	42	28231308
chr1	28238976	28239535	33	28239153
chr1	28241031	28241685	20	28241220
chr1	28254691	28254936	11	28254720
chr1	28254941	28255460	54	28255220
chr1	28269866	28270356	26	28270165
chr1	28285676	28286520	29	28286088
chr1	28392376	28392895	33	28392625
chr1	28392911	28393596	33	28393338
chr1	28417646	28418371	26	28418005
chr1	28436991	28437636	149	28437308
chr1	28437641	28438200	36	28437893
chr1	28438921	28439571	62	28439283
chr1	28441571	28442295	38	28441938
chr1	28449796	28450830	25	28450343
chr1	28455516	28456305	164	28455833
chr1	28461821	28462756	70	28462328
chr1	28465701	28466550	81	28466023
chr1	28470816	28471621	150	28471308
chr1	28473986	28475275	134	28474575
chr1	28479401	28480101	24	28479860
chr1	28496211	28497130	46	28496650
chr1	28520216	28520960	61	28520508
chr1	28568261	28568975	32	28568580
chr1	28575091	28575401	14	28575213
chr1	28575406	28575861	28	28575625
chr1	28575866	28576175	21	28576113
chr1	28585436	28586060	17	28585808
chr1	28655146	28655751	41	28655528
chr1	28680651	28681300	55	28680850
chr1	28695726	28696405	29	28696143
chr1	28718346	28719080	46	28718690
chr1	28743601	28744321	44	28744028
chr1	28757886	28758495	26	28758078
chr1	28763731	28764306	61	28764103
chr1	28764311	28765181	103	28764613
chr1	28776346	28777036	72	28776748
chr1	28831996	28832815	163	28832428
chr1	28843396	28843936	35	28843730
chr1	28879096	28879701	82	28879423
chr1	28908661	28909465	20	28909085
chr1	28920906	28921691	60	28921413
chr1	28921696	28921895	14	28921880
chr1	28925351	28926020	43	28925790
chr1	28927901	28928775	51	28928338
chr1	28974546	28975006	21	28974798
chr1	28975011	28975720	21	28975205
chr1	29063841	29064875	19	29064310
chr1	29214211	29214701	27	29214508
chr1	29473476	29473950	32	29473705
chr1	29505961	29506696	23	29506455
chr1	29507616	29508231	18	29507853
chr1	29508236	29508970	53	29508508
chr1	29512661	29513320	33	29512855
chr1	29565466	29566390	22	29565973
chr1	29591301	29591930	26	29591648
chr1	29607136	29607755	67	29607453
chr1	30042636	30043510	60	30043058
chr1	30056476	30057226	57	30056858
chr1	30063566	30064121	27	30063873
chr1	30064126	30064371	23	30064185
chr1	30112051	30112565	53	30112285
chr1	30122811	30123430	31	30123090
chr1	30144321	30145080	28	30144515
chr1	30181676	30183375	100	30182793
chr1	30184531	30185610	184	30184953
chr1	30189961	30190750	28	30190365
chr1	30191776	30192580	33	30192203
chr1	30348191	30349000	88	30348513
chr1	30405686	30406485	25	30406173
chr1	30428941	30429540	23	30429343
chr1	30446941	30447595	53	30447315
chr1	30478886	30479870	67	30479378
chr1	30492746	30493240	20	30493050
chr1	30531746	30532320	35	30532043
chr1	30556641	30557185	30	30556943
chr1	30663691	30664595	127	30664168
chr1	30818946	30819660	28	30819288
chr1	30995076	30995766	61	30995505
chr1	30995771	30996525	23	30996048
chr1	30998776	30999475	43	30999093
chr1	31122141	31122945	32	31122483
chr1	31127041	31127421	41	31127225
chr1	31220966	31221386	29	31221130
chr1	31229376	31230000	28	31229540
chr1	31259556	31260270	87	31259755
chr1	31261196	31262060	118	31261593
chr1	31270791	31271570	24	31271195
chr1	31282386	31282840	30	31282583
chr1	31296491	31297520	52	31296998
chr1	31350091	31350885	85	31350393
chr1	31456946	31457365	49	31457170
chr1	31520376	31521040	35	31520568
chr1	31575181	31575890	19	31575435
chr1	31625036	31626070	116	31625478
chr1	31637061	31637745	29	31637380
chr1	31643371	31644280	113	31643798
chr1	31655146	31655965	61	31655433
chr1	31716956	31717231	15	31717033
chr1	31717236	31717780	25	31717428
chr1	31778841	31779656	46	31779323
chr1	31869471	31870595	43	31870040
chr1	31873071	31873985	52	31873448
chr1	31887246	31887991	129	31887793
chr1	31887996	31888386	26	31888160
chr1	31888391	31888590	16	31888588
chr1	31894991	31895940	38	31895755
chr1	31904306	31905056	79	31904690
chr1	31953676	31954295	43	31953988
chr1	31955806	31956156	22	31955998
chr1	31956161	31956925	97	31956413
chr1	31995696	31996540	29	31996148
chr1	31996666	31997700	51	31997190
chr1	32000341	32000981	17	32000790
chr1	32000986	32001626	151	32001325
chr1	32015141	32015386	12	32015220
chr1	32015391	32016090	26	32015623
chr1	32039341	32040045	28	32039615
chr1	32040131	32041021	53	32040695
chr1	32047301	32047890	17	32047625
chr1	32109996	32110741	35	32110525
chr1	32110746	32111401	49	32110898
chr1	32131866	32132555	28	32132285
chr1	32155341	32155925	104	32155620
chr1	32166656	32167011	16	32166795
chr1	32167016	32167345	18	32167098
chr1	32261626	32262190	42	32261893
chr1	32262451	32262846	22	32262638
chr1	32397076	32397941	32	32397478
chr1	32397946	32398685	91	32398205
chr1	32404016	32404621	29	32404408
chr1	32405246	32406320	101	32405883
chr1	32419746	32420226	19	32420128
chr1	32420231	32420965	90	32420445
chr1	32421306	32422080	102	32421690
chr1	32479046	32479850	65	32479373
chr1	32480076	32480536	32	32480268
chr1	32531901	32532601	140	32532273
chr1	32560436	32561170	45	32560773
chr1	32598751	32599705	34	32599195
chr1	32609646	32610235	59	32609838
chr1	32645056	32645486	27	32645295
chr1	32645491	32646191	68	32645688
chr1	32674426	32674905	20	32674733
chr1	32687686	32688540	61	32687965
chr1	32701646	32702315	31	32701863
chr1	32712206	32712891	103	32712685
chr1	32773041	32773470	27	32773238
chr1	32872026	32872241	11	32872040
chr1	32872246	32872965	151	32872603
chr1	32914841	32915675	32	32915335
chr1	33181876	33182101	14	33181913
chr1	33182106	33182790	30	33182373
chr1	33190746	33191520	88	33190985
chr1	33225351	33225706	12	33225650
chr1	33225711	33226301	33	33225918
chr1	33226306	33226871	69	33226680
chr1	33226876	33227521	74	33227253
chr1	33227526	33227800	12	33227778
chr1	33234876	33235670	25	33235255
chr1	33238366	33238950	31	33238690
chr1	33240856	33241385	27	33241043
chr1	33246136	33246995	208	33246478
chr1	33254736	33255530	51	33255110
chr1	33266621	33267176	40	33266870
chr1	33282196	33282751	33	33282465
chr1	33282756	33283376	77	33283048
chr1	33283656	33284171	32	33283930
chr1	33362696	33363475	103	33363205
chr1	33404931	33405721	149	33405373
chr1	33405726	33405955	13	33405945
chr1	33406576	33407016	27	33406800
chr1	33407021	33407706	78	33407373
chr1	33414366	33415040	50	33414593
chr1	33418686	33419616	118	33419265
chr1	33419621	33420355	47	33419928
chr1	33430241	33430991	36	33430738
chr1	33446376	33447620	104	33446953
chr1	33454126	33454786	79	33454523
chr1	33454791	33455755	178	33455093
chr1	33457686	33458705	41	33458233
chr1	33469811	33470920	126	33470398
chr1	33472651	33473490	50	33473113
chr1	33474026	33474601	63	33474413
chr1	33476561	33477400	110	33476938
chr1	33496051	33496640	29	33496245
chr1	33514631	33515601	245	33515253
chr1	33515606	33516656	230	33515985
chr1	33520871	33521826	157	33521508
chr1	33526141	33526701	29	33526510
chr1	33564656	33565216	25	33565118
chr1	33565221	33565550	26	33565313
chr1	33686426	33687426	98	33687018
chr1	33687871	33688650	138	33688155
chr1	33709551	33710161	54	33709838
chr1	33722401	33723105	43	33722595
chr1	33793141	33794085	28	33793733
chr1	33799141	33799991	113	33799688
chr1	33799996	33800356	42	33800145
chr1	33803746	33804381	58	33804203
chr1	33804386	33805150	142	33804578
chr1	33813201	33813741	23	33813385
chr1	33813746	33814171	26	33813973
chr1	33824661	33825185	23	33824855
chr1	33845616	33846335	114	33845883
chr1	33853281	33854005	43	33853533
chr1	33898811	33899866	106	33899483
chr1	33908446	33909185	55	33908913
chr1	33912156	33912940	79	33912393
chr1	33982066	33982501	61	33982303
chr1	34004661	34005261	42	34004883
chr1	34228996	34229496	36	34229180
chr1	34342566	34343230	28	34342783
chr1	34383831	34384480	28	34384153
chr1	34432136	34433025	59	34432550
chr1	34892086	34892501	33	34892293
chr1	35055711	35056450	34	35056008
chr1	35220486	35220896	77	35220700
chr1	35220901	35221306	37	35221070
chr1	35228896	35229630	23	35229400
chr1	35244771	35245026	11	35244823
chr1	35245031	35245576	57	35245265
chr1	35245931	35246561	32	35246348
chr1	35246566	35247265	33	35246783
chr1	35265671	35266235	137	35265978
chr1	35324406	35325130	50	35324825
chr1	35497381	35497901	32	35497578
chr1	35717541	35718116	49	35717833
chr1	35913956	35914616	69	35914298
chr1	35914921	35915315	43	35915118
chr1	35971416	35972165	18	35971745
chr1	36021056	36021805	28	36021363
chr1	36599031	36599595	35	36599213
chr1	36600131	36601201	70	36600688
chr1	36601666	36602805	180	36602315
chr1	36606101	36606825	35	36606375
chr1	36614961	36615985	53	36615458
chr1	36627726	36628256	42	36628020
chr1	36638516	36639050	26	36638778
chr1	36665516	36666395	22	36665993
chr1	36689391	36690041	21	36689873
chr1	36690046	36691060	115	36690473
chr1	36713881	36714261	23	36714143
chr1	36714266	36714880	27	36714428
chr1	36765341	36766151	87	36765790
chr1	36766156	36766400	17	36766308
chr1	36839051	36839361	14	36839293
chr1	36839366	36840116	33	36839593
chr1	36840121	36840685	45	36840443
chr1	36851356	36852111	46	36851938
chr1	36852116	36852666	55	36852298
chr1	36852671	36853515	43	36852913
chr1	36952031	36952516	22	36952343
chr1	36952521	36953320	109	36952790
chr1	36977436	36978055	25	36977718
chr1	37047376	37048010	37	37047570
chr1	37119406	37120025	29	37119745
chr1	37404421	37404955	38	37404680
chr1	37913906	37915025	87	37914435
chr1	37917311	37918365	157	37917788
chr1	37920361	37921406	170	37920873
chr1	37921661	37922145	18	37921953
chr1	37926876	37927776	36	37927363
chr1	37934766	37935371	30	37935148
chr1	37937066	37937770	20	37937388
chr1	37944196	37944866	22	37944708
chr1	37944871	37946015	90	37945530
chr1	37951341	37951676	14	37951460
chr1	37951681	37952046	29	37951863
chr1	37952051	37952626	25	37952463
chr1	37952631	37953321	35	37952923
chr1	37999676	38000521	118	38000205
chr1	38002716	38003535	73	38003065
chr1	38061946	38062430	32	38062138
chr1	38077186	38077965	84	38077388
chr1	38204781	38205365	33	38205058
chr1	38206566	38207520	86	38206958
chr1	38210391	38211220	70	38210778
chr1	38212131	38212930	74	38212675
chr1	38220661	38221725	164	38221163
chr1	38288791	38289675	73	38289308
chr1	38311126	38312205	90	38311685
chr1	38316006	38316726	47	38316513
chr1	38327786	38328755	153	38328198
chr1	38474711	38475520	34	38475183
chr1	38477936	38478641	50	38478300
chr1	38492701	38493446	40	38493028
chr1	38493656	38494160	29	38493853
chr1	38541641	38542301	38	38541913
chr1	38604186	38604775	37	38604403
chr1	39070046	39070625	43	39070243
chr1	39196206	39197156	59	39196780
chr1	39251731	39252116	18	39251993
chr1	39252121	39252600	18	39252393
chr1	39291031	39291590	46	39291328
chr1	39323986	39324316	14	39324090
chr1	39324321	39325165	244	39324633
chr1	39427076	39427691	23	39427465
chr1	39427756	39427980	16	39427953
chr1	39451726	39452356	48	39452178
chr1	39513106	39514220	94	39513680
chr1	39553926	39554625	24	39554183
chr1	39555261	39556331	194	39555898
chr1	39556336	39556555	13	39556388
chr1	39564091	39564830	24	39564283
chr1	39567961	39568661	29	39568460
chr1	39568666	39570165	316	39569518
chr1	39571811	39572640	40	39572290
chr1	39573256	39573436	12	39573313
chr1	39573441	39574200	26	39573703
chr1	39575711	39577060	191	39576378
chr1	39577386	39577935	22	39577743
chr1	39578706	39579420	34	39579025
chr1	39590756	39591355	22	39590970
chr1	39592461	39592901	20	39592718
chr1	39592906	39593890	45	39593473
chr1	39594416	39595811	225	39594865
chr1	39595816	39596771	188	39596208
chr1	39596776	39596915	11	39596883
chr1	39597721	39598526	107	39598308
chr1	39598531	39599155	23	39598768
chr1	39608166	39608800	28	39608515
chr1	39624621	39625291	20	39625013
chr1	39643026	39644026	115	39643633
chr1	39644031	39645005	36	39644393
chr1	39649046	39650131	144	39649543
chr1	39651056	39651965	25	39651538
chr1	39652681	39653590	64	39653158
chr1	39657136	39657631	22	39657428
chr1	39657636	39658730	78	39658028
chr1	39754426	39754985	31	39754615
chr1	39826146	39826990	60	39826620
chr1	39853161	39853780	21	39853565
chr1	39863921	39864940	102	39864400
chr1	39900786	39901226	52	39900978
chr1	39916806	39917640	120	39917093
chr1	39966431	39966956	93	39966733
chr1	39966961	39967206	15	39967023
chr1	39967211	39968100	182	39967463
chr1	39971646	39972736	39	39972243
chr1	39972741	39973355	17	39973080
chr1	39973991	39974970	159	39974533
chr1	39975276	39975870	26	39975553
chr1	39977681	39978441	56	39978243
chr1	39978446	39979116	75	39978860
chr1	40006056	40006830	94	40006343
chr1	40071376	40072205	43	40071703
chr1	40238476	40239116	75	40238695
chr1	40239121	40239875	56	40239358
chr1	40265311	40266031	228	40265808
chr1	40266036	40266905	235	40266293
chr1	40282906	40283560	21	40283145
chr1	40317796	40318545	31	40318013
chr1	40358066	40358681	19	40358510
chr1	40358686	40359366	94	40359060
chr1	40361436	40362141	38	40361948
chr1	40367361	40368345	28	40367788
chr1	40392936	40393810	47	40393430
chr1	40399591	40400860	77	40400053
chr1	40409061	40409696	66	40409328
chr1	40422871	40423625	81	40423130
chr1	40442601	40443375	27	40443078
chr1	40480681	40481450	36	40481083
chr1	40484621	40485250	44	40484938
chr1	40505831	40506530	32	40506138
chr1	40512071	40512810	115	40512288
chr1	40524891	40525870	49	40525358
chr1	40532691	40533060	29	40532875
chr1	40542496	40543240	35	40542815
chr1	40710731	40711255	27	40710915
chr1	40733116	40733976	53	40733663
chr1	40841236	40841825	56	40841533
chr1	40849041	40849955	65	40849425
chr1	40857206	40857876	69	40857625
chr1	40876696	40877466	53	40877200
chr1	41093976	41094641	34	41094365
chr1	41094646	41095220	47	41094823
chr1	41128366	41128886	57	41128678
chr1	41164651	41165166	28	41164965
chr1	41176801	41177750	116	41177268
chr1	41220671	41221490	70	41221028
chr1	41313026	41313440	38	41313245
chr1	41318871	41319475	22	41319088
chr1	41327991	41328656	61	41328410
chr1	41333736	41334805	131	41334158
chr1	41335761	41336371	32	41335980
chr1	41337716	41338775	113	41338138
chr1	41341216	41342031	116	41341560
chr1	41342931	41344036	143	41343480
chr1	41344041	41344280	11	41344238
chr1	41346321	41347455	225	41346873
chr1	41352051	41352935	41	41352478
chr1	41355336	41356075	45	41355703
chr1	41363901	41364786	92	41364395
chr1	41365021	41365665	26	41365243
chr1	41367596	41368285	36	41367853
chr1	41394786	41395340	31	41395113
chr1	41402436	41403310	97	41402800
chr1	41409651	41410590	71	41410095
chr1	41414166	41415035	43	41414693
chr1	41432966	41433931	122	41433600
chr1	41469221	41469865	30	41469515
chr1	41472611	41473001	17	41472848
chr1	41473006	41473380	15	41473183
chr1	41511256	41511905	38	41511543
chr1	41539406	41540185	39	41539828
chr1	41574886	41575526	49	41575145
chr1	41575531	41575991	120	41575783
chr1	41575996	41576375	18	41576185
chr1	41588746	41589480	35	41589105
chr1	41616321	41617171	65	41616830
chr1	41617601	41617896	19	41617803
chr1	41617901	41619040	155	41618418
chr1	41621436	41622245	97	41621718
chr1	41704041	41704890	22	41704543
chr1	41884486	41885115	24	41884740
chr1	41958466	41959385	37	41958890
chr1	41963926	41965075	126	41964615
chr1	41966051	41966560	34	41966285
chr1	42079151	42079740	34	42079430
chr1	42128351	42128986	86	42128598
chr1	42130796	42131555	47	42131115
chr1	42132791	42133700	62	42133158
chr1	42204461	42205400	41	42204943
chr1	42224241	42225036	45	42224745
chr1	42317156	42317955	78	42317533
chr1	42327856	42328386	22	42328128
chr1	42328391	42329270	123	42328710
chr1	42334231	42335015	27	42334663
chr1	42335656	42336430	24	42335990
chr1	42420966	42421715	25	42421368
chr1	42423096	42423960	85	42423573
chr1	42612511	42613125	36	42612813
chr1	42747676	42748385	63	42747945
chr1	42778091	42778780	38	42778455
chr1	42787951	42788890	79	42788353
chr1	42801351	42802035	34	42801755
chr1	42843631	42844251	31	42844015
chr1	42858921	42859540	31	42859323
chr1	42876106	42877100	99	42876623
chr1	42905401	42906096	44	42905768
chr1	42928121	42928476	13	42928260
chr1	42928481	42929110	58	42928668
chr1	42949896	42950680	101	42950240
chr1	42977511	42978075	22	42977740
chr1	42995511	42995931	34	42995773
chr1	43123691	43124355	19	43124108
chr1	43208686	43209335	26	43209083
chr1	43218671	43219411	43	43218958
chr1	43402016	43402751	22	43402425
chr1	43402756	43403381	137	43403063
chr1	43403926	43404400	23	43404188
chr1	43406446	43407016	50	43406803
chr1	43407021	43407290	13	43407135
chr1	43408831	43409575	23	43409073
chr1	43424931	43425525	26	43425163
chr1	43429391	43429815	27	43429598
chr1	43432436	43433445	40	43432948
chr1	43465026	43465556	55	43465283
chr1	43487096	43487536	17	43487428
chr1	43487541	43488265	29	43487738
chr1	43514316	43514830	28	43514568
chr1	43520486	43521116	61	43520808
chr1	43618276	43619130	30	43618723
chr1	43672346	43672956	22	43672723
chr1	43672961	43673110	12	43673073
chr1	43838506	43839186	127	43838898
chr1	43855161	43855800	31	43855488
chr1	43889266	43889820	19	43889580
chr1	43918486	43918970	31	43918753
chr1	43938076	43939010	69	43938340
chr1	43941411	43942215	64	43941825
chr1	43988586	43989300	29	43988963
chr1	43991506	43992130	25	43991838
chr1	43994731	43995480	38	43995040
chr1	44014001	44014805	132	44014230
chr1	44047771	44048375	48	44048063
chr1	44115336	44116115	48	44115573
chr1	44131971	44132331	22	44132165
chr1	44132336	44132980	42	44132580
chr1	44137601	44138020	57	44137798
chr1	44176671	44177096	45	44176895
chr1	44177101	44177335	14	44177328
chr1	44177361	44177596	19	44177393
chr1	44177601	44178115	28	44177868
chr1	44213236	44213965	35	44213643
chr1	44249026	44249965	31	44249508
chr1	44287626	44288176	94	44287818
chr1	44299801	44300356	33	44299993
chr1	44300361	44300515	11	44300415
chr1	44301896	44302441	38	44302243
chr1	44302446	44302750	11	44302620
chr1	44326886	44327481	69	44327193
chr1	44333086	44334176	198	44333863
chr1	44334181	44334520	21	44334478
chr1	44339451	44340040	57	44339723
chr1	44340861	44341630	35	44341198
chr1	44344756	44345745	67	44345333
chr1	44387216	44387971	106	44387640
chr1	44395096	44395835	45	44395400
chr1	44396266	44397000	28	44396610
chr1	44422906	44423805	105	44423463
chr1	44437521	44438150	67	44437893
chr1	44446266	44446796	64	44446575
chr1	44451776	44452345	26	44452028
chr1	44459626	44460230	28	44459915
chr1	44471276	44471801	31	44471513
chr1	44490561	44491040	23	44490848
chr1	44495331	44496021	20	44495835
chr1	44496026	44496630	17	44496273
chr1	44513211	44514381	274	44514083
chr1	44514386	44515146	71	44514680
chr1	44515151	44515921	210	44515705
chr1	44515926	44516375	74	44516115
chr1	44525336	44526086	102	44525763
chr1	44526091	44527086	81	44526823
chr1	44620201	44620776	82	44620565
chr1	44620781	44621465	84	44621023
chr1	44793081	44794061	107	44793705
chr1	44950741	44951246	47	44951023
chr1	44951251	44951781	104	44951523
chr1	44980996	44981725	45	44981243
chr1	45023276	45023980	53	45023588
chr1	45042411	45042900	68	45042635
chr1	45071516	45072240	20	45071828
chr1	45137806	45138445	32	45138145
chr1	45139826	45140016	16	45139845
chr1	45140021	45140985	92	45140418
chr1	45142561	45143146	40	45142955
chr1	45172751	45173281	34	45173018
chr1	45173296	45173960	20	45173773
chr1	45186846	45187556	39	45187393
chr1	45187561	45188350	141	45187863
chr1	45192506	45192996	36	45192803
chr1	45195771	45196816	42	45196548
chr1	45196821	45197396	46	45197053
chr1	45204696	45205056	32	45204933
chr1	45205061	45205775	57	45205358
chr1	45259101	45259716	109	45259383
chr1	45265201	45265721	22	45265575
chr1	45265726	45266480	86	45265943
chr1	45272441	45273401	50	45273053
chr1	45273406	45273756	22	45273558
chr1	45274641	45275305	48	45274968
chr1	45275571	45276490	29	45276015
chr1	45285061	45285925	33	45285458
chr1	45452146	45453045	47	45452525
chr1	45681396	45682275	49	45681910
chr1	45712141	45712950	54	45712640
chr1	45738461	45739120	49	45738810
chr1	45768926	45769521	30	45769310
chr1	45814466	45815495	78	45814993
chr1	45859256	45860220	77	45859653
chr1	45860636	45861161	58	45860878
chr1	45956646	45957590	37	45957168
chr1	45965436	45966205	24	45965910
chr1	46050511	46051205	18	46050818
chr1	46067531	46068195	20	46067755
chr1	46152556	46153235	17	46153038
chr1	46153726	46153846	13	46153750
chr1	46153851	46154495	23	46154283
chr1	46281301	46282015	30	46281518
chr1	46357986	46358486	42	46358215
chr1	46417516	46418410	44	46417905
chr1	46504796	46505776	153	46505380
chr1	46537446	46538025	22	46537695
chr1	46600326	46601270	52	46600688
chr1	46645791	46646380	50	46645988
chr1	46646846	46647725	23	46647213
chr1	46648671	46649640	143	46649053
chr1	46799206	46799895	40	46799413
chr1	46804841	46805640	37	46805138
chr1	46805996	46806511	22	46806308
chr1	46806516	46806790	11	46806660
chr1	46849531	46850145	43	46849783
chr1	46971906	46972455	50	46972200
chr1	46982461	46983240	32	46982908
chr1	46987491	46988825	177	46988048
chr1	46992461	46993120	33	46992700
chr1	47005176	47006260	119	47005810
chr1	47184636	47185151	50	47184975
chr1	47213321	47214005	15	47213700
chr1	47214911	47215571	143	47215303
chr1	47215576	47216216	23	47216013
chr1	47222656	47223255	23	47223013
chr1	47272101	47272801	23	47272563
chr1	47322381	47323131	38	47322813
chr1	47323136	47323890	52	47323415
chr1	47363346	47364320	56	47363775
chr1	47412986	47413745	35	47413400
chr1	47495701	47496701	36	47496228
chr1	47496706	47497111	38	47496910
chr1	47497116	47497470	16	47497373
chr1	47499421	47500070	40	47499643
chr1	47534811	47535610	57	47535178
chr1	47573296	47574176	56	47573803
chr1	47574181	47574806	38	47574488
chr1	47575061	47575675	29	47575320
chr1	47595491	47596220	31	47595793
chr1	47644756	47645371	46	47644980
chr1	47645656	47646671	69	47645958
chr1	47647196	47648320	122	47647773
chr1	47655601	47656630	225	47655975
chr1	47667186	47667715	32	47667508
chr1	47719381	47720140	34	47719828
chr1	47728431	47729110	35	47728783
chr1	47790931	47791745	58	47791388
chr1	47795661	47796470	85	47796023
chr1	47989971	47990660	32	47990220
chr1	48027136	48027735	24	48027418
chr1	48112241	48112871	25	48112578
chr1	48115506	48116540	81	48116038
chr1	48169486	48170290	38	48169808
chr1	48193751	48194775	65	48194223
chr1	48229251	48229910	29	48229550
chr1	48262101	48262841	90	48262533
chr1	48360221	48360980	27	48360500
chr1	48407216	48408180	41	48407690
chr1	48456651	48457430	22	48457013
chr1	48471901	48472500	42	48472118
chr1	48472501	48473300	24	48472965
chr1	48483076	48484055	85	48483615
chr1	48484211	48485106	52	48484680
chr1	48485146	48486000	24	48485573
chr1	48491811	48492385	21	48492120
chr1	48509066	48509716	62	48509513
chr1	48535276	48535576	15	48535425
chr1	48535581	48536400	184	48535933
chr1	48580646	48581240	26	48580930
chr1	48647886	48648525	27	48648080
chr1	48667271	48668500	90	48667898
chr1	48670681	48671151	29	48670898
chr1	48671156	48671355	16	48671333
chr1	48989251	48989810	30	48989453
chr1	49318421	49319350	38	49318818
chr1	49334871	49335585	25	49335300
chr1	49341771	49342525	21	49342128
chr1	49343981	49344651	128	49344323
chr1	49408921	49409511	24	49409318
chr1	49409516	49409825	14	49409773
chr1	49763451	49763950	34	49763638
chr1	49817426	49818010	53	49817620
chr1	50436541	50437106	47	50436923
chr1	50823791	50824355	23	50824080
chr1	51068936	51069731	77	51069473
chr1	51086271	51087111	60	51086845
chr1	51433851	51434775	33	51434320
chr1	51631236	51632440	76	51631873
chr1	51635736	51636646	148	51636228
chr1	51726606	51727400	21	51727080
chr1	51729901	51730700	19	51730260
chr1	51770926	51771375	26	51771150
chr1	51779486	51779711	12	51779498
chr1	51779716	51780585	174	51780123
chr1	51793071	51793516	41	51793268
chr1	52009476	52009986	30	52009780
chr1	52023946	52024681	45	52024458
chr1	52033251	52033955	38	52033558
chr1	52035141	52035386	15	52035193
chr1	52035391	52036025	39	52035638
chr1	52102611	52103191	29	52102915
chr1	52110016	52110855	83	52110403
chr1	52126461	52127310	33	52126985
chr1	52155791	52156231	50	52156063
chr1	52156236	52157160	221	52156498
chr1	52162776	52163331	42	52163100
chr1	52202141	52202401	11	52202180
chr1	52202406	52203160	67	52202713
chr1	52215831	52216346	123	52216068
chr1	52216351	52217045	86	52216523
chr1	52344236	52345205	156	52344563
chr1	52361726	52362321	64	52362058
chr1	52362556	52362655	12	52362598
chr1	52363201	52363821	113	52363540
chr1	52363826	52364655	29	52364168
chr1	52434831	52435590	65	52435240
chr1	52467871	52468585	40	52468238
chr1	52508551	52509101	26	52508863
chr1	52605341	52605806	71	52605608
chr1	52605811	52606345	24	52606013
chr1	52674886	52675696	71	52675193
chr1	52675701	52676415	126	52675960
chr1	52704001	52704641	92	52704275
chr1	52795826	52796455	49	52796173
chr1	52833911	52834471	63	52834200
chr1	52834476	52835381	161	52834758
chr1	52926071	52927065	103	52926528
chr1	53020236	53020806	32	53020578
chr1	53040146	53040730	62	53040468
chr1	53124351	53125006	21	53124583
chr1	53125011	53125715	57	53125240
chr1	53128336	53128976	59	53128615
chr1	53166341	53166925	30	53166618
chr1	53384751	53385415	23	53384960
chr1	53405326	53406105	65	53405673
chr1	53480166	53481025	30	53480625
chr1	53513146	53513841	101	53513593
chr1	53611536	53612406	68	53612075
chr1	53661841	53662736	74	53662443
chr1	53791206	53792315	66	53791763
chr1	54007471	54008270	44	54007983
chr1	54187646	54188225	19	54187908
chr1	54303986	54304600	33	54304350
chr1	54354341	54355256	27	54354758
chr1	54355261	54356201	132	54355543
chr1	54356206	54356835	16	54356605
chr1	54362291	54362546	15	54362483
chr1	54362551	54363060	22	54362743
chr1	54403681	54404520	99	54404008
chr1	54482046	54482745	25	54482345
chr1	54518296	54518706	20	54518508
chr1	54518711	54519505	57	54518905
chr1	54619481	54619910	23	54619665
chr1	54719041	54719590	20	54719405
chr1	54740791	54741640	31	54741248
chr1	54752716	54753376	51	54753138
chr1	54873156	54873676	35	54873438
chr1	54873681	54874560	23	54874160
chr1	54953646	54954415	24	54954153
chr1	54954721	54955415	40	54955148
chr1	55007726	55008066	27	55007920
chr1	55008071	55008570	19	55008273
chr1	55009521	55010126	83	55009913
chr1	55029806	55030510	19	55030170
chr1	55033641	55034091	65	55033838
chr1	55034731	55035895	172	55035273
chr1	55095851	55096550	56	55096085
chr1	55181956	55182595	32	55182153
chr1	55229946	55230601	30	55230333
chr1	55259936	55260690	45	55260288
chr1	55264471	55265271	46	55264973
chr1	55316146	55316930	70	55316678
chr1	55321776	55322785	50	55322275
chr1	55348071	55348705	59	55348320
chr1	55351936	55352760	101	55352203
chr1	55411161	55411780	45	55411340
chr1	55418566	55419240	26	55418798
chr1	55420841	55421755	33	55421298
chr1	55438721	55439365	31	55438995
chr1	55605946	55607070	165	55606443
chr1	55660796	55661541	114	55661243
chr1	55673051	55673865	70	55673333
chr1	55728151	55728376	12	55728223
chr1	55728381	55729115	98	55728688
chr1	55742841	55743695	27	55743350
chr1	55771271	55771871	77	55771628
chr1	55774656	55775490	130	55774933
chr1	55776071	55777005	177	55776438
chr1	55819521	55820126	36	55819868
chr1	55828206	55828671	36	55828438
chr1	55834921	55835980	68	55835383
chr1	55894371	55896010	258	55895083
chr1	55909011	55909801	80	55909448
chr1	55913071	55913725	27	55913363
chr1	55938316	55939230	87	55938633
chr1	55939501	55940565	128	55940005
chr1	55946776	55947505	32	55947095
chr1	55997226	55997826	65	55997550
chr1	56046296	56047101	33	56046808
chr1	56091951	56092635	40	56092240
chr1	56096901	56097621	23	56097313
chr1	56097671	56098535	104	56097880
chr1	56184191	56185121	209	56184718
chr1	56185126	56185445	11	56185258
chr1	56189826	56191001	34	56190338
chr1	56191006	56191630	58	56191235
chr1	56247246	56248210	40	56247698
chr1	56292856	56293456	182	56293243
chr1	56293461	56293746	26	56293655
chr1	56293751	56294495	55	56294030
chr1	56522196	56522690	45	56522493
chr1	56528246	56528685	23	56528443
chr1	56530321	56530926	29	56530583
chr1	56545561	56546676	153	56546083
chr1	56546681	56547230	26	56546895
chr1	56561881	56562570	23	56562130
chr1	56656501	56657026	22	56656838
chr1	56657031	56657556	37	56657265
chr1	56665561	56665796	11	56665780
chr1	56665801	56666651	151	56666343
chr1	56666656	56666930	14	56666755
chr1	56667541	56668271	91	56668093
chr1	56668276	56668930	24	56668428
chr1	56890796	56891341	22	56891083
chr1	56913321	56913946	59	56913643
chr1	56914416	56915440	199	56914823
chr1	56921816	56922346	46	56922233
chr1	56922351	56923031	225	56922618
chr1	56923036	56923361	12	56923230
chr1	56923366	56924375	71	56923855
chr1	56935566	56936350	144	56935853
chr1	56957026	56957730	25	56957315
chr1	56972421	56973346	37	56972963
chr1	57142061	57142946	189	57142528
chr1	57154001	57154810	34	57154345
chr1	57297706	57298036	11	57297878
chr1	57298041	57298420	38	57298230
chr1	57363256	57363826	137	57363533
chr1	57469011	57469710	27	57469308
chr1	57597346	57597751	28	57597560
chr1	57745796	57746630	62	57746068
chr1	57955191	57955820	26	57955485
chr1	58102691	58103150	51	58102963
chr1	58140461	58141035	26	58140710
chr1	58296971	58297985	82	58297463
chr1	58309036	58309461	23	58309310
chr1	58309466	58310006	133	58309755
chr1	58310011	58310280	11	58310108
chr1	58310481	58311410	82	58310903
chr1	58326571	58326931	14	58326843
chr1	58326936	58327625	42	58327133
chr1	58332506	58333111	29	58332913
chr1	58628521	58629180	51	58628825
chr1	58748936	58749750	47	58749383
chr1	59011806	59012161	16	59011965
chr1	59012166	59012840	32	59012398
chr1	59042876	59043475	30	59043083
chr1	59049571	59050196	94	59049998
chr1	59050201	59050900	69	59050400
chr1	59058136	59058755	29	59058438
chr1	59083886	59084715	72	59084143
chr1	59092706	59093285	63	59093040
chr1	59192936	59193555	48	59193238
chr1	59204346	59205140	28	59204753
chr1	59220841	59221760	31	59221340
chr1	59245181	59246141	34	59245860
chr1	59249506	59250141	49	59249928
chr1	59250431	59251510	39	59250948
chr1	59279801	59280601	35	59280083
chr1	59280606	59281151	24	59280963
chr1	59281156	59281425	15	59281373
chr1	59314191	59315216	128	59314698
chr1	59346941	59347586	60	59347390
chr1	59348591	59349800	82	59349178
chr1	59354301	59355380	183	59354818
chr1	59369036	59369281	14	59369088
chr1	59369286	59369866	52	59369600
chr1	59374396	59374481	11	59374443
chr1	59374486	59375505	139	59375058
chr1	59386856	59387605	82	59387143
chr1	59393346	59393915	37	59393573
chr1	59396946	59397276	11	59397038
chr1	59397281	59397961	217	59397623
chr1	59397966	59399210	108	59398628
chr1	59481156	59482085	31	59481555
chr1	59492676	59493380	29	59493063
chr1	59537251	59538026	82	59537833
chr1	59538031	59538555	45	59538128
chr1	59601906	59602925	56	59602368
chr1	59604911	59605580	38	59605110
chr1	59616371	59617401	169	59616963
chr1	59617406	59618025	18	59617620
chr1	59621651	59622371	24	59621845
chr1	59622376	59622946	58	59622668
chr1	59650916	59651750	26	59651313
chr1	59660306	59660925	52	59660503
chr1	59755761	59756530	47	59756008
chr1	59758101	59758785	29	59758473
chr1	59762031	59762441	38	59762263
chr1	59762446	59762946	22	59762628
chr1	59762951	59763060	13	59763023
chr1	59799051	59799710	23	59799448
chr1	59920621	59921361	45	59921073
chr1	59949406	59950525	114	59949953
chr1	59964876	59965261	28	59965065
chr1	59965266	59965945	17	59965548
chr1	60015371	60016255	119	60015728
chr1	60062011	60062605	40	60062363
chr1	60139261	60140161	35	60139750
chr1	60140166	60140641	72	60140363
chr1	60171401	60172300	50	60171703
chr1	60172776	60173390	37	60173035
chr1	60195646	60196326	32	60196093
chr1	60196331	60197545	52	60196985
chr1	60215821	60216836	151	60216525
chr1	60216841	60217160	13	60217028
chr1	60217401	60218055	41	60217700
chr1	60343156	60343826	142	60343483
chr1	60853546	60854470	43	60853983
chr1	61034621	61035370	42	61035043
chr1	61038726	61039171	52	61038940
chr1	61039176	61039821	34	61039575
chr1	61193141	61193885	25	61193443
chr1	61455471	61456361	52	61456090
chr1	61511951	61512591	61	61512328
chr1	61524036	61524860	52	61524335
chr1	61542611	61543381	23	61542800
chr1	61543386	61544066	48	61543638
chr1	61544071	61544270	11	61544263
chr1	61586431	61587175	30	61586778
chr1	61604661	61605121	42	61604903
chr1	61605126	61605940	130	61605338
chr1	61606476	61606991	26	61606705
chr1	61606996	61608225	116	61607543
chr1	61668401	61669205	48	61668735
chr1	61767656	61768765	165	61768133
chr1	61783751	61784471	35	61784095
chr1	61784476	61785160	78	61784673
chr1	61787801	61788131	16	61787878
chr1	61788136	61788466	36	61788330
chr1	61788471	61789181	105	61788725
chr1	61789206	61789696	27	61789415
chr1	61789701	61789995	13	61789760
chr1	61803531	61803991	22	61803798
chr1	61803996	61804815	46	61804390
chr1	61946861	61947221	68	61947053
chr1	61947226	61947815	33	61947343
chr1	61970436	61971000	45	61970628
chr1	61984321	61984491	13	61984398
chr1	61984496	61985146	45	61984883
chr1	61985151	61985425	12	61985258
chr1	62051291	62052200	159	62051560
chr1	62070256	62070976	52	62070630
chr1	62071501	62072151	44	62071755
chr1	62072156	62072841	127	62072485
chr1	62190696	62191510	35	62191150
chr1	62220116	62220820	28	62220378
chr1	62303331	62303821	34	62303575
chr1	62438816	62439226	79	62439013
chr1	62458886	62459795	30	62459283
chr1	62587721	62588475	27	62588085
chr1	62696296	62697070	70	62696613
chr1	62742446	62742971	35	62742673
chr1	62752406	62752846	26	62752648
chr1	62786906	62787550	58	62787310
chr1	62790481	62791185	27	62790873
chr1	62791211	62791905	25	62791595
chr1	62822001	62822591	46	62822313
chr1	62863846	62864486	57	62864265
chr1	62891786	62892601	138	62892068
chr1	62901841	62902600	20	62902175
chr1	63087486	63088105	31	63087790
chr1	63155126	63155696	32	63155365
chr1	63156021	63156835	99	63156283
chr1	63178436	63179115	24	63178723
chr1	63249171	63249646	20	63249453
chr1	63249651	63249965	20	63249733
chr1	63534131	63534731	38	63534565
chr1	63696311	63696766	51	63696508
chr1	63720796	63721300	99	63720988
chr1	63832616	63833236	77	63833028
chr1	63928626	63929625	189	63929120
chr1	63929801	63930785	66	63930275
chr1	63952941	63953341	26	63953150
chr1	63953346	63953805	18	63953535
chr1	64011461	64011910	34	64011668
chr1	64012941	64013985	43	64013518
chr1	64059766	64060570	103	64060198
chr1	64077986	64078721	32	64078470
chr1	64127481	64127651	11	64127570
chr1	64127656	64128406	24	64128010
chr1	64128411	64128931	97	64128723
chr1	64128936	64129496	49	64129285
chr1	64129501	64130180	27	64129785
chr1	64139726	64140625	26	64140233
chr1	64144441	64145340	206	64144938
chr1	64179616	64180365	24	64180010
chr1	64197181	64198050	98	64197443
chr1	64213886	64214390	27	64214085
chr1	64359431	64360300	61	64359855
chr1	64368376	64368951	70	64368693
chr1	64415646	64415901	15	64415813
chr1	64415906	64416205	13	64416038
chr1	64465551	64466140	25	64465870
chr1	64472316	64472931	67	64472608
chr1	64505176	64505940	47	64505443
chr1	64507876	64509080	124	64508538
chr1	64509511	64510196	32	64509808
chr1	64542741	64543435	51	64543133
chr1	64546396	64547435	77	64546908
chr1	64584236	64584970	23	64584670
chr1	64598436	64599375	71	64598803
chr1	64649416	64650370	182	64649873
chr1	64651931	64652750	29	64652370
chr1	64688731	64689660	58	64689158
chr1	64728916	64729650	34	64729150
chr1	64757691	64758556	135	64758303
chr1	64758561	64758960	18	64758735
chr1	64808751	64809940	94	64809303
chr1	64810771	64811850	75	64811245
chr1	64940216	64941005	24	64940598
chr1	64941711	64942770	121	64942088
chr1	64991871	64992466	122	64992133
chr1	65063691	65064700	47	65064218
chr1	65089191	65090040	33	65089588
chr1	65152306	65153100	24	65152645
chr1	65153166	65153735	23	65153498
chr1	65235616	65235985	40	65235800
chr1	65307201	65307795	27	65307568
chr1	65363681	65364440	59	65363848
chr1	65381471	65381981	39	65381780
chr1	65383016	65383815	24	65383343
chr1	65386281	65386561	12	65386400
chr1	65386566	65387156	90	65386873
chr1	65387161	65387826	19	65387613
chr1	65387831	65388500	26	65388080
chr1	65414666	65415306	34	65415058
chr1	65455106	65455905	31	65455398
chr1	65468156	65468701	44	65468453
chr1	65468706	65469190	24	65468858
chr1	65502166	65502920	33	65502498
chr1	65548751	65549281	39	65549088
chr1	65614546	65615401	31	65614955
chr1	65615406	65615500	11	65615470
chr1	65619331	65619900	29	65619510
chr1	65628516	65629360	28	65629018
chr1	65642836	65643560	27	65643370
chr1	65788906	65789405	29	65789145
chr1	65808866	65809496	84	65809148
chr1	65858801	65859780	76	65859240
chr1	65861341	65862196	95	65861778
chr1	65888101	65889040	29	65888588
chr1	65889321	65890435	96	65889703
chr1	65890961	65892245	168	65891608
chr1	65894841	65896280	237	65895678
chr1	66023741	66024350	24	66024125
chr1	66346696	66347021	12	66346988
chr1	66347026	66347550	21	66347218
chr1	66696516	66697345	69	66697053
chr1	66708446	66708701	15	66708645
chr1	66708846	66710040	107	66709620
chr1	66710051	66710626	26	66710320
chr1	66716056	66716970	134	66716368
chr1	66726941	66727480	33	66727195
chr1	66727786	66728326	110	66728060
chr1	66728331	66728620	14	66728580
chr1	66732101	66733175	43	66732623
chr1	66736101	66736876	62	66736323
chr1	66736881	66737646	69	66737075
chr1	66737651	66738205	19	66737893
chr1	66740651	66741180	54	66740890
chr1	66747441	66748466	124	66748003
chr1	66749376	66749806	31	66749600
chr1	66751396	66752496	57	66752178
chr1	66760261	66760986	38	66760565
chr1	66783521	66784155	28	66783760
chr1	66801491	66802205	53	66801913
chr1	66839741	66840281	56	66840058
chr1	66840286	66841035	33	66840690
chr1	66901941	66902625	35	66902355
chr1	66904571	66905126	25	66904863
chr1	66905131	66905720	99	66905433
chr1	66943666	66944575	60	66943963
chr1	66954636	66955440	22	66955050
chr1	66987126	66988060	66	66987613
chr1	67028296	67029051	41	67028720
chr1	67029056	67029686	127	67029378
chr1	67029691	67030705	188	67030088
chr1	67037181	67037891	28	67037668
chr1	67090066	67090860	56	67090323
chr1	67170496	67171330	38	67170963
chr1	67191406	67192210	40	67191795
chr1	67193041	67193671	20	67193485
chr1	67193676	67194331	143	67193935
chr1	67194336	67195690	170	67195008
chr1	67198261	67198996	57	67198675
chr1	67297151	67297601	24	67297403
chr1	67297606	67298290	48	67297793
chr1	67300466	67301345	58	67300768
chr1	67526296	67526911	41	67526615
chr1	67624881	67625565	27	67625123
chr1	67628471	67629176	97	67628748
chr1	67813616	67814635	130	67814180
chr1	67821106	67822371	219	67821588
chr1	67822376	67823075	24	67822568
chr1	67837751	67838401	50	67838110
chr1	67865156	67865496	15	67865373
chr1	67865501	67866291	198	67865858
chr1	67896461	67897331	28	67896863
chr1	67912511	67913095	25	67912833
chr1	67944611	67945340	59	67944945
chr1	67987441	67988460	166	67987923
[truncated: 65,555 more rows]
