# Supplementary material for: STAT3 acts through pre-existing nucleosome-depleted regions bound by FOS during an epigenetic switch linking inflammation to cancer
Source: Epigenetics Chromatin. 2015 Feb 14;8:7. doi: 10.1186/1756-8935-8-7 (PMC4362815; doi:10.1186/1756-8935-8-7)
Supplement: Supplementary file 6 — Additional file 6: MCF10A-ER-Src STAT3 ChIP-Seq 36-h TAM. Genomic locations of all STAT3 genomic binding sites, at a significance P value ≤1e − 09, discovered by ChIP-Seq in MCF10A-ER-Src cells treated with tamoxifen for 36 h. (XLS 3 MB) [file 13072_2014_351_MOESM6_ESM.xls]

## Sheet: ER-Src_STAT3_peaks_36h TAM
MCF10A-ER-Src STAT3 ChIP-Seq peaks (p-value <=1e-09)					(hg19)
chr	start	end	reads	summit coordinate
chr1	26006	26896	32	26398
chr1	26901	27361	21	27165
chr1	27366	29676	63	28928
chr1	29681	30991	31	30408
chr1	30996	31306	21	31188
chr1	31311	31626	24	31423
chr1	31631	31995	15	31663
chr1	32111	32351	16	32288
chr1	32356	33681	191	33185
chr1	37966	39071	104	38715
chr1	39076	39295	13	39268
chr1	96286	97125	112	96583
chr1	139591	140111	27	139995
chr1	140116	140895	177	140308
chr1	143621	144581	230	144073
chr1	157441	158215	86	157690
chr1	242621	243460	130	242925
chr1	319931	321360	172	320420
chr1	321926	322026	11	321958
chr1	322031	322481	26	322293
chr1	322486	324530	154	323848
chr1	407986	408781	84	408483
chr1	408786	409070	12	408873
chr1	411946	412601	109	412345
chr1	419126	419711	17	419515
chr1	419716	419901	16	419790
chr1	419906	420156	23	420103
chr1	420161	420921	27	420378
chr1	420926	421161	22	421113
chr1	421166	422250	194	421523
chr1	422406	423206	26	422948
chr1	423211	424066	98	423688
chr1	424071	424801	430	424448
chr1	424806	425471	23	425228
chr1	425476	425640	14	425633
chr1	441751	442770	57	442263
chr1	448521	449310	59	448943
chr1	534136	534870	62	534453
chr1	540241	541230	75	540638
chr1	557321	558161	21	557763
chr1	558166	558646	19	558355
chr1	558651	559151	18	558865
chr1	559156	559566	25	559378
chr1	559571	560456	428	560168
chr1	560461	561336	99	560938
chr1	561341	562135	26	561658
chr1	562386	563451	176	563108
chr1	563456	563681	20	563495
chr1	563686	565541	645	565208
chr1	565546	566951	577	566333
chr1	566956	568581	578	567458
chr1	568586	569096	460	568808
chr1	569101	570636	519	569418
chr1	570641	570776	13	570680
chr1	570781	571345	19	570970
chr1	577856	578630	109	578125
chr1	581566	582490	91	581993
chr1	665096	666236	161	665778
chr1	666241	666911	35	666423
chr1	666916	667216	17	667110
chr1	667221	667530	17	667338
chr1	668441	668666	15	668468
chr1	668671	670321	123	669228
chr1	670326	670551	11	670520
chr1	670556	670981	26	670740
chr1	670986	671100	13	671095
chr1	671176	671406	19	671213
chr1	671411	671846	20	671585
chr1	671851	672436	37	672278
chr1	672441	672711	107	672673
chr1	672716	673491	124	672843
chr1	673496	673791	29	673590
chr1	673796	674180	25	674153
chr1	674591	674831	19	674620
chr1	674836	675361	19	674993
chr1	675366	676600	149	676030
chr1	679156	679321	14	679193
chr1	679326	679421	12	679353
chr1	679426	680410	296	679788
chr1	683191	684081	46	683860
chr1	693271	694070	85	693523
chr1	713356	714026	32	713958
chr1	714031	714815	85	714238
chr1	802566	803615	189	803078
chr1	833446	834340	37	833953
chr1	901191	902275	64	901768
chr1	935671	936211	30	935895
chr1	936216	936380	11	936350
chr1	956331	956876	37	956653
chr1	957156	957815	85	957408
chr1	999296	1000090	68	999690
chr1	1014596	1015231	57	1014923
chr1	1153206	1153720	35	1153420
chr1	1185331	1186080	23	1185753
chr1	1217251	1217945	33	1217660
chr1	1310466	1311285	32	1310838
chr1	1317466	1318431	393	1317963
chr1	1333381	1334050	27	1333703
chr1	1368466	1369041	65	1368778
chr1	1590361	1591146	80	1590775
chr1	1593521	1594920	214	1594078
chr1	1617506	1618106	98	1617878
chr1	1623956	1624311	17	1624113
chr1	1624316	1625001	87	1624765
chr1	1625006	1625305	12	1625190
chr1	1626346	1627020	33	1626598
chr1	1655666	1656436	83	1656063
chr1	1659406	1660795	261	1659973
chr1	1672226	1672826	113	1672518
chr1	1672831	1673230	20	1673033
chr1	1677481	1677796	15	1677670
chr1	1677801	1678266	81	1678028
chr1	1678271	1678571	12	1678455
chr1	1678576	1679046	35	1678773
chr1	1695296	1696126	63	1695783
chr1	1708806	1709605	28	1709150
chr1	1859261	1859970	64	1859753
chr1	2129986	2130546	108	2130293
chr1	2130551	2131385	56	2130890
chr1	2143876	2144366	40	2144145
chr1	2158821	2159520	51	2159308
chr1	2165721	2166675	38	2166153
chr1	2186781	2187751	49	2187408
chr1	2222051	2222880	268	2222318
chr1	2321661	2322555	138	2321998
chr1	2425386	2426450	332	2425903
chr1	3229376	3230505	116	3229938
chr1	3232971	3233630	72	3233333
chr1	3369671	3370146	63	3369913
chr1	3377426	3377875	36	3377640
chr1	3384836	3385305	26	3385030
chr1	3389881	3390551	93	3390295
chr1	3391846	3392475	22	3392160
chr1	3420621	3421395	60	3420943
chr1	3446986	3447721	37	3447468
chr1	3456486	3457351	86	3456880
chr1	3463706	3464406	54	3464018
chr1	3537626	3538151	31	3537943
chr1	3628496	3629155	79	3628753
chr1	3633371	3633831	47	3633660
chr1	3633836	3634345	28	3634038
chr1	4663286	4664060	46	4663678
chr1	4710461	4711090	20	4710750
chr1	4719126	4719775	31	4719560
chr1	4726421	4727620	39	4727023
chr1	4728626	4729141	28	4728998
chr1	4729146	4729865	28	4729270
chr1	4750951	4751520	47	4751230
chr1	4762871	4763550	47	4763178
chr1	4846216	4846695	50	4846410
chr1	5022911	5023186	11	5023133
chr1	5023191	5023790	157	5023443
chr1	5065746	5066345	32	5065940
chr1	5430266	5430870	32	5430530
chr1	5484911	5485516	160	5485108
chr1	5488276	5489050	76	5488578
chr1	5682216	5682911	101	5682618
chr1	5708216	5708975	42	5708635
chr1	5711981	5712745	23	5712455
chr1	6175951	6176580	29	6176400
chr1	6217781	6218415	49	6218003
chr1	6221421	6221885	28	6221630
chr1	6280041	6280216	14	6280050
chr1	6280221	6280921	69	6280518
chr1	6294106	6295225	70	6294648
chr1	6295751	6296570	24	6296123
chr1	6361351	6362006	75	6361815
chr1	6362011	6362655	39	6362208
chr1	6403381	6404110	65	6403813
chr1	6423086	6423556	58	6423330
chr1	6423561	6423855	20	6423678
chr1	6427356	6428275	35	6427838
chr1	6445421	6446376	61	6445968
chr1	6446381	6446990	43	6446575
chr1	6464666	6465435	159	6464873
chr1	6472801	6473450	33	6473065
chr1	6482646	6483346	39	6483028
chr1	6483351	6484165	57	6483740
chr1	6531736	6532865	383	6532298
chr1	6548586	6549001	24	6548913
chr1	6549006	6549475	24	6549200
chr1	6551526	6552075	30	6551748
chr1	6660781	6661930	77	6661433
chr1	6669046	6670295	113	6669638
chr1	6673336	6674100	26	6673750
chr1	6706336	6707010	63	6706733
chr1	6803746	6804510	50	6804048
chr1	6821991	6822571	46	6822370
chr1	6844436	6844931	21	6844708
chr1	6844936	6845490	38	6845233
chr1	6913971	6914796	157	6914528
chr1	7076346	7077050	48	7076615
chr1	7086026	7087045	133	7086465
chr1	7169926	7170500	38	7170113
chr1	7283296	7284285	173	7283805
chr1	7315416	7316220	40	7315853
chr1	7322596	7323510	47	7323008
chr1	7325716	7326410	24	7325980
chr1	7341831	7342335	31	7342118
chr1	7394721	7395385	57	7394960
chr1	7439166	7439831	56	7439528
chr1	7461491	7461746	12	7461573
chr1	7461751	7462790	111	7462188
chr1	7609151	7609736	31	7609540
chr1	7999591	8000696	223	8000268
chr1	8000701	8001305	20	8000970
chr1	8009071	8009461	34	8009263
chr1	8063376	8064145	35	8063653
chr1	8064501	8065850	131	8065300
chr1	8077411	8078325	201	8077825
chr1	8085016	8085465	33	8085280
chr1	8105971	8106421	36	8106223
chr1	8107066	8108716	526	8107913
chr1	8108721	8109060	14	8108958
chr1	8121041	8121705	30	8121473
chr1	8137161	8137825	31	8137460
chr1	8137861	8138885	29	8138415
chr1	8143526	8144525	103	8144053
chr1	8149196	8149921	30	8149693
chr1	8149926	8150806	174	8150313
chr1	8156491	8157146	61	8156948
chr1	8157151	8158215	112	8157613
chr1	8180576	8181286	26	8180993
chr1	8181291	8181520	13	8181473
chr1	8193526	8194720	61	8193893
chr1	8201446	8202321	166	8202018
chr1	8234011	8235390	149	8234578
chr1	8241701	8243095	119	8242420
chr1	8257586	8258316	180	8257903
chr1	8262316	8263260	34	8262838
chr1	8264156	8265105	51	8264693
chr1	8271496	8272880	455	8272165
chr1	8279331	8280235	111	8279743
chr1	8284636	8285456	176	8285183
chr1	8285461	8285801	45	8285590
chr1	8318606	8319696	245	8319448
chr1	8319701	8320116	68	8319853
chr1	8323771	8324456	249	8324083
chr1	8345091	8345735	35	8345385
chr1	8403191	8404005	34	8403590
chr1	8454576	8455630	50	8455095
chr1	8456771	8457400	28	8457065
chr1	8585541	8586456	59	8586100
chr1	8600246	8601266	157	8600825
chr1	8601271	8601415	16	8601335
chr1	8604516	8604686	12	8604610
chr1	8604691	8605106	25	8604920
chr1	8605111	8605720	58	8605305
chr1	8636411	8637020	30	8636805
chr1	8681571	8682685	66	8682243
chr1	8721526	8721646	13	8721533
chr1	8721651	8722311	49	8722073
chr1	8727991	8728661	161	8728385
chr1	8734766	8735715	49	8735250
chr1	8762511	8763175	25	8762953
chr1	8763296	8764031	21	8763793
chr1	8857111	8857811	178	8857530
chr1	8857816	8858415	27	8857915
chr1	8872846	8873501	88	8873230
chr1	8878281	8879175	49	8878775
chr1	8930866	8931131	12	8931053
chr1	8931136	8931711	47	8931453
chr1	8931716	8931945	14	8931765
chr1	8933281	8934605	112	8933873
chr1	8937516	8938601	124	8938083
chr1	8938606	8939201	133	8938860
chr1	8939611	8939736	13	8939638
chr1	8939741	8940680	63	8940193
chr1	8949516	8950986	170	8950458
chr1	8959736	8960596	499	8960160
chr1	8963541	8963921	17	8963848
chr1	8963926	8964675	76	8964130
chr1	9033866	9035415	135	9034373
chr1	9043726	9044320	71	9043968
chr1	9045896	9046756	167	9046443
chr1	9104316	9104780	36	9104503
chr1	9137751	9138480	83	9138140
chr1	9170571	9171220	153	9170853
chr1	9174901	9175460	31	9175263
chr1	9223766	9224655	43	9224190
chr1	9293021	9294115	301	9293598
chr1	9294136	9294846	22	9294518
chr1	9295146	9295785	71	9295393
chr1	9337901	9338201	11	9338095
chr1	9338206	9338575	57	9338390
chr1	9349006	9349511	26	9349303
chr1	9349516	9349851	16	9349708
chr1	9349856	9350161	76	9350088
chr1	9350166	9350865	86	9350338
chr1	9362816	9363741	131	9363315
chr1	9375531	9376231	276	9375913
chr1	9376236	9376620	19	9376395
chr1	9377276	9378830	356	9378133
chr1	9380841	9381251	24	9381098
chr1	9381256	9382120	120	9381563
chr1	9391376	9392330	183	9391773
chr1	9497871	9498096	12	9497968
chr1	9498101	9499600	355	9498673
chr1	9542221	9542820	31	9542545
chr1	9621391	9622145	28	9621653
chr1	9704636	9705315	41	9704948
chr1	9731386	9731965	40	9731618
chr1	9788481	9789080	48	9788713
chr1	9826401	9827396	34	9826933
chr1	9840511	9840926	52	9840708
chr1	9912176	9912910	60	9912628
chr1	9950266	9951030	54	9950573
chr1	9952941	9953950	41	9953448
chr1	9958621	9959590	50	9959143
chr1	10002596	10002711	13	10002630
chr1	10002716	10003531	47	10003093
chr1	10078566	10079031	43	10078780
chr1	10126886	10127586	27	10127333
chr1	10271476	10272135	33	10271665
chr1	10311661	10312291	52	10311988
chr1	10437371	10438160	40	10437698
chr1	10460581	10461111	85	10460840
chr1	10463361	10463876	34	10463793
chr1	10463881	10464491	87	10464073
chr1	10475121	10475860	51	10475595
chr1	10519051	10519815	62	10519353
chr1	10532466	10533180	74	10532688
chr1	10570421	10571021	89	10570750
chr1	10571026	10571340	13	10571150
chr1	10695161	10696126	74	10695863
chr1	10783991	10784575	32	10784355
chr1	10790976	10791770	32	10791303
chr1	10958206	10958806	37	10958618
chr1	10960096	10960221	13	10960110
chr1	10960226	10960781	33	10960603
chr1	10960786	10961460	28	10960960
chr1	11218451	11219236	105	11218963
chr1	11543951	11544685	66	11544213
chr1	11623651	11624246	54	11623988
chr1	11740866	11741840	64	11741203
chr1	11788031	11788755	137	11788453
chr1	11795946	11796121	11	11796033
chr1	11796126	11796536	22	11796338
chr1	11796541	11797920	366	11797198
chr1	11805796	11806875	115	11806348
chr1	11847266	11848115	35	11847805
chr1	11850551	11851580	488	11851083
chr1	11864801	11865326	19	11865078
chr1	11865331	11865871	28	11865703
chr1	11865876	11866441	93	11866108
chr1	11866446	11866695	15	11866633
chr1	11953211	11953646	79	11953448
chr1	11967676	11969205	147	11968348
chr1	11969621	11970395	51	11969948
chr1	12039546	12040286	36	12040095
chr1	12078826	12079681	222	12079378
chr1	12127651	12128450	72	12128138
chr1	12159471	12160195	57	12159698
chr1	12191826	12192961	311	12192363
chr1	12192966	12193695	39	12193168
chr1	12199646	12200461	209	12200133
chr1	12203371	12204530	283	12203853
chr1	12212941	12213646	36	12213403
chr1	12225196	12225865	60	12225623
chr1	12290686	12291336	31	12291135
chr1	12291341	12291715	20	12291433
chr1	12292111	12292851	105	12292598
chr1	12304861	12305855	64	12305358
chr1	12483786	12484116	15	12484078
chr1	12484121	12484470	29	12484273
chr1	12496946	12497626	109	12497208
chr1	12507706	12508490	35	12508058
chr1	12540436	12541585	218	12540943
chr1	12548496	12549191	56	12548850
chr1	12559711	12560770	58	12560133
chr1	12561546	12562176	207	12561858
chr1	12562181	12563080	55	12562653
chr1	12609636	12610560	33	12610088
chr1	12633496	12634266	49	12634050
chr1	12678711	12679690	28	12679258
chr1	12752906	12753775	95	12753153
chr1	12768891	12769840	46	12769165
chr1	12773611	12774175	26	12773948
chr1	12782596	12783235	34	12782828
chr1	12870851	12871640	46	12871253
chr1	12911301	12912215	65	12911698
chr1	12963441	12964460	97	12963905
chr1	13402776	13403795	105	13403343
chr1	13623571	13624590	105	13624125
chr1	13877166	13877990	29	13877618
chr1	13898891	13899695	46	13899333
chr1	13913651	13914511	62	13914045
chr1	13914516	13914765	15	13914570
chr1	13915186	13916060	49	13915598
chr1	13916586	13917640	179	13917123
chr1	13919721	13921010	412	13920268
chr1	13926236	13927105	51	13926673
chr1	13931316	13932296	510	13931853
chr1	13933341	13933816	41	13933633
chr1	13933821	13934185	19	13934003
chr1	13944011	13944736	52	13944458
chr1	13945981	13946990	59	13946558
chr1	13949456	13950341	125	13949988
chr1	13954996	13955760	33	13955400
chr1	13977611	13978480	127	13977993
chr1	13990506	13990961	24	13990783
chr1	13990966	13991205	18	13991170
chr1	14010176	14011550	352	14010923
chr1	14050186	14051060	169	14050508
chr1	14125081	14125710	49	14125513
chr1	14226346	14227075	50	14226568
chr1	14275216	14276085	31	14275703
chr1	14354156	14354586	48	14354368
chr1	14381566	14382440	54	14381978
chr1	14444006	14444865	57	14444443
chr1	14444876	14445865	57	14445315
chr1	14447286	14447925	33	14447605
chr1	14463116	14463861	212	14463603
chr1	14463866	14464526	83	14464093
chr1	14464531	14465021	83	14464753
chr1	14609316	14609891	35	14609540
chr1	14646616	14647790	351	14647173
chr1	14647901	14648680	43	14648218
chr1	14666626	14667151	33	14666918
chr1	14698306	14699031	51	14698813
chr1	14699036	14699320	14	14699213
chr1	14843421	14844620	154	14844033
chr1	14846466	14847035	36	14846660
chr1	14848721	14849685	171	14849055
chr1	14881481	14882200	40	14881855
chr1	14887126	14888055	33	14887613
chr1	14920491	14921110	34	14920728
chr1	15034616	15035215	62	15034823
chr1	15058276	15058886	39	15058683
chr1	15058891	15059160	18	15059073
chr1	15059161	15059231	12	15059180
chr1	15059236	15060046	366	15059728
chr1	15060051	15060700	45	15060193
chr1	15068666	15069440	93	15068918
chr1	15104071	15104580	29	15104320
chr1	15273111	15273796	68	15273540
chr1	15294836	15295510	145	15295230
chr1	15378316	15379040	86	15378570
chr1	15390576	15391370	152	15390903
chr1	15410026	15410820	90	15410290
chr1	15474921	15475550	57	15475213
chr1	15478746	15479226	51	15478995
chr1	15479231	15479520	11	15479428
chr1	15484916	15485816	230	15485178
chr1	15485821	15486070	12	15485885
chr1	15498681	15500046	99	15499258
chr1	15505136	15506090	105	15505523
chr1	15526796	15527561	72	15527223
chr1	15609341	15609916	42	15609633
chr1	15609921	15610710	91	15610248
chr1	15621871	15622151	11	15621948
chr1	15622156	15622611	71	15622383
chr1	15656241	15657335	123	15656805
chr1	15668211	15669135	46	15668648
chr1	15678796	15679560	54	15679055
chr1	15682226	15683276	449	15682893
chr1	15683281	15683890	77	15683578
chr1	15727026	15727835	32	15727358
chr1	15733576	15734355	64	15733905
chr1	15742326	15743050	51	15742563
chr1	15743871	15744780	139	15744203
chr1	15745066	15745920	68	15745533
chr1	15790451	15791221	200	15790983
chr1	15810611	15811375	99	15810863
chr1	15841356	15842086	125	15841680
chr1	15851536	15852411	39	15851820
chr1	15852416	15853231	77	15852788
chr1	15853236	15853930	61	15853428
chr1	15944921	15945186	14	15945118
chr1	15945191	15945910	48	15945413
chr1	16004956	16005560	24	16005363
chr1	16006806	16007126	17	16006845
chr1	16007131	16007721	119	16007380
chr1	16007726	16007955	12	16007860
chr1	16029701	16030770	260	16030273
chr1	16091596	16092231	117	16091893
chr1	16092236	16092870	40	16092503
chr1	16114331	16115045	34	16114733
chr1	16121561	16122071	32	16121813
chr1	16122921	16123820	142	16123450
chr1	16125376	16125976	27	16125775
chr1	16125981	16126315	18	16126118
chr1	16156026	16156631	47	16156428
chr1	16157021	16157980	47	16157513
chr1	16162011	16162760	28	16162408
chr1	16175616	16176081	25	16175955
chr1	16176086	16176836	24	16176238
chr1	16176841	16177550	32	16177033
chr1	16212041	16212656	34	16212388
chr1	16223981	16224656	50	16224453
chr1	16224661	16225000	13	16224893
chr1	16249481	16250280	68	16249903
chr1	16275066	16276031	160	16275743
chr1	16276036	16276750	41	16276283
chr1	16278966	16280020	171	16279493
chr1	16311696	16312995	426	16312358
chr1	16339006	16339560	29	16339310
chr1	16402106	16402411	24	16402303
chr1	16402416	16403070	49	16402678
chr1	16471661	16472071	24	16471908
chr1	16472076	16472416	16	16472353
chr1	16472421	16472905	18	16472613
chr1	16481056	16481891	45	16481523
chr1	16482876	16483181	16	16483068
chr1	16483186	16483736	213	16483483
chr1	16483741	16484090	15	16483858
chr1	16485106	16486345	383	16485743
chr1	16490531	16491460	97	16490883
chr1	16499576	16499946	25	16499763
chr1	16499951	16500565	29	16500033
chr1	16509246	16509496	13	16509288
chr1	16509501	16510111	78	16509820
chr1	16510431	16511805	190	16511050
chr1	16543516	16544301	80	16544050
chr1	16563576	16564230	31	16563828
chr1	16626766	16627370	34	16627178
chr1	16647541	16648171	36	16647753
chr1	16648176	16648585	27	16648330
chr1	16675231	16675975	33	16675573
chr1	16837616	16837801	12	16837623
chr1	16837806	16838286	27	16838125
chr1	16838291	16838566	22	16838455
chr1	16838571	16839201	29	16838720
chr1	16839206	16841221	352	16840588
chr1	16841226	16842416	37	16841440
chr1	16842421	16842535	14	16842525
chr1	16857946	16858745	112	16858288
chr1	16947176	16948181	114	16947658
chr1	16949331	16950341	103	16950075
chr1	16950346	16950901	38	16950658
chr1	16950906	16951165	12	16951103
chr1	16990096	16990471	19	16990263
chr1	16990476	16990901	22	16990688
chr1	16990906	16991516	26	16991390
chr1	16991521	16991906	19	16991713
chr1	16991911	16994071	331	16993288
chr1	16994076	16995096	31	16994265
chr1	16995101	16995200	14	16995180
chr1	17065251	17065406	14	17065275
chr1	17065411	17066311	31	17066193
chr1	17066316	17068551	331	17067168
chr1	17068556	17068941	19	17068770
chr1	17068946	17069221	26	17069068
chr1	17069226	17069571	25	17069338
chr1	17069576	17069991	23	17069770
chr1	17069996	17070160	16	17070158
chr1	17090386	17091766	317	17090878
chr1	17091771	17092070	16	17091848
chr1	17096331	17096581	12	17096340
chr1	17096586	17097226	96	17096973
chr1	17097231	17097980	44	17097413
chr1	17098681	17100061	281	17099653
chr1	17100066	17100611	40	17100380
chr1	17100616	17100990	17	17100793
chr1	17106996	17107151	13	17107008
chr1	17107156	17108540	506	17107673
chr1	17202141	17202921	47	17202703
chr1	17220936	17222036	29	17221833
chr1	17222041	17223471	301	17222630
chr1	17223476	17223950	19	17223713
chr1	17230876	17231181	17	17230943
chr1	17231186	17232131	95	17231793
chr1	17232136	17232415	18	17232358
chr1	17310961	17311646	95	17311388
chr1	17330216	17330816	31	17330498
chr1	17380501	17381191	57	17380868
chr1	17393171	17393810	30	17393365
chr1	17424036	17424826	68	17424568
chr1	17424831	17425306	187	17425080
chr1	17425311	17426180	57	17425593
chr1	17454631	17454861	11	17454823
chr1	17454866	17455485	43	17455078
chr1	17466691	17467216	40	17466933
chr1	17516181	17516941	26	17516615
chr1	17517901	17518591	19	17518268
chr1	17518596	17519575	321	17519063
chr1	17534331	17535145	90	17534770
chr1	17559841	17560865	73	17560360
chr1	17602816	17603600	49	17603273
chr1	17613561	17614650	56	17614103
chr1	17616156	17616795	48	17616448
chr1	17618686	17619455	24	17619188
chr1	17624221	17625261	48	17624913
chr1	17630351	17631040	25	17630750
chr1	17674466	17674831	17	17674743
chr1	17674836	17675405	83	17675043
chr1	17767841	17768645	25	17768208
chr1	17769541	17770331	45	17770028
chr1	17786516	17787535	124	17786775
chr1	17818171	17818881	78	17818583
chr1	17818886	17819481	110	17819200
chr1	17951146	17951780	22	17951585
chr1	18091966	18092371	26	18092163
chr1	18092376	18093131	66	18092768
chr1	18094761	18095750	225	18095198
chr1	18164111	18164606	53	18164300
chr1	18192601	18193580	123	18193193
chr1	18200456	18200741	11	18200618
chr1	18200746	18201230	32	18200928
chr1	18524261	18524660	39	18524448
chr1	18686536	18687240	63	18686968
chr1	18806811	18807520	29	18807085
chr1	18843261	18843955	30	18843765
chr1	18911336	18911790	30	18911548
chr1	19007766	19008525	51	19008070
chr1	19252691	19253521	34	19253163
chr1	19253526	19254176	151	19253783
chr1	19254181	19254905	32	19254488
chr1	19276981	19277695	31	19277208
chr1	19291816	19292161	12	19292093
chr1	19292166	19293050	320	19292438
chr1	19298361	19298926	23	19298768
chr1	19298931	19299500	22	19299128
chr1	19337256	19338021	283	19337793
chr1	19338026	19338400	17	19338210
chr1	19392516	19393595	102	19393033
chr1	19401246	19402151	32	19401748
chr1	19536656	19537291	43	19537075
chr1	19537296	19537590	16	19537388
chr1	19724696	19725420	27	19725093
chr1	19749276	19750225	98	19749715
chr1	19766621	19767445	96	19767203
chr1	19828576	19829196	29	19828943
chr1	19835081	19835865	134	19835430
chr1	19884556	19885280	35	19884980
chr1	19967181	19967366	11	19967190
chr1	19967371	19967990	28	19967675
chr1	19969076	19970256	361	19969788
chr1	20002866	20003670	33	20003333
chr1	20063646	20064590	36	20064073
chr1	20076811	20077535	32	20077218
chr1	20091871	20092855	280	20092293
chr1	20154766	20155955	57	20155288
chr1	20163161	20163631	39	20163358
chr1	20190191	20191000	217	20190478
chr1	20198621	20199126	87	20198858
chr1	20210646	20211240	47	20210928
chr1	20211996	20213065	88	20212518
chr1	20220556	20221475	136	20220913
chr1	20251426	20252530	132	20252033
chr1	20252771	20253576	85	20253255
chr1	20390431	20391115	41	20390650
chr1	20420191	20420975	35	20420605
chr1	20428836	20430055	640	20429543
chr1	20436966	20437725	53	20437488
chr1	20438701	20439260	40	20438950
chr1	20497871	20498395	29	20498198
chr1	20732576	20733226	66	20732953
chr1	20737451	20738265	28	20737918
chr1	20821366	20822140	27	20821630
chr1	20822341	20823270	131	20822925
chr1	20926191	20927086	71	20926738
chr1	20929306	20930060	43	20929588
chr1	20930216	20930521	16	20930368
chr1	20930526	20931155	92	20930783
chr1	20952786	20953421	50	20953200
chr1	21058626	21059381	33	21058968
chr1	21059386	21060170	40	21059695
chr1	21061841	21062870	173	21062383
chr1	21065426	21066036	62	21065845
chr1	21066041	21066645	31	21066190
chr1	21113916	21114306	22	21114143
chr1	21114311	21114616	24	21114433
chr1	21155756	21156006	11	21155783
chr1	21156011	21156695	55	21156208
chr1	21173626	21174511	294	21174233
chr1	21174516	21175030	18	21174708
chr1	21210136	21210686	58	21210440
chr1	21222936	21223965	233	21223493
chr1	21277056	21277665	27	21277355
chr1	21348526	21349450	158	21348920
chr1	21425486	21426260	45	21425788
chr1	21426876	21427880	285	21427293
chr1	21477201	21477895	34	21477528
chr1	21478736	21479345	31	21479088
chr1	21588076	21588711	59	21588490
chr1	21650891	21651201	25	21651093
chr1	21651206	21651751	28	21651555
chr1	21655561	21656425	40	21655975
chr1	21716241	21716970	125	21716463
chr1	21728301	21729145	32	21728670
chr1	21872321	21873006	215	21872723
chr1	21879161	21879831	78	21879383
chr1	22091171	22091895	26	22091448
chr1	22094711	22095216	37	22095020
chr1	22109601	22110625	68	22110143
chr1	22117836	22118505	50	22118143
chr1	22127546	22128180	28	22127850
chr1	22188316	22189051	57	22188748
chr1	22231161	22231955	35	22231625
chr1	22283136	22283886	70	22283575
chr1	22290236	22290851	70	22290655
chr1	22458906	22459416	53	22459220
chr1	22555806	22556460	49	22556160
chr1	22866766	22867320	52	22867023
chr1	23072441	23073170	56	23072728
chr1	23076706	23077520	30	23077083
chr1	23158451	23158995	40	23158663
chr1	23188281	23189015	67	23188478
chr1	23302801	23303336	28	23303123
chr1	23303341	23303690	20	23303478
chr1	23337251	23337716	35	23337483
chr1	23426261	23426386	13	23426263
chr1	23426391	23427360	140	23426960
chr1	23427431	23427971	38	23427753
chr1	23427976	23428356	23	23428160
chr1	23428361	23428751	32	23428575
chr1	23428756	23429400	51	23428958
chr1	23429736	23430441	55	23430130
chr1	23489776	23490371	92	23490078
chr1	23493701	23494515	24	23494230
chr1	23515136	23515816	35	23515633
chr1	23523066	23524140	84	23523573
chr1	23524706	23525535	44	23525010
chr1	23655056	23655690	22	23655388
chr1	23670406	23671156	66	23670858
chr1	23694271	23694996	32	23694790
chr1	23703611	23704440	46	23704073
chr1	23710651	23711226	51	23710843
chr1	23711231	23711641	29	23711425
chr1	23720976	23721596	75	23721303
chr1	23729351	23729886	33	23729618
chr1	23729891	23730601	153	23730305
chr1	23730606	23731170	34	23730765
chr1	23770321	23771425	300	23770803
chr1	23782441	23783330	46	23782935
chr1	23786846	23787690	53	23787293
chr1	23803881	23804480	37	23804103
chr1	23805426	23806091	32	23805678
chr1	23885596	23886470	43	23886078
chr1	23889036	23889591	86	23889318
chr1	23903491	23904285	37	23903768
chr1	23911856	23912770	68	23912275
chr1	23915431	23916340	30	23915918
chr1	23919556	23919911	22	23919843
chr1	23919916	23920550	37	23920110
chr1	23923651	23924220	43	23923838
chr1	24045796	24046480	34	24046090
chr1	24105951	24106616	46	24106345
chr1	24106621	24106870	13	24106818
chr1	24125921	24126436	55	24126170
chr1	24126756	24127611	49	24127370
chr1	24127616	24128310	19	24127855
chr1	24191641	24191911	14	24191863
chr1	24191916	24192770	97	24192230
chr1	24230941	24231281	11	24231210
chr1	24231286	24231965	101	24231503
chr1	24243346	24243920	34	24243590
chr1	24277936	24278581	26	24278333
chr1	24281566	24282140	41	24281815
chr1	24378021	24378496	84	24378290
chr1	24443866	24444730	27	24444228
chr1	24476651	24477516	41	24477250
chr1	24528096	24529090	109	24528608
chr1	24610246	24610941	127	24610560
chr1	24610946	24611150	13	24611143
chr1	24616386	24617230	96	24616683
chr1	24617501	24618175	32	24617733
chr1	24620331	24620681	13	24620518
chr1	24620686	24621391	177	24621008
chr1	24621396	24622145	41	24621588
chr1	24626181	24626671	45	24626473
chr1	24626676	24626985	11	24626730
chr1	24635991	24636830	111	24636413
chr1	24643436	24643981	61	24643773
chr1	24643986	24644275	12	24644160
chr1	24645486	24646676	41	24645918
chr1	24689156	24689936	100	24689600
chr1	24691606	24692206	61	24691910
chr1	24695631	24696525	159	24695968
chr1	24706026	24707110	95	24706593
chr1	24708226	24709415	169	24708778
chr1	24710626	24711111	31	24710890
chr1	24714431	24715210	89	24714643
chr1	24717511	24718001	20	24717895
chr1	24718006	24718345	18	24718203
chr1	24720396	24721265	146	24720668
chr1	24733336	24734030	45	24733535
chr1	24735991	24736610	49	24736185
chr1	24741901	24742550	21	24742365
chr1	24892791	24893171	34	24892965
chr1	24968956	24969860	35	24969308
chr1	25004976	25005670	37	25005473
chr1	25010086	25010586	208	25010333
chr1	25010591	25010885	11	25010820
chr1	25028786	25029371	193	25029063
chr1	25029376	25029766	28	25029568
chr1	25031246	25031516	12	25031398
chr1	25031521	25032660	120	25032048
chr1	25041201	25042345	285	25041828
chr1	25044951	25045905	51	25045528
chr1	25055376	25056195	79	25055733
chr1	25069721	25070965	151	25070400
chr1	25071041	25071940	74	25071328
chr1	25072271	25073151	237	25072745
chr1	25073156	25073390	12	25073290
chr1	25080446	25081355	41	25080798
chr1	25096476	25097165	33	25096868
chr1	25112331	25112621	13	25112445
chr1	25112626	25113435	180	25112913
chr1	25275736	25276110	31	25275913
chr1	25281556	25282280	119	25281788
chr1	25292936	25293745	24	25293305
chr1	25296861	25297600	38	25297093
chr1	25549691	25550445	34	25550103
chr1	25556726	25557191	24	25556970
chr1	25558811	25559446	65	25559233
chr1	25559451	25560000	20	25559645
chr1	25565806	25566905	91	25566363
chr1	25586251	25586805	42	25586558
chr1	25593596	25594535	59	25593998
chr1	25635271	25636105	143	25635720
chr1	25663811	25664865	65	25664328
chr1	25676891	25677760	29	25677310
chr1	25709321	25710171	368	25709723
chr1	25710176	25710335	11	25710305
chr1	25741046	25741561	58	25741283
chr1	25751796	25752470	61	25752118
chr1	25875971	25876520	23	25876303
chr1	25876546	25877241	91	25876873
chr1	25939911	25940665	30	25940190
chr1	25968086	25968691	32	25968495
chr1	26021211	26022091	363	26021738
chr1	26022096	26023495	495	26022558
chr1	26034066	26034401	14	26034293
chr1	26034406	26035460	338	26034730
chr1	26130686	26131495	184	26130983
chr1	26184911	26185540	24	26185140
chr1	26238601	26239405	131	26238838
chr1	26324281	26325085	30	26324688
chr1	26331906	26332536	49	26332188
chr1	26332541	26333130	53	26332760
chr1	26482046	26482991	93	26482580
chr1	26507881	26508570	67	26508268
chr1	26542966	26543380	43	26543178
chr1	26549001	26549725	124	26549273
chr1	26565086	26565860	84	26565465
chr1	26610926	26611646	71	26611393
chr1	26658111	26658655	40	26658308
chr1	26683496	26684340	48	26683905
chr1	26703836	26705291	338	26704623
chr1	26713721	26714266	49	26714048
chr1	26728391	26729120	38	26728620
chr1	26796741	26797181	22	26796968
chr1	26797186	26797980	67	26797460
chr1	26827316	26828235	76	26827793
chr1	26857476	26858255	64	26857738
chr1	26868611	26869365	36	26868950
chr1	26945886	26946661	35	26946340
chr1	26946666	26947706	146	26947233
chr1	26947711	26948635	129	26947988
chr1	26962911	26963460	50	26963265
chr1	26988946	26989855	80	26989478
chr1	26995491	26996110	28	26995780
chr1	27018346	27019391	40	27018908
chr1	27019396	27020340	43	27019928
chr1	27032096	27032865	30	27032403
chr1	27049346	27050765	163	27050133
chr1	27060336	27061110	23	27060673
chr1	27070411	27071100	23	27070783
chr1	27098166	27098915	61	27098443
chr1	27125836	27126916	125	27126503
chr1	27126921	27127475	25	27127110
chr1	27175436	27176455	46	27175965
chr1	27179521	27180205	24	27179878
chr1	27185141	27185856	94	27185630
chr1	27185861	27186276	34	27185983
chr1	27187731	27188046	16	27187933
chr1	27188051	27188541	111	27188398
chr1	27188546	27189001	135	27188733
chr1	27189006	27190025	106	27189498
chr1	27191226	27192271	230	27191833
chr1	27192276	27192390	11	27192353
chr1	27216481	27217091	28	27216828
chr1	27325811	27326421	23	27326180
chr1	27335991	27336835	26	27336395
chr1	27353951	27355220	271	27354625
chr1	27357656	27358550	29	27358258
chr1	27438176	27439175	135	27438628
chr1	27468771	27469470	31	27469133
chr1	27481646	27482345	95	27481998
chr1	27648371	27649130	47	27648630
chr1	27692991	27693911	163	27693468
chr1	27714656	27715330	39	27715133
chr1	27816696	27817360	29	27816893
chr1	27866826	27867211	39	27867013
chr1	27867216	27867500	12	27867403
chr1	27952441	27953140	55	27952703
chr1	28016566	28017286	27	28016925
chr1	28051846	28052625	54	28052128
chr1	28099266	28100166	36	28099800
chr1	28100171	28100816	48	28100450
chr1	28111996	28112256	13	28112198
chr1	28112261	28112875	52	28112493
chr1	28114436	28114960	30	28114628
chr1	28156966	28157645	37	28157293
chr1	28158956	28159915	51	28159405
chr1	28189521	28190510	81	28189925
chr1	28201531	28202371	172	28202008
chr1	28230866	28231660	39	28231283
chr1	28238901	28239665	87	28239178
chr1	28240871	28241685	34	28241213
chr1	28254881	28255715	66	28255213
chr1	28269931	28270655	43	28270125
chr1	28285836	28286520	47	28286095
chr1	28347341	28348200	37	28347783
chr1	28389216	28389706	39	28389458
chr1	28392301	28392860	56	28392630
chr1	28417626	28418440	30	28417983
chr1	28436751	28437701	200	28437310
chr1	28437706	28437915	23	28437855
chr1	28438721	28439875	76	28439318
chr1	28441361	28442430	54	28441878
chr1	28455411	28456235	302	28455850
chr1	28461811	28462885	61	28462353
chr1	28465791	28466420	80	28466033
chr1	28470766	28471636	174	28471293
chr1	28474056	28475330	206	28474578
chr1	28487371	28487850	36	28487565
chr1	28520166	28520985	68	28520493
chr1	28572586	28573301	57	28573083
chr1	28573306	28573550	11	28573430
chr1	28575156	28575411	12	28575230
chr1	28575416	28575866	30	28575613
chr1	28575871	28576516	27	28576113
chr1	28576521	28576770	12	28576648
chr1	28585476	28586000	30	28585775
chr1	28586901	28587840	34	28587408
chr1	28624346	28624875	31	28624560
chr1	28655006	28656095	71	28655548
chr1	28680486	28681281	138	28680878
chr1	28686081	28686560	50	28686330
chr1	28695631	28696551	35	28696213
chr1	28718221	28719120	33	28718625
chr1	28743616	28744420	49	28744053
chr1	28757861	28758450	48	28758108
chr1	28763711	28764271	57	28764108
chr1	28764276	28765256	273	28764610
chr1	28776486	28776961	58	28776735
chr1	28831806	28832011	11	28831855
chr1	28832016	28832925	351	28832418
chr1	28839836	28840645	24	28840288
chr1	28843461	28844240	61	28843783
chr1	28879106	28879975	204	28879418
chr1	28899421	28899870	52	28899603
chr1	28908146	28909240	31	28908735
chr1	28921011	28921751	47	28921440
chr1	28921756	28921955	12	28921938
chr1	28925506	28926245	28	28925853
chr1	28974481	28975581	79	28975290
chr1	28975586	28975895	15	28975703
chr1	29063756	29064970	66	29064360
chr1	29066546	29066996	60	29066798
chr1	29101371	29101995	21	29101733
chr1	29214096	29214930	41	29214510
chr1	29298686	29299515	32	29299083
chr1	29473501	29473921	46	29473698
chr1	29505761	29506371	25	29506168
chr1	29506376	29506725	15	29506508
chr1	29508276	29509055	121	29508513
chr1	29565581	29566360	36	29565978
chr1	29607141	29607960	69	29607480
chr1	29752201	29752735	34	29752413
chr1	30042671	30043570	129	30043063
chr1	30056586	30057110	39	30056850
chr1	30063671	30064106	33	30063935
chr1	30064111	30064440	13	30064253
chr1	30112031	30112760	39	30112303
chr1	30122866	30123540	34	30123108
chr1	30144296	30144776	35	30144525
chr1	30181851	30182421	40	30182220
chr1	30182426	30183160	85	30182758
chr1	30184376	30185585	307	30184953
chr1	30348041	30348996	69	30348533
chr1	30447086	30447586	69	30447295
chr1	30479036	30479731	104	30479388
chr1	30663626	30664595	193	30664158
chr1	30819091	30819485	33	30819288
chr1	30994986	30995736	52	30995463
chr1	30995741	30996015	24	30996013
chr1	30998661	30999545	36	30999118
chr1	31000446	31000981	34	31000773
chr1	31126996	31127595	60	31127218
chr1	31148286	31149080	36	31148725
chr1	31216411	31216980	25	31216693
chr1	31259301	31260141	135	31259775
chr1	31261251	31262200	200	31261603
chr1	31270971	31271431	26	31271228
chr1	31271436	31271650	13	31271620
chr1	31282201	31283065	30	31282573
chr1	31296541	31296856	28	31296738
chr1	31296861	31297440	46	31297045
chr1	31349976	31351025	62	31350483
chr1	31456771	31457565	103	31457143
chr1	31520011	31520895	61	31520543
chr1	31575151	31575945	36	31575460
chr1	31624931	31625831	161	31625513
chr1	31636956	31637590	36	31637343
chr1	31643476	31644235	144	31643805
chr1	31655141	31655886	120	31655483
chr1	31655891	31656100	14	31656063
chr1	31658411	31659165	37	31658695
chr1	31690156	31690720	43	31690528
chr1	31717156	31717740	33	31717445
chr1	31779011	31779740	57	31779330
chr1	31869471	31870440	28	31870003
chr1	31873271	31873820	69	31873468
chr1	31887316	31888016	250	31887763
chr1	31888021	31888396	14	31888150
chr1	31888401	31889125	25	31888748
chr1	31889836	31890531	45	31890318
chr1	31895096	31895951	65	31895750
chr1	31899046	31899605	27	31899320
chr1	31950306	31951000	34	31950533
chr1	31953746	31954500	147	31953978
chr1	31955826	31956166	15	31955995
chr1	31956171	31957070	197	31956413
chr1	31995631	31996316	33	31996050
chr1	31996586	31997391	138	31997178
chr1	32000691	32000926	15	32000718
chr1	32000931	32001731	322	32001353
chr1	32109896	32110771	66	32110443
chr1	32110776	32111221	49	32110948
chr1	32155301	32155960	181	32155623
chr1	32170801	32171380	22	32171103
chr1	32254426	32255365	35	32254905
chr1	32261441	32262311	68	32261878
chr1	32262366	32262945	52	32262580
chr1	32321076	32321595	26	32321328
chr1	32397821	32398725	81	32398210
chr1	32405306	32406180	273	32405858
chr1	32420016	32420761	167	32420478
chr1	32420766	32421045	15	32420935
chr1	32421351	32422295	173	32421683
chr1	32442926	32443446	46	32443188
chr1	32478831	32479576	105	32479348
chr1	32479581	32480606	59	32480238
chr1	32480611	32480720	11	32480713
chr1	32531646	32532676	188	32532293
chr1	32532681	32532920	13	32532813
chr1	32560436	32561360	111	32560813
chr1	32598831	32599476	36	32599240
chr1	32609521	32610255	100	32609853
chr1	32645036	32646126	107	32645728
chr1	32687121	32687551	29	32687338
chr1	32687556	32688271	62	32687945
chr1	32688276	32688605	17	32688380
chr1	32712311	32713030	98	32712673
chr1	32772991	32773470	36	32773275
chr1	32872126	32872986	259	32872588
chr1	32913611	32913896	11	32913688
chr1	32913901	32914341	40	32914095
chr1	32915151	32915745	52	32915360
chr1	33004221	33005285	38	33004693
chr1	33181746	33182031	21	33181813
chr1	33182036	33182830	42	33182358
chr1	33190601	33191371	116	33190995
chr1	33225636	33226326	35	33225920
chr1	33226331	33226911	131	33226698
chr1	33226916	33227880	88	33227260
chr1	33234921	33235465	37	33235238
chr1	33238441	33238930	29	33238713
chr1	33246216	33247040	371	33246480
chr1	33254731	33255565	85	33255143
chr1	33257471	33258065	37	33257668
chr1	33281916	33282476	19	33282370
chr1	33282481	33283341	184	33283043
chr1	33283346	33284066	46	33283868
chr1	33284071	33284420	16	33284235
chr1	33362786	33363700	129	33363190
chr1	33381586	33382255	37	33381853
chr1	33405026	33405915	237	33405368
chr1	33406496	33407116	29	33406733
chr1	33407121	33407855	80	33407333
chr1	33414216	33414921	68	33414593
chr1	33418701	33419621	117	33419263
chr1	33419626	33420505	57	33419995
chr1	33430446	33431026	26	33430793
chr1	33446476	33447450	138	33446943
chr1	33454131	33454731	111	33454505
chr1	33454736	33455591	230	33455105
chr1	33458021	33458530	33	33458248
chr1	33468131	33468925	28	33468498
chr1	33470121	33470820	246	33470363
chr1	33472611	33473395	52	33473118
chr1	33473801	33474021	12	33473863
chr1	33474026	33475080	187	33474378
chr1	33476326	33477540	285	33476933
chr1	33496021	33496691	40	33496333
chr1	33514701	33515556	516	33515258
chr1	33515561	33516815	542	33516005
chr1	33520871	33521091	19	33520878
chr1	33521096	33521996	356	33521523
chr1	33522001	33522110	11	33522095
chr1	33686436	33687526	121	33687138
chr1	33687876	33688541	208	33688163
chr1	33722391	33723120	81	33722588
chr1	33793171	33794165	34	33793693
chr1	33799091	33799911	184	33799693
chr1	33799916	33800396	58	33800168
chr1	33800401	33800650	12	33800458
chr1	33803811	33805195	287	33804578
chr1	33812266	33812926	19	33812638
chr1	33812931	33813875	42	33813408
chr1	33824551	33825395	43	33824945
chr1	33845526	33846371	377	33845885
chr1	33853161	33854045	118	33853565
chr1	33898926	33899980	228	33899488
chr1	33908551	33909475	66	33908913
chr1	33911896	33912626	66	33912398
chr1	33982016	33982855	118	33982283
chr1	34004371	34005355	66	34004903
chr1	34082136	34082945	28	34082543
chr1	34228951	34229490	44	34229148
chr1	34342426	34343280	43	34342858
chr1	34431951	34432905	106	34432585
chr1	34892071	34892665	86	34892328
chr1	35055701	35056215	40	35056013
chr1	35161611	35162325	26	35161968
chr1	35220306	35220901	93	35220703
chr1	35220906	35221291	36	35221075
chr1	35221296	35221565	12	35221368
chr1	35244611	35245521	126	35245255
chr1	35245981	35246511	23	35246368
chr1	35246516	35247220	71	35246743
chr1	35265366	35266306	271	35265970
chr1	35324491	35325086	81	35324853
chr1	35497026	35497346	13	35497143
chr1	35497351	35498120	115	35497598
chr1	35688391	35688915	52	35688585
chr1	35717061	35718260	176	35717853
chr1	35733786	35734465	22	35734213
chr1	35736316	35736965	34	35736570
chr1	35811046	35812000	39	35811520
chr1	35913671	35914836	111	35914238
chr1	35914841	35915501	68	35915128
chr1	35919961	35920780	34	35920360
chr1	35926196	35926805	32	35926440
chr1	35971431	35972105	34	35971623
chr1	36021111	36021670	38	36021363
chr1	36265946	36266565	34	36266133
chr1	36499971	36500821	33	36500478
chr1	36546271	36546970	34	36546583
chr1	36598826	36599720	62	36599220
chr1	36600241	36601160	69	36600648
chr1	36601831	36602581	410	36602293
chr1	36602586	36602935	20	36602663
chr1	36605901	36606775	36	36606398
chr1	36615016	36616075	53	36615478
chr1	36622931	36623500	35	36623170
chr1	36627506	36628435	49	36627990
chr1	36689511	36689996	23	36689803
chr1	36690001	36691095	276	36690453
chr1	36709921	36710660	42	36710178
chr1	36713856	36714915	40	36714408
chr1	36765151	36765996	152	36765783
chr1	36766001	36766355	20	36766303
chr1	36839931	36840840	59	36840470
chr1	36851541	36852136	63	36851940
chr1	36852141	36852616	62	36852298
chr1	36852621	36853555	74	36852868
chr1	36951821	36952431	45	36952230
chr1	36952436	36953345	252	36952733
chr1	36977251	36977986	31	36977733
chr1	37047316	37047806	42	37047593
chr1	37119436	37120036	41	37119728
chr1	37404451	37405000	45	37404683
chr1	37699251	37699645	35	37699448
chr1	37914166	37914775	133	37914418
chr1	37917236	37918151	309	37917828
chr1	37920401	37921241	332	37920923
chr1	37921246	37921626	15	37921433
chr1	37921631	37922250	37	37921913
chr1	37926976	37927946	93	37927283
chr1	37934691	37935480	33	37935098
chr1	37937051	37937860	21	37937473
chr1	37941911	37942591	41	37942343
chr1	37944306	37944671	18	37944538
chr1	37944676	37944911	18	37944803
chr1	37944916	37946010	218	37945503
chr1	37951326	37951576	13	37951410
chr1	37951581	37952260	58	37951878
chr1	37979016	37979660	22	37979413
chr1	37999586	38000690	229	38000210
chr1	38002836	38003595	61	38003113
chr1	38077146	38077900	131	38077383
chr1	38206476	38207535	124	38206953
chr1	38210276	38211220	108	38210723
chr1	38212396	38213250	166	38212678
chr1	38215271	38215740	36	38215460
chr1	38220836	38221651	362	38221163
chr1	38288971	38289780	107	38289258
chr1	38311341	38312075	72	38311703
chr1	38316126	38316830	67	38316440
chr1	38327676	38328556	277	38328203
chr1	38455566	38456115	31	38455750
chr1	38474731	38475495	65	38475175
chr1	38478011	38478716	58	38478268
chr1	38478721	38478825	12	38478803
chr1	38492496	38492756	11	38492568
chr1	38492761	38493555	37	38493013
chr1	38541546	38542236	136	38541915
chr1	38604116	38604875	42	38604428
chr1	39070036	39070620	40	39070253
chr1	39196166	39196281	11	39196230
chr1	39196286	39197141	125	39196808
chr1	39251676	39252460	37	39251958
chr1	39290796	39291501	87	39291283
chr1	39291506	39291851	11	39291803
chr1	39291856	39292600	51	39292165
chr1	39323941	39324231	19	39324030
chr1	39324236	39325125	514	39324628
chr1	39426936	39427691	22	39427438
chr1	39451706	39452511	44	39452223
chr1	39469426	39470075	56	39469665
chr1	39473646	39474340	25	39474000
chr1	39513116	39514190	152	39513723
chr1	39555306	39556351	362	39555908
chr1	39556356	39556600	13	39556403
chr1	39568176	39568851	31	39568408
chr1	39568856	39570101	557	39569515
chr1	39570106	39570790	25	39570333
chr1	39571916	39572476	31	39572303
chr1	39575721	39577011	370	39576378
chr1	39593031	39593950	40	39593463
chr1	39594376	39595666	454	39594858
chr1	39595671	39596641	295	39596208
chr1	39597606	39598905	136	39598270
chr1	39603066	39603860	32	39603415
chr1	39620381	39621380	22	39620740
chr1	39643311	39643861	71	39643670
chr1	39644241	39644896	32	39644465
chr1	39648801	39650225	247	39649578
chr1	39652901	39653356	56	39653153
chr1	39657316	39657606	11	39657475
chr1	39657611	39658571	99	39658013
chr1	39658576	39659061	20	39658938
chr1	39659066	39659370	16	39659098
chr1	39662586	39662960	29	39662773
chr1	39735661	39736310	28	39735918
chr1	39754406	39754811	43	39754585
chr1	39826331	39827015	231	39826605
chr1	39853271	39853975	32	39853535
chr1	39860081	39860301	11	39860190
chr1	39860306	39860715	25	39860498
chr1	39863591	39865040	210	39864385
chr1	39900551	39901445	122	39900970
chr1	39916616	39917596	262	39917090
chr1	39966321	39967016	94	39966715
chr1	39967211	39967826	398	39967523
chr1	39971666	39972711	115	39972350
chr1	39972716	39973490	26	39973020
chr1	39973981	39974946	391	39974533
chr1	39977636	39978526	118	39978260
chr1	39978531	39979255	157	39978865
chr1	39984876	39985555	38	39985073
chr1	40005911	40006571	173	40006323
chr1	40006576	40006900	16	40006770
chr1	40071241	40072265	40	40071753
chr1	40192806	40193435	33	40193045
chr1	40231981	40232910	32	40232468
chr1	40238306	40239031	157	40238693
chr1	40239036	40239925	118	40239350
chr1	40264776	40265266	37	40265063
chr1	40265271	40266006	484	40265815
chr1	40266011	40266741	483	40266248
chr1	40282296	40282931	21	40282710
chr1	40282936	40283440	35	40283130
chr1	40317746	40318385	38	40318093
chr1	40358436	40358766	18	40358508
chr1	40358771	40359460	160	40359063
chr1	40361651	40362425	60	40361933
chr1	40362566	40363115	33	40362753
chr1	40367546	40368205	46	40367820
chr1	40393186	40393745	39	40393405
chr1	40399676	40400865	81	40400073
chr1	40409101	40409940	112	40409328
chr1	40422511	40423525	97	40423113
chr1	40442636	40443400	41	40443053
chr1	40480651	40481296	49	40481053
chr1	40484646	40485255	41	40484955
chr1	40505436	40506751	55	40506153
chr1	40506756	40507015	14	40506823
chr1	40511381	40511916	19	40511693
chr1	40511921	40512755	250	40512273
chr1	40524911	40525176	13	40524918
chr1	40525181	40525730	58	40525370
chr1	40532701	40533325	49	40532890
chr1	40542326	40543116	33	40542798
chr1	40562671	40563151	43	40562953
chr1	40710471	40711135	28	40710905
chr1	40723401	40724190	32	40723783
chr1	40733431	40734145	89	40733745
chr1	40841211	40841810	117	40841518
chr1	40849216	40849651	59	40849430
chr1	40857376	40857865	51	40857598
chr1	40996776	40997680	47	40997230
chr1	41094076	41094576	42	41094348
chr1	41094581	41095290	87	41094795
chr1	41127776	41128241	29	41128035
chr1	41128246	41128921	104	41128648
chr1	41176771	41177675	197	41177298
chr1	41220371	41221261	88	41220985
chr1	41312721	41313411	39	41313253
chr1	41318926	41319675	36	41319268
chr1	41327866	41328196	15	41328043
chr1	41328201	41328970	92	41328428
chr1	41333611	41333866	14	41333810
chr1	41333871	41334655	270	41334168
chr1	41337546	41338620	151	41338168
chr1	41341211	41341831	129	41341563
chr1	41343036	41344155	262	41343473
chr1	41346176	41347470	446	41346840
chr1	41352011	41352186	11	41352090
chr1	41352191	41352711	32	41352478
chr1	41363121	41363880	37	41363443
chr1	41364026	41364725	76	41364398
chr1	41394861	41395585	42	41395058
chr1	41402336	41403266	201	41402818
chr1	41405451	41406040	32	41405658
chr1	41409516	41410645	107	41410065
chr1	41414451	41414985	94	41414703
chr1	41433136	41433941	206	41433593
chr1	41511211	41511941	47	41511600
chr1	41539381	41540285	128	41539843
chr1	41574901	41575491	71	41575128
chr1	41575496	41576021	229	41575798
chr1	41576026	41576350	12	41576128
chr1	41588621	41589405	39	41589043
chr1	41616241	41617156	72	41616830
chr1	41617996	41618906	282	41618448
chr1	41621251	41622120	244	41621738
chr1	41703916	41705025	39	41704583
chr1	41951281	41951820	38	41951473
chr1	41958721	41959110	32	41958915
chr1	41963906	41965160	176	41964590
chr1	42079131	42079920	46	42079423
chr1	42128256	42128976	100	42128708
chr1	42130891	42131530	46	42131105
chr1	42132816	42133546	64	42133158
chr1	42204636	42205370	50	42204888
chr1	42224241	42225200	54	42224765
chr1	42317026	42317885	152	42317530
chr1	42321386	42322050	28	42321635
chr1	42328146	42328506	15	42328200
chr1	42328511	42329345	183	42328738
chr1	42363771	42364185	30	42363960
chr1	42423201	42424045	54	42423593
chr1	42612481	42613095	54	42612800
chr1	42747546	42748401	165	42747948
chr1	42776766	42777240	44	42777040
chr1	42778291	42778965	90	42778508
chr1	42787791	42788735	121	42788348
chr1	42801251	42801581	12	42801518
chr1	42801586	42802220	43	42801760
chr1	42843691	42844156	73	42843940
chr1	42858701	42859650	83	42859273
chr1	42876296	42877155	159	42876648
chr1	42895871	42896370	32	42896068
chr1	42949896	42950490	103	42950238
chr1	42995166	42996170	43	42995708
chr1	43144936	43145815	29	43145450
chr1	43218706	43219365	69	43218935
chr1	43282806	43283865	84	43283248
chr1	43397711	43398270	32	43397928
chr1	43401926	43402706	36	43402453
chr1	43402711	43403585	343	43403058
chr1	43406441	43407001	83	43406785
chr1	43407006	43407311	21	43407098
chr1	43407316	43407405	11	43407390
chr1	43424636	43425545	47	43425185
chr1	43432716	43433146	37	43432905
chr1	43433151	43433425	12	43433330
chr1	43464876	43465745	91	43465243
chr1	43487251	43487501	11	43487423
chr1	43487506	43487871	26	43487693
chr1	43487876	43488405	24	43488043
chr1	43520401	43521155	78	43520798
chr1	43672421	43673165	19	43672663
chr1	43838316	43839430	218	43838880
chr1	43855101	43855731	67	43855473
chr1	43887551	43888205	36	43887823
chr1	43938096	43939010	94	43938390
chr1	43941316	43942415	97	43941803
chr1	43991526	43992311	52	43991915
chr1	43994621	43995495	68	43995048
chr1	44013621	44014496	271	44014213
chr1	44047856	44048405	55	44048070
chr1	44113891	44114571	25	44114348
chr1	44114971	44115321	16	44115228
chr1	44115326	44115956	62	44115623
chr1	44132086	44132431	13	44132233
chr1	44132436	44132856	31	44132623
chr1	44137536	44138000	68	44137803
chr1	44173481	44174041	37	44173745
chr1	44176386	44177096	47	44176865
chr1	44177101	44177671	21	44177508
chr1	44177676	44178145	28	44177873
chr1	44287311	44288495	187	44287858
chr1	44299796	44300301	33	44300060
chr1	44300306	44300555	16	44300490
chr1	44302026	44302675	62	44302220
chr1	44326636	44327580	109	44327158
chr1	44333156	44334336	419	44333860
chr1	44334341	44334645	12	44334525
chr1	44337961	44338456	58	44338208
chr1	44338461	44338735	12	44338670
chr1	44339301	44340076	184	44339718
chr1	44340821	44341695	32	44341225
chr1	44345011	44345645	61	44345318
chr1	44387051	44388115	167	44387648
chr1	44395161	44395666	36	44395473
chr1	44411556	44412146	33	44411950
chr1	44423186	44423810	119	44423468
chr1	44437701	44438161	90	44437910
chr1	44446171	44447045	79	44446555
chr1	44451586	44452270	48	44452038
chr1	44456901	44457715	48	44457288
chr1	44471151	44471710	51	44471520
chr1	44494131	44494830	19	44494395
chr1	44495691	44496046	17	44495923
chr1	44496051	44496466	37	44496218
chr1	44513176	44514381	510	44514078
chr1	44514386	44514986	53	44514615
chr1	44514991	44515951	426	44515698
chr1	44515956	44516465	78	44516138
chr1	44525036	44526235	124	44525735
chr1	44526291	44527041	82	44526820
chr1	44619876	44620136	13	44620073
chr1	44620141	44620821	230	44620555
chr1	44620826	44621501	160	44621028
chr1	44793036	44794240	148	44793753
chr1	44950816	44951281	30	44951093
chr1	44951286	44951995	197	44951538
chr1	44955121	44955800	29	44955350
chr1	44980766	44981486	34	44981233
chr1	45011321	45012201	52	45011828
chr1	45023251	45023921	50	45023528
chr1	45042316	45042770	33	45042575
chr1	45137761	45138590	38	45138198
chr1	45139926	45141025	116	45140415
chr1	45142566	45143201	57	45142970
chr1	45172841	45173360	29	45173035
chr1	45173381	45174180	29	45173755
chr1	45186876	45188435	221	45187868
chr1	45192411	45193290	52	45192803
chr1	45194696	45195441	43	45195020
chr1	45195796	45196371	41	45196273
chr1	45196376	45196876	109	45196665
chr1	45196881	45197430	135	45197093
chr1	45204661	45205041	25	45204973
chr1	45205046	45205900	76	45205298
chr1	45258991	45259800	136	45259398
chr1	45265316	45265611	15	45265513
chr1	45265616	45266371	190	45265943
chr1	45272511	45273401	37	45273080
chr1	45273406	45273975	28	45273568
chr1	45274561	45275350	53	45275023
chr1	45285066	45285941	58	45285523
chr1	45452131	45452835	52	45452508
chr1	45512586	45513405	36	45512903
chr1	45645351	45646255	32	45645853
chr1	45681676	45682420	42	45681948
chr1	45712336	45712985	62	45712608
chr1	45738216	45739250	47	45738753
chr1	45769006	45769551	36	45769273
chr1	45769556	45769705	12	45769650
chr1	45814576	45815226	92	45814988
chr1	45815231	45815530	12	45815288
chr1	45859006	45860080	173	45859513
chr1	45860516	45861146	88	45860883
chr1	45874731	45875555	42	45875085
chr1	45907816	45908410	29	45908098
chr1	45956786	45957755	45	45957078
chr1	45965391	45966275	48	45965868
chr1	46010376	46011045	29	46010768
chr1	46050291	46051285	46	46050858
chr1	46067366	46068355	35	46067913
chr1	46152611	46153146	31	46152850
chr1	46153576	46154670	68	46154038
chr1	46280951	46281776	78	46281483
chr1	46286156	46286441	13	46286358
chr1	46286446	46287055	35	46286628
chr1	46357926	46358735	61	46358228
chr1	46417541	46418325	66	46417973
chr1	46504841	46505855	218	46505378
chr1	46600166	46601081	68	46600743
chr1	46645401	46645716	16	46645633
chr1	46645721	46646480	84	46645988
chr1	46648471	46649540	211	46649063
chr1	46754306	46754865	24	46754683
chr1	46768856	46769635	29	46769240
chr1	46804751	46805705	43	46805133
chr1	46806031	46806516	19	46806243
chr1	46806521	46807000	22	46806718
chr1	46849271	46850325	74	46849788
chr1	46971961	46972461	100	46972208
chr1	46982616	46983081	36	46982850
chr1	46987661	46988755	309	46988048
chr1	46992386	46993016	54	46992788
chr1	47005351	47006335	216	47005810
chr1	47069766	47070440	25	47070163
chr1	47108966	47109595	45	47109208
chr1	47184606	47185355	68	47184978
chr1	47214811	47215556	157	47215320
chr1	47215561	47215905	17	47215798
chr1	47222861	47223580	28	47223080
chr1	47272091	47273060	31	47272578
chr1	47322586	47323171	48	47322808
chr1	47323176	47323746	57	47323405
chr1	47323751	47323995	13	47323805
chr1	47363351	47364310	65	47363778
chr1	47495841	47496141	20	47496063
chr1	47496146	47497275	28	47496753
chr1	47499216	47500010	34	47499618
chr1	47534851	47535600	67	47535175
chr1	47573216	47574106	48	47573855
chr1	47574111	47574691	53	47574428
chr1	47575086	47575580	30	47575280
chr1	47644746	47645296	49	47645023
chr1	47645301	47645711	12	47645590
chr1	47645716	47646666	65	47646278
chr1	47647501	47648135	165	47647773
chr1	47655601	47656500	453	47655998
chr1	47719501	47720225	43	47719913
chr1	47728486	47729295	50	47728753
chr1	47779916	47780560	27	47780110
chr1	47790931	47791810	111	47791383
chr1	47795711	47796505	81	47795958
chr1	47874951	47875305	32	47875115
chr1	48115376	48116395	158	48115978
chr1	48169386	48170295	34	48169848
chr1	48183081	48183580	45	48183250
chr1	48193766	48194730	64	48194283
chr1	48262091	48263145	85	48262593
chr1	48407296	48407976	98	48407725
chr1	48471791	48472456	68	48472123
chr1	48472511	48473230	30	48472995
chr1	48483056	48483391	12	48483225
chr1	48483396	48484195	93	48483633
chr1	48484436	48485060	24	48484728
chr1	48491871	48492530	42	48492065
chr1	48497166	48497960	47	48497513
chr1	48535121	48535566	25	48535440
chr1	48535571	48536495	328	48535903
chr1	48667281	48668186	88	48667863
chr1	48668191	48668465	12	48668270
chr1	48670676	48671196	39	48670938
chr1	48671201	48671400	12	48671283
chr1	48989261	48989656	62	48989455
chr1	49137181	49137865	36	49137435
chr1	49297226	49297746	43	49297505
chr1	49318526	49319061	46	49318808
chr1	49325136	49325696	32	49325330
chr1	49325701	49325865	11	49325755
chr1	49334916	49335795	27	49335303
chr1	49343866	49344940	275	49344333
chr1	49408946	49409556	53	49409293
chr1	49409561	49410105	28	49409695
chr1	49817121	49817376	11	49817175
chr1	49817381	49818220	70	49817643
chr1	50193971	50194446	37	50194238
chr1	50194451	50194695	13	50194513
chr1	50436726	50437245	44	50436918
chr1	50622236	50622701	57	50622500
chr1	50823841	50824390	43	50824033
chr1	51069006	51070070	92	51069513
chr1	51086356	51086666	16	51086473
chr1	51086671	51087215	34	51086858
chr1	51142836	51143545	33	51143133
chr1	51240406	51241030	47	51240698
chr1	51433936	51434770	51	51434358
chr1	51631086	51632285	92	51631723
chr1	51635906	51636765	316	51636198
chr1	51640826	51641381	42	51641158
chr1	51719121	51719376	15	51719323
chr1	51719381	51719780	38	51719585
chr1	51770676	51771396	51	51771143
chr1	51779491	51780855	396	51780118
chr1	51792796	51793535	93	51793293
chr1	52009296	52010245	89	52009740
chr1	52023951	52024850	47	52024450
chr1	52033301	52033850	35	52033543
chr1	52034976	52035816	74	52035618
chr1	52102446	52103186	38	52102865
chr1	52109816	52110636	206	52110408
chr1	52155521	52156241	69	52156073
chr1	52156246	52157165	473	52156493
chr1	52162566	52163530	61	52163098
chr1	52202166	52202401	11	52202350
chr1	52202406	52203265	113	52202678
chr1	52215571	52215801	11	52215680
chr1	52215806	52216296	252	52216055
chr1	52216301	52216831	159	52216513
chr1	52344046	52344981	330	52344553
chr1	52361706	52362361	122	52362058
chr1	52363156	52363876	261	52363538
chr1	52363881	52364655	44	52364143
chr1	52390111	52390715	52	52390348
chr1	52435031	52435780	67	52435248
chr1	52468021	52468605	42	52468253
chr1	52508506	52509050	30	52508853
chr1	52520681	52521156	20	52520958
chr1	52521161	52521696	67	52521428
chr1	52593026	52593940	34	52593338
chr1	52605146	52606266	145	52605648
chr1	52606271	52606515	22	52606468
chr1	52674656	52675620	64	52675103
chr1	52675701	52676515	128	52675953
chr1	52703681	52703816	11	52703690
chr1	52703821	52704605	179	52704265
chr1	52830511	52831495	35	52830943
chr1	52833861	52834451	100	52834163
chr1	52834456	52835265	139	52834743
chr1	52926011	52927120	181	52926580
chr1	52995566	52996170	38	52995783
chr1	53039976	53041000	77	53040483
chr1	53124301	53124986	40	53124655
chr1	53124991	53125750	88	53125243
chr1	53128201	53128836	61	53128553
chr1	53131176	53131840	29	53131468
chr1	53163916	53164865	23	53164470
chr1	53166076	53167060	32	53166553
chr1	53209786	53210310	70	53210055
chr1	53384401	53385136	58	53384935
chr1	53385141	53385436	27	53385298
chr1	53385441	53386035	26	53385693
chr1	53405201	53405891	117	53405683
chr1	53480306	53481100	44	53480658
chr1	53513236	53514040	177	53513565
chr1	53611821	53612565	133	53612073
chr1	53653521	53654160	32	53653965
chr1	53661861	53662721	90	53662440
chr1	53673231	53673966	46	53673670
chr1	53791206	53792321	106	53791763
chr1	53792326	53792615	16	53792498
chr1	54007446	54008301	79	54007993
chr1	54237266	54237881	55	54237605
chr1	54253146	54253826	52	54253583
chr1	54303971	54304855	62	54304378
chr1	54354716	54354826	12	54354730
chr1	54354831	54356241	300	54355493
chr1	54362026	54363016	73	54362800
chr1	54372791	54373715	35	54373290
chr1	54403596	54404501	210	54404013
chr1	54518006	54518281	17	54518123
chr1	54518286	54518696	32	54518525
chr1	54518701	54519510	96	54518900
chr1	54619521	54619980	28	54619708
chr1	54692576	54692981	23	54692818
chr1	54692986	54693345	19	54693170
chr1	54740916	54741540	46	54741203
chr1	54752911	54753570	30	54753128
chr1	54872951	54873970	85	54873460
chr1	54953826	54954346	28	54954155
chr1	54954351	54954881	77	54954598
chr1	54954886	54955451	72	54955168
chr1	55009631	55010390	99	55009913
chr1	55029806	55030475	26	55030233
chr1	55033406	55034395	127	55033848
chr1	55034676	55035631	276	55035278
chr1	55035636	55035975	15	55035708
chr1	55181731	55182640	47	55182308
chr1	55229946	55230696	42	55230358
chr1	55259941	55260585	84	55260265
chr1	55264301	55265490	49	55264935
chr1	55316131	55317120	139	55316645
chr1	55321961	55322571	68	55322308
chr1	55347861	55348551	64	55348283
chr1	55348556	55348835	13	55348763
chr1	55349226	55350205	28	55349688
chr1	55351816	55352770	293	55352185
chr1	55410886	55411626	76	55411298
chr1	55418456	55419140	39	55418808
chr1	55420906	55421745	44	55421320
chr1	55431361	55431961	29	55431748
chr1	55436936	55437690	35	55437308
chr1	55438736	55439560	85	55439018
chr1	55593631	55594095	33	55593815
chr1	55605991	55606786	351	55606438
chr1	55606791	55607025	11	55606980
chr1	55660686	55661561	244	55661238
chr1	55673061	55673865	136	55673323
chr1	55728276	55729215	182	55728668
chr1	55742986	55743641	35	55743420
chr1	55771126	55772175	119	55771635
chr1	55774436	55775435	268	55774928
chr1	55776051	55777100	295	55776433
chr1	55835136	55836025	114	55835358
chr1	55894431	55895736	341	55895193
chr1	55909016	55909821	111	55909408
chr1	55912851	55913536	40	55913305
chr1	55938296	55938991	115	55938653
chr1	55939586	55940530	203	55940023
chr1	55946856	55947411	40	55947148
chr1	55997046	55997985	246	55997553
chr1	56046386	56047075	28	56046753
chr1	56091936	56092580	41	56092240
chr1	56097066	56097556	26	56097400
chr1	56097561	56098415	188	56097883
chr1	56184246	56185136	407	56184680
chr1	56185141	56185455	15	56185265
chr1	56189961	56190886	25	56190238
chr1	56190891	56191510	56	56191260
chr1	56247401	56248175	43	56247705
chr1	56292771	56293801	405	56293203
chr1	56293806	56294545	70	56294023
chr1	56314541	56315096	50	56314728
chr1	56445946	56446566	33	56446360
chr1	56446571	56446890	18	56446805
chr1	56522036	56522880	51	56522445
chr1	56528296	56529040	69	56528518
chr1	56530136	56530985	32	56530663
chr1	56545466	56546641	294	56546093
chr1	56546646	56547310	36	56546938
chr1	56656366	56657086	39	56656810
chr1	56657091	56657320	14	56657285
chr1	56665766	56666096	11	56665820
chr1	56666101	56666960	149	56666348
chr1	56667591	56668386	139	56668073
chr1	56668391	56668725	19	56668530
chr1	56913381	56913986	59	56913708
chr1	56913991	56915266	310	56914823
chr1	56921881	56923290	346	56922608
chr1	56923326	56924181	88	56923865
chr1	56935441	56936425	228	56935840
chr1	56956781	56956991	11	56956810
chr1	56957026	56957631	56	56957308
chr1	56972611	56973380	23	56973023
chr1	57142016	57143165	381	57142528
chr1	57363116	57363751	157	57363488
chr1	57367341	57367920	27	57367535
chr1	57468906	57469675	66	57469288
chr1	57736936	57737390	32	57737110
chr1	57745841	57746570	87	57746055
chr1	57876846	57877421	30	57877225
chr1	57955146	57955880	38	57955408
chr1	58102401	58103490	140	58102943
chr1	58140451	58141055	75	58140678
chr1	58297201	58297835	99	58297508
chr1	58309176	58310056	144	58309718
chr1	58310061	58310350	13	58310238
chr1	58310576	58311360	57	58310883
chr1	58326726	58327465	52	58327140
chr1	58628561	58629275	47	58628755
chr1	58731306	58731835	35	58731540
chr1	58749081	58749660	59	58749343
chr1	58898911	58899421	52	58899183
chr1	58990216	58990711	100	58990420
chr1	58993991	58994611	54	58994415
chr1	59011821	59012136	12	59012008
chr1	59012141	59012850	60	59012353
chr1	59040831	59041036	12	59040855
chr1	59041041	59041701	32	59041375
chr1	59041706	59041965	12	59041778
chr1	59042901	59043560	51	59043148
chr1	59049341	59049511	13	59049370
chr1	59049516	59050176	189	59049978
chr1	59050181	59050761	147	59050348
chr1	59051296	59052120	24	59051600
chr1	59058171	59058835	29	59058430
chr1	59074306	59075006	41	59074788
chr1	59083911	59084421	69	59084133
chr1	59092531	59093291	64	59093035
chr1	59192861	59193810	45	59193243
chr1	59204271	59204991	37	59204793
chr1	59204996	59205275	15	59205155
chr1	59220861	59221641	32	59221358
chr1	59221646	59221900	12	59221735
chr1	59245126	59245416	12	59245275
chr1	59245421	59246400	78	59245893
chr1	59249486	59250451	45	59249968
chr1	59250601	59251315	33	59250833
chr1	59279676	59280281	25	59280073
chr1	59280286	59280565	14	59280338
chr1	59280801	59282165	24	59281395
chr1	59314331	59315385	205	59314710
chr1	59347171	59347696	87	59347393
chr1	59348816	59349461	147	59349168
chr1	59349466	59349800	13	59349700
chr1	59354316	59355505	271	59354818
chr1	59368836	59369946	71	59369615
chr1	59369951	59370150	15	59370140
chr1	59374596	59375685	300	59375083
chr1	59386826	59387481	70	59387093
chr1	59396821	59398011	438	59397633
chr1	59398016	59398341	18	59398305
chr1	59398346	59399026	158	59398618
chr1	59399031	59399230	14	59399220
chr1	59492561	59493460	79	59493043
chr1	59496196	59496720	48	59496498
chr1	59537526	59538011	66	59537833
chr1	59538016	59538590	42	59538118
chr1	59554936	59555551	117	59555238
chr1	59555596	59556280	45	59555853
chr1	59601926	59602780	59	59602355
chr1	59604891	59605366	35	59605085
chr1	59616261	59616561	16	59616418
chr1	59616566	59617361	347	59616978
chr1	59617366	59617690	23	59617493
chr1	59621701	59622101	39	59621873
chr1	59622181	59623035	65	59622608
chr1	59659946	59660686	75	59660490
chr1	59696186	59696661	37	59696470
chr1	59712471	59713080	28	59712673
chr1	59755546	59756270	38	59755988
chr1	59762126	59762316	16	59762175
chr1	59762321	59763225	47	59762663
chr1	59765141	59765751	61	59765555
chr1	59798916	59799930	36	59799463
chr1	59840751	59841545	41	59841155
chr1	59888436	59889070	47	59888710
chr1	59920731	59921540	104	59921048
chr1	59949236	59950416	236	59949923
chr1	59950421	59950535	11	59950473
chr1	59964086	59964721	45	59964443
chr1	59964726	59965241	32	59965065
chr1	59965246	59965555	14	59965423
chr1	60015081	60015371	19	60015280
chr1	60015376	60016350	409	60015733
chr1	60139431	60139926	31	60139770
chr1	60139931	60140855	193	60140358
chr1	60171436	60172370	44	60171658
chr1	60195551	60196476	47	60196098
chr1	60196481	60197515	74	60196983
chr1	60215746	60217130	393	60216520
chr1	60217201	60218145	28	60217718
chr1	60280006	60280471	41	60280203
chr1	60342931	60343836	288	60343478
chr1	60343841	60344160	17	60344065
chr1	60498446	60499295	46	60498950
chr1	60531396	60532310	59	60531878
chr1	60693271	60694220	61	60693715
chr1	60853681	60854211	49	60853945
chr1	61034596	61035430	41	61035013
chr1	61037481	61038150	52	61037715
chr1	61038476	61039141	118	61038930
chr1	61039146	61039791	44	61039533
chr1	61041116	61041925	22	61041555
chr1	61227726	61228455	30	61227998
chr1	61455586	61456460	31	61456108
chr1	61512021	61512541	100	61512323
chr1	61524126	61524855	101	61524393
chr1	61542421	61543011	25	61542815
chr1	61543016	61543391	18	61543208
chr1	61543396	61544026	105	61543613
chr1	61544031	61544160	13	61544128
chr1	61586426	61587265	42	61586788
chr1	61604686	61605031	21	61604925
chr1	61605036	61605746	176	61605348
chr1	61606191	61607011	26	61606680
chr1	61607016	61608255	247	61607565
chr1	61650501	61651280	86	61650873
chr1	61668381	61669255	137	61668735
chr1	61688471	61689336	89	61689000
chr1	61692296	61692746	20	61692550
chr1	61692751	61693090	20	61692970
chr1	61706826	61707810	45	61707298
chr1	61767566	61767771	11	61767620
chr1	61767776	61768770	258	61768140
chr1	61783681	61783926	11	61783778
chr1	61783931	61785260	139	61784693
chr1	61787861	61788096	14	61787905
chr1	61788101	61788451	25	61788293
chr1	61788456	61788996	103	61788708
chr1	61789221	61789720	27	61789415
chr1	61803496	61804161	24	61803953
chr1	61804166	61804601	52	61804398
chr1	61946846	61947755	93	61947063
chr1	61970466	61971080	29	61970620
chr1	61984371	61984611	20	61984405
chr1	61984616	61985151	43	61984893
chr1	62050936	62051976	261	62051573
chr1	62070236	62070896	95	62070608
chr1	62071296	62072076	28	62071893
chr1	62072081	62073095	157	62072493
chr1	62190636	62190946	18	62190778
chr1	62190951	62191510	27	62191108
chr1	62219971	62220795	35	62220373
chr1	62223416	62224250	45	62223820
chr1	62438776	62439480	152	62438998
chr1	62587556	62587921	15	62587730
chr1	62587926	62588570	50	62588108
chr1	62696051	62697160	126	62696628
chr1	62698296	62698911	43	62698593
chr1	62742281	62742935	46	62742668
chr1	62786786	62787571	66	62787303
chr1	62790596	62791271	49	62790908
chr1	62791276	62791475	15	62791470
chr1	62820511	62821390	28	62821010
chr1	62864036	62864710	103	62864283
chr1	62891671	62892690	231	62892083
chr1	62899611	62900295	35	62899800
chr1	62902291	62903250	25	62902703
chr1	63087536	63088180	84	63087788
chr1	63155001	63155600	40	63155313
chr1	63155711	63156700	88	63156278
chr1	63178411	63179140	36	63178658
chr1	63249216	63249601	27	63249453
chr1	63249606	63249996	28	63249778
chr1	63534036	63534846	102	63534508
chr1	63695876	63696836	284	63696548
chr1	63720421	63720746	16	63720618
chr1	63720751	63721301	279	63720988
chr1	63727276	63727746	29	63727545
chr1	63727751	63728110	15	63727930
chr1	63832691	63833520	68	63833038
chr1	63928796	63929621	452	63929110
chr1	63929626	63930541	196	63930253
chr1	63952876	63953750	70	63953148
chr1	63991346	63991830	47	63991565
chr1	64011291	64012035	61	64011615
chr1	64012966	64013995	45	64013490
chr1	64022986	64023521	40	64023293
chr1	64059761	64060680	153	64060190
chr1	64078236	64078920	85	64078450
chr1	64127396	64127626	17	64127598
chr1	64127631	64128171	19	64127723
chr1	64128176	64128956	130	64128723
chr1	64128961	64129516	74	64129233
chr1	64129521	64130405	83	64129773
chr1	64139926	64140556	29	64140180
chr1	64140561	64141205	32	64140895
chr1	64144276	64145370	402	64144918
chr1	64169891	64170575	29	64170378
chr1	64197141	64198005	146	64197465
chr1	64213621	64214565	56	64214063
chr1	64264901	64265430	30	64265173
chr1	64325566	64326085	28	64325843
chr1	64341851	64342755	68	64342313
chr1	64359251	64360285	127	64359888
chr1	64368266	64369090	156	64368680
chr1	64415526	64416290	27	64415993
chr1	64472106	64473165	52	64472605
chr1	64504966	64505066	14	64504973
chr1	64505071	64505860	29	64505353
chr1	64507901	64509011	179	64508523
chr1	64546616	64547555	64	64546928
chr1	64598421	64599086	59	64598783
chr1	64649316	64650585	509	64649878
chr1	64651936	64652746	46	64652405
chr1	64688876	64689660	97	64689183
chr1	64757896	64759080	253	64758318
chr1	64808596	64809930	75	64809305
chr1	64810821	64811825	87	64811210
chr1	64941486	64942710	233	64942108
chr1	64963146	64963720	42	64963340
chr1	64991561	64991861	12	64991573
chr1	64991866	64992695	115	64992145
chr1	65063651	65064705	133	65064158
chr1	65089136	65089436	12	65089308
chr1	65089441	65089995	24	65089625
chr1	65152511	65152656	12	65152520
chr1	65152661	65153311	24	65152915
chr1	65153316	65153820	41	65153508
chr1	65235231	65236130	122	65235823
chr1	65307211	65308050	46	65307560
chr1	65363571	65364410	78	65363855
chr1	65381456	65382020	23	65381808
chr1	65383026	65383685	39	65383363
chr1	65386416	65387406	186	65386855
chr1	65387411	65388085	28	65387668
chr1	65455056	65455745	33	65455410
chr1	65467966	65468676	48	65468440
chr1	65468681	65469015	21	65468890
chr1	65502151	65502835	34	65502515
chr1	65525486	65526156	52	65525888
chr1	65548851	65549425	45	65549038
chr1	65578426	65579125	30	65578780
chr1	65614566	65615590	55	65614948
chr1	65619176	65619775	55	65619463
chr1	65635996	65636750	29	65636378
chr1	65639986	65640716	50	65640498
chr1	65640721	65640995	11	65640798
chr1	65641661	65642580	48	65642163
chr1	65697196	65698085	61	65697590
chr1	65750871	65751565	36	65751233
chr1	65788926	65789645	44	65789158
chr1	65808616	65809620	106	65809163
chr1	65858721	65859580	71	65859233
chr1	65861496	65862265	196	65861773
chr1	65888036	65888161	11	65888060
chr1	65888166	65889035	27	65888615
chr1	65889076	65890226	213	65889710
chr1	65890231	65890345	11	65890303
chr1	65890916	65891171	13	65891115
chr1	65891176	65892205	400	65891603
chr1	65894986	65895211	13	65895188
chr1	65895216	65896505	576	65895668
chr1	66023671	66023836	11	66023728
chr1	66023841	66024340	23	66024130
chr1	66071291	66071781	60	66071533
chr1	66123736	66124330	34	66123943
chr1	66346796	66347521	73	66347208
chr1	66414241	66415155	35	66414723
chr1	66499361	66500015	48	66499710
chr1	66529476	66529886	42	66529670
chr1	66648231	66648780	29	66648543
[truncated: 73,894 more rows]
