# Supplementary material for: STAT3 acts through pre-existing nucleosome-depleted regions bound by FOS during an epigenetic switch linking inflammation to cancer
Source: Epigenetics Chromatin. 2015 Feb 14;8:7. doi: 10.1186/1756-8935-8-7 (PMC4362815; doi:10.1186/1756-8935-8-7)
Supplement: Supplementary file 7 — Additional file 7: ER-Src STAT3 peaks differential. Genomic locations of all STAT3 genomic binding sites determined to be differential during the time course of tamoxifen treatment. (XLS 147 KB) [file 13072_2014_351_MOESM7_ESM.xls]

## Sheet: ER-Src_STAT3_peaks_Differential
chr1	start	stop	(hg19)
chr1	140116	140895
chr1	319931	321360
chr1	322486	324530
chr1	424006	424971
chr1	559646	560606
chr1	665096	666326
chr1	668671	670321
chr1	672441	673131
chr1	675366	676600
chr1	1859186	1859985
chr1	2186781	2187751
chr1	3232971	3233630
chr1	3456341	3457221
chr1	4726396	4727660
chr1	4779151	4779675
chr1	5430021	5430890
chr1	6333441	6334065
chr1	7086026	7087045
chr1	7169751	7170620
chr1	7999591	8000726
chr1	8149851	8151045
chr1	8323711	8324590
chr1	8872891	8873571
chr1	11788031	11788755
chr1	11805951	11806835
chr1	12127776	12128400
chr1	12199646	12200461
chr1	12561336	12562176
chr1	12773716	12774140
chr1	12871021	12871476
chr1	13954866	13955696
chr1	14881286	14882195
chr1	14887301	14888110
chr1	15294756	15295715
chr1	15390576	15391370
chr1	15474921	15475476
chr1	15505231	15506100
chr1	15656251	15657180
chr1	15733386	15734346
chr1	16091476	16092231
chr1	16156066	16156730
chr1	17090276	17091766
chr1	17424191	17424836
chr1	18091671	18093265
chr1	18094761	18095805
chr1	19252681	19253511
chr1	19359661	19360426
chr1	19749276	19750225
chr1	19835181	19836080
chr1	20198436	20199410
chr1	20251356	20252530
chr1	20732576	20733405
chr1	20822536	20823365
chr1	21062041	21062720
chr1	21716081	21716970
chr1	22127331	22128150
chr1	23720806	23721870
chr1	23801416	23802475
chr1	23923301	23924365
chr1	25028506	25029426
chr1	25069721	25071866
chr1	25281346	25282280
chr1	25604781	25605290
chr1	25635271	25636105
chr1	25740961	25741561
chr1	25876561	25877360
chr1	26238381	26239405
chr1	26331886	26332581
chr1	26482046	26482991
chr1	26548686	26549725
chr1	27060366	27060985
chr1	27179616	27180345
chr1	27188051	27188541
chr1	28238901	28239665
chr1	28436751	28437701
chr1	28438921	28439571
chr1	28470766	28471636
chr1	28473986	28475330
chr1	28757861	28758450
chr1	29606991	29607755
chr1	30184376	30185685
chr1	31887246	31888405
chr1	32000931	32001731
chr1	32701541	32702275
chr1	32712201	32713070
chr1	33362696	33363520
chr1	33418686	33419616
chr1	33709491	33710131
chr1	33813031	33813721
chr1	33912156	33912940
chr1	35220466	35220901
chr1	35717061	35718260
chr1	36600131	36601345
chr1	36605981	36606815
chr1	37047376	37048010
chr1	37404341	37404955
chr1	37913906	37915025
chr1	39070046	39070635
chr1	39513106	39514220
chr1	39826331	39827015
chr1	39916616	39917640
chr1	39971646	39972736
chr1	39973981	39974970
chr1	40239036	40239925
chr1	40361576	40362196
chr1	40841211	40841810
chr1	40849041	40849955
chr1	41094581	41095290
chr1	41337791	41338406
chr1	41363681	41364801
chr1	42876106	42877155
chr1	42949821	42950526
chr1	43464861	43465520
chr1	43520426	43521116
chr1	43941361	43942285
chr1	44137556	44138085
chr1	44339301	44340076
chr1	44387051	44388185
chr1	44437521	44438161
chr1	44513176	44514381
chr1	44525336	44526086
chr1	44980996	44981725
chr1	47795661	47796470
chr1	48193791	48194810
chr1	48509066	48509835
chr1	48534936	48535601
chr1	50622236	50622721
chr1	51631231	51632241
chr1	51792796	51793535
chr1	52009296	52010245
chr1	52361621	52362436
chr1	52363146	52363966
chr1	52703821	52704605
chr1	53513146	53514040
chr1	54403596	54404520
chr1	55009521	55010355
chr1	55672876	55673875
chr1	55774436	55775505
chr1	55938111	55938991
chr1	55997046	55997985
chr1	56667541	56668386
chr1	56923326	56924375
chr1	58308911	58310056
chr1	58310481	58311415
chr1	59092531	59093291
chr1	59374486	59375685
chr1	59386856	59387650
chr1	59920621	59921540
chr1	60342931	60344050
chr1	61788136	61788466
chr1	62438616	62439570
chr1	62891671	62892705
chr1	63929626	63930785
chr1	64144276	64145370
chr1	64359576	64360151
chr1	64368266	64369090
chr1	64505071	64505851
chr1	64688731	64689660
chr1	66708656	66710086
chr1	66740651	66741270
chr1	66905106	66906000
chr1	67193311	67194495
chr1	67198261	67199091
chr1	67297581	67298315
chr1	67300151	67301355
chr1	68444371	68445525
chr1	68644426	68645195
chr1	69110001	69111005
chr1	69640496	69641425
chr1	71145656	71146435
chr1	71706221	71706711
chr1	71951276	71951986
chr1	74929196	74929666
chr1	76066141	76067140
chr1	76083951	76084555
chr1	76434921	76435910
chr1	76632826	76633680
chr1	76899166	76899895
chr1	77305786	77306536
chr1	78233611	78234225
chr1	78806746	78807411
chr1	79297071	79298146
chr1	79759096	79760265
chr1	79769671	79770540
chr1	80098671	80099750
chr1	82919001	82920260
chr1	84257426	84258420
chr1	84305176	84305801
chr1	84830716	84831955
chr1	84855551	84856456
chr1	85360031	85360945
chr1	85785731	85786421
chr1	86641411	86641926
chr1	87253016	87253786
chr1	87333741	87334691
chr1	88175076	88175876
chr1	88231081	88231876
chr1	88319091	88320121
chr1	88353791	88354735
chr1	88421406	88422555
chr1	88429151	88430195
chr1	88887511	88888345
chr1	89239521	89240715
chr1	89569431	89570595
chr1	90137456	90138425
chr1	90189796	90191195
chr1	90273831	90274765
chr1	90320791	90321326
chr1	90671936	90672736
chr1	91228981	91229775
chr1	91546111	91546910
chr1	92074801	92075860
chr1	92305726	92306525
chr1	92649996	92650676
chr1	92794646	92795840
chr1	93049801	93050830
chr1	93462301	93463255
chr1	94304731	94305351
chr1	94719551	94720655
chr1	95063101	95063781
chr1	95071166	95072045
chr1	95101591	95102821
chr1	95111226	95112386
chr1	95193051	95194155
chr1	96457406	96458360
chr1	96822406	96823616
chr1	96939906	96940930
chr1	97559781	97560316
chr1	98364351	98365280
chr1	98463156	98464480
chr1	98854991	98855925
chr1	100065106	100065646
chr1	101389746	101390495
chr1	101418276	101419146
chr1	101420646	101421501
chr1	101465591	101466505
chr1	101468561	101469256
chr1	101472141	101472741
chr1	101749971	101750926
chr1	102027811	102028905
chr1	103594626	103595346
chr1	108165206	108165981
chr1	109827611	109828330
chr1	110311916	110312540
chr1	110862451	110863170
chr1	111314281	111314970
chr1	111422256	111424215
chr1	111735156	111736305
chr1	113532706	113533385
chr1	114195211	114196110
chr1	115657976	115658840
chr1	115677511	115678265
chr1	115703296	115704235
chr1	115724811	115726095
chr1	115954756	115955585
chr1	116369186	116370070
chr1	116417566	116418075
chr1	116657966	116658640
chr1	116821981	116823075
chr1	118196076	118196755
chr1	118381171	118382285
chr1	121126306	121127985
chr1	144007041	144008131
chr1	144044126	144045106
chr1	144393566	144394770
chr1	145002521	145004131
chr1	145014861	145015841
chr1	145033506	145034361
chr1	145042371	145043971
chr1	145090051	145090891
chr1	146950126	146950706
chr1	147325271	147326485
chr1	147744416	147745010
chr1	147984726	147985935
chr1	150079266	150079885
chr1	151720971	151721870
chr1	151728381	151729650
chr1	151733021	151734300
chr1	151740816	151741315
chr1	152050801	152052475
chr1	152554731	152555765
chr1	152716871	152717711
chr1	153343436	153344465
chr1	153677906	153678735
chr1	153957306	153958326
chr1	154370406	154371410
chr1	154448926	154449651
chr1	154525421	154526465
chr1	154670001	154670930
chr1	154743581	154744415
chr1	155109246	155110045
chr1	156367936	156368895
chr1	156785986	156787185
chr1	157767911	157768586
chr1	158116466	158117206
chr1	158148386	158149175
chr1	158912596	158913341
chr1	158939471	158940335
chr1	158975006	158976010
chr1	159046516	159047820
chr1	159818656	159819325
chr1	159819451	159820571
chr1	159853386	159853931
chr1	160635136	160636315
chr1	160718451	160719116
chr1	160967076	160967651
chr1	161051006	161052060
chr1	161168491	161170806
chr1	161171236	161171886
chr1	161353056	161354350
chr1	161355956	161356856
chr1	161371671	161373050
chr1	161472381	161473345
chr1	161559206	161559896
chr1	161641131	161641711
chr1	161691121	161692390
chr1	161699956	161700645
chr1	161705976	161707006
chr1	161874591	161875715
chr1	161985366	161986066
chr1	162204641	162205356
chr1	162296541	162297941
chr1	162340821	162341391
chr1	162508271	162509520
chr1	162570686	162571871
chr1	162766041	162768095
chr1	164124316	164125260
chr1	164349841	164350816
chr1	164979611	164980295
chr1	165762931	165764120
chr1	166141066	166142290
chr1	166882151	166882966
chr1	167691481	167692726
chr1	168079841	168080846
chr1	168230546	168231320
chr1	168271281	168271975
chr1	168522081	168522885
chr1	168597681	168598666
chr1	168732196	168733110
chr1	168888061	168889306
chr1	169464051	169465176
chr1	169558176	169559096
chr1	169883351	169884480
chr1	169968256	169969295
chr1	170174376	170175020
chr1	170680771	170681595
chr1	170879011	170880150
chr1	171315756	171316691
chr1	171606701	171607730
chr1	171707761	171708661
chr1	172828176	172828890
chr1	173082021	173084215
chr1	174758016	174758940
chr1	175354126	175355255
chr1	175468731	175469970
chr1	175947406	175949000
chr1	176536026	176536966
chr1	176544941	176545760
chr1	176546811	176547520
chr1	176592001	176592606
chr1	176625091	176626250
chr1	177440241	177441146
chr1	179096106	179096736
chr1	179113391	179114540
chr1	179604276	179605285
chr1	180509651	180510261
chr1	181069386	181070331
chr1	181616391	181617510
chr1	182302186	182303065
chr1	182489526	182490510
chr1	182575446	182576370
chr1	182648661	182649656
chr1	182649886	182650731
chr1	182651711	182653255
chr1	184128866	184130120
chr1	184210436	184211320
chr1	184475286	184476121
chr1	184501106	184501826
chr1	184922341	184923815
chr1	184952041	184952950
chr1	184958946	184959955
chr1	185489026	185490295
chr1	185968266	185969005
chr1	186081176	186081931
chr1	186455931	186456881
chr1	186504616	186505441
chr1	186631756	186632396
chr1	186704221	186705360
chr1	186943681	186944611
chr1	186975711	186976680
chr1	187038881	187039985
chr1	187996591	187997491
chr1	192194436	192195560
chr1	192715926	192716941
chr1	192795466	192797180
chr1	192800141	192801870
chr1	192842711	192843456
chr1	192876341	192877816
chr1	195926796	195927995
chr1	198413926	198414720
chr1	198430866	198432305
chr1	198509881	198511010
chr1	199194946	199195831
chr1	201092906	201093765
chr1	201296731	201297261
chr1	201298096	201298941
chr1	201679726	201680331
chr1	201717036	201718330
chr1	201719881	201720761
chr1	201734281	201736065
chr1	201743416	201744421
chr1	201754036	201755146
chr1	202413821	202414485
chr1	204694861	204695676
chr1	204697276	204698091
chr1	204751271	204752245
chr1	205513916	205514436
chr1	206506846	206507806
chr1	206553001	206555141
chr1	206576521	206578280
chr1	206671606	206672690
chr1	206757681	206759035
chr1	206879711	206880585
chr1	206943431	206944610
chr1	207039096	207039986
chr1	207040391	207041721
chr1	207070156	207071370
chr1	207208036	207209986
chr1	207421921	207423110
chr1	207709116	207710550
chr1	207727671	207729105
chr1	207744766	207746220
chr1	207921681	207922890
chr1	207988981	207989905
chr1	208308341	208309200
chr1	208598266	208599360
chr1	208697306	208698371
chr1	209530026	209531156
chr1	209587051	209587941
chr1	209780351	209781750
chr1	209801861	209803305
chr1	209830341	209831151
chr1	211055136	211055936
chr1	211782401	211783260
chr1	211827131	211827830
chr1	212673886	212674995
chr1	212773976	212774866
chr1	212885351	212886541
chr1	212895496	212896621
chr1	212901861	212903115
chr1	214217766	214218541
chr1	215360786	215362900
chr1	215590071	215591530
chr1	215838206	215839320
chr1	216631966	216632591
chr1	217449056	217449905
chr1	217700181	217701250
chr1	217905251	217905861
chr1	218563871	218564590
chr1	218653271	218654775
chr1	218839231	218840340
chr1	218842631	218843480
chr1	219565421	219565801
chr1	219606836	219607945
chr1	219843236	219844910
chr1	220498381	220499921
chr1	221271746	221272651
chr1	221949336	221950700
chr1	222694061	222695361
chr1	223326451	223327645
chr1	223598776	223599400
chr1	224086411	224087246
chr1	224140076	224140721
chr1	224245286	224246700
chr1	224730101	224731085
chr1	224750126	224751295
chr1	225682321	225683816
chr1	225685666	225687100
chr1	225696906	225698330
chr1	226286696	226287501
chr1	227412966	227414225
chr1	228308091	228309220
chr1	229062996	229063541
chr1	229155586	229156680
chr1	229167746	229169075
chr1	230166471	230167765
chr1	230590511	230591690
chr1	230735341	230736315
chr1	231152561	231153221
chr1	231520666	231521780
chr1	231530736	231532175
chr1	231770451	231771385
chr1	231952986	231954460
chr1	232281116	232282350
chr1	232344936	232345800
chr1	232597541	232598840
chr1	232606401	232607981
chr1	232725381	232725971
chr1	232725976	232726960
chr1	232864196	232865205
chr1	232900921	232902105
chr1	233262781	233263411
chr1	233365556	233366136
chr1	233632101	233633570
chr1	234118316	234119380
chr1	234953141	234954520
chr1	234986761	234987785
chr1	235636661	235637865
chr1	235883531	235884426
chr1	235898481	235899645
chr1	236270076	236271205
chr1	237847296	237848066
chr1	239721551	239722311
chr1	240407941	240409395
chr1	241778231	241779661
chr1	242128026	242128640
chr1	242697986	242698535
chr1	242766446	242767435
chr1	243220451	243221321
chr1	243450731	243451645
chr1	244415356	244415965
chr1	244467266	244468460
chr1	244582046	244582851
chr1	245784691	245785685
chr1	246302831	246304015
chr1	247187751	247188540
chr1	247564506	247566330
chr1	247584136	247584826
chr1	248773621	248774265
chr10	739296	740140
chr10	1712421	1712946
chr10	2119376	2120110
chr10	3290946	3291491
chr10	3581011	3582020
chr10	3782056	3783455
chr10	3791661	3792256
chr10	3847181	3847911
chr10	3848426	3849520
chr10	3931846	3932890
chr10	4037256	4037976
chr10	4233371	4234175
chr10	4240246	4240881
chr10	4449801	4450730
chr10	5338961	5340095
chr10	5359416	5360171
chr10	6199136	6200355
chr10	6304691	6305855
chr10	6311966	6313015
chr10	6388136	6389390
chr10	7080266	7081160
chr10	7355936	7356765
chr10	7534311	7534996
chr10	8642151	8642716
chr10	9424086	9425180
chr10	11825276	11826000
chr10	11852076	11852900
chr10	11923956	11924805
chr10	11928751	11929675
chr10	12109121	12110015
chr10	12495216	12496100
chr10	12955916	12956715
chr10	14368471	14369240
chr10	14518501	14519280
chr10	14825556	14826405
chr10	15242706	15243211
chr10	16774211	16774910
chr10	17115931	17117180
chr10	17395336	17396360
chr10	17946971	17948125
chr10	18193886	18195040
chr10	18332036	18332780
chr10	18567631	18568855
chr10	18795186	18795770
chr10	19075911	19076536
chr10	19145606	19146200
chr10	19803696	19804576
chr10	20330756	20331476
chr10	21187531	21188775
chr10	21258496	21259466
chr10	22722626	22723361
chr10	22909446	22910360
chr10	22959301	22960445
chr10	23111771	23112685
chr10	23336376	23337290
chr10	23673071	23673911
chr10	23720836	23721501
chr10	23803166	23803955
chr10	24067986	24068940
chr10	25020756	25021560
chr10	25353301	25354916
chr10	25398331	25398861
chr10	25823506	25824225
chr10	25845056	25846095
chr10	27579051	27579681
chr10	28248531	28249235
chr10	28674931	28675576
chr10	28700421	28701245
chr10	29178806	29179875
chr10	29199481	29200466
chr10	29203576	29204310
chr10	29223621	29224675
chr10	29777236	29778225
chr10	29878811	29880101
chr10	29916326	29917505
chr10	29924861	29925930
chr10	30396181	30396825
chr10	30400511	30401180
chr10	30779811	30780676
chr10	30828761	30829775
chr10	30984311	30985600
chr10	30989381	30989821
chr10	31388576	31389661
chr10	31711991	31712950
chr10	32043336	32044220
chr10	33081551	33082600
chr10	33271721	33272276
chr10	33292901	33293856
chr10	34087286	34088030
chr10	34391056	34391555
chr10	34398911	34400020
chr10	34639916	34640606
chr10	35665936	35667050
chr10	36198846	36199796
chr10	36712716	36713545
chr10	38342931	38343981
chr10	38651171	38652696
chr10	39021761	39022895
chr10	44925941	44926555
chr10	45122951	45124196
chr10	45334596	45335431
chr10	45906081	45907120
chr10	46698776	46699575
chr10	46849421	46850056
chr10	46979556	46980235
chr10	47330211	47330886
chr10	48039616	48040615
chr10	48885321	48886125
chr10	49039181	49039816
chr10	50001941	50002740
chr10	50015446	50016855
chr10	50172876	50173830
chr10	51985046	51985905
chr10	52076746	52077730
chr10	52191456	52192046
chr10	52300156	52300921
chr10	52634481	52634916
chr10	52897866	52898321
chr10	53463116	53463886
chr10	54095206	54095935
chr10	54561381	54562161
chr10	54900071	54900806
chr10	55962791	55964010
chr10	56742671	56743425
chr10	58078831	58079925
chr10	58299781	58300531
chr10	59777056	59778235
chr10	60041001	60042245
chr10	60194746	60195716
chr10	61361826	61362495
chr10	62414436	62415151
chr10	62587446	62588191
chr10	62734236	62735125
chr10	63662941	63664121
chr10	63696901	63697716
chr10	63784576	63786945
chr10	63787286	63787811
chr10	63918831	63919850
chr10	63990736	63991920
chr10	64143481	64144835
chr10	64145831	64146706
chr10	64860646	64861335
chr10	65316336	65317420
chr10	65472966	65474215
chr10	65646131	65647075
chr10	65929001	65930170
chr10	65963991	65964770
chr10	65982486	65983180
chr10	66528641	66529510
chr10	67056891	67058125
chr10	69037211	69038155
chr10	69054951	69055575
chr10	69192886	69193635
chr10	69388726	69389890
chr10	70452616	70453290
chr10	70570926	70571685
chr10	71197286	71198276
chr10	71215941	71217261
chr10	71444406	71444921
chr10	71933546	71934285
chr10	72375526	72376375
chr10	74002041	74002915
chr10	74055381	74056490
chr10	74056516	74057716
chr10	75658546	75659156
chr10	75667376	75668111
chr10	75950251	75950825
chr10	78629326	78630300
chr10	79115076	79116111
chr10	79438956	79439361
chr10	79938196	79939375
chr10	80366966	80367771
chr10	80566721	80567430
chr10	80997406	80998291
chr10	81537376	81538356
chr10	82269336	82270000
chr10	84627126	84627975
chr10	84803776	84804455
chr10	84972461	84973315
chr10	85106036	85106880
chr10	85371661	85372301
chr10	85825476	85826295
chr10	87838681	87839365
chr10	89197011	89197950
chr10	89345626	89346705
chr10	89589876	89590635
chr10	89801836	89802296
chr10	89898246	89898925
chr10	90881981	90883020
chr10	91034261	91035151
chr10	91444401	91445040
chr10	91927861	91928725
chr10	93126336	93127386
chr10	93558651	93559801
chr10	94920636	94921325
chr10	95506506	95507390
chr10	95931976	95932551
chr10	95934501	95935265
chr10	97088796	97090225
chr10	97153496	97154815
chr10	98877976	98878910
chr10	99649221	99650140
chr10	99705481	99706340
chr10	100723131	100724075
chr10	101475201	101475870
chr10	101593711	101594815
chr10	101923306	101924465
chr10	102027136	102028040
chr10	102067236	102068285
chr10	102268906	102269920
chr10	103700291	103701365
chr10	104062396	104063060
chr10	104102616	104103490
chr10	104532681	104533755
chr10	104540991	104541811
chr10	104562506	104563530
chr10	104605376	104606135
chr10	104721786	104722755
chr10	104976106	104976616
chr10	105619561	105620235
chr10	105653996	105655011
chr10	105809181	105809900
chr10	105850176	105851125
chr10	105879426	105880441
chr10	106006431	106006996
chr10	106110771	106111860
chr10	106175146	106176060
chr10	107173201	107174435
chr10	108194421	108195256
chr10	108259361	108260571
chr10	108285196	108286630
chr10	108295121	108296070
chr10	108396501	108397660
chr10	109378596	109379360
chr10	109547911	109549070
chr10	110118186	110119365
chr10	111649391	111650300
chr10	112112846	112113845
chr10	112132306	112132831
chr10	112132836	112133625
chr10	113728171	113729150
chr10	114673621	114674865
chr10	114679261	114680055
chr10	115309701	115310820
chr10	115316921	115317905
chr10	115546866	115547875
chr10	116389421	116390540
chr10	116448201	116449210
chr10	116469321	116470510
chr10	116629166	116629791
chr10	116717426	116717936
chr10	117681051	117681935
chr10	118036896	118037920
chr10	118194036	118195010
chr10	118228861	118229560
chr10	118284161	118284760
chr10	118285346	118286326
chr10	119586836	119588025
chr10	119739371	119740570
chr10	120517731	120518725
chr10	120558731	120559306
chr10	120764566	120765371
chr10	120891091	120892145
chr10	121281081	121282160
chr10	121463676	121464596
chr10	121527836	121528665
chr10	121667551	121668555
chr10	121699756	121700440
chr10	123082631	123083685
chr10	123715841	123716955
chr10	124122111	124122740
chr10	124182021	124182646
chr10	124611571	124612500
chr10	125748316	125748896
chr10	125770626	125771580
chr10	125926881	125927446
chr10	126011356	126012525
chr10	126865761	126866201
chr10	126866236	126866760
chr10	127209966	127211260
chr10	127383071	127384260
chr10	127633151	127633555
chr10	127763436	127764270
chr10	127892606	127893570
chr10	128260916	128261291
chr10	129014506	129015250
chr10	129349011	129349586
chr10	129743466	129744185
chr10	129806556	129807311
chr10	130545981	130546970
chr10	131117986	131119026
chr10	131126541	131127620
chr10	133488001	133488780
chr10	134480851	134481950
chr10	134958786	134959765
chr11	131636	132501
chr11	134746	135995
chr11	277291	278170
chr11	333841	334860
chr11	741366	742255
chr11	1081881	1082371
chr11	3695161	3696235
chr11	3976081	3977325
chr11	7931391	7932410
chr11	8144181	8144736
chr11	8182991	8184055
chr11	9022966	9024025
chr11	9382871	9383835
chr11	9774086	9775250
chr11	9846781	9847401
chr11	10179856	10180660
chr11	10398591	10399445
chr11	10416296	10416910
chr11	10627386	10628301
chr11	13098101	13099165
chr11	13141861	13142915
chr11	13905311	13906335
chr11	14043386	14044510
chr11	14467211	14468876
chr11	15081291	15082300
chr11	15598796	15599655
chr11	15746556	15747201
chr11	15814896	15815341
chr11	17033986	17035090
chr11	17230476	17231510
chr11	17278576	17279570
chr11	17704621	17705486
chr11	18153551	18154486
chr11	18283851	18285145
chr11	19008176	19008770
chr11	19705396	19706045
chr11	19922111	19922511
chr11	20633231	20634270
chr11	26370016	26371050
chr11	26642046	26643360
chr11	26687186	26688180
chr11	26722081	26722541
chr11	28424781	28425530
chr11	29583361	29584330
chr11	31377151	31377995
chr11	32077801	32078431
chr11	32158526	32159320
chr11	32243036	32243790
chr11	33228471	33229776
chr11	33277396	33279060
chr11	33654491	33655595
chr11	33710456	33711331
chr11	33722906	33723416
chr11	33743911	33744551
chr11	33961796	33962510
chr11	34620691	34621755
chr11	34704261	34705165
chr11	34831041	34831641
chr11	34947986	34948886
chr11	35163736	35164705
chr11	35167306	35168385
chr11	35186711	35188131
chr11	35235776	35236970
chr11	35248836	35250270
chr11	35344526	35345320
chr11	35381076	35381770
chr11	35409526	35410146
chr11	35815766	35816411
chr11	37032216	37033080
chr11	40070391	40070946
chr11	40084116	40084686
chr11	43975146	43975745
chr11	44510161	44511090
chr11	44526731	44527446
chr11	44696041	44697080
chr11	44734951	44735950
chr11	45155186	45156125
chr11	46140081	46140591
chr11	46262066	46263165
chr11	47506561	47507195
chr11	47819026	47819806
chr11	48643361	48643756
chr11	49987101	49987925
chr11	50165231	50165796
chr11	50595101	50595700
chr11	55248891	55249400
chr11	56771121	56772025
chr11	56790151	56791271
chr11	56921911	56923640
chr11	57177376	57178196
chr11	57560251	57561145
chr11	57640081	57641345
chr11	57829076	57830175
chr11	57892016	57892965
chr11	57933631	57934640
chr11	58847496	58848331
chr11	58982886	58983261
chr11	59062746	59063585
chr11	59314301	59314886
chr11	59315141	59316010
chr11	59369161	59369731
chr11	59935666	59936311
chr11	60599011	60599650
chr11	60692956	60694020
chr11	61468081	61468945
chr11	62321206	62322270
chr11	63430996	63431745
chr11	63571346	63572275
chr11	64251646	64252216
chr11	66221481	66222335
chr11	67060436	67061120
chr11	67280181	67280701
chr11	67657166	67657865
chr11	68049236	68050465
chr11	68238976	68240210
chr11	68444746	68445620
chr11	68908636	68909795
chr11	69167216	69168130
chr11	69325981	69327070
chr11	69332441	69333605
chr11	71710246	71711195
chr11	72194416	72195525
chr11	72239006	72240080
chr11	72280711	72281700
chr11	74031256	74032295
chr11	75471796	75472945
chr11	76542031	76542865
chr11	76596071	76596825
chr11	77085166	77086555
chr11	77761671	77763120
chr11	77860496	77861165
chr11	78002711	78003890
chr11	78022691	78023730
chr11	78912431	78913440
chr11	78947501	78948495
chr11	79040556	79041165
chr11	79380096	79381155
chr11	80125491	80126436
chr11	80655526	80656270
chr11	81944241	81944960
chr11	83294561	83295860
chr11	85757021	85757701
chr11	85887196	85888116
chr11	85893926	85894741
chr11	85908206	85909096
chr11	86278336	86279155
chr11	86280661	86281710
chr11	86303896	86304680
chr11	86409786	86410700
chr11	86437166	86437926
chr11	87148706	87149371
chr11	87359596	87360386
chr11	87637001	87637496
chr11	88137981	88138850
chr11	88143686	88145205
chr11	88154351	88155445
chr11	88413656	88414606
chr11	88582426	88583226
chr11	88991876	88992416
chr11	89323206	89323965
chr11	90063601	90064361
chr11	90757346	90757900
chr11	91129346	91130135
chr11	92771601	92772246
chr11	92821861	92822696
chr11	93672141	93673365
chr11	93733396	93734415
chr11	93740681	93742005
chr11	94480346	94481665
chr11	94482211	94483455
chr11	95300781	95301585
chr11	100646661	100647710
chr11	101345256	101345861
chr11	101681151	101682505
chr11	101795586	101796765
chr11	102628671	102629625
chr11	102682581	102683736
chr11	102683896	102684930
chr11	103250516	103251131
chr11	103741296	103742260
chr11	103924591	103925435
chr11	104404946	104405536
chr11	104838061	104838766
chr11	105038746	105039910
chr11	105060111	105061080
chr11	106642421	106643330
chr11	107432261	107433045
chr11	107433361	107434061
chr11	107623486	107624105
chr11	107639866	107640416
chr11	109382851	109383725
chr11	109384961	109385586
chr11	110012316	110013006
chr11	110207996	110208835
chr11	111258991	111259511
chr11	111834456	111835165
chr11	111884016	111885111
chr11	112082721	112083446
chr11	112295546	112296506
chr11	112348381	112349355
chr11	112788426	112789265
chr11	112864561	112865510
chr11	112937666	112938346
chr11	113005206	113006105
chr11	113125751	113126500
chr11	113385181	113386320
chr11	114224761	114225375
chr11	114248236	114249215
chr11	114433001	114434555
chr11	114666011	114666671
chr11	114936491	114937535
chr11	116783466	116784146
chr11	118000221	118001230
chr11	118036856	118037420
chr11	118039416	118040045
chr11	118116461	118117605
chr11	118162136	118163070
chr11	118723181	118723831
chr11	118871551	118872395
chr11	119345816	119346421
chr11	119380476	119381650
chr11	119537121	119538120
chr11	120115056	120115820
chr11	121169576	121170101
chr11	121280446	121281396
chr11	121281791	121282765
chr11	121286531	121287111
chr11	121289151	121290060
chr11	121392126	121392661
chr11	121392671	121393176
chr11	121973666	121975025
chr11	122016796	122017800
chr11	122212511	122213455
chr11	122662391	122663215
chr11	123003431	123004365
chr11	123089096	123089995
chr11	123172991	123174000
chr11	123186281	123187465
chr11	123414441	123415230
chr11	123712236	123712721
chr11	125590496	125591266
chr11	126215636	126216550
chr11	126223096	126223691
chr11	127836046	127836865
chr11	127842561	127843525
chr11	128066021	128066720
chr11	128076041	128077326
chr11	128110006	128110980
chr11	128216311	128217390
chr11	128279121	128279986
chr11	128362161	128362841
chr11	128395266	128396040
chr11	128449431	128450435
chr11	129018196	129019000
chr11	129328016	129328885
chr11	129657371	129657946
chr11	129925196	129926090
chr11	130334966	130335866
chr11	130450026	130450781
chr11	130595721	130596206
chr11	130636086	130636961
chr11	130651486	130652620
chr11	130667826	130668995
chr11	130741366	130742065
chr11	130742581	130743406
chr11	130747061	130748280
chr11	130760131	130760666
chr11	130911031	130911631
chr11	132419006	132419520
chr11	132502326	132503320
chr12	174366	175580
chr12	719021	720016
chr12	1023061	1024165
chr12	2366891	2367666
chr12	2670251	2671006
chr12	3279811	3280515
chr12	4324976	4326015
chr12	4458566	4459720
chr12	4714701	4715810
chr12	6225566	6226460
chr12	6748601	6749171
chr12	7185381	7186551
chr12	7754536	7755595
chr12	8090446	8091376
chr12	9376006	9377220
chr12	9397131	9398145
chr12	10179571	10180231
chr12	10240426	10241415
chr12	10332051	10333160
chr12	11848156	11849050
chr12	12163476	12164205
chr12	12992501	12993555
chr12	13033971	13035095
chr12	13053681	13054391
chr12	13132501	13133330
chr12	13247191	13248085
chr12	13252761	13253716
chr12	13539746	13540621
chr12	14806981	14808065
chr12	15486711	15487945
chr12	15517686	15518500
chr12	18574361	18575186
chr12	18592356	18593270
chr12	18621071	18622610
chr12	18825041	18825735
chr12	18836256	18837866
chr12	19152401	19153440
chr12	19248871	19249596
chr12	20123011	20123580
chr12	20124226	20124831
chr12	20129921	20130670
chr12	21870931	21871726
chr12	21933411	21934535
chr12	22004786	22005745
chr12	22064696	22065811
chr12	22066061	22066681
chr12	22133216	22134245
chr12	22407856	22408381
chr12	23136536	23137270
chr12	24263676	24264546
chr12	24385361	24385996
chr12	24871896	24872850
chr12	24907421	24908635
chr12	25396006	25397120
chr12	26043896	26044546
chr12	26184451	26185705
chr12	26877851	26878965
chr12	26957211	26957925
chr12	27314291	27315156
chr12	27495691	27497285
chr12	28174286	28175291
chr12	28280196	28280886
chr12	31354901	31355691
chr12	31355696	31356965
chr12	31360506	31361730
chr12	31803571	31804540
chr12	32878121	32878995
chr12	39279626	39280605
chr12	39897036	39897950
chr12	40296586	40297280
chr12	40421851	40422780
chr12	41041141	41042230
chr12	43631976	43632755
chr12	45667231	45668245
chr12	45717886	45718955
chr12	45771271	45772256
chr12	45808866	45809891
chr12	46833371	46835000
chr12	46838956	46840195
chr12	46843981	46845216
chr12	46845221	46845796
chr12	46901501	46902380
chr12	46941466	46942246
chr12	46955651	46956581
chr12	47053531	47054011
chr12	47584031	47584775
chr12	48206206	48207366
chr12	48275156	48276205
chr12	48782671	48783295
chr12	49653611	49654640
chr12	49709411	49709920
chr12	49897326	49898140
chr12	50313956	50314735
chr12	50315706	50316196
chr12	51196871	51197775
chr12	51720496	51721320
chr12	52370536	52371096
chr12	52763921	52764675
chr12	53434241	53435036
chr12	54671381	54672196
chr12	54691511	54692325
chr12	56069026	56070136
chr12	56222306	56223171
chr12	56274506	56275301
chr12	56509061	56509631
chr12	56732311	56732975
chr12	58159251	58159835
chr12	58422096	58422906
chr12	58422911	58423750
chr12	58780976	58781491
chr12	60475241	60476291
chr12	60532101	60532965
chr12	60563501	60564455
chr12	60595826	60596865
chr12	60613086	60614405
chr12	60882796	60883425
chr12	61614146	61614695
chr12	63156311	63157030
chr12	63179306	63180325
chr12	64389056	64389866
chr12	64490551	64492005
chr12	65931051	65931621
chr12	66062396	66063460
chr12	66066111	66066916
chr12	66223651	66224945
chr12	66334786	66336075
chr12	66346296	66347101
chr12	66569951	66571095
chr12	66664326	66665160
chr12	66887276	66888166
chr12	67013836	67014316
chr12	67017111	67017900
chr12	67027206	67028335
chr12	68047431	68048120
chr12	69188286	69189290
chr12	69374026	69375355
chr12	70080956	70081626
chr12	70252646	70253465
chr12	70360596	70361361
chr12	70403716	70404155
chr12	70787331	70788370
chr12	70949741	70950935
chr12	72419221	72419881
chr12	72451021	72451571
chr12	74256931	74258135
chr12	75592736	75593770
chr12	76174986	76176175
chr12	76363161	76363991
chr12	76441091	76441971
chr12	76517481	76518081
chr12	76705436	76706226
chr12	76722751	76723735
chr12	77426101	77426895
chr12	77794676	77795510
chr12	78235116	78236196
chr12	79596966	79597521
chr12	79644541	79647225
chr12	80439246	80440041
chr12	80606516	80607296
chr12	80620021	80621076
chr12	81255361	81257220
chr12	81477596	81478500
chr12	81480001	81480561
chr12	81482891	81483995
chr12	82099016	82100205
chr12	82349176	82350065
chr12	82607461	82608315
chr12	84463996	84464620
chr12	84524516	84525585
chr12	84895951	84896326
chr12	85316441	85317080
chr12	85900616	85901206
chr12	87703136	87704035
chr12	88537431	88538235
chr12	89175336	89176281
chr12	89339811	89341135
chr12	89464091	89465270
chr12	89466531	89467431
chr12	89475861	89476970
chr12	89550716	89551565
chr12	89553981	89555191
chr12	89660991	89661995
chr12	90422136	90423100
chr12	90436596	90437706
chr12	90642366	90643311
chr12	90647051	90648325
chr12	91194161	91195196
chr12	91537581	91538390
chr12	91613006	91614075
chr12	92172151	92173431
chr12	92790391	92791325
chr12	92987346	92988445
chr12	93156156	93157335
chr12	93957421	93958310
chr12	94062396	94063500
chr12	94166426	94167585
chr12	96093711	96094850
chr12	96229586	96230705
chr12	98316076	98316576
chr12	98746141	98746731
chr12	99230901	99231641
chr12	101146366	101148565
chr12	101307976	101308575
chr12	101983826	101984970
chr12	102591551	102592081
chr12	103244701	103245885
chr12	103643456	103643900
chr12	104665686	104666625
chr12	105647316	105648016
chr12	105682726	105683615
chr12	105702571	105703226
chr12	106155541	106156385
chr12	107063896	107064686
chr12	107671261	107672370
chr12	107688451	107688996
chr12	107720276	107721201
chr12	107855091	107856095
chr12	107872556	107873275
chr12	107882111	107883175
chr12	107892491	107893331
chr12	107964166	107965160
chr12	108780496	108781415
chr12	108807681	108808340
chr12	108817601	108818525
chr12	109033776	109034595
chr12	109209581	109210451
chr12	109956891	109957550
chr12	110046241	110047250
chr12	111022586	111023670
chr12	111210106	111210661
chr12	112521491	112522435
chr12	113274446	113275076
chr12	113555051	113556036
chr12	115099926	115100860
chr12	115374081	115375275
chr12	115593101	115594685
chr12	115842776	115843476
chr12	115979261	115980311
chr12	116576251	116577385
chr12	116777361	116778476
chr12	116802366	116803600
chr12	116813781	116815425
chr12	120675616	120676325
chr12	121651976	121652776
chr12	122067391	122068275
chr12	122310321	122311285
chr12	122807076	122807715
chr12	123570111	123571135
chr12	123589661	123590690
chr12	125558091	125558700
chr12	126472666	126473970
chr12	126717966	126718920
chr12	126796341	126796966
chr12	126797546	126798510
chr12	127392206	127393195
chr12	127438076	127438860
chr12	127536811	127538165
chr12	127676756	127677600
chr12	127812341	127813070
chr12	128034741	128035495
chr12	128067306	128068021
chr12	128072576	128073266
chr12	129402791	129403671
chr12	130121186	130122175
chr12	130177241	130179050
chr12	130237741	130238875
chr12	130445401	130446370
chr12	131430066	131430985
chr12	131450206	131450641
chr12	131655521	131656200
chr12	131947606	131948675
chr12	132037441	132038370
chr13	21183016	21183925
chr13	21711731	21712335
chr13	22231486	22232195
chr13	25074761	25076035
chr13	25358061	25359210
chr13	25507996	25508646
chr13	26593826	26594690
chr13	27030721	27031481
chr13	27071926	27072675
chr13	27227256	27228130
chr13	27596926	27597795
chr13	28586386	28587215
chr13	29097911	29098925
chr13	29148441	29149470
chr13	29290261	29291520
chr13	29315016	29315800
chr13	29325211	29326085
chr13	30013056	30013611
chr13	30857336	30858420
chr13	31285026	31286126
chr13	31690011	31691080
chr13	32212666	32213225
chr13	32213616	32214620
chr13	32348311	32349141
chr13	33743311	33743901
chr13	33804316	33805310
chr13	33809766	33810516
chr13	33856131	33856941
chr13	33983441	33984625
chr13	34609626	34610121
chr13	36671956	36673060
chr13	36887431	36888410
chr13	36972121	36972710
chr13	37127431	37128140
chr13	37526941	37528070
chr13	38230561	38231321
chr13	39660761	39661131
chr13	39769446	39770320
chr13	40436861	40437875
chr13	40450086	40451110
chr13	40706156	40707145
chr13	40959531	40960375
chr13	41078091	41078665
chr13	42540806	42541291
chr13	43069211	43069890
chr13	43113756	43114296
chr13	43336731	43337780
chr13	43406161	43407655
chr13	43421956	43423195
chr13	43466691	43467586
chr13	43819101	43820195
chr13	44404181	44405160
chr13	44579001	44579840
chr13	44684161	44685040
chr13	44838331	44838980
chr13	44938521	44939221
chr13	45594116	45594915
chr13	46536791	46537795
chr13	46830286	46830935
chr13	46898821	46899820
chr13	46913106	46913825
chr13	46914806	46915871
chr13	46933551	46934550
chr13	47177181	47177895
chr13	47574196	47574980
chr13	47591476	47592305
chr13	47691141	47692210
chr13	47823211	47823846
chr13	47830636	47831321
chr13	48575736	48576441
chr13	49081946	49082870
chr13	49148396	49149210
chr13	49174976	49175695
chr13	49282906	49284020
chr13	49458091	49459195
chr13	50072046	50073250
chr13	50160626	50161826
chr13	50634671	50635725
chr13	51199941	51200656
chr13	51857331	51858320
chr13	52217971	52218536
chr13	52435836	52436260
chr13	52761511	52762271
chr13	52930336	52931090
chr13	53409711	53410176
chr13	53460796	53462085
chr13	55283316	55284570
chr13	57132576	57133450
chr13	59843396	59844145
chr13	60640201	60640821
chr13	61533411	61534325
chr13	62993431	62994445
chr13	63056211	63057195
chr13	65127341	65128056
chr13	65828421	65829311
chr13	65916021	65917030
chr13	66488471	66489510
chr13	67428971	67429850
chr13	70617526	70618510
chr13	73011371	73012096
chr13	73211966	73212611
chr13	73533111	73534670
chr13	73599111	73600001
chr13	74002871	74003476
chr13	74022951	74024205
chr13	74040501	74041191
chr13	74173041	74174225
chr13	75939576	75940680
chr13	76181301	76182255
chr13	77550486	77551121
chr13	78090371	78091000
chr13	78442581	78443356
chr13	78721976	78722675
chr13	80092966	80094125
chr13	83798946	83799605
chr13	85053641	85054341
chr13	86303006	86304175
chr13	87628766	87629935
chr13	89919791	89920426
chr13	90322831	90323540
chr13	90806276	90807455
chr13	92021206	92022020
chr13	93040396	93041006
chr13	93818536	93819905
chr13	93896761	93897621
chr13	93914826	93915945
chr13	94527741	94528236
chr13	95735641	95736785
chr13	95752466	95753345
chr13	95932376	95933555
chr13	97320561	97321106
chr13	97598626	97599786
chr13	97930571	97931611
chr13	97933806	97934655
chr13	97947491	97948915
chr13	97954826	97955550
chr13	98191661	98192740
chr13	98741266	98742140
chr13	98764501	98765276
chr13	99187636	99188775
chr13	99561231	99561816
chr13	99562306	99563181
chr13	99641276	99642425
chr13	99679401	99680400
chr13	99975221	99976736
chr13	99976741	99978116
chr13	100123156	100124160
chr13	100860506	100861371
chr13	100887466	100888425
chr13	101359751	101360626
chr13	101465251	101465835
chr13	101862271	101863180
chr13	102286051	102286755
chr13	102638451	102639211
chr13	102885526	102886366
chr13	103559926	103560936
chr13	104467626	104468670
chr13	106195446	106196131
chr13	106411761	106412386
chr13	106571196	106573300
chr13	106815331	106816545
chr13	107222151	107222576
chr13	107225606	107226860
chr13	107238801	107239815
chr13	107863811	107864541
chr13	107918811	107919446
chr13	109316926	109317546
chr13	110350981	110351795
chr13	110447181	110448130
chr13	110755521	110756695
chr13	110775136	110776070
chr13	113176596	113177496
chr13	113709636	113710141
chr13	114474736	114475800
chr13	114504731	114505595
chr13	114864446	114865210
chr13	114926901	114928050
chr14	19135746	19136435
chr14	20937606	20938446
chr14	20984681	20985945
chr14	22334416	22335421
chr14	22348611	22349850
chr14	22349951	22351140
chr14	22383776	22384591
chr14	22662336	22663031
chr14	22934461	22935025
chr14	23577241	23578130
chr14	23748451	23748930
chr14	24648926	24649815
chr14	24750041	24750651
chr14	30394166	30394731
chr14	31374081	31375080
chr14	32239401	32240120
chr14	32547881	32548536
chr14	32598801	32599610
chr14	32661561	32662495
chr14	32886976	32887911
chr14	32949411	32950230
chr14	33978501	33979216
chr14	33979221	33980205
chr14	34085921	34087055
chr14	34386446	34387160
chr14	34391011	34391895
chr14	34550986	34551511
chr14	34832516	34833486
chr14	34959971	34961365
chr14	35250006	35250965
chr14	35320441	35321090
chr14	35630396	35631096
chr14	35803571	35804315
chr14	37672576	37673230
chr14	38567311	38568106
chr14	38670226	38671610
chr14	39288391	39289125
chr14	39734681	39735426
chr14	43034616	43035450
chr14	46847181	46848041
chr14	47746551	47747321
chr14	48184371	48185275
chr14	51186671	51187515
chr14	51431051	51431910
chr14	51691011	51691785
chr14	51928676	51929481
chr14	51999536	52000715
chr14	52102596	52103226
chr14	52544746	52545615
chr14	52791571	52792840
chr14	53167106	53168720
chr14	53267631	53268795
chr14	53269246	53270130
chr14	54648911	54649965
chr14	55103381	55103991
chr14	55136146	55137520
chr14	55912756	55914091
chr14	55925161	55926350
chr14	56007551	56008530
chr14	56028756	56029386
chr14	56269261	56270291
chr14	58632536	58633415
chr14	59074236	59075360
chr14	59882626	59883585
chr14	59920886	59921365
chr14	60085481	60086241
chr14	60101086	60102040
chr14	60641596	60642730
chr14	60863241	60863875
chr14	60949381	60950056
chr14	61544346	61545335
chr14	61569896	61570441
chr14	61645946	61646900
chr14	61650716	61651480
chr14	61944076	61944806
chr14	61979596	61980300
chr14	61995086	61995876
chr14	61999931	62000581
chr14	62019301	62020306
chr14	62021491	62022515
chr14	62027696	62028301
chr14	62030706	62031871
chr14	62033236	62034205
chr14	62050656	62051706
chr14	62051711	62054235
chr14	62902951	62903695
chr14	63518521	63519380
chr14	63658516	63659505
chr14	63915306	63916196
chr14	63959101	63959770
chr14	64399731	64400470
chr14	64547876	64548455
chr14	65190236	65190846
chr14	65273016	65273791
chr14	65769796	65771105
chr14	66439346	66440310
chr14	67066796	67067895
chr14	67809541	67810326
chr14	68571186	68571890
chr14	68872386	68873520
chr14	68985301	68986385
chr14	69199546	69200565
chr14	69200921	69201715
chr14	69481321	69482290
chr14	69842956	69843896
chr14	70111306	70112031
chr14	70185726	70186921
chr14	70230306	70230936
chr14	70431321	70432025
chr14	71086191	71087030
chr14	71116541	71117195
chr14	71237006	71237731
chr14	71349106	71350605
chr14	71387151	71387980
chr14	71400701	71402225
chr14	71536536	71537655
chr14	71608231	71609796
chr14	71632861	71633790
chr14	72056211	72057000
chr14	72058466	72059410
chr14	73049231	73049991
chr14	74162861	74163935
chr14	75515981	75516761
chr14	76066361	76067066
chr14	76308581	76309725
chr14	76343431	76344365
chr14	76453396	76454705
chr14	76725551	76726191
chr14	77055331	77056345
chr14	77470301	77471950
chr14	78869161	78870290
chr14	79230476	79231360
chr14	79233556	79234460
chr14	80602496	80603106
chr14	80891666	80892670
chr14	81092946	81094105
chr14	81322856	81324095
chr14	83190551	83192390
chr14	83598801	83599835
chr14	84246121	84246890
chr14	84950551	84951525
chr14	89255631	89256650
chr14	90169091	90169815
chr14	90194796	90195555
chr14	90267206	90268156
chr14	90286161	90286765
chr14	90324431	90325140
chr14	90666741	90667281
chr14	90875306	90876300
chr14	91144511	91145501
chr14	91147946	91148680
chr14	91371576	91372515
chr14	91436321	91437021
chr14	91452446	91452911
chr14	91729391	91730305
chr14	92317956	92318666
chr14	92335901	92337005
chr14	93329281	93330041
chr14	93586556	93588130
chr14	93796786	93797481
chr14	93993361	93994410
chr14	94179296	94180330
chr14	94266756	94267435
chr14	94846936	94847521
chr14	95241791	95242920
chr14	95261641	95262220
chr14	95384751	95386000
chr14	95387646	95389090
chr14	95600436	95601370
chr14	95603921	95604911
chr14	95788376	95788906
chr14	95794851	95795745
chr14	95984611	95985446
chr14	96200331	96201145
chr14	96280526	96281266
chr14	96691866	96692855
chr14	96843461	96844086
chr14	97531576	97532135
chr14	97646406	97647385
chr14	97749561	97750425
chr14	97781636	97782880
chr14	97846666	97847605
chr14	98178806	98180170
chr14	98268526	98269285
chr14	98293741	98294880
chr14	98297121	98298145
chr14	98392016	98392575
chr14	98648541	98649940
chr14	98973206	98974285
chr14	99035541	99036675
chr14	99044156	99046245
chr14	99591676	99592705
chr14	99812001	99812411
chr14	100883086	100883801
chr14	100888806	100889566
chr14	101023821	101024515
chr14	101277051	101278150
chr14	101330841	101331901
chr14	101445671	101446835
chr14	101760211	101761070
chr14	101801346	101802455
chr14	103720051	103720990
chr14	104397456	104398580
chr14	104693936	104694730
chr14	105531621	105532176
chr14	106850911	106852085
chr15	20498571	20499660
chr15	29253036	29253700
chr15	29763706	29764170
chr15	31125336	31126130
chr15	32226806	32227670
chr15	33141461	33142086
chr15	34439231	34440210
chr15	34682666	34683620
chr15	34828891	34829840
chr15	34991801	34992681
chr15	35325541	35326246
chr15	35840461	35841180
chr15	36002401	36003495
chr15	36383096	36383865
chr15	36714656	36715655
chr15	37351186	37351771
chr15	37877796	37878441
chr15	38330376	38331870
chr15	38333501	38334355
chr15	38345546	38346406
chr15	38346411	38347505
chr15	38363176	38364050
chr15	38881456	38882265
chr15	38997996	38998521
chr15	39431821	39432526
chr15	39490066	39490806
chr15	39495781	39496721
chr15	39627341	39628005
chr15	40339546	40340655
chr15	40405886	40406321
chr15	40758586	40759385
chr15	41153956	41155020
chr15	42067641	42068460
chr15	42069511	42070316
chr15	42329491	42330321
chr15	42392371	42393385
chr15	42636586	42637476
chr15	44302041	44303110
chr15	44507691	44508266
chr15	44950966	44951815
chr15	45449981	45450865
chr15	47815806	47816305
chr15	48918941	48920395
chr15	48963151	48964420
chr15	49067751	49068365
chr15	49237466	49239060
chr15	49427936	49428745
chr15	50158016	50159250
chr15	50160176	50161170
chr15	50193171	50194105
chr15	51285371	51286355
chr15	52274681	52275590
chr15	52391486	52392286
chr15	53012121	53013050
chr15	53165606	53166645
chr15	56199291	56200466
chr15	56627961	56628865
chr15	56632891	56634320
chr15	57295241	57296420
chr15	57463681	57464361
chr15	58373541	58374315
chr15	58598551	58599476
chr15	58604201	58604925
chr15	59030156	59030756
chr15	59492056	59492806
chr15	59560191	59560931
chr15	59566131	59567070
chr15	59568251	59569545
chr15	59903611	59904461
chr15	60211431	60211981
chr15	60678086	60679400
chr15	61066676	61067471
chr15	61096991	61097845
chr15	61226521	61227101
chr15	61229396	61230295
chr15	61336756	61337316
chr15	62404061	62404796
chr15	62416236	62417041
chr15	63031211	63031721
chr15	63045931	63046780
chr15	64147661	64148550
chr15	64286041	64286796
chr15	64305391	64306645
chr15	65228846	65229800
chr15	66231861	66232835
chr15	67099501	67100306
chr15	67158756	67159650
chr15	67249171	67249980
chr15	67320006	67320866
chr15	67448376	67449200
chr15	67464156	67465275
chr15	67516921	67517761
chr15	69326306	69327340
chr15	69879991	69881555
chr15	70284421	70285505
chr15	70778731	70779680
chr15	70785006	70785511
chr15	70797806	70799060
chr15	70800046	70800791
chr15	70809356	70810295
chr15	71096731	71097595
chr15	71212216	71212861
chr15	71788366	71789695
chr15	71946166	71947855
chr15	72017141	72018206
chr15	72520521	72521600
chr15	73050371	73051215
chr15	73692556	73693260
chr15	73929236	73930435
chr15	73981421	73982160
chr15	74212831	74213196
chr15	74485491	74486140
chr15	74564896	74565650
chr15	76129156	76130025
chr15	77778836	77780140
chr15	79450031	79450576
chr15	80257826	80258681
chr15	80259786	80260371
chr15	80398341	80399105
chr15	80860466	80861190
chr15	80891341	80892555
chr15	80989446	80989911
chr15	81061651	81062540
chr15	82230006	82230735
chr15	83631756	83632885
chr15	83956116	83957136
chr15	83973546	83974601
chr15	83991791	83993045
chr15	84048201	84048791
chr15	84403081	84403850
chr15	85567556	85568630
chr15	86164381	86165075
chr15	86210781	86211800
chr15	86519951	86520930
chr15	86810861	86811735
chr15	88982961	88983960
chr15	89192331	89193225
chr15	89783091	89783676
chr15	89979551	89980255
chr15	90702161	90702851
chr15	90703436	90703916
chr15	90886076	90887100
chr15	91129101	91129606
chr15	92058316	92059280
chr15	92060631	92061685
chr15	92493551	92494835
chr15	93450851	93451691
chr15	93752751	93753755
chr15	94681211	94682160
chr15	94855936	94856846
chr15	95458171	95459145
chr15	98166181	98166696
chr15	98233981	98235011
chr15	98511301	98512290
chr15	98571901	98572455
chr15	99200696	99201675
chr15	99268931	99269635
chr15	99448981	99449936
chr15	99457681	99458645
chr15	100891521	100892710
chr15	101055556	101056691
chr15	101226881	101228560
chr15	101266301	101267170
chr15	101706076	101706920
chr15	101707361	101709375
chr15	101709571	101710571
chr15	101710576	101711585
chr15	102119676	102120690
chr15	102229851	102230561
chr15	102335491	102336335
chr16	804326	805365
chr16	1593006	1594165
chr16	1988121	1989090
chr16	3309006	3309771
chr16	4514031	4514800
chr16	4548841	4549420
chr16	8512716	8513430
chr16	8555211	8556040
chr16	8946191	8947085
chr16	9962516	9963335
chr16	10802491	10803715
chr16	11023296	11024350
chr16	11295341	11296525
chr16	11776236	11777195
chr16	13399731	13400591
chr16	14493741	14494276
chr16	15558176	15558861
chr16	15581356	15581850
chr16	15587756	15588915
chr16	15702986	15703820
chr16	17427701	17428540
chr16	17458161	17458601
chr16	17665441	17666270
chr16	19009781	19010755
chr16	20148481	20149200
chr16	21369526	21370585
chr16	21620141	21620960
chr16	22086886	22087855
chr16	23126841	23127915
chr16	23297081	23298315
chr16	23619466	23620325
chr16	24320146	24321540
chr16	24555926	24556366
chr16	24997776	24998221
chr16	25098966	25099835
chr16	25213436	25214425
chr16	26609221	26610180
chr16	27325551	27326306
chr16	27333911	27335145
chr16	27935781	27936336
chr16	27936361	27937006
chr16	28202876	28203435
chr16	31101571	31102605
chr16	31880646	31881320
chr16	32360761	32361596
chr16	32931766	32932335
chr16	33358096	33359135
chr16	33735386	33736070
chr16	46976826	46977336
chr16	47607831	47608431
chr16	48645261	48646260
chr16	48921216	48922185
chr16	49783656	49784855
chr16	50277956	50278556
chr16	50895861	50896445
chr16	50949791	50950411
chr16	50957481	50958551
chr16	51422111	51422875
chr16	51587716	51588690
chr16	51734771	51735615
chr16	52586476	52586926
chr16	53803796	53804486
chr16	53926596	53927395
chr16	54068101	54068671
chr16	54481466	54482650
chr16	55850966	55851955
chr16	56644836	56645436
chr16	56648266	56649086
chr16	56670886	56671316
chr16	57846146	57847280
chr16	57904926	57905841
chr16	57959801	57960326
chr16	63356686	63357630
chr16	64488986	64489770
chr16	65102791	65103750
chr16	65409496	65410251
chr16	65917721	65918515
chr16	66238406	66239396
chr16	66287006	66287460
chr16	66715526	66716186
[truncated: 3,922 more rows]
