# Supplementary material for: STAT3 acts through pre-existing nucleosome-depleted regions bound by FOS during an epigenetic switch linking inflammation to cancer
Source: Epigenetics Chromatin. 2015 Feb 14;8:7. doi: 10.1186/1756-8935-8-7 (PMC4362815; doi:10.1186/1756-8935-8-7)
Supplement: Supplementary file 8 — Additional file 8: MCF10A-ER-Src STAT3 ChIP-Seq EtOH. Genomic locations of all STAT3 genomic binding sites, at a significance P value ≤1e − 09, discovered by ChIP-Seq in MCF10A-ER-Src cells treated with EtOH. (XLS 990 KB) [file 13072_2014_351_MOESM8_ESM.xls]

## Sheet: ER-Src_STAT3_peaks_EtOH
MCF10A-ER-Src STAT3 ChIP-Seq peaks (p-value <=1e-09)					(hg19)
chr	start	end	reads	summit coordinate
chr1	10996	11421	29	11298
chr1	11426	12081	24	11655
chr1	12086	12406	16	12208
chr1	12411	12766	25	12628
chr1	12771	13115	18	12883
chr1	25636	26151	23	25910
chr1	26156	26526	25	26318
chr1	26531	26851	13	26613
chr1	26856	27441	25	27143
chr1	27446	28426	29	28213
chr1	28431	29321	45	29068
chr1	29326	29696	45	29463
chr1	29701	30216	29	30018
chr1	30221	30926	35	30413
chr1	30931	31630	17	31115
chr1	143751	144311	86	144073
chr1	242621	243685	73	242920
chr1	562381	563456	58	563113
chr1	563461	563881	25	563683
chr1	563886	564286	32	564108
chr1	564291	565541	678	565088
chr1	565546	566941	654	566320
chr1	566946	568586	619	567448
chr1	568591	569096	506	568813
chr1	569101	570676	596	569420
chr1	570681	571441	23	571005
chr1	571446	571701	14	571570
chr1	571706	572721	21	572083
chr1	572726	572815	13	572795
chr1	679441	680046	107	679790
chr1	713306	713991	27	713708
chr1	713996	714481	55	714283
chr1	714486	714740	12	714543
chr1	833756	834141	34	833928
chr1	901401	902205	35	901783
chr1	1014751	1015126	19	1014945
chr1	1015131	1015365	14	1015253
chr1	1253571	1254175	25	1253863
chr1	1310501	1311205	29	1310865
chr1	1317491	1317866	34	1317795
chr1	1317871	1318520	41	1318128
chr1	1590546	1591101	27	1590883
chr1	1593781	1594560	50	1594088
chr1	1617346	1618140	28	1617780
chr1	1623711	1623846	14	1623720
chr1	1623851	1624521	21	1624180
chr1	1624526	1625275	38	1624763
chr1	1655586	1655821	11	1655735
chr1	1655826	1656391	27	1656133
chr1	1659666	1660525	63	1659973
chr1	1672341	1673125	35	1672623
chr1	1677056	1677726	19	1677455
chr1	1677731	1678521	34	1678028
chr1	1678526	1679041	29	1678880
chr1	1695601	1696210	24	1695795
chr1	2130036	2130516	58	2130318
chr1	2130566	2131335	28	2130920
chr1	2159126	2159525	46	2159313
chr1	2221811	2222606	51	2222313
chr1	2321726	2322166	44	2321973
chr1	2425611	2426415	80	2425903
chr1	3229546	3230385	67	3229928
chr1	3389946	3390570	68	3390273
chr1	3400266	3400940	20	3400453
chr1	3628416	3629090	94	3628713
chr1	3633391	3633796	53	3633675
chr1	3633801	3634480	49	3633975
chr1	3816666	3817406	24	3817205
chr1	3817411	3817705	14	3817508
chr1	4710451	4711210	28	4710823
chr1	5023126	5023665	47	5023468
chr1	5484771	5485355	43	5485083
chr1	5682336	5682985	29	5682620
chr1	5708186	5708885	43	5708673
chr1	6217676	6218190	25	6218010
chr1	6280176	6280980	27	6280590
chr1	6403571	6403960	29	6403765
chr1	6427421	6428000	24	6427733
chr1	6464666	6465111	87	6464875
chr1	6531811	6532635	72	6532323
chr1	6548936	6549720	24	6549248
chr1	6661086	6661640	28	6661348
chr1	6669191	6669951	83	6669628
chr1	6706311	6707135	17	6706793
chr1	6803786	6804450	38	6804050
chr1	6914036	6914820	67	6914428
chr1	6919726	6920446	25	6920283
chr1	7283421	7284010	31	7283813
chr1	7322466	7323231	82	7323035
chr1	7323236	7323490	12	7323300
chr1	7325666	7326101	23	7325990
chr1	7326106	7326570	22	7326205
chr1	7341631	7342420	35	7342158
chr1	7394711	7395175	44	7394963
chr1	7439306	7439930	24	7439668
chr1	7461516	7462655	69	7462135
chr1	8063351	8064100	19	8063690
chr1	8064471	8065765	50	8065265
chr1	8077246	8077421	13	8077333
chr1	8077426	8078066	27	8077808
chr1	8107236	8107461	11	8107360
chr1	8107606	8108571	98	8107898
chr1	8116011	8116530	40	8116338
chr1	8130931	8131396	50	8131148
chr1	8138121	8138626	29	8138363
chr1	8156776	8157106	16	8157020
chr1	8157111	8157516	21	8157328
chr1	8157521	8158155	40	8157703
chr1	8180811	8181430	18	8181178
chr1	8193586	8194216	47	8193898
chr1	8194221	8194485	11	8194463
chr1	8201631	8202286	35	8202033
chr1	8202291	8202570	14	8202443
chr1	8234151	8235150	63	8234573
chr1	8242041	8243035	41	8242543
chr1	8257671	8258346	106	8257900
chr1	8262501	8263285	30	8262695
chr1	8264416	8265105	39	8264710
chr1	8271531	8272745	195	8272178
chr1	8284611	8285500	38	8285168
chr1	8318761	8320190	224	8319443
chr1	8403331	8403995	26	8403678
chr1	8454926	8455540	26	8455155
chr1	8557601	8558255	36	8557770
chr1	8681971	8682685	38	8682165
chr1	8772381	8773385	39	8773038
chr1	8793326	8794100	31	8793683
chr1	8857171	8857885	28	8857533
chr1	8878201	8879040	23	8878700
chr1	8931201	8931586	24	8931415
chr1	8933501	8934220	24	8933865
chr1	8937826	8938296	31	8938093
chr1	8938521	8939251	56	8938853
chr1	8949676	8949896	11	8949795
chr1	8949901	8951110	59	8950465
chr1	8959726	8960750	278	8960173
chr1	8963746	8964530	37	8964190
chr1	9034131	9034910	31	9034368
chr1	9046041	9046800	26	9046493
chr1	9137776	9138525	24	9138125
chr1	9170581	9171096	55	9170903
chr1	9223771	9224330	27	9224155
chr1	9293016	9293201	14	9293030
chr1	9293206	9294085	211	9293580
chr1	9295136	9295715	23	9295468
chr1	9363206	9363840	36	9363448
chr1	9375366	9375686	11	9375608
chr1	9375691	9376435	60	9375935
chr1	9377551	9378675	101	9378125
chr1	9391486	9392245	38	9391713
chr1	9498346	9498776	82	9498663
chr1	9498781	9499480	77	9498918
chr1	9634521	9635045	25	9634853
chr1	9885451	9886065	21	9885728
chr1	9900086	9900605	27	9900343
chr1	9912401	9912821	47	9912595
chr1	9950326	9950896	28	9950518
chr1	9951141	9951536	27	9951298
chr1	10002176	10002886	22	10002520
chr1	10519016	10519735	24	10519433
chr1	10570426	10571210	31	10570713
chr1	10621566	10622080	27	10621850
chr1	10695441	10696095	22	10695810
chr1	10784011	10784765	28	10784385
chr1	11218481	11219225	27	11219020
chr1	11341696	11342520	23	11342143
chr1	11401776	11402495	18	11402258
chr1	11740791	11741486	101	11741253
chr1	11741491	11741840	16	11741748
chr1	11796481	11797740	75	11797195
chr1	11850621	11851371	182	11851073
chr1	11865546	11865846	13	11865658
chr1	11865866	11866530	72	11866098
chr1	11953096	11953665	30	11953473
chr1	11967751	11969015	49	11968360
chr1	11969621	11970150	29	11969853
chr1	12039681	12040300	26	12040103
chr1	12079161	12079945	244	12079398
chr1	12191971	12192890	47	12192353
chr1	12203486	12204026	45	12203870
chr1	12204031	12204350	29	12204153
chr1	12292161	12292880	36	12292523
chr1	12496871	12497415	34	12497223
chr1	12507866	12508311	35	12508060
chr1	12538006	12538676	33	12538425
chr1	12538681	12538945	11	12538860
chr1	12540721	12541205	29	12540968
chr1	12609646	12610280	23	12610030
chr1	12752736	12753406	36	12753183
chr1	12963576	12964141	65	12963923
chr1	13402876	13403655	68	13403308
chr1	13623676	13624455	68	13624108
chr1	13913646	13914256	32	13914058
chr1	13916761	13917385	31	13917170
chr1	13919936	13920775	38	13920255
chr1	13926316	13927006	42	13926658
chr1	13931581	13932385	113	13931870
chr1	13946051	13946995	28	13946605
chr1	13977701	13978225	35	13977998
chr1	13990896	13991695	23	13991140
chr1	14010456	14010696	12	14010628
chr1	14010701	14011500	127	14010970
chr1	14381701	14382500	23	14382100
chr1	14463271	14463786	51	14463565
chr1	14463941	14464340	25	14464123
chr1	14646851	14647471	120	14647193
chr1	14647476	14647780	14	14647708
chr1	14847146	14847771	30	14847555
chr1	14848551	14849386	95	14849058
chr1	15039461	15040165	27	15039825
chr1	15059276	15059986	218	15059730
chr1	15059991	15060455	22	15060158
chr1	15068741	15069335	41	15068930
chr1	15409961	15410520	32	15410243
chr1	15478766	15479175	27	15478958
chr1	15484896	15485615	36	15485185
chr1	15498941	15499276	15	15499143
chr1	15499281	15499536	13	15499403
chr1	15499541	15500030	24	15499760
chr1	15609371	15609966	20	15609615
chr1	15609971	15610620	26	15610288
chr1	15727121	15727800	34	15727308
chr1	15743691	15744520	31	15744138
chr1	15790721	15791231	54	15790958
chr1	15791236	15791470	11	15791405
chr1	15852716	15853231	22	15853075
chr1	15853236	15853685	28	15853345
chr1	16007161	16007596	31	16007348
chr1	16007641	16007860	13	16007788
chr1	16030046	16030720	127	16030278
chr1	16114496	16115265	32	16114820
chr1	16123176	16123785	40	16123470
chr1	16125371	16126135	22	16125773
chr1	16275376	16276021	33	16275748
chr1	16276026	16276665	20	16276325
chr1	16278996	16279885	32	16279463
chr1	16312036	16312805	61	16312363
chr1	16333426	16333931	26	16333770
chr1	16485496	16486055	27	16485748
chr1	16510671	16511286	53	16511023
chr1	16626691	16627445	30	16627133
chr1	16837546	16837716	11	16837608
chr1	16837721	16838846	25	16838243
chr1	16838851	16839356	27	16839048
chr1	16839361	16840156	37	16839728
chr1	16840161	16841351	226	16840588
chr1	16841356	16842171	45	16841590
chr1	16842176	16842516	23	16842375
chr1	16842521	16843216	30	16843045
chr1	16949316	16949906	20	16949753
chr1	16949911	16950411	35	16950138
chr1	16950416	16951026	57	16950668
chr1	16951031	16951230	11	16951210
chr1	16990251	16990421	13	16990258
chr1	16990426	16991451	23	16990820
chr1	16991456	16992121	32	16991780
chr1	16992126	16992611	31	16992408
chr1	16992616	16994061	206	16993283
chr1	16994066	16994836	41	16994263
chr1	16994841	16995181	23	16995038
chr1	16995186	16995881	32	16995705
chr1	16995886	16996205	13	16996073
chr1	17064231	17064551	13	17064383
chr1	17064556	17065276	32	17064750
chr1	17065281	17065671	23	17065420
chr1	17065676	17066396	41	17066198
chr1	17066401	17067846	205	17067163
chr1	17067851	17068341	29	17068043
chr1	17068346	17068966	32	17068748
chr1	17068971	17070036	24	17069828
chr1	17070041	17070660	16	17070468
chr1	17099056	17100006	86	17099640
chr1	17100011	17100370	15	17100135
chr1	17107066	17108281	132	17107695
chr1	17108286	17108595	12	17108410
chr1	17220451	17220516	11	17220475
chr1	17220521	17221286	29	17220898
chr1	17221291	17221876	37	17221678
chr1	17221881	17223101	182	17222638
chr1	17223106	17223916	25	17223538
chr1	17223921	17224421	28	17224223
chr1	17224426	17224891	20	17224703
chr1	17224896	17225285	20	17225255
chr1	17231131	17232255	35	17231638
chr1	17274851	17275376	32	17275183
chr1	17275381	17276051	29	17275658
chr1	17276056	17276110	12	17276095
chr1	17311111	17311561	50	17311368
chr1	17380466	17381255	24	17380770
chr1	17424806	17425275	26	17425060
chr1	17435226	17435556	36	17435403
chr1	17518726	17519421	204	17519045
chr1	17613666	17614335	23	17614080
chr1	17615976	17616820	43	17616433
chr1	17624416	17625075	24	17624910
chr1	17674581	17675280	21	17675035
chr1	17769841	17770505	33	17770028
chr1	17786526	17786961	36	17786783
chr1	17786966	17787306	37	17787100
chr1	17787311	17787635	13	17787468
chr1	17802146	17802710	21	17802478
chr1	17818186	17819030	46	17818465
chr1	18192996	18193450	23	18193270
chr1	18911046	18911776	36	18911503
chr1	18994901	18995740	28	18995393
chr1	19292011	19292750	25	19292445
chr1	19337591	19338250	78	19337788
chr1	19401411	19402115	26	19401633
chr1	19766881	19767440	25	19767210
chr1	19777016	19777965	28	19777458
chr1	19966371	19966886	21	19966603
chr1	19969446	19970140	59	19969763
chr1	20002961	20003276	14	20003133
chr1	20003281	20003650	20	20003395
chr1	20190221	20190796	64	20190468
chr1	20220476	20221090	31	20220910
chr1	20429166	20429781	151	20429523
chr1	20520546	20521370	29	20520945
chr1	20717016	20717715	28	20717223
chr1	20834236	20834935	24	20834595
chr1	20929186	20929935	31	20929590
chr1	21173936	21174765	65	21174253
chr1	21223041	21223965	89	21223523
chr1	21348526	21349351	64	21348920
chr1	21349356	21349420	11	21349405
chr1	21427046	21427580	59	21427338
chr1	21491506	21492200	28	21491778
chr1	21660871	21661550	17	21661333
chr1	21728446	21728866	29	21728675
chr1	21872401	21873110	88	21872715
chr1	22091226	22092105	26	22091668
chr1	22094691	22095235	28	22095040
chr1	22114441	22115210	18	22114865
chr1	22117931	22118410	36	22118123
chr1	22188471	22189115	22	22188713
chr1	22283186	22283816	86	22283573
chr1	22283821	22284115	15	22283918
chr1	22345516	22346165	29	22345835
chr1	22380656	22381535	21	22381115
chr1	22778226	22778661	27	22778423
chr1	23077511	23078295	31	23077875
chr1	23158226	23159075	30	23158773
chr1	23188041	23188311	11	23188198
chr1	23188316	23189045	57	23188513
chr1	23302871	23303655	26	23303175
chr1	23426756	23427430	32	23426970
chr1	23523271	23523930	21	23523553
chr1	23670666	23671355	43	23670858
chr1	23703346	23704440	30	23704083
chr1	23729326	23730036	17	23729768
chr1	23730041	23730925	124	23730315
chr1	23770521	23771350	220	23770793
chr1	23805226	23806060	38	23805625
chr1	23885626	23886390	25	23886043
chr1	23888881	23889536	57	23889310
chr1	23911786	23912610	28	23912335
chr1	23919426	23919936	25	23919723
chr1	23919941	23920491	31	23920200
chr1	23920626	23920710	11	23920685
chr1	24061861	24062290	29	24062073
chr1	24126831	24127575	20	24127115
chr1	24191906	24192630	24	24192263
chr1	24243231	24243821	22	24243580
chr1	24277811	24278515	17	24278053
chr1	24281576	24282290	20	24281933
chr1	24310761	24311441	28	24311138
chr1	24345066	24345811	28	24345558
chr1	24377916	24378540	29	24378345
chr1	24476796	24477496	38	24477223
chr1	24528256	24529140	54	24528573
chr1	24563021	24563870	21	24563500
chr1	24610166	24611125	126	24610568
chr1	24611756	24612450	24	24611978
chr1	24616306	24617045	34	24616728
chr1	24620596	24621715	66	24620995
chr1	24626201	24626955	28	24626623
chr1	24643466	24644185	26	24643760
chr1	24645726	24646296	21	24646078
chr1	24646301	24646515	12	24646318
chr1	24689366	24690010	47	24689633
chr1	24695651	24696166	87	24695948
chr1	24708536	24709111	29	24708770
chr1	24714311	24715070	49	24714610
chr1	24720481	24720871	34	24720668
chr1	24741846	24742565	25	24742103
chr1	24969211	24969605	26	24969408
chr1	25010091	25010556	68	25010353
chr1	25010596	25010835	12	25010780
chr1	25031616	25032301	40	25032013
chr1	25041376	25042125	36	25041838
chr1	25072411	25073250	70	25072755
chr1	25558841	25559595	19	25559233
chr1	25565916	25566815	34	25566385
chr1	25593761	25594520	54	25594018
chr1	25663831	25664850	59	25664348
chr1	25894861	25895415	20	25895090
chr1	26021221	26022116	72	26021765
chr1	26022121	26022880	48	26022608
chr1	26034571	26035205	40	26034760
chr1	26324301	26325095	26	26324748
chr1	26508031	26508645	26	26508390
chr1	26704331	26705050	100	26704608
chr1	26728446	26729020	29	26728640
chr1	26857361	26858220	28	26857768
chr1	26946156	26946621	22	26946473
chr1	26946626	26947771	117	26947178
chr1	26947776	26948460	39	26947998
chr1	27018461	27019401	19	27018923
chr1	27019406	27020055	30	27019580
chr1	27021931	27022460	19	27022143
chr1	27049646	27050605	39	27050115
chr1	27188491	27189231	34	27188728
chr1	27189236	27190020	32	27189500
chr1	27191246	27192136	221	27191838
chr1	27336176	27336266	14	27336188
chr1	27336271	27336905	19	27336598
chr1	27354416	27355180	105	27354623
chr1	27357721	27358515	26	27358168
chr1	27438331	27438966	29	27438678
chr1	27468661	27469325	23	27469090
chr1	27481511	27482360	27	27481983
chr1	27573581	27574360	16	27574078
chr1	27648421	27649155	27	27648653
chr1	27692971	27693870	176	27693473
chr1	27816416	27817230	22	27816773
chr1	27952451	27953135	31	27952768
chr1	28051686	28052420	19	28052188
chr1	28189461	28190155	39	28189925
chr1	28201606	28202205	75	28201980
chr1	28240951	28241775	23	28241345
chr1	28455416	28456061	85	28455815
chr1	28568331	28568786	29	28568523
chr1	28628276	28628845	23	28628463
chr1	28655206	28655775	41	28655485
chr1	28695731	28696650	20	28696203
chr1	28764251	28765100	79	28764623
chr1	28832061	28832930	134	28832433
chr1	28879151	28879645	37	28879428
chr1	28920961	28921735	35	28921433
chr1	28925611	28925980	31	28925795
chr1	28928031	28928670	18	28928400
chr1	28974721	28975860	48	28975245
chr1	29066606	29067050	34	29066843
chr1	29214046	29214786	50	29214493
chr1	29508231	29508816	61	29508535
chr1	29508821	29509065	11	29508893
chr1	29565586	29566200	22	29565955
chr1	29724841	29725495	20	29725028
chr1	30042661	30043485	30	30042978
chr1	30182266	30183065	30	30182733
chr1	30663951	30664605	58	30664198
chr1	30995181	30995775	40	30995465
chr1	31148376	31149075	46	31148765
chr1	31261146	31262095	51	31261600
chr1	31271501	31272095	26	31271690
chr1	31296526	31296756	11	31296718
chr1	31296761	31297241	45	31296993
chr1	31350076	31350746	35	31350395
chr1	31456931	31457595	90	31457173
chr1	31520081	31520411	13	31520360
chr1	31520416	31520836	31	31520603
chr1	31643446	31644130	75	31643778
chr1	31955956	31956925	54	31956463
chr1	32039466	32039990	23	32039650
chr1	32043821	32044336	19	32044245
chr1	32044341	32044955	23	32044535
chr1	32109946	32110696	25	32110403
chr1	32110701	32111140	18	32110850
chr1	32135206	32135826	26	32135600
chr1	32155261	32155831	48	32155625
chr1	32405336	32406120	74	32405888
chr1	32420151	32420950	37	32420480
chr1	32421251	32422195	72	32421680
chr1	32442781	32443371	43	32443170
chr1	32443376	32443605	17	32443410
chr1	32478831	32479161	12	32478963
chr1	32479166	32479680	64	32479363
chr1	32531911	32532800	50	32532273
chr1	32598711	32599650	38	32599198
chr1	32645176	32645491	14	32645378
chr1	32645496	32646245	101	32645693
chr1	32687641	32688440	28	32687933
chr1	32859761	32860490	27	32860295
chr1	32872406	32872881	44	32872600
chr1	33004431	33004781	14	33004730
chr1	33004786	33005140	19	33004838
chr1	33190686	33191265	23	33190998
chr1	33226461	33226951	56	33226665
chr1	33226956	33227610	32	33227295
chr1	33234871	33235466	27	33235253
chr1	33246016	33246261	13	33246210
chr1	33246266	33247025	127	33246463
chr1	33254861	33255390	31	33255153
chr1	33282236	33282706	26	33282470
chr1	33282711	33283555	63	33283045
chr1	33454316	33454701	28	33454493
chr1	33454706	33455485	47	33455085
chr1	33476566	33477261	89	33476953
chr1	33514921	33515535	19	33515158
chr1	33515571	33516190	82	33515948
chr1	33526121	33526800	21	33526585
chr1	33686691	33687446	80	33687053
chr1	33687916	33688675	54	33688165
chr1	33709606	33710100	21	33709903
chr1	33722406	33722890	19	33722653
chr1	33799386	33800145	35	33799680
chr1	33803896	33804351	29	33804233
chr1	33804356	33804875	75	33804548
chr1	33807631	33808375	25	33808020
chr1	33808871	33809500	18	33809308
chr1	33845681	33846235	41	33845890
chr1	33899176	33899950	38	33899553
chr1	33982096	33982516	34	33982288
chr1	34342551	34342995	24	34342815
chr1	35497296	35497795	32	35497613
chr1	35913866	35914565	40	35914235
chr1	35971466	35972220	23	35971745
chr1	36401106	36401740	26	36401283
chr1	36601876	36602615	57	36602315
chr1	36614886	36615835	23	36615270
chr1	36665616	36666335	34	36665913
chr1	36689731	36690756	156	36690428
chr1	36713951	36714805	45	36714383
chr1	36765381	36766076	50	36765753
chr1	36851726	36852056	18	36851920
chr1	36852061	36852551	34	36852308
chr1	36852676	36853240	24	36852920
chr1	36929816	36930380	33	36930013
chr1	36952411	36953011	88	36952763
chr1	37920456	37921185	90	37920915
chr1	37945151	37945776	56	37945543
chr1	37999746	38000645	81	38000183
chr1	38002766	38003435	46	38003078
chr1	38077186	38077590	139	38077388
chr1	38206531	38207405	31	38206988
chr1	38212436	38212930	26	38212623
chr1	38220931	38221381	41	38221133
chr1	38327936	38328406	83	38328208
chr1	38455356	38456295	29	38455783
chr1	38477771	38478650	31	38478268
chr1	38541566	38542415	55	38541893
chr1	38604191	38604635	33	38604400
chr1	39324151	39325130	97	39324673
chr1	39555661	39556311	69	39555900
chr1	39568121	39568446	17	39568380
chr1	39568451	39568786	16	39568630
chr1	39568791	39569835	96	39569553
chr1	39576101	39576825	62	39576345
chr1	39578561	39578801	11	39578600
chr1	39578806	39579286	36	39579038
chr1	39594476	39595445	191	39594878
chr1	39595876	39596550	38	39596233
chr1	39649041	39649980	84	39649568
chr1	39657746	39658540	29	39658073
chr1	39966166	39966981	99	39966723
chr1	39967286	39967810	78	39967475
chr1	40006151	40006845	20	40006433
chr1	40265336	40266046	143	40265803
chr1	40266051	40266655	59	40266298
chr1	40317586	40318456	33	40318030
chr1	40318461	40318590	12	40318540
chr1	40358826	40359465	42	40359015
chr1	40393156	40393770	25	40393403
chr1	40399871	40400670	52	40400138
chr1	40408891	40409810	44	40409333
chr1	40422821	40423500	41	40423050
chr1	40505596	40505846	15	40505643
chr1	40505851	40506601	27	40506098
chr1	40512071	40512475	34	40512280
chr1	40733226	40734001	49	40733755
chr1	40857211	40857870	31	40857600
chr1	41177006	41177730	71	41177275
chr1	41220441	41221375	50	41220923
chr1	41333836	41334575	40	41334158
chr1	41341246	41341975	26	41341568
chr1	41343036	41343830	44	41343513
chr1	41346381	41346641	11	41346608
chr1	41346646	41347445	68	41346900
chr1	41402441	41403185	50	41402838
chr1	41409761	41410510	37	41410078
chr1	41567676	41568330	24	41567913
chr1	41574931	41575586	51	41575153
chr1	41575591	41576175	80	41575783
chr1	41616451	41617015	24	41616763
chr1	41618146	41618766	108	41618438
chr1	41621466	41622035	50	41621725
chr1	41963906	41964186	13	41964108
chr1	41964191	41965165	171	41964618
chr1	42128306	42128935	30	42128593
chr1	42130741	42131465	33	42131130
chr1	42132816	42133465	60	42133150
chr1	42317136	42317915	31	42317523
chr1	42328391	42328985	36	42328753
chr1	42423231	42423865	33	42423600
chr1	42612661	42613185	27	42612855
chr1	42680221	42680740	37	42680413
chr1	42747611	42748360	24	42747968
chr1	42778116	42778785	37	42778475
chr1	43208851	43209336	42	43209040
chr1	43402196	43402511	15	43402398
chr1	43402516	43402826	14	43402585
chr1	43402831	43403530	79	43403075
chr1	43406471	43407041	26	43406843
chr1	43407356	43407785	26	43407593
chr1	43487451	43488230	18	43487825
chr1	43855156	43855840	25	43855455
chr1	44014031	44014631	68	44014225
chr1	44018261	44018905	27	44018593
chr1	44047691	44048290	27	44048093
chr1	44115321	44116090	26	44115710
chr1	44287556	44288275	42	44287858
chr1	44326891	44327446	33	44327200
chr1	44333511	44334470	90	44333830
chr1	44345056	44345590	34	44345250
chr1	44423061	44423760	64	44423498
chr1	44457016	44457570	24	44457263
chr1	44515151	44515956	83	44515680
chr1	44678766	44679535	21	44679085
chr1	44793361	44794170	43	44793748
chr1	44951076	44951326	12	44951088
chr1	44951331	44952030	35	44951515
chr1	45023376	45024001	29	45023660
chr1	45042296	45043010	50	45042635
chr1	45140071	45140791	113	45140423
chr1	45187146	45188280	54	45187398
chr1	45196191	45196886	41	45196788
chr1	45196891	45197375	49	45197065
chr1	45204841	45205780	33	45205398
chr1	45259191	45259716	53	45259433
chr1	45265281	45265676	19	45265585
chr1	45265681	45266335	73	45265948
chr1	45275771	45276401	24	45276008
chr1	45285221	45285905	25	45285613
chr1	45814691	45815475	49	45814998
chr1	46505131	46505985	79	46505368
chr1	46537476	46537885	25	46537693
chr1	46600361	46601016	35	46600818
chr1	46601021	46601355	21	46601188
chr1	46645631	46646230	25	46646008
chr1	46648706	46649570	85	46649083
chr1	46684091	46684591	29	46684363
chr1	46987666	46988466	64	46988068
chr1	47005406	47006091	108	47005813
chr1	47184516	47185435	37	47184948
chr1	47214806	47215071	12	47214988
chr1	47215076	47215506	64	47215303
chr1	47215511	47215885	19	47215783
chr1	47223271	47224030	23	47223600
chr1	47271906	47273005	30	47272443
chr1	47478801	47479710	55	47479215
chr1	47495766	47496386	19	47496115
chr1	47496391	47497275	49	47496885
chr1	47534826	47535580	33	47535180
chr1	47647456	47648150	34	47647793
chr1	47655721	47656490	216	47655998
chr1	47791106	47791820	40	47791340
chr1	47943141	47943670	43	47943335
chr1	48229326	48229995	29	48229515
chr1	48262071	48262771	35	48262473
chr1	48262776	48262990	13	48262953
chr1	48471796	48472485	26	48472138
chr1	48485151	48485751	25	48485523
chr1	48491791	48492540	27	48492133
chr1	48667391	48668325	32	48667875
chr1	49344131	49344546	70	49344328
chr1	49763381	49763916	36	49763683
chr1	49763921	49764540	25	49764133
chr1	51069151	51069740	35	51069420
chr1	51240356	51240911	31	51240688
chr1	51635826	51636540	86	51636235
chr1	51779866	51780540	60	51780118
chr1	52033151	52033726	30	52033528
chr1	52109931	52110765	29	52110375
chr1	52155596	52156251	36	52156135
chr1	52156256	52156976	297	52156498
chr1	52343991	52345175	252	52344578
chr1	52520656	52521180	21	52520958
chr1	52605451	52606001	46	52605645
chr1	52833976	52834506	38	52834195
chr1	52834521	52835235	80	52834770
chr1	52869901	52870520	24	52870228
chr1	53040081	53040635	33	53040458
chr1	53124956	53125640	30	53125238
chr1	53128116	53128975	53	53128600
chr1	53166241	53167030	24	53166623
chr1	53405261	53405891	44	53405675
chr1	53662186	53662705	70	53662450
chr1	53791341	53792255	25	53791820
chr1	53878746	53879285	23	53878968
chr1	54007811	54008290	33	54008005
chr1	54187546	54188095	27	54187880
chr1	54253201	54253766	32	54253558
chr1	54304076	54304610	27	54304285
chr1	54354911	54355801	242	54355518
chr1	54355806	54355976	14	54355870
chr1	54355981	54356065	12	54356000
chr1	54388236	54388790	23	54388473
chr1	54518416	54519425	62	54518898
chr1	54752851	54753590	33	54753118
chr1	54873001	54873661	32	54873460
chr1	54954726	54955670	37	54955178
chr1	55007741	55008046	13	55007930
chr1	55008051	55008380	21	55008285
chr1	55034991	55035755	110	55035288
chr1	55095846	55096395	25	55096133
chr1	55229956	55230685	27	55230353
chr1	55351766	55352556	86	55352173
chr1	55388616	55389260	29	55388950
chr1	55410936	55411670	21	55411393
chr1	55438621	55439395	39	55438973
chr1	55605946	55606776	77	55606425
chr1	55660991	55661606	36	55661285
chr1	55728436	55728966	31	55728708
chr1	55776121	55776736	87	55776443
chr1	55787431	55788105	25	55787695
chr1	55894581	55895480	39	55895045
chr1	55939736	55940146	30	55939955
chr1	55940166	55940505	11	55940335
chr1	56097566	56098265	39	56097908
chr1	56184391	56185056	79	56184720
chr1	56185061	56185330	11	56185135
chr1	56292666	56293645	101	56293188
chr1	56293666	56294355	59	56294025
chr1	56665861	56666590	39	56666373
chr1	56914531	56915140	104	56914808
chr1	56922306	56922901	46	56922630
chr1	56935606	56936126	53	56935868
chr1	57142276	57142995	49	57142528
chr1	57363291	57363705	56	57363513
chr1	57469151	57469490	55	57469293
chr1	57745816	57746396	50	57746125
chr1	58297206	58297740	31	58297515
chr1	59011791	59012181	23	59011980
chr1	59012186	59012830	27	59012380
chr1	59042936	59043440	28	59043128
chr1	59049796	59050865	37	59050423
chr1	59058206	59058616	20	59058398
chr1	59058621	59058870	12	59058735
chr1	59083861	59084590	38	59084125
chr1	59204521	59205100	21	59204765
chr1	59218061	59218731	24	59218455
chr1	59218736	59218875	14	59218868
chr1	59245316	59245980	27	59245648
chr1	59249441	59249801	19	59249685
chr1	59249806	59250256	24	59250015
chr1	59279846	59280535	33	59280028
chr1	59314276	59315200	67	59314743
chr1	59348816	59349600	52	59349123
chr1	59354326	59355315	67	59354723
chr1	59369216	59369781	30	59369553
chr1	59369786	59370075	12	59369965
chr1	59397346	59397950	54	59397585
chr1	59397976	59398271	12	59398163
chr1	59398276	59399060	40	59398615
chr1	59573126	59573750	24	59573398
chr1	59616391	59616726	11	59616575
chr1	59616731	59617241	74	59616968
chr1	59685921	59686535	24	59686205
chr1	59762136	59762751	22	59762515
chr1	59762756	59763035	14	59762840
chr1	59888311	59889310	33	59888815
chr1	59949406	59950171	52	59949960
chr1	60015336	60016130	137	60015733
chr1	60139416	60140026	37	60139833
chr1	60140031	60140925	56	60140410
chr1	60216261	60216945	72	60216533
chr1	60498511	60499170	25	60498948
chr1	61038736	61039346	36	61038948
chr1	61039351	61039835	25	61039540
chr1	61470226	61470705	27	61470520
chr1	61543181	61544115	45	61543633
chr1	61604796	61605126	17	61604970
chr1	61605131	61605730	59	61605365
chr1	61607001	61607921	86	61607530
chr1	61668361	61669100	48	61668718
chr1	61709591	61710230	30	61709960
chr1	61767961	61768485	47	61768123
chr1	61783801	61784581	24	61784310
chr1	61784586	61784835	19	61784638
chr1	61946611	61947705	29	61947288
chr1	62051151	62052085	190	62051573
chr1	62072266	62072865	30	62072533
chr1	62541806	62542421	38	62542158
chr1	62696191	62696920	43	62696553
chr1	62790681	62791395	28	62790895
chr1	63087346	63088080	24	63087855
chr1	63696211	63696810	45	63696513
chr1	63720611	63721470	71	63720983
chr1	63832681	63833510	50	63833008
chr1	63928876	63929605	107	63929108
chr1	64059806	64060570	87	64060218
chr1	64128436	64129315	45	64128713
chr1	64415571	64416190	22	64416028
chr1	64507976	64508831	56	64508525
chr1	64546721	64547215	28	64546913
chr1	64649661	64650081	41	64649923
chr1	64728681	64729391	29	64729133
chr1	64758101	64758530	82	64758295
chr1	64808801	64809081	12	64808913
chr1	64809086	64809700	44	64809375
chr1	64810811	64811630	60	64811288
chr1	64941891	64942610	81	64942078
chr1	64991531	64991861	11	64991795
chr1	64991866	64992376	92	64992135
chr1	65363746	65364161	28	65363930
chr1	65386301	65387185	61	65386853
chr1	65455061	65455830	28	65455378
chr1	65468121	65468591	26	65468403
chr1	65468596	65468850	15	65468793
chr1	65614711	65615310	46	65614923
chr1	65808826	65809366	49	65809198
chr1	65809371	65809610	14	65809423
chr1	65858941	65859630	32	65859255
chr1	65891336	65892075	101	65891623
chr1	65895206	65896250	172	65895688
chr1	66648166	66648995	22	66648698
chr1	66727486	66727741	11	66727638
chr1	66727746	66728501	59	66728048
chr1	66736056	66736705	27	66736353
chr1	66736786	66737411	39	66737070
chr1	66987456	66987920	36	66987653
chr1	67029031	67029751	22	67029335
chr1	67029756	67030396	69	67030098
chr1	67170816	67171430	26	67171068
chr1	67194711	67195430	33	67195010
chr1	67395876	67396535	24	67396173
chr1	67821166	67822075	96	67821560
chr1	67865446	67866485	79	67865883
chr1	67944341	67945420	44	67944913
chr1	67987471	67988325	71	67987928
chr1	68036071	68036725	28	68036360
chr1	68041366	68042075	37	68041750
chr1	68079921	68080735	24	68080270
chr1	68083941	68084985	41	68084525
chr1	68118461	68119165	100	68118703
chr1	68148166	68148626	20	68148400
chr1	68148631	68148980	18	68148695
chr1	68152126	68152846	56	68152578
chr1	68153306	68153680	20	68153493
chr1	68201576	68202375	35	68201873
chr1	68215251	68216100	39	68215668
chr1	68387216	68387841	103	68387588
chr1	68670926	68671620	28	68671185
chr1	68808146	68809115	192	68808573
chr1	68849931	68850456	42	68850290
chr1	68850461	68850836	22	68850525
chr1	68850841	68851241	63	68851028
chr1	69190761	69191590	65	69191153
chr1	70152706	70153230	26	70152973
chr1	70819976	70820980	48	70820558
chr1	71762376	71762796	48	71762588
chr1	72749151	72749871	29	72749508
chr1	72749876	72750431	21	72750123
chr1	72750436	72751020	21	72750645
chr1	72822881	72823720	32	72823330
chr1	72831821	72832571	137	72832338
chr1	73100226	73100561	58	73100408
chr1	75398901	75399606	35	75399303
chr1	76251436	76252240	59	76251830
chr1	76939226	76939890	46	76939455
chr1	77248121	77248386	11	77248275
chr1	77248391	77248965	113	77248703
chr1	77291831	77292246	111	77292028
chr1	77464061	77464845	36	77464500
chr1	77505376	77506095	45	77505670
chr1	77684816	77685361	33	77685153
chr1	77685366	77685630	13	77685608
chr1	78006131	78006805	28	78006343
chr1	78290896	78291591	76	78291278
chr1	78298516	78299315	31	78298848
chr1	78331911	78332505	29	78332215
chr1	78444516	78445475	25	78444808
chr1	78470266	78471165	34	78470643
chr1	78503786	78504066	12	78503895
chr1	78504071	78504736	45	78504460
chr1	78504741	78504970	13	78504780
chr1	78622621	78623395	118	78623073
chr1	78689041	78689765	42	78689293
chr1	78694786	78695710	40	78695178
chr1	78744611	78745360	42	78744873
chr1	78746396	78746980	59	78746590
chr1	78768961	78770035	135	78769473
chr1	78805601	78806215	109	78805893
chr1	79085536	79086325	23	79085753
chr1	79470566	79471300	50	79470798
chr1	79788501	79788776	14	79788738
chr1	79788781	79789625	50	79789093
chr1	80181951	80182825	32	80182413
chr1	80682966	80683575	32	80683325
chr1	80716436	80717045	57	80716638
chr1	80858091	80858815	43	80858458
chr1	81348286	81348830	78	81348513
chr1	81608096	81608865	31	81608373
chr1	81640236	81641120	50	81640673
chr1	81644746	81645541	54	81645178
chr1	81900786	81901271	102	81901035
chr1	82625766	82626191	45	82625960
chr1	82626196	82626480	14	82626338
chr1	82691006	82691611	36	82691350
chr1	82691906	82692225	17	82692065
chr1	82857171	82857836	29	82857578
chr1	82857841	82858685	28	82858343
chr1	82969476	82969866	39	82969710
chr1	82969871	82970155	14	82969968
chr1	82981206	82981830	42	82981543
chr1	83346191	83346596	39	83346415
chr1	83884146	83884661	47	83884438
chr1	84013516	84014140	22	84013818
chr1	85039496	85039896	18	85039693
chr1	85039901	85040695	30	85040158
chr1	85084856	85085685	56	85085183
chr1	85098386	85099210	36	85098850
chr1	85163756	85164475	28	85164040
chr1	85299926	85300451	34	85300238
chr1	85300736	85301485	23	85301063
chr1	85308386	85308895	27	85308565
chr1	85312791	85313336	30	85313115
chr1	85313341	85313640	12	85313538
chr1	85319856	85320621	41	85320270
chr1	85352796	85353850	44	85353363
chr1	85742166	85742436	12	85742250
chr1	85742441	85743015	27	85742693
chr1	85763476	85764005	24	85763715
chr1	85796716	85797065	24	85796880
chr1	85804621	85805225	31	85804955
chr1	85808811	85809321	45	85809103
chr1	85938911	85939740	41	85939270
chr1	86037181	86037411	12	86037213
chr1	86037416	86038016	41	86037723
chr1	86077356	86078200	30	86077828
chr1	86173821	86174530	17	86174105
chr1	86672726	86673541	83	86673228
chr1	86887331	86887990	21	86887765
chr1	86895431	86896096	84	86895733
chr1	87012061	87012896	40	87012540
chr1	87033271	87033631	14	87033463
chr1	87033636	87034310	71	87033813
chr1	87113731	87114356	55	87114163
chr1	87253691	87254910	40	87254193
chr1	87258431	87258736	11	87258663
chr1	87258741	87259265	57	87258968
chr1	87311701	87312451	82	87312178
chr1	87379716	87380255	22	87379983
chr1	87864141	87864815	21	87864575
chr1	87889181	87889456	17	87889378
chr1	87889461	87890070	46	87889688
chr1	88300316	88300636	18	88300510
chr1	88300641	88300965	18	88300803
chr1	88335151	88335676	32	88335480
chr1	88335681	88335975	12	88335783
chr1	88501246	88501635	26	88501440
chr1	88793356	88793836	52	88793565
chr1	89357011	89357700	41	89357333
chr1	89458051	89459020	46	89458515
chr1	89591316	89591591	11	89591503
chr1	89591596	89592330	86	89591898
chr1	89594391	89594936	74	89594738
chr1	89740001	89740725	85	89740283
chr1	90018041	90018391	18	90018270
chr1	90018396	90018956	32	90018613
chr1	90355661	90356270	35	90355973
chr1	90460231	90460876	58	90460428
chr1	90460881	90460980	12	90460965
chr1	90598471	90599295	24	90598795
chr1	90640881	90641171	12	90641068
chr1	90641176	90641960	226	90641483
chr1	90868686	90869130	38	90868875
chr1	91286861	91287461	32	91287173
chr1	91585951	91586515	27	91586138
chr1	91852606	91853315	336	91852983
chr1	91915536	91915766	11	91915728
chr1	91915771	91916291	81	91915968
chr1	91965926	91966601	66	91966273
chr1	91966606	91967211	22	91966985
chr1	91967216	91967455	11	91967260
chr1	92002856	92003750	36	92003398
chr1	92034781	92035301	23	92035075
chr1	92035306	92035595	12	92035488
chr1	92196231	92196855	37	92196530
chr1	92197306	92197861	29	92197593
chr1	92197866	92198460	14	92198205
chr1	92208171	92209006	30	92208645
chr1	92209011	92209210	14	92209068
chr1	92246916	92247640	37	92247108
chr1	92310281	92310586	17	92310353
chr1	92310591	92311061	35	92310813
chr1	92316751	92317261	28	92317048
chr1	92317266	92317520	14	92317455
chr1	92329581	92330420	32	92330055
chr1	92338146	92338585	25	92338330
chr1	92366041	92366725	49	92366258
chr1	92389436	92390310	41	92389930
chr1	93032916	93033655	50	93033270
chr1	93297266	93298010	27	93297645
chr1	93374706	93375440	24	93375023
chr1	93399881	93400131	14	93400073
chr1	93400136	93400760	28	93400368
chr1	93544421	93545130	25	93544755
chr1	93644051	93644660	27	93644235
chr1	93644991	93645566	27	93645240
chr1	93914511	93915310	23	93914930
chr1	94019346	94019471	11	94019353
chr1	94019476	94020225	39	94019913
chr1	94058441	94059055	26	94058830
chr1	94063071	94063756	35	94063448
chr1	94138671	94139345	47	94138930
chr1	94219541	94220001	26	94219825
chr1	94220006	94220360	14	94220243
chr1	94234306	94235220	41	94234730
chr1	94240691	94241420	22	94241035
chr1	94244841	94245935	63	94245323
chr1	94269951	94270561	22	94270173
chr1	94270566	94271060	29	94270755
chr1	94309791	94310226	39	94309985
chr1	94344556	94345175	22	94344765
chr1	94374561	94374801	11	94374578
chr1	94374806	94375425	47	94375025
chr1	94454341	94455025	29	94454680
chr1	94526956	94527545	24	94527275
chr1	94626251	94626910	33	94626430
chr1	94724381	94725175	26	94724788
chr1	94790921	94791496	64	94791328
chr1	94791501	94791891	29	94791693
chr1	94801231	94801970	48	94801643
chr1	94810876	94811390	29	94811118
chr1	95018766	95019335	21	95019088
chr1	95085981	95086621	27	95086418
chr1	95086836	95087295	24	95087100
chr1	95089031	95089611	23	95089363
chr1	95113721	95114216	30	95113975
chr1	95114221	95114430	12	95114280
chr1	95200741	95201286	22	95201145
chr1	95201291	95201595	19	95201378
chr1	95248646	95249520	22	95249303
chr1	95285546	95286145	31	95285755
chr1	95319976	95320501	20	95320183
chr1	95328886	95329171	14	95329038
chr1	95329176	95329436	16	95329330
chr1	95329441	95330340	136	95329748
chr1	95561846	95562435	26	95562098
chr1	96043781	96044645	148	96044228
chr1	96049611	96049871	11	96049795
chr1	96049876	96050495	45	96050068
chr1	96208006	96208885	81	96208575
chr1	96828011	96828725	48	96828308
chr1	96836306	96836805	28	96836498
chr1	96881401	96882356	173	96882073
chr1	96884266	96885021	28	96884773
chr1	96953116	96953376	18	96953145
chr1	96953381	96954011	123	96953708
chr1	96954016	96954230	11	96954163
chr1	97331186	97331906	47	97331648
chr1	97331911	97332220	12	97332125
chr1	97352986	97353805	79	97353300
chr1	97547516	97548370	32	97547958
chr1	97717331	97718135	45	97717878
chr1	97743206	97744026	189	97743653
chr1	97744031	97744270	13	97744203
chr1	97954021	97954620	46	97954345
chr1	97955411	97955980	64	97955570
chr1	97990866	97991740	24	97991360
chr1	98315161	98316001	62	98315720
chr1	98369471	98370781	290	98370298
chr1	98403191	98404061	121	98403688
chr1	98404066	98404300	13	98404248
chr1	98788646	98788761	11	98788665
chr1	98788766	98789351	42	98789153
chr1	98789381	98789610	13	98789555
chr1	98791471	98792270	85	98791843
chr1	99205286	99205935	36	99205528
chr1	99406001	99406761	30	99406515
chr1	100045836	100046535	27	100046080
chr1	100086871	100087830	34	100087320
chr1	100110496	100111215	36	100110950
chr1	100125141	100125860	45	100125390
chr1	100128036	100128790	50	100128273
chr1	100147911	100148655	22	100148248
chr1	100151031	100151745	22	100151468
chr1	100598086	100599105	40	100598620
chr1	101360986	101361870	44	101361383
chr1	101469561	101470120	48	101469843
chr1	101470191	101470995	100	101470423
chr1	101616016	101616900	45	101616423
chr1	101725206	101726030	33	101725523
chr1	101760691	101761256	79	101760993
chr1	102058111	102058381	13	102058215
chr1	102058386	102058960	28	102058580
chr1	105280331	105280751	32	105280540
chr1	106701611	106702111	71	106701905
chr1	107163131	107163990	30	107163498
chr1	107520726	107521700	79	107521198
chr1	108073216	108073621	38	108073425
chr1	108073626	108074195	29	108073815
chr1	108078861	108079550	35	108079140
chr1	108086546	108087465	32	108087010
chr1	108114681	108116075	242	108115478
chr1	108212346	108212951	46	108212788
chr1	108212956	108213545	31	108213135
chr1	108230836	108231510	30	108231205
chr1	108233836	108234111	13	108233913
chr1	108234116	108234985	90	108234393
chr1	108479131	108480135	74	108479583
chr1	108534171	108535050	84	108534615
chr1	108536321	108537270	33	108536798
chr1	108656006	108656655	28	108656290
chr1	108657411	108657826	42	108657625
chr1	109133486	109134110	39	109133683
chr1	109358841	109359276	23	109359035
chr1	109359281	109360285	21	109359475
chr1	109370506	109371486	57	109371173
chr1	109388461	109388841	21	109388653
chr1	109388846	109389165	12	109389040
chr1	109633066	109633755	32	109633365
chr1	109642421	109643010	24	109642718
chr1	109712596	109713330	39	109712900
chr1	109739771	109740561	19	109739950
chr1	109740611	109741390	56	109740898
chr1	109782656	109783350	24	109782838
chr1	109932151	109932901	31	109932613
chr1	109968976	109969850	37	109969408
chr1	110052621	110052886	14	110052778
chr1	110052891	110053365	25	110053148
chr1	110090961	110091426	20	110091208
chr1	110091431	110092070	41	110091703
chr1	110363881	110364545	30	110364073
chr1	110406656	110407430	77	110406963
chr1	110414751	110415156	30	110414945
chr1	110415826	110416575	76	110416118
chr1	110435111	110435581	30	110435335
chr1	110435586	110436060	44	110435820
chr1	110453206	110453761	108	110453415
chr1	110471456	110471751	12	110471658
chr1	110471756	110472450	147	110472013
chr1	110511936	110512635	40	110512195
chr1	110546336	110547185	44	110546665
chr1	110772281	110772885	30	110772493
chr1	110950116	110950885	105	110950398
chr1	110976171	110976885	25	110976693
chr1	111313781	111314316	38	111314103
chr1	111587716	111588535	26	111588085
chr1	111769731	111770790	299	111770228
chr1	111818361	111819335	36	111818903
chr1	112087016	112088185	90	112087548
chr1	112161711	112162680	34	112162248
chr1	112247281	112247810	25	112247585
chr1	112312106	112312541	49	112312345
chr1	112534071	112534595	27	112534233
chr1	112840131	112840686	46	112840440
chr1	112902791	112903460	35	112903033
chr1	113257921	113258585	89	113258135
chr1	113393036	113393690	18	113393230
chr1	113416971	113417586	32	113417315
chr1	113478371	113478931	48	113478713
chr1	113499891	113500730	21	113500248
chr1	113536556	113536786	12	113536615
chr1	113536791	113537271	34	113537068
chr1	113538546	113539020	61	113538760
chr1	113541126	113541935	23	113541588
chr1	113564046	113564881	42	113564535
chr1	113577616	113578465	141	113577933
chr1	113932961	113933590	36	113933158
chr1	114157756	114158490	33	114158263
chr1	114473301	114474115	49	114473658
chr1	115153121	115154025	143	115153398
chr1	115212751	115213330	18	115212953
chr1	115528771	115529705	89	115529178
chr1	115711056	115711351	11	115711265
chr1	115711356	115711761	44	115711553
chr1	115727266	115727890	26	115727570
chr1	115732481	115733111	25	115732908
chr1	115733116	115733365	13	115733135
chr1	115843121	115843531	28	115843333
chr1	115862646	115862946	12	115862775
chr1	115862951	115863421	73	115863188
chr1	115875471	115876655	172	115876148
chr1	116016746	116017210	107	116016943
chr1	116039751	116040260	26	116039940
chr1	116652231	116652726	56	116652428
chr1	116652731	116652955	11	116652885
chr1	116674366	116675095	25	116674650
chr1	116681581	116682165	28	116681778
chr1	116810731	116811270	29	116811003
chr1	116831531	116832181	32	116831963
chr1	116832661	116833355	25	116833158
chr1	116882886	116883496	39	116883385
chr1	116883501	116884020	33	116883665
chr1	116918631	116918901	11	116918833
chr1	116918906	116919875	110	116919183
chr1	116920176	116920381	13	116920183
chr1	116920416	116921141	67	116920745
chr1	116921146	116921270	11	116921255
chr1	117057701	117058305	37	117057958
chr1	117236236	117237031	29	117236708
chr1	117237036	117237795	43	117237430
chr1	117264891	117265566	21	117265240
chr1	117350831	117351700	27	117351345
chr1	117362876	117363480	28	117363193
chr1	117424686	117425415	34	117424988
chr1	117452376	117452786	34	117452573
chr1	117461551	117462116	188	117461855
chr1	117462121	117462415	11	117462390
chr1	117463906	117464600	48	117464118
chr1	117532916	117533965	120	117533460
chr1	118148151	118148845	26	118148423
chr1	118155276	118156095	63	118155675
chr1	118199586	118200430	94	118199873
chr1	118751956	118752775	37	118752428
chr1	118903156	118904085	67	118903638
chr1	119589021	119589820	26	119589443
chr1	119682931	119683176	15	119682983
chr1	119683181	119683875	30	119683428
chr1	119821891	119822650	34	119822255
chr1	119900966	119901831	105	119901463
chr1	120084996	120085560	19	120085370
chr1	120641076	120641861	15	120641403
chr1	120641866	120642351	56	120642175
chr1	120674381	120674966	38	120674653
chr1	120674971	120675196	19	120675075
chr1	120675201	120675701	21	120675488
chr1	120686236	120686881	20	120686495
chr1	120686886	120687841	80	120687423
chr1	120687846	120688206	24	120688038
chr1	120688211	120688911	50	120688458
chr1	120688916	120689700	17	120689293
chr1	120832221	120832546	19	120832385
chr1	120832551	120833551	28	120833388
chr1	120833556	120834111	18	120833750
chr1	120834116	120834671	22	120834458
chr1	120834676	120835201	24	120834873
chr1	120835206	120835651	24	120835455
chr1	120835656	120835966	23	120835800
chr1	120835971	120836741	34	120836458
chr1	120836746	120837266	55	120837013
chr1	120837271	120837851	32	120837700
chr1	120837856	120839286	45	120838473
chr1	120839291	120840531	26	120839553
chr1	120840536	120840821	33	120840730
chr1	120840826	120841351	31	120840903
chr1	120841356	120841801	27	120841603
chr1	120841806	120842555	29	120841948
chr1	120863831	120864261	19	120864045
chr1	120864266	120864771	29	120864643
chr1	120864776	120865711	121	120865533
chr1	120865716	120866206	110	120865933
chr1	120866211	120866586	42	120866405
chr1	120866591	120866951	35	120866740
chr1	120866956	120867591	44	120867395
chr1	120867596	120868371	36	120867860
chr1	120868376	120869146	24	120868690
chr1	120869151	120869230	11	120869165
chr1	120929991	120931145	91	120930615
chr1	121101776	121102471	21	121102185
chr1	121102476	121102936	17	121102613
chr1	121102941	121103501	18	121103365
chr1	121103506	121104176	102	121103748
chr1	121104181	121104406	16	121104263
chr1	121104411	121105336	28	121105103
chr1	121105341	121105701	20	121105505
chr1	121105706	121106065	17	121105918
chr1	121112506	121113041	21	121112853
chr1	121113046	121113596	27	121113378
chr1	121113601	121114186	32	121113795
chr1	121114191	121114661	23	121114418
chr1	121114666	121115006	19	121114845
chr1	121115011	121115286	26	121115165
chr1	121115291	121116076	31	121115568
chr1	121116081	121116356	19	121116278
chr1	121116361	121116606	22	121116445
chr1	121116611	121117366	120	121117148
chr1	121117371	121117686	22	121117460
chr1	121117691	121117996	21	121117898
chr1	121118001	121118816	29	121118603
chr1	121118821	121119160	16	121119018
chr1	121120446	121120581	11	121120488
chr1	121120586	121121461	29	121121293
chr1	121121466	121122011	28	121121585
chr1	121122016	121122821	30	121122500
chr1	121122826	121123636	103	121123188
chr1	121123641	121123950	15	121123835
chr1	121126221	121126306	13	121126230
chr1	121126311	121127421	95	121127083
chr1	121127426	121127970	18	121127615
chr1	121225716	121226500	91	121225998
chr1	121351476	121352901	213	121352268
chr1	121352906	121353776	136	121353208
chr1	121353781	121354606	186	121354148
chr1	121354611	121355481	202	121355038
chr1	121355486	121356036	146	121355778
chr1	121356041	121356551	125	121356158
chr1	121356556	121357606	142	121356968
chr1	121357611	121358286	224	121357920
chr1	121358291	121359271	174	121358915
chr1	121359276	121360616	160	121360068
chr1	121360621	121360796	16	121360665
chr1	121360801	121361016	16	121360815
chr1	121361021	121361466	64	121361348
chr1	121361471	121362096	58	121361505
chr1	121362321	121363276	85	121362903
chr1	121363281	121363601	68	121363478
chr1	121363606	121364076	58	121363638
chr1	121364081	121364286	21	121364265
chr1	121364291	121364451	15	121364395
chr1	121364456	121364996	25	121364905
chr1	121365001	121365466	51	121365220
chr1	121365471	121365965	45	121365508
chr1	121372646	121373536	59	121373205
chr1	121373541	121374575	70	121374118
chr1	121458646	121459056	123	121458843
chr1	121459061	121459415	18	121459080
chr1	121462376	121462786	122	121462578
chr1	121462791	121462995	18	121462810
chr1	121467976	121468745	126	121468173
chr1	143644936	143645601	17	143645195
chr1	143645606	143646721	57	143646173
chr1	143646726	143647340	19	143647150
chr1	143672736	143673411	48	143673215
chr1	143673416	143673811	30	143673610
chr1	143673816	143674111	12	143673935
chr1	143674116	143674676	29	143674463
chr1	143674681	143675155	18	143674873
chr1	143685886	143686431	19	143686228
chr1	143686436	143687056	25	143686798
chr1	143687061	143687756	47	143687553
chr1	143687761	143688000	11	143687813
chr1	143716696	143716786	11	143716730
chr1	143716791	143717291	20	143717135
chr1	143717296	143718265	165	143717743
chr1	144008706	144008956	16	144008908
chr1	144008961	144009341	16	144009230
chr1	144009346	144009941	27	144009590
chr1	144009946	144010316	17	144010165
chr1	144010321	144011545	71	144010943
chr1	144088646	144088941	12	144088840
chr1	144088946	144089666	21	144089383
chr1	144089671	144090131	17	144089808
chr1	144090136	144091376	99	144090943
chr1	144091381	144091826	21	144091798
chr1	144091831	144092536	30	144092303
chr1	144092541	144092901	20	144092703
chr1	144092906	144093260	17	144093138
chr1	144310766	144311701	86	144311223
chr1	144311706	144312296	28	144311955
chr1	144312301	144312875	27	144312495
chr1	144451721	144452026	11	144451915
chr1	144452031	144452611	98	144452375
chr1	144452616	144452895	18	144452853
chr1	144490996	144491906	86	144491453
chr1	144491911	144492526	28	144492185
chr1	144492531	144493105	25	144492725
chr1	144540991	144541995	172	144541355
chr1	144566836	144567606	26	144567258
chr1	144567611	144568696	100	144568063
chr1	144568701	144569296	27	144569038
chr1	144569301	144569761	23	144569483
chr1	144569766	144570551	24	144570168
chr1	144570556	144571031	17	144570788
chr1	144571036	144571401	23	144571213
chr1	144571406	144571811	19	144571608
chr1	144593006	144593096	12	144593025
chr1	144593101	144593221	13	144593193
chr1	144593226	144594001	35	144593593
chr1	144594006	144594671	39	144594458
chr1	144594676	144595301	42	144595023
chr1	144595306	144595681	31	144595498
chr1	144595686	144596311	24	144596003
chr1	144596316	144597016	24	144596763
chr1	144597021	144597281	18	144597188
chr1	144597286	144597571	19	144597460
chr1	144597576	144598085	19	144597698
chr1	144705821	144706081	16	144705853
chr1	144706086	144706371	14	144706165
chr1	144706376	144706871	23	144706783
chr1	144706876	144707436	38	144707070
chr1	144707441	144708216	189	144707773
chr1	144708221	144709586	88	144708933
chr1	144709591	144710271	26	144709928
chr1	144931836	144932851	210	144932508
chr1	144932856	144933295	21	144932913
chr1	144981736	144982231	19	144982045
chr1	144982236	144982706	33	144982423
chr1	144982711	144983536	196	144983115
chr1	144983541	144984931	97	144984253
chr1	144984936	144985580	22	144985248
chr1	144988066	144988426	18	144988255
chr1	144988431	144988846	21	144988623
chr1	144988851	144990231	134	144989613
chr1	144990236	144990621	23	144990428
chr1	144990626	144991660	26	144991088
chr1	145041011	145041541	20	145041288
chr1	145041546	145042311	21	145041988
chr1	145042316	145043351	191	145042873
chr1	145043356	145043791	31	145043543
chr1	145126021	145126606	16	145126218
chr1	145126611	145127316	40	145127053
chr1	145127321	145127666	21	145127510
chr1	145127671	145128391	80	145128088
chr1	145128396	145128656	13	145128585
chr1	145128661	145129331	26	145129020
chr1	145129336	145129595	18	145129503
chr1	145381756	145382296	22	145382210
chr1	145382301	145382626	31	145382505
chr1	145382631	145383331	55	145382825
chr1	145395056	145395271	11	145395070
chr1	145395276	145396090	28	145395565
chr1	145396536	145397131	29	145396915
chr1	145397136	145397656	15	145397313
chr1	145397661	145397921	28	145397853
chr1	145397926	145398191	24	145397990
chr1	145398921	145399561	38	145399308
chr1	145399566	145399805	13	145399728
chr1	145421356	145422260	57	145421865
chr1	145427416	145428030	114	145427640
chr1	145448706	145449391	61	145449008
chr1	145449396	145449735	23	145449538
chr1	145455061	145456130	53	145455543
chr1	145506896	145507076	11	145506995
chr1	145507081	145507846	61	145507490
chr1	145507851	145508070	14	145508048
chr1	145542586	145543026	42	145542778
chr1	145543031	145543405	15	145543218
chr1	145611126	145611745	31	145611395
chr1	145652056	145652995	57	145652478
chr1	145968101	145968876	25	145968375
chr1	145968881	145970165	136	145969343
chr1	146081506	146082135	32	146081738
chr1	146152646	146153696	102	146153038
chr1	146153701	146153950	19	146153890
chr1	146555736	146556650	23	146556180
chr1	146638661	146639421	69	146639098
chr1	146735881	146736745	46	146736273
chr1	146744696	146745066	15	146744868
chr1	146745071	146745865	157	146745288
chr1	147016716	147017595	41	147017063
chr1	147032241	147032940	47	147032755
chr1	147148401	147149125	35	147148673
chr1	147193561	147194445	55	147194080
chr1	147229121	147230095	38	147229620
chr1	147509836	147510611	25	147510110
chr1	147510616	147511900	136	147511073
chr1	147694471	147695521	111	147694878
chr1	147695526	147695775	19	147695715
chr1	147735051	147736635	43	147735843
chr1	147749496	147749771	12	147749555
chr1	147749776	147750575	103	147750058
chr1	147792106	147792756	78	147792480
chr1	147806471	147807046	37	147806803
chr1	147807051	147807500	37	147807120
chr1	147832426	147833086	17	147832683
chr1	147833091	147834211	56	147833703
chr1	147834216	147834825	19	147834638
chr1	147860251	147860926	48	147860730
chr1	147860931	147861321	30	147861125
chr1	147861326	147861621	12	147861448
chr1	147861626	147862191	29	147861978
chr1	147862196	147862665	18	147862388
chr1	147873396	147873941	18	147873763
chr1	147873946	147874501	25	147874305
chr1	147874506	147875266	47	147875063
chr1	147875271	147875510	11	147875323
chr1	147904206	147904296	11	147904238
chr1	147904301	147904796	21	147904598
chr1	147904801	147905775	165	147905253
chr1	147993396	147994016	30	147993945
chr1	147994021	147994836	91	147994393
chr1	147994841	147995101	14	147994910
chr1	147995106	147995576	20	147995273
chr1	148239136	148239436	14	148239253
chr1	148239441	148240091	31	148239890
chr1	148240096	148240676	22	148240248
chr1	148240681	148241351	71	148241170
chr1	148241356	148242141	126	148241593
chr1	148242146	148242326	14	148242228
chr1	148242331	148242891	26	148242553
chr1	148525501	148526191	25	148525878
chr1	148526196	148526891	23	148526538
chr1	148526896	148527976	101	148527343
chr1	148527981	148528581	27	148528208
chr1	148528586	148529166	22	148528760
chr1	148529171	148529786	26	148529443
chr1	148529791	148530296	25	148530020
chr1	148530301	148530671	21	148530465
chr1	148530676	148531081	17	148530860
chr1	148555246	148555401	11	148555333
chr1	148555406	148556321	34	148555900
chr1	148556326	148557631	69	148556818
chr1	148557636	148558016	36	148557830
chr1	148558021	148558581	27	148558330
chr1	148558586	148559336	30	148559005
chr1	148559341	148559951	20	148559783
chr1	148559956	148560420	18	148560033
chr1	148603656	148604401	28	148604033
chr1	148604406	148605171	121	148604943
chr1	148605176	148605861	64	148605398
chr1	148605866	148606441	22	148606283
chr1	148606446	148606706	28	148606640
chr1	148606711	148607096	31	148606818
chr1	148607101	148607300	16	148607278
chr1	148765686	148766431	28	148766063
chr1	148766436	148767246	111	148766978
chr1	148767251	148767886	59	148767390
chr1	148767891	148768466	21	148768248
chr1	148768471	148769055	28	148768665
chr1	149177816	149178755	51	149178265
chr1	149220811	149221491	17	149220995
chr1	149221496	149221966	24	149221688
chr1	149221971	149222511	28	149222210
chr1	149222516	149222841	19	149222628
chr1	149222846	149223616	34	149223278
chr1	149223621	149224441	206	149224078
chr1	149224446	149225121	58	149224643
chr1	149225126	149225391	19	149225178
chr1	149225396	149226051	18	149225700
chr1	149258891	149259356	17	149259243
chr1	149259361	149259891	66	149259565
chr1	149259896	149260140	14	149260093
chr1	149373811	149374196	20	149373938
chr1	149374201	149375335	101	149374688
chr1	149397831	149398676	22	149398313
chr1	149398681	149400021	29	149399248
chr1	149400026	149400456	19	149400223
chr1	149400461	149400696	16	149400645
chr1	149400701	149401016	16	149400878
chr1	149401021	149401441	25	149401210
chr1	149401446	149401846	18	149401678
chr1	149401851	149402130	15	149401913
chr1	149512841	149513406	21	149513203
chr1	149513411	149513581	16	149513495
chr1	149513586	149514416	82	149514128
chr1	149514421	149515036	46	149514555
chr1	149515041	149515545	20	149515463
chr1	149604581	149604971	26	149604775
chr1	149604976	149605616	28	149605340
chr1	149605621	149606530	100	149606073
chr1	149644346	149644971	18	149644708
chr1	149644976	149645531	96	149645238
chr1	149645536	149645840	14	149645708
chr1	149759091	149760260	102	149759613
chr1	149782696	149783376	26	149783013
chr1	149783381	149784441	40	149783855
chr1	149784446	149784716	15	149784505
chr1	149784721	149784976	16	149784918
chr1	149784981	149785706	23	149785280
chr1	149785711	149786201	23	149785903
chr1	149786206	149786571	18	149786373
chr1	149786576	149787015	15	149786778
chr1	149802646	149803216	20	149803018
chr1	149803221	149803721	24	149803605
chr1	149803726	149804556	87	149804218
chr1	149804561	149805146	23	149804865
chr1	149805151	149805285	12	149805228
chr1	149812161	149813186	39	149812938
chr1	149813191	149813626	21	149813418
chr1	149813631	149814001	13	149813800
chr1	149814006	149815051	53	149814400
chr1	149821771	149822196	20	149822035
chr1	149822201	149822951	53	149822550
chr1	149822956	149823266	13	149823148
chr1	149823271	149823761	21	149823575
chr1	149823766	149824785	39	149824013
chr1	149831656	149831826	12	149831723
chr1	149831831	149832276	23	149832103
chr1	149832281	149833226	87	149832733
chr1	149833231	149833711	24	149833345
chr1	149833716	149834300	19	149833933
chr1	149857621	149857966	17	149857908
chr1	149857971	149858336	29	149858163
chr1	149858341	149858670	21	149858538
chr1	149858796	149859401	17	149859100
chr1	149859406	149859776	28	149859708
chr1	149859781	149860390	20	149859818
chr1	149908811	149909741	96	149909408
chr1	149910746	149911611	38	149911168
chr1	149967676	149968650	42	149968123
chr1	150039206	150040146	31	150039763
chr1	150185456	150185661	14	150185465
chr1	150185666	150186251	21	150185918
chr1	150186256	150186470	15	150186278
chr1	150206421	150206651	12	150206578
chr1	150206656	150207535	80	150207055
chr1	150208996	150209681	34	150209485
chr1	150335696	150336126	25	150336003
chr1	150336131	150336491	20	150336235
chr1	150459431	150460235	43	150459733
chr1	150524446	150525241	82	150524918
chr1	150533391	150534321	61	150534140
chr1	150534326	150534941	617	150534668
chr1	150534946	150535520	26	150535118
chr1	150536576	150536901	24	150536773
chr1	150536906	150537191	15	150536963
chr1	150539721	150540276	27	150540043
chr1	150540281	150541176	84	150540813
chr1	150541181	150541505	13	150541343
chr1	150551761	150552281	52	150552063
chr1	150576976	150577656	135	150577343
chr1	150583621	150584730	82	150584183
chr1	150585621	150586795	65	150586203
chr1	150592156	150592855	26	150592598
chr1	150669396	150670420	23	150670068
chr1	150737041	150737700	65	150737433
chr1	150793361	150794320	45	150793880
chr1	150848986	150849626	40	150849350
chr1	150849631	150850295	22	150850008
chr1	150853756	150854686	69	150854333
chr1	150898226	150899191	38	150898800
chr1	150932991	150933810	23	150933430
chr1	151042571	151043346	35	151043058
chr1	151138341	151138740	41	151138535
chr1	151167376	151168171	42	151167928
chr1	151168546	151169335	28	151168878
chr1	151253336	151254036	31	151253828
chr1	151254041	151254820	26	151254433
chr1	151284006	151284725	37	151284250
chr1	151299781	151300066	12	151299903
chr1	151300071	151300835	33	151300310
chr1	151324401	151325110	30	151324608
chr1	151371531	151372300	26	151371903
chr1	151430261	151431165	22	151430743
chr1	151509086	151510225	97	151509708
chr1	151512001	151512616	23	151512340
chr1	151512621	151512825	17	151512815
chr1	151519516	151520131	54	151519933
chr1	151520136	151520700	21	151520328
chr1	151569091	151569486	30	151569288
chr1	151578706	151579470	33	151579123
chr1	151711751	151712491	39	151712268
chr1	151712496	151712715	12	151712643
chr1	151745921	151746765	28	151746403
chr1	151792466	151793386	245	151792903
chr1	151793391	151793631	12	151793533
chr1	151793636	151793700	12	151793670
chr1	151859336	151860026	85	151859793
chr1	151860031	151860290	12	151860110
chr1	151881306	151881521	11	151881353
chr1	151881526	151881996	34	151881800
chr1	151882001	151882351	24	151882145
chr1	151913476	151914371	53	151914048
chr1	151917701	151918076	15	151917995
chr1	151918081	151918711	32	151918428
chr1	151918716	151919386	77	151919025
chr1	151931141	151932165	52	151931648
chr1	151944661	151944991	22	151944883
chr1	151944996	151946100	166	151945563
chr1	151952866	151953675	85	151953203
chr1	151964346	151965286	42	151965075
chr1	151965291	151965580	14	151965343
chr1	151967161	151967916	86	151967638
chr1	151973771	151974770	188	151974348
chr1	152006696	152007001	13	152006868
chr1	152007006	152007900	161	152007225
chr1	152019641	152019991	17	152019840
chr1	152019996	152020936	40	152020343
chr1	152020941	152021551	36	152021150
chr1	152021881	152022161	21	152022075
chr1	152022166	152022645	79	152022360
chr1	152062516	152063095	35	152062728
chr1	152077251	152077826	38	152077623
chr1	152077831	152078100	13	152077933
chr1	152137011	152137736	18	152137580
chr1	152137741	152138150	22	152137960
chr1	152140151	152140865	89	152140403
chr1	152155111	152155446	12	152155260
chr1	152155451	152156335	32	152155775
chr1	152162331	152162851	16	152162525
chr1	152162856	152163126	15	152163078
chr1	152163131	152163496	37	152163325
chr1	152197881	152198561	42	152198213
chr1	152198566	152198850	13	152198848
chr1	152359076	152359731	24	152359528
chr1	152359736	152360080	16	152359930
chr1	152409136	152409686	19	152409523
chr1	152409691	152410235	26	152409878
chr1	152475136	152475875	36	152475438
chr1	152477461	152478056	43	152477763
chr1	152479391	152479975	27	152479753
chr1	152690451	152691100	49	152690908
chr1	152715841	152716780	21	152716373
chr1	152778861	152779431	35	152779233
chr1	152779436	152779695	17	152779500
chr1	152783381	152784010	70	152783710
chr1	152857211	152858050	39	152857628
chr1	152939376	152940170	30	152939785
chr1	152944916	152945625	45	152945173
chr1	153018831	153019605	87	153019138
chr1	153095236	153096060	33	153095450
chr1	153329286	153329936	15	153329720
chr1	153329941	153330835	270	153330230
chr1	153336411	153337235	35	153336793
chr1	153337251	153338081	177	153337823
chr1	153338086	153338415	14	153338250
chr1	153347846	153348530	41	153348208
chr1	153357076	153358115	36	153357633
chr1	153358571	153359511	97	153359158
chr1	153363376	153364145	31	153363740
chr1	153366086	153366436	13	153366280
chr1	153366441	153367190	93	153366630
chr1	153387921	153388320	23	153388118
chr1	153433786	153434176	26	153433988
chr1	153434181	153434525	11	153434263
chr1	153446666	153447375	138	153446955
chr1	153462731	153463570	46	153462928
chr1	153498561	153499171	41	153498755
chr1	153499176	153499491	12	153499310
chr1	153499496	153499886	28	153499685
chr1	153499891	153500180	11	153500018
chr1	153521436	153522390	72	153521818
chr1	153537786	153538356	21	153538208
chr1	153538361	153538866	20	153538730
chr1	153538871	153539455	18	153539205
chr1	153539781	153540675	24	153540208
chr1	153540841	153541046	12	153540928
chr1	153541051	153541810	101	153541360
chr1	153584496	153585110	24	153584813
chr1	153630686	153631610	44	153631118
chr1	153643191	153644395	49	153643753
chr1	153704521	153705175	25	153704818
chr1	153747041	153748030	35	153747538
chr1	153935496	153936470	56	153935975
chr1	153936516	153937135	17	153936943
chr1	153939391	153940131	52	153939835
chr1	153940136	153940380	15	153940260
chr1	153962866	153963426	43	153963135
chr1	153963431	153963670	14	153963625
chr1	154123766	154124405	48	154124008
chr1	154154561	154155366	21	154155053
chr1	154155371	154156225	32	154155705
chr1	154192566	154192886	16	154192683
chr1	154192891	154193595	26	154193045
chr1	154377611	154378290	38	154377808
chr1	154390396	154391336	66	154390995
chr1	154391976	154392591	36	154392205
chr1	154392596	154393155	26	154392878
chr1	154405496	154406225	40	154405928
chr1	154531041	154531606	66	154531320
chr1	154531611	154531840	13	154531803
chr1	154579961	154580491	20	154580298
chr1	154580496	154581131	88	154580703
chr1	154600071	154600826	29	154600620
chr1	154600831	154601450	16	154601098
chr1	154785331	154786585	96	154786083
chr1	154904331	154905120	27	154904808
chr1	154908616	154908911	12	154908733
chr1	154908916	154909781	46	154909113
chr1	154909786	154910451	83	154910075
chr1	154910456	154910560	11	154910515
chr1	154943186	154943855	18	154943435
chr1	154944881	154945900	286	154945265
chr1	154945946	154946925	41	154946343
chr1	154973141	154973925	20	154973505
chr1	154980306	154980845	24	154980575
chr1	154984226	154985120	29	154984613
chr1	154989456	154990410	38	154989653
chr1	155096756	155097556	92	155097238
chr1	155097926	155098241	19	155098128
chr1	155098246	155098625	18	155098468
chr1	155099131	155100470	374	155099858
chr1	155102181	155102686	24	155102490
chr1	155107076	155108091	89	155107728
chr1	155108096	155108300	14	155108195
chr1	155112116	155112766	20	155112508
chr1	155112771	155113071	15	155112968
chr1	155113076	155113355	14	155113268
chr1	155148841	155149606	32	155149280
chr1	155162061	155162266	13	155162105
chr1	155162271	155162746	16	155162485
chr1	155162751	155163586	499	155163213
chr1	155163591	155164155	20	155163875
chr1	155177911	155178616	26	155178395
chr1	155194221	155194965	41	155194663
chr1	155214081	155214866	50	155214620
chr1	155278136	155278831	36	155278590
chr1	155278836	155279050	11	155278878
chr1	155531311	155532211	71	155531795
chr1	155611941	155612705	20	155612333
chr1	155617971	155618736	131	155618478
chr1	155657256	155657921	62	155657718
chr1	155729456	155730245	49	155729898
chr1	155732881	155733995	116	155733363
chr1	155828871	155829425	36	155829213
chr1	155901636	155902426	24	155901993
chr1	155931626	155932445	34	155931943
chr1	156023871	156025005	49	156024595
chr1	156073726	156074350	21	156074070
chr1	156075856	156076446	112	156076093
chr1	156076451	156076750	12	156076748
chr1	156083781	156084726	37	156084138
chr1	156087721	156088535	27	156088323
chr1	156092046	156092481	19	156092263
chr1	156092486	156093046	41	156092823
chr1	156093051	156093376	23	156093160
chr1	156093381	156094115	71	156093778
chr1	156095791	156096016	13	156095863
chr1	156096021	156096711	30	156096325
chr1	156096716	156097006	14	156096803
chr1	156097011	156097335	27	156097193
chr1	156163386	156164101	294	156163755
chr1	156186026	156186765	70	156186403
chr1	156187321	156187631	11	156187495
chr1	156187636	156188250	84	156187923
chr1	156246881	156247395	29	156247093
chr1	156252536	156253260	34	156252765
chr1	156426141	156426716	83	156426468
chr1	156426721	156427026	11	156426908
chr1	156427031	156427415	23	156427223
chr1	156433496	156434240	20	156433973
chr1	156472616	156472981	19	156472805
chr1	156472986	156473351	31	156473183
chr1	156473356	156473685	13	156473498
chr1	156474776	156475625	26	156475063
chr1	156480386	156481280	25	156480708
chr1	156521551	156522380	57	156521868
chr1	156542191	156542895	37	156542423
chr1	156570776	156571785	34	156571305
chr1	156653881	156654895	80	156654425
chr1	156679696	156680205	23	156679855
chr1	156710751	156711655	53	156711133
chr1	156716406	156716531	11	156716420
chr1	156716536	156717076	22	156716933
chr1	156717081	156717300	13	156717105
chr1	156718221	156718521	14	156718318
chr1	156718526	156719235	21	156718873
chr1	156719826	156720416	53	156720203
chr1	156720421	156720720	11	156720530
chr1	156736401	156737555	33	156736960
chr1	157938336	157938671	12	157938513
chr1	157938676	157939166	36	157938865
chr1	157939456	157940030	21	157939728
chr1	158091271	158091880	37	158091688
chr1	158098901	158099385	29	158099208
chr1	158119206	158120245	190	158119653
chr1	158969296	158970041	101	158969798
chr1	158970046	158971125	491	158970583
chr1	158978936	158979181	14	158979088
chr1	158979186	158980366	277	158979838
chr1	158980371	158980606	23	158980398
chr1	158980611	158980996	30	158980748
chr1	159046841	159047285	32	159047088
chr1	159101966	159102715	27	159102383
chr1	159131806	159132456	21	159132235
chr1	159132701	159133056	27	159132913
chr1	159133061	159133335	11	159133153
chr1	159167756	159168490	73	159167998
chr1	159182306	159182681	27	159182500
chr1	159182686	159183070	17	159182815
chr1	159550051	159550556	36	159550323
chr1	159721381	159722541	351	159722178
chr1	159748751	159749976	298	159749573
chr1	159749981	159750701	36	159750408
chr1	159787076	159787820	79	159787578
chr1	159851681	159852091	28	159851968
chr1	159852096	159852865	39	159852498
chr1	159880176	159880606	33	159880368
chr1	159894046	159894941	118	159894515
chr1	159894946	159895085	13	159895080
chr1	160001606	160002131	66	160001795
chr1	160002136	160002345	14	160002343
chr1	160066436	160067110	41	160066680
chr1	160094416	160095090	26	160094653
chr1	160384606	160385050	27	160384803
chr1	160659536	160660481	85	160659988
chr1	160660486	160660720	15	160660523
chr1	160763331	160763980	36	160763523
chr1	160983561	160984106	44	160983805
chr1	161084641	161084961	11	161084803
chr1	161084966	161085930	47	161085218
chr1	161089306	161090135	57	161089630
chr1	161102356	161103261	42	161103013
chr1	161103266	161103520	12	161103463
chr1	161171821	161172560	31	161172095
chr1	161214416	161214736	17	161214658
chr1	161214741	161215325	25	161214903
chr1	161351946	161353070	44	161352383
chr1	161359071	161359981	199	161359710
chr1	161359986	161360305	12	161360123
chr1	161368961	161369791	35	161369425
chr1	161456816	161456961	11	161456918
chr1	161456966	161457646	65	161457373
chr1	161476126	161476765	23	161476425
chr1	161483446	161483781	13	161483585
chr1	161483786	161484231	66	161483980
chr1	161484236	161484506	18	161484270
chr1	161493301	161494026	25	161493673
chr1	161494031	161494230	12	161494118
chr1	161499886	161500536	42	161500175
chr1	161500541	161501286	55	161500948
chr1	161501291	161501520	14	161501478
chr1	161565461	161565891	41	161565673
chr1	161565896	161566160	17	161565928
chr1	161581581	161582201	15	161581845
chr1	161582206	161582911	39	161582460
chr1	161703031	161703886	53	161703535
chr1	161712746	161713590	59	161713098
chr1	161734836	161735516	192	161735183
chr1	161735521	161736431	34	161736060
chr1	161736436	161736635	13	161736600
chr1	161812831	161813506	48	161813255
chr1	161973331	161974091	67	161973860
chr1	162319371	162320395	74	162319813
chr1	162343231	162344210	75	162343763
chr1	162350846	162351111	11	162351073
chr1	162351116	162351955	168	162351398
chr1	162358916	162359715	41	162359378
chr1	162511271	162512041	84	162511810
chr1	162512046	162512315	13	162512225
chr1	162517881	162518461	46	162518183
chr1	162518466	162518710	12	162518660
chr1	162530301	162530691	18	162530495
chr1	162530696	162531446	45	162530918
chr1	162574946	162575246	19	162575140
chr1	162575251	162575846	141	162575583
chr1	162647956	162648965	94	162648438
chr1	162660286	162660496	11	162660305
chr1	162660501	162661380	43	162660843
chr1	163291326	163292145	109	163291618
chr1	164493986	164494505	85	164494248
chr1	164580816	164581676	43	164581288
chr1	164740826	164741176	21	164740995
chr1	164741181	164741520	23	164741425
chr1	164741761	164742395	33	164742143
chr1	164763381	164764021	47	164763763
chr1	164764026	164764300	11	164764215
chr1	164855416	164855795	41	164855605
chr1	165227101	165227690	27	165227498
chr1	165228846	165229466	42	165229195
chr1	165229471	165229710	12	165229618
chr1	165333866	165334501	126	165334178
chr1	165334506	165334795	22	165334753
chr1	165352086	165352970	31	165352515
chr1	165451031	165451930	76	165451548
chr1	165606471	165607106	40	165606833
chr1	165607111	165607370	13	165607305
chr1	165763171	165763675	35	165763385
chr1	165796686	165797306	19	165797113
chr1	165797311	165798180	41	165797658
chr1	165872831	165873435	42	165873110
chr1	165885136	165885756	30	165885553
chr1	166153941	166154521	47	166154288
chr1	167064306	167065021	45	167064763
chr1	167274781	167275625	73	167275123
chr1	167510611	167511206	37	167511023
chr1	167513666	167514260	30	167513993
chr1	167631981	167632621	21	167632423
chr1	167632626	167632925	15	167632835
chr1	167683466	167684196	30	167683998
chr1	167684201	167685061	34	167684783
chr1	167690116	167690636	33	167690510
chr1	167690641	167690916	31	167690808
chr1	167690921	167691660	60	167691143
chr1	167758426	167759081	66	167758863
chr1	167759086	167760220	60	167759680
chr1	167765341	167765776	20	167765575
chr1	167765781	167766046	11	167765818
chr1	167766051	167766756	50	167766388
chr1	167789021	167789636	42	167789425
chr1	168082181	168082691	32	168082390
chr1	168082696	168082940	12	168082750
chr1	168090601	168091580	48	168091045
chr1	168104841	168105630	30	168105228
chr1	168147551	168147921	13	168147753
chr1	168147926	168148550	66	168148120
chr1	168235676	168236680	56	168236243
chr1	168270666	168271460	33	168271065
chr1	168359301	168360320	38	168359710
chr1	168360901	168361731	114	168361440
chr1	168435126	168436001	57	168435628
chr1	168659216	168660045	36	168659713
chr1	168678081	168678381	17	168678280
chr1	168678386	168678451	14	168678420
chr1	168678456	168678956	21	168678798
chr1	168678961	168679755	38	168679328
chr1	169028546	169029196	19	169028973
chr1	169029201	169030040	31	169029523
chr1	169336761	169337501	25	169337315
chr1	169337506	169338390	22	169337888
chr1	169480356	169480876	22	169480708
chr1	169480881	169481350	60	169481075
chr1	169714026	169714161	12	169714098
chr1	169714166	169714850	70	169714603
chr1	169763466	169764345	28	169763933
chr1	169862831	169863681	121	169863453
chr1	170265566	170266460	73	170265958
chr1	170500566	170501246	18	170501038
chr1	170501251	170501790	20	170501553
chr1	170507176	170507890	62	170507488
chr1	170531811	170532106	12	170531928
chr1	170532121	170532850	249	170532343
chr1	171111436	171111701	13	171111490
chr1	171111706	171112370	32	171111863
chr1	171157546	171157846	14	171157643
chr1	171157851	171158470	22	171158045
chr1	171236411	171237100	43	171236745
chr1	171282841	171283580	44	171283185
chr1	171335036	171335501	62	171335320
chr1	171403706	171404351	57	171404123
chr1	171404356	171404721	24	171404515
chr1	171407486	171408160	41	171407768
chr1	171410151	171410386	15	171410293
chr1	171410391	171411066	234	171410628
chr1	171411071	171411290	15	171411210
[truncated: 25,246 more rows]
