# Supplementary material for: STAT3 acts through pre-existing nucleosome-depleted regions bound by FOS during an epigenetic switch linking inflammation to cancer
Source: Epigenetics Chromatin. 2015 Feb 14;8:7. doi: 10.1186/1756-8935-8-7 (PMC4362815; doi:10.1186/1756-8935-8-7)
Supplement: Supplementary file 9 — Additional file 9: MCF10A-ER-Src FOS ChIP-Seq 4-h TAM. Genomic locations of all FOS genomic binding sites, at a significance P value ≤1e − 09, discovered by ChIP-Seq in MCF10A-ER-Src cells treated with tamoxifen for 4 h. (XLS 6 MB) [file 13072_2014_351_MOESM9_ESM.xls]

## Sheet: ER-Src_FOS_peaks_4h TAM
MCF10A-ER-Src FOS ChIP-Seq peaks (p-value <=1e-09)					(hg19)
chr	start	end	reads	summit coordinate
chr1	32116	32256	14	32118
chr1	32261	33776	154	33128
chr1	33781	34316	31	34043
chr1	34321	35271	151	34770
chr1	35276	35931	43	35623
chr1	35936	36185	14	36125
chr1	36256	36401	12	36298
chr1	36406	36871	25	36663
chr1	36876	38151	44	37190
chr1	38156	39366	319	38703
chr1	39371	39970	30	39453
chr1	96031	97180	103	96718
chr1	143441	143781	12	143473
chr1	143786	144301	127	144025
chr1	144306	144530	12	144340
chr1	157131	158046	57	157643
chr1	158051	158215	12	158093
chr1	176401	177415	85	176823
chr1	242366	242686	14	242558
chr1	242691	243515	109	243053
chr1	319806	319906	11	319815
chr1	319911	320641	40	320433
chr1	320646	320990	22	320738
chr1	322481	322651	10	322513
chr1	322656	323121	49	322925
chr1	323126	323391	17	323303
chr1	323396	323741	41	323598
chr1	323746	324036	37	323850
chr1	324041	324415	25	324228
chr1	411716	412935	105	412303
chr1	419006	419031	8	419013
chr1	419036	421161	77	420713
chr1	421166	422531	292	421533
chr1	422536	422986	24	422788
chr1	422991	423386	29	423183
chr1	423391	424101	110	423663
chr1	424106	424831	356	424508
chr1	424836	425991	65	425168
chr1	425996	426661	43	426440
chr1	426666	427201	32	426860
chr1	427206	427870	26	427375
chr1	556736	557406	27	557235
chr1	557411	557966	32	557750
chr1	557971	558621	43	558170
chr1	558626	559756	64	559443
chr1	559761	560506	356	560103
chr1	560511	561231	112	560948
chr1	561236	561606	28	561428
chr1	561611	561980	22	561808
chr1	577531	578735	105	578178
chr1	665206	665586	27	665398
chr1	665591	665886	40	665775
chr1	665891	666401	55	666028
chr1	666406	667115	46	666698
chr1	668781	669026	12	668928
chr1	669031	669341	46	669223
chr1	669346	669651	42	669428
chr1	669656	669896	16	669793
chr1	669901	670525	36	670110
chr1	672116	672196	14	672140
chr1	672201	672436	15	672298
chr1	672441	673061	54	672843
chr1	673066	673301	17	673173
chr1	673306	674041	62	673513
chr1	674046	674075	14	674065
chr1	675456	675836	23	675715
chr1	675841	676525	40	676088
chr1	679176	679441	11	679193
chr1	679446	680036	163	679753
chr1	680041	680250	10	680053
chr1	692986	693271	10	693188
chr1	693276	694060	58	693473
chr1	739716	740845	111	740233
chr1	745176	745351	14	745183
chr1	745356	745876	26	745593
chr1	745881	747080	160	746490
chr1	751936	753420	44	752705
chr1	802576	803730	171	803158
chr1	842096	842710	31	842298
chr1	956946	957166	8	956975
chr1	957171	957815	58	957430
chr1	999216	999421	7	999225
chr1	999441	1000195	67	999698
chr1	1014491	1014766	6	1014723
chr1	1014771	1015266	47	1014968
chr1	1143246	1143756	50	1143535
chr1	1143761	1143960	5	1143815
chr1	1153116	1153925	82	1153405
chr1	1199861	1200721	83	1200415
chr1	1217106	1217231	10	1217170
chr1	1217236	1217851	63	1217643
chr1	1217856	1218241	10	1218050
chr1	1218246	1218671	40	1218443
chr1	1218676	1218895	5	1218888
chr1	1253431	1254250	124	1253778
chr1	1279861	1279906	7	1279870
chr1	1279911	1280686	102	1280390
chr1	1295921	1296555	49	1296143
chr1	1333351	1334125	63	1333640
chr1	1337241	1337965	39	1337648
chr1	1440231	1440776	31	1440585
chr1	1440781	1441010	17	1440990
chr1	1490041	1490820	73	1490383
chr1	1590221	1590251	6	1590223
chr1	1590256	1591030	37	1590565
chr1	1593611	1594500	103	1594013
chr1	1617411	1618505	193	1617878
chr1	1619341	1619466	6	1619380
chr1	1619471	1619926	37	1619835
chr1	1619931	1620406	65	1620168
chr1	1620411	1620635	5	1620580
chr1	1655411	1655586	7	1655530
chr1	1655591	1656315	46	1655860
chr1	1659496	1660441	106	1659898
chr1	1660446	1660560	6	1660505
chr1	1672066	1672921	193	1672638
chr1	1672926	1673435	72	1673113
chr1	1694231	1695130	56	1694650
chr1	1695316	1696250	70	1695828
chr1	1766831	1767591	83	1767213
chr1	1767596	1767735	8	1767688
chr1	1828576	1828971	47	1828768
chr1	1946191	1947115	35	1946608
chr1	2029201	2029975	43	2029500
chr1	2063661	2064486	78	2064155
chr1	2071126	2071391	6	2071258
chr1	2071396	2072140	127	2071658
chr1	2139611	2140121	45	2139908
chr1	2140126	2140425	12	2140295
chr1	2165646	2166496	50	2166165
chr1	2186806	2187691	32	2187318
chr1	2187696	2187810	7	2187745
chr1	2221766	2221971	6	2221775
chr1	2222011	2222591	121	2222323
chr1	2425491	2426170	75	2425910
chr1	2458246	2458895	42	2458483
chr1	2464546	2465356	59	2464978
chr1	2465361	2465460	5	2465415
chr1	2466106	2466910	77	2466510
chr1	3229331	3229576	10	3229385
chr1	3229581	3230330	124	3229875
chr1	3335876	3336351	47	3336128
chr1	3389886	3390536	51	3390280
chr1	3390541	3390790	11	3390668
chr1	3398551	3398866	6	3398835
chr1	3398871	3399385	76	3399055
chr1	3420461	3421390	118	3420933
chr1	3459241	3459466	7	3459408
chr1	3459471	3460375	52	3459795
chr1	3529671	3529876	5	3529683
chr1	3529941	3530530	57	3530120
chr1	3531711	3532330	28	3532138
chr1	3619901	3620650	49	3620140
chr1	3628121	3628331	5	3628170
chr1	3628336	3629190	96	3628675
chr1	3633341	3633851	49	3633658
chr1	3633856	3634515	36	3634098
chr1	3709881	3710800	55	3710310
chr1	3720376	3721051	45	3720858
chr1	3721056	3721325	17	3721275
chr1	3841426	3841965	62	3841708
chr1	4662861	4663121	5	4663058
chr1	4663126	4663981	111	4663670
chr1	4663986	4664250	9	4664148
chr1	4704826	4705701	78	4705258
chr1	4705706	4705840	14	4705790
chr1	4710191	4711360	144	4710713
chr1	4726071	4727660	269	4726908
chr1	4728661	4729965	154	4728968
chr1	4750911	4751415	74	4751165
chr1	4762506	4763506	189	4763123
chr1	4763511	4763835	14	4763683
chr1	4897991	4898276	19	4898025
chr1	4898281	4898955	47	4898525
chr1	5023056	5024020	146	5023498
chr1	5030616	5031305	79	5030958
chr1	5429171	5429691	39	5429510
chr1	5429696	5429985	13	5429823
chr1	5430106	5431060	48	5430580
chr1	5484551	5484651	7	5484588
chr1	5484656	5484781	7	5484745
chr1	5484786	5485605	172	5485123
chr1	5488176	5489195	122	5488608
chr1	5562116	5563240	87	5562750
chr1	5611471	5612240	98	5611823
chr1	5671261	5671381	5	5671278
chr1	5671386	5671956	39	5671708
chr1	5671961	5672165	14	5672138
chr1	5682071	5682346	17	5682158
chr1	5682351	5682970	92	5682648
chr1	5683361	5684115	37	5683693
chr1	5707976	5708241	5	5708083
chr1	5708246	5708956	103	5708548
chr1	5708961	5709210	16	5709100
chr1	5711721	5712970	87	5712440
chr1	6043141	6043246	7	6043173
chr1	6043251	6043976	77	6043708
chr1	6043981	6044230	7	6044098
chr1	6076086	6076880	47	6076463
chr1	6085046	6085805	40	6085503
chr1	6134211	6134351	8	6134313
chr1	6134356	6135265	51	6134760
chr1	6175976	6177000	79	6176458
chr1	6205816	6206700	48	6206288
chr1	6217361	6218495	162	6217948
chr1	6221711	6222520	36	6222173
chr1	6259411	6260270	46	6259815
chr1	6279296	6280126	85	6279848
chr1	6280131	6280826	111	6280568
chr1	6280831	6281085	8	6280998
chr1	6300336	6301065	53	6300635
chr1	6327461	6328470	82	6327918
chr1	6361196	6362610	122	6361788
chr1	6385261	6386065	53	6385690
chr1	6403451	6404265	63	6403828
chr1	6423026	6423526	30	6423258
chr1	6423531	6424175	33	6423790
chr1	6427311	6428495	114	6427988
chr1	6428941	6429396	79	6429178
chr1	6429401	6429690	7	6429545
chr1	6445441	6446361	77	6446008
chr1	6446366	6446951	57	6446653
chr1	6446956	6447185	6	6447148
chr1	6470316	6470716	35	6470510
chr1	6470721	6470920	12	6470778
chr1	6472741	6473396	58	6473083
chr1	6473401	6473600	10	6473590
chr1	6474131	6475016	54	6474735
chr1	6475021	6475246	15	6475078
chr1	6475251	6475965	49	6475443
chr1	6482651	6483361	41	6483048
chr1	6483366	6484000	21	6483698
chr1	6531986	6532730	65	6532308
chr1	6548626	6549061	50	6548860
chr1	6549066	6549405	27	6549330
chr1	6551136	6552116	127	6551740
chr1	6552121	6552320	5	6552220
chr1	6580121	6580411	17	6580338
chr1	6580416	6580906	50	6580688
chr1	6580911	6581135	5	6581073
chr1	6581396	6582205	46	6581788
chr1	6604826	6605391	87	6605093
chr1	6605396	6605645	11	6605565
chr1	6659221	6660100	71	6659555
chr1	6660886	6661915	137	6661390
chr1	6794361	6795290	52	6794808
chr1	6803551	6803726	11	6803565
chr1	6803731	6804595	106	6804110
chr1	6813016	6813261	5	6813110
chr1	6813266	6813766	99	6813565
chr1	6813771	6814355	49	6813933
chr1	6821756	6821961	6	6821773
chr1	6822001	6822795	169	6822313
chr1	6830531	6831565	66	6831005
chr1	6844096	6844446	13	6844110
chr1	6844451	6844876	69	6844648
chr1	6844881	6845080	11	6845073
chr1	6860536	6861335	43	6861013
chr1	6912306	6912936	44	6912703
chr1	6912941	6913190	6	6913120
chr1	6913706	6915050	164	6914480
chr1	6919806	6920451	164	6920253
chr1	6920456	6921155	38	6920698
chr1	7020391	7021040	34	7020650
chr1	7050971	7051895	129	7051518
chr1	7086166	7086880	97	7086448
chr1	7169671	7169901	5	7169748
chr1	7169906	7170351	49	7170145
chr1	7170356	7171025	56	7170553
chr1	7283251	7284320	142	7283828
chr1	7322471	7323585	52	7323000
chr1	7325486	7326745	162	7325938
chr1	7341516	7342645	112	7342138
chr1	7345006	7345625	51	7345273
chr1	7358531	7359836	169	7359533
chr1	7359841	7360466	63	7360243
chr1	7360471	7360686	5	7360625
chr1	7360691	7361685	107	7361180
chr1	7394511	7395181	41	7394973
chr1	7395186	7395430	7	7395383
chr1	7461461	7462815	259	7462098
chr1	7530676	7530766	6	7530720
chr1	7530771	7531705	142	7531178
chr1	7586316	7587175	55	7586693
chr1	7599411	7599696	8	7599600
chr1	7599701	7600245	57	7599908
chr1	7609231	7609891	135	7609563
chr1	7609896	7610210	31	7610155
chr1	7632281	7632411	8	7632283
chr1	7632416	7633106	60	7632773
chr1	7870171	7871006	193	7870643
chr1	7871011	7871210	10	7871208
chr1	7907411	7908415	52	7907903
chr1	7946116	7946351	6	7946245
chr1	7946356	7947010	76	7946653
chr1	7953491	7954336	130	7954065
chr1	7980366	7980561	6	7980375
chr1	7980566	7981101	49	7980850
chr1	7981106	7981305	6	7981223
chr1	7999701	8000676	60	8000278
chr1	8000681	8001446	74	8000953
chr1	8001451	8002165	44	8001698
chr1	8008726	8008971	6	8008753
chr1	8008976	8009471	74	8009208
chr1	8009476	8009750	11	8009630
chr1	8048551	8049330	46	8048840
chr1	8063196	8063371	5	8063228
chr1	8063416	8063966	69	8063693
chr1	8063971	8064245	9	8064128
chr1	8064276	8065875	139	8065048
chr1	8066261	8067195	46	8066630
chr1	8074756	8075690	68	8075165
chr1	8077266	8077566	12	8077458
chr1	8077571	8078395	92	8077828
chr1	8079716	8080001	17	8079820
chr1	8080006	8080706	101	8080293
chr1	8080711	8080835	7	8080760
chr1	8084751	8084961	11	8084835
chr1	8084966	8085785	67	8085305
chr1	8087606	8087896	12	8087690
chr1	8087901	8088416	89	8088153
chr1	8088421	8089140	48	8088618
chr1	8100286	8100451	9	8100385
chr1	8100456	8101301	177	8100833
chr1	8105946	8106501	107	8106205
chr1	8106506	8106770	10	8106590
chr1	8106786	8107611	67	8107388
chr1	8107616	8108840	184	8107898
chr1	8115691	8115901	7	8115735
chr1	8115906	8116641	175	8116238
chr1	8120961	8121896	100	8121480
chr1	8121901	8122665	57	8122258
chr1	8130566	8131660	103	8131118
chr1	8135431	8136475	39	8135788
chr1	8136931	8137221	7	8137128
chr1	8137226	8137991	76	8137475
chr1	8137996	8138846	172	8138440
chr1	8138851	8139005	12	8138893
chr1	8143626	8143736	7	8143635
chr1	8143741	8144605	50	8144150
chr1	8148801	8149476	36	8149270
chr1	8149481	8149851	23	8149718
chr1	8149856	8151055	175	8150385
chr1	8154186	8154426	14	8154228
chr1	8154431	8155355	147	8154783
chr1	8155571	8155651	9	8155585
chr1	8155656	8156141	30	8155930
chr1	8156146	8157271	211	8156918
chr1	8157276	8158056	171	8157703
chr1	8158061	8158355	18	8158283
chr1	8180561	8181311	39	8180990
chr1	8181316	8182081	87	8181593
chr1	8182086	8182690	26	8182393
chr1	8193281	8194051	96	8193863
chr1	8194056	8194785	122	8194243
chr1	8197416	8198525	101	8197973
chr1	8201541	8202570	109	8202013
chr1	8214551	8214606	5	8214568
chr1	8214611	8215451	47	8214935
chr1	8215456	8216025	53	8215738
chr1	8226946	8227231	9	8227078
chr1	8227236	8228040	98	8227508
chr1	8229126	8229761	49	8229555
chr1	8229766	8230345	35	8229955
chr1	8231511	8232425	48	8231973
chr1	8233981	8234226	10	8234100
chr1	8234231	8234871	85	8234593
chr1	8234876	8235490	51	8235085
chr1	8241791	8243200	165	8242655
chr1	8249726	8250346	51	8250158
chr1	8250351	8250635	9	8250590
chr1	8254241	8254426	7	8254358
chr1	8254431	8255385	95	8254818
chr1	8257436	8257506	8	8257455
chr1	8257511	8258276	134	8257950
chr1	8258281	8258480	11	8258393
chr1	8261951	8262576	22	8262355
chr1	8262581	8263260	53	8262828
chr1	8264096	8264206	6	8264118
chr1	8264211	8265265	93	8264643
chr1	8271536	8272785	172	8272188
chr1	8278581	8279300	59	8278908
chr1	8279341	8280215	41	8279730
chr1	8284441	8285506	157	8285123
chr1	8285511	8285845	18	8285643
chr1	8317421	8317661	8	8317603
chr1	8317666	8318340	63	8317898
chr1	8318651	8319576	153	8319108
chr1	8319581	8320151	94	8319828
chr1	8320156	8320400	10	8320348
chr1	8323641	8324386	85	8324048
chr1	8324391	8324645	9	8324533
chr1	8344016	8344221	5	8344205
chr1	8344226	8344690	40	8344450
chr1	8345091	8345635	53	8345393
chr1	8403351	8403925	70	8403608
chr1	8454536	8455695	46	8455245
chr1	8456686	8457735	119	8457188
chr1	8484291	8484855	46	8484495
chr1	8516281	8517080	72	8516573
chr1	8530251	8531055	39	8530643
chr1	8542781	8543021	12	8542923
chr1	8543026	8543905	61	8543355
chr1	8553691	8554520	49	8554163
chr1	8555681	8555951	9	8555860
chr1	8555956	8556670	51	8556198
chr1	8557156	8557391	9	8557333
chr1	8557396	8558295	124	8557738
chr1	8585316	8585401	6	8585330
chr1	8585406	8586416	93	8585813
chr1	8586421	8586515	9	8586475
chr1	8600276	8601066	200	8600833
chr1	8601071	8601641	49	8601263
chr1	8601646	8601700	8	8601668
chr1	8604696	8605071	26	8604885
chr1	8605076	8605815	91	8605350
chr1	8614896	8615101	15	8614933
chr1	8615106	8616000	73	8615455
chr1	8707311	8707471	7	8707425
chr1	8707476	8708320	50	8707848
chr1	8720171	8721255	96	8720743
chr1	8721376	8722580	106	8721973
chr1	8727891	8728706	60	8728423
chr1	8728711	8728945	16	8728875
chr1	8734766	8734816	6	8734785
chr1	8734821	8735581	96	8735253
chr1	8735586	8735785	7	8735650
chr1	8738996	8739241	12	8739055
chr1	8739246	8739906	49	8739575
chr1	8739911	8740110	7	8739988
chr1	8742271	8743141	137	8742835
chr1	8743146	8743445	12	8743378
chr1	8758866	8759750	46	8759300
chr1	8761081	8762165	30	8761623
chr1	8763321	8764050	28	8763653
chr1	8772171	8773540	41	8772938
chr1	8793206	8794011	72	8793738
chr1	8794016	8794215	6	8794210
chr1	8799866	8799941	6	8799883
chr1	8799946	8800890	130	8800430
chr1	8854391	8855070	35	8854770
chr1	8856946	8857816	185	8857480
chr1	8857821	8858155	12	8858013
chr1	8872731	8873576	76	8873258
chr1	8873581	8873780	6	8873700
chr1	8875986	8876261	15	8876048
chr1	8876266	8877010	63	8876525
chr1	8878051	8879215	115	8878733
chr1	8931011	8932040	121	8931483
chr1	8933201	8934495	188	8933858
chr1	8937726	8938535	77	8938100
chr1	8939651	8939886	11	8939688
chr1	8939891	8940800	129	8940245
chr1	8949661	8950351	55	8950130
chr1	8950356	8951190	39	8950475
chr1	8956526	8957336	87	8957105
chr1	8957446	8957645	7	8957630
chr1	8959746	8960631	178	8960155
chr1	8960636	8960860	7	8960685
chr1	8963171	8963476	11	8963178
chr1	8963481	8963901	43	8963670
chr1	8963906	8964625	91	8964195
chr1	8968046	8968251	14	8968055
chr1	8968256	8969085	64	8968558
chr1	8971266	8971416	11	8971298
chr1	8971421	8972220	52	8971753
chr1	8999346	9000216	94	8999858
chr1	9000221	9000355	5	9000343
chr1	9001506	9002500	133	9002068
chr1	9033916	9034781	148	9034243
chr1	9034786	9035150	24	9034883
chr1	9043396	9044365	142	9043938
chr1	9045716	9046755	96	9046490
chr1	9140376	9141326	105	9140908
chr1	9141331	9141415	7	9141403
chr1	9170256	9170506	9	9170315
chr1	9170511	9171425	111	9170878
chr1	9172801	9173580	34	9173220
chr1	9174681	9175620	84	9175218
chr1	9205046	9205291	7	9205065
chr1	9205296	9206005	61	9205503
chr1	9223561	9224700	174	9224175
chr1	9239921	9240166	8	9239998
chr1	9240171	9240815	60	9240458
chr1	9253226	9253926	45	9253440
chr1	9254021	9254760	66	9254283
chr1	9256186	9256846	52	9256483
chr1	9256851	9257050	22	9257045
chr1	9260111	9260176	6	9260138
chr1	9260181	9260981	75	9260683
chr1	9260986	9261200	7	9261133
chr1	9288296	9289445	89	9288940
chr1	9291291	9291431	7	9291293
chr1	9291436	9292385	110	9291843
chr1	9293031	9294010	51	9293513
chr1	9335306	9336041	75	9335785
chr1	9340096	9340386	7	9340275
chr1	9340391	9341055	59	9340605
chr1	9348806	9349611	37	9349278
chr1	9349616	9350001	29	9349840
chr1	9350006	9350606	116	9350383
chr1	9350611	9350965	19	9350723
chr1	9354161	9354286	13	9354198
chr1	9354291	9354906	95	9354703
chr1	9354911	9355185	7	9355100
chr1	9359871	9360601	68	9360323
chr1	9360606	9360865	17	9360810
chr1	9362791	9363851	158	9363338
chr1	9363856	9363980	6	9363968
chr1	9375301	9376171	76	9375885
chr1	9376176	9376680	36	9376365
chr1	9377281	9377461	10	9377290
chr1	9377466	9378600	99	9377830
chr1	9381101	9381171	5	9381113
chr1	9381176	9381976	130	9381640
chr1	9381981	9382180	5	9382168
chr1	9391446	9392320	114	9391693
chr1	9488726	9489356	44	9489068
chr1	9489361	9489590	7	9489513
chr1	9498026	9499276	111	9498923
chr1	9499281	9499545	12	9499538
chr1	9504021	9504860	29	9504363
chr1	9532886	9533641	61	9533303
chr1	9533646	9533750	5	9533695
chr1	9536426	9536531	7	9536458
chr1	9536536	9537521	106	9537075
chr1	9537526	9537645	8	9537643
chr1	9615301	9615956	118	9615588
chr1	9615961	9616095	6	9615990
chr1	9621211	9621985	72	9621735
chr1	9704616	9705296	110	9704975
chr1	9705301	9705500	8	9705445
chr1	9719061	9719296	11	9719098
chr1	9719301	9720015	97	9719528
chr1	9731271	9732060	90	9731648
chr1	9759216	9760025	44	9759645
chr1	9760071	9761135	105	9760598
chr1	9778971	9779855	132	9779333
chr1	9788336	9789050	30	9788665
chr1	9818476	9819105	55	9818663
chr1	9825751	9826426	56	9826040
chr1	9826431	9827630	221	9826943
chr1	9842081	9842886	61	9842595
chr1	9842891	9843120	5	9843083
chr1	9844411	9845240	26	9844793
chr1	9858161	9858566	45	9858378
chr1	9858571	9859085	43	9858733
chr1	9881546	9882435	38	9881988
chr1	9885116	9885251	14	9885173
chr1	9885256	9886250	70	9885655
chr1	9896131	9896241	9	9896138
chr1	9896246	9897270	120	9896698
chr1	9899981	9900835	26	9900513
chr1	9912196	9912916	74	9912658
chr1	9912921	9913140	6	9913108
chr1	9937866	9938621	57	9938305
chr1	9938626	9938735	9	9938698
chr1	9941681	9942450	70	9941975
chr1	9950081	9950176	8	9950103
chr1	9950181	9950401	8	9950293
chr1	9950406	9951146	92	9950623
chr1	9951151	9951745	41	9951338
chr1	9952961	9953206	6	9953048
chr1	9953211	9953716	109	9953443
chr1	9953721	9954020	12	9953980
chr1	9958466	9958931	28	9958843
chr1	9958936	9959451	122	9959158
chr1	10115681	10116396	88	10115950
chr1	10116401	10116485	8	10116470
chr1	10117116	10117871	50	10117553
chr1	10117876	10117965	6	10117915
chr1	10123766	10124576	112	10124143
chr1	10124581	10124715	9	10124663
chr1	10134081	10134411	8	10134335
chr1	10134416	10135195	102	10134623
chr1	10142866	10143706	101	10143385
chr1	10143711	10143910	7	10143838
chr1	10168101	10168151	9	10168103
chr1	10168156	10169145	81	10168603
chr1	10255366	10255626	8	10255418
chr1	10255631	10256061	51	10255875
chr1	10256066	10256151	7	10256093
chr1	10256156	10256370	13	10256340
chr1	10271211	10272031	88	10271653
chr1	10272036	10272260	17	10272228
chr1	10290481	10291291	108	10290940
chr1	10311166	10312281	129	10311945
chr1	10312286	10313056	71	10312758
chr1	10313061	10313315	10	10313238
chr1	10440661	10441280	51	10440873
chr1	10447816	10447966	9	10447900
chr1	10447971	10448585	41	10448238
chr1	10462576	10463446	45	10462980
chr1	10463451	10464475	67	10464058
chr1	10518776	10518841	5	10518795
chr1	10518846	10519820	133	10519350
chr1	10532226	10532341	8	10532240
chr1	10532346	10533140	51	10532693
chr1	10555871	10556571	72	10556240
chr1	10556576	10556775	9	10556638
chr1	10570191	10571001	138	10570785
chr1	10571006	10571611	115	10571195
chr1	10571616	10571765	6	10571625
chr1	10588141	10589360	135	10588593
chr1	10615381	10615556	6	10615498
chr1	10615561	10616190	46	10615883
chr1	10621231	10622096	91	10621760
chr1	10622101	10622330	12	10622248
chr1	10635356	10636330	62	10635865
chr1	10659246	10660280	99	10659788
chr1	10671076	10671870	37	10671485
chr1	10695191	10696156	42	10695728
chr1	10704371	10705135	83	10704758
chr1	10783891	10784700	62	10784363
chr1	10790696	10790851	7	10790713
chr1	10790961	10791541	168	10791288
chr1	10791546	10792310	29	10792118
chr1	10839111	10840000	93	10839445
chr1	10853076	10853675	36	10853333
chr1	10863296	10863831	33	10863623
chr1	10863836	10864386	29	10864188
chr1	10864391	10864605	14	10864575
chr1	10884656	10884956	7	10884795
chr1	10884976	10885456	76	10885213
chr1	10885461	10885715	11	10885645
chr1	10890766	10891740	78	10891235
chr1	10950926	10951620	52	10951323
chr1	10960156	10960326	14	10960163
chr1	10960331	10960781	33	10960575
chr1	10960786	10961580	80	10961023
chr1	11025336	11025956	34	11025870
chr1	11025961	11026391	43	11026110
chr1	11026396	11026610	8	11026563
chr1	11035496	11036196	51	11036020
chr1	11036201	11036505	12	11036213
chr1	11074246	11074471	11	11074335
chr1	11074476	11074916	43	11074715
chr1	11074966	11075205	5	11075190
chr1	11194381	11194851	53	11194615
chr1	11194856	11195155	14	11195028
chr1	11198821	11199720	69	11199195
chr1	11207211	11208170	49	11207705
chr1	11218266	11218596	13	11218415
chr1	11218601	11219281	190	11218933
chr1	11219286	11219615	17	11219478
chr1	11430161	11430615	41	11430388
chr1	11443881	11444131	6	11444073
chr1	11444136	11444925	80	11444433
chr1	11618941	11619686	61	11619428
chr1	11628641	11629395	44	11628968
chr1	11713141	11713925	49	11713440
chr1	11753006	11753855	100	11753368
chr1	11787956	11788805	39	11788448
chr1	11792426	11792541	9	11792478
chr1	11792546	11793160	37	11792870
chr1	11796531	11797830	212	11797228
chr1	11805851	11806615	139	11806318
chr1	11850696	11851570	139	11851133
chr1	11865121	11865331	17	11865173
chr1	11865336	11865836	73	11865653
chr1	11865841	11866436	47	11865975
chr1	11881406	11882205	57	11881775
chr1	11961256	11961471	5	11961405
chr1	11961476	11962130	41	11961688
chr1	11967631	11968935	68	11968418
chr1	11969421	11970200	35	11969853
chr1	11978831	11979396	55	11979113
chr1	11979526	11979620	6	11979575
chr1	12039491	12039751	9	12039688
chr1	12039756	12040540	109	12039993
chr1	12041346	12041616	9	12041408
chr1	12041621	12042500	123	12041928
chr1	12061961	12062751	73	12062493
chr1	12062756	12062980	10	12062953
chr1	12074271	12074911	44	12074633
chr1	12074916	12075665	32	12075195
chr1	12111716	12112001	13	12111798
chr1	12112006	12112521	77	12112218
chr1	12117406	12117876	36	12117643
chr1	12117881	12118085	6	12118078
chr1	12135601	12136171	43	12135908
chr1	12143621	12143791	6	12143678
chr1	12143796	12144470	39	12144068
chr1	12158721	12159356	66	12159073
chr1	12159361	12160161	47	12159820
chr1	12160166	12160365	19	12160303
chr1	12191696	12191906	8	12191760
chr1	12191911	12192756	178	12192358
chr1	12192761	12193705	105	12193188
chr1	12197061	12197940	74	12197475
chr1	12203556	12204301	123	12203908
chr1	12204306	12204580	10	12204503
chr1	12217551	12217691	15	12217573
chr1	12217696	12218475	40	12218043
chr1	12221636	12222326	97	12222098
chr1	12222331	12222605	14	12222413
chr1	12291151	12291860	52	12291473
chr1	12291996	12292821	140	12292518
chr1	12292826	12293040	8	12292885
chr1	12445901	12446665	42	12446405
chr1	12467166	12467965	34	12467658
chr1	12493936	12494221	9	12494138
chr1	12494226	12494681	70	12494423
chr1	12494686	12494995	16	12494730
chr1	12496691	12496941	11	12496880
chr1	12496946	12497755	201	12497230
chr1	12498286	12499290	57	12498798
chr1	12537856	12537946	7	12537863
chr1	12537951	12539005	91	12538468
chr1	12540486	12541266	197	12540988
chr1	12541271	12541515	9	12541505
chr1	12548331	12548566	5	12548355
chr1	12548571	12549455	134	12548888
chr1	12561336	12562241	77	12561883
chr1	12562246	12562985	33	12562628
chr1	12588321	12589066	40	12588783
chr1	12609466	12610655	186	12610043
chr1	12632161	12632431	6	12632223
chr1	12632436	12632971	81	12632688
chr1	12633401	12634470	145	12634045
chr1	12635176	12635241	6	12635203
chr1	12635246	12636045	47	12635670
chr1	12648061	12648920	98	12648415
chr1	12656301	12656965	68	12656695
chr1	12664001	12664216	5	12664128
chr1	12664221	12664880	163	12664540
chr1	12670206	12670271	9	12670238
chr1	12670276	12671295	65	12670748
chr1	12678606	12678686	8	12678613
chr1	12678691	12679695	56	12679163
chr1	12752671	12753715	52	12753143
chr1	12763826	12764770	35	12764283
chr1	12768586	12769691	79	12769393
chr1	12769696	12770025	38	12769913
chr1	12782396	12783245	74	12782850
chr1	12870651	12871491	98	12871210
chr1	12871496	12872031	80	12871760
chr1	12872036	12872280	5	12872225
chr1	12911281	12912206	54	12911715
chr1	12912366	12912915	33	12912560
chr1	12963436	12964735	165	12963913
chr1	13122006	13122935	54	13122540
chr1	13354636	13355565	55	13355035
chr1	13402496	13403795	170	13403328
chr1	13498526	13499235	31	13498798
chr1	13512261	13512721	39	13512473
chr1	13518366	13519155	46	13518840
chr1	13623291	13624595	171	13624118
chr1	13719361	13720065	32	13719628
chr1	13733091	13733765	39	13733303
chr1	13739206	13739956	48	13739680
chr1	13776326	13777211	70	13776848
chr1	13777216	13777355	10	13777350
chr1	13788176	13788970	51	13788673
chr1	13898856	13899111	14	13899053
chr1	13899116	13899760	73	13899338
chr1	13913476	13914241	51	13914050
chr1	13914246	13914810	35	13914323
chr1	13915366	13916075	39	13915643
chr1	13916676	13917645	80	13917198
chr1	13919641	13920811	116	13920508
chr1	13920816	13921050	5	13921013
chr1	13925896	13926611	73	13926438
chr1	13926616	13927156	82	13926823
chr1	13927161	13927380	6	13927238
chr1	13931221	13932296	235	13931878
chr1	13932301	13932505	6	13932445
chr1	13933131	13933891	68	13933683
chr1	13933896	13934200	11	13934050
chr1	13944031	13944770	109	13944470
chr1	13945921	13946046	6	13946023
chr1	13946051	13947195	135	13946548
chr1	13949501	13949581	9	13949528
chr1	13949586	13950405	39	13949903
chr1	13954491	13954601	5	13954493
chr1	13954606	13955096	33	13954850
chr1	13955101	13955910	131	13955425
chr1	13977221	13977566	12	13977413
chr1	13977571	13978575	165	13977998
chr1	13987766	13988416	40	13988218
chr1	13988421	13988805	19	13988560
chr1	13990256	13991775	86	13991168
chr1	14010051	14010361	15	14010155
chr1	14010366	14011291	155	14010883
chr1	14011296	14011510	9	14011455
chr1	14049946	14050940	76	14050460
chr1	14093261	14094046	124	14093665
chr1	14094051	14094160	7	14094150
chr1	14125086	14125121	6	14125103
chr1	14125126	14125800	43	14125495
chr1	14127631	14128435	63	14127923
chr1	14158981	14159685	29	14159488
chr1	14162451	14163125	37	14162700
chr1	14207911	14208606	115	14208365
chr1	14208611	14208940	10	14208648
chr1	14226261	14226991	128	14226560
chr1	14226996	14227591	65	14227335
chr1	14227596	14227850	7	14227823
chr1	14248236	14248970	87	14248488
chr1	14274941	14275241	10	14275070
chr1	14275246	14276160	97	14275470
chr1	14278226	14278431	7	14278240
chr1	14278451	14279190	61	14278738
chr1	14354191	14354685	60	14354383
chr1	14363476	14364031	46	14363805
chr1	14364036	14364280	5	14364183
chr1	14366206	14366921	78	14366690
chr1	14366926	14367150	7	14367120
chr1	14381491	14382456	103	14382213
chr1	14382461	14382790	20	14382650
chr1	14435066	14435241	8	14435148
chr1	14435246	14436140	77	14435643
chr1	14447176	14447281	5	14447223
chr1	14447406	14448145	91	14447623
chr1	14454361	14455101	71	14454810
chr1	14463131	14463356	8	14463138
chr1	14463361	14463876	52	14463590
chr1	14463881	14464376	96	14464150
chr1	14464381	14465335	133	14464768
chr1	14468616	14469335	33	14469058
chr1	14515586	14515831	9	14515693
chr1	14515836	14516426	43	14516050
chr1	14516431	14516505	10	14516500
chr1	14516736	14517735	106	14517233
chr1	14581886	14582141	11	14581978
chr1	14582146	14582910	46	14582425
chr1	14609231	14609860	33	14609485
chr1	14623031	14623216	10	14623048
chr1	14623241	14623746	38	14623430
chr1	14627546	14627756	5	14627575
chr1	14627761	14628640	89	14628108
chr1	14640256	14640946	49	14640743
chr1	14640951	14641200	9	14641075
chr1	14646221	14646841	21	14646528
chr1	14646846	14647636	213	14647228
chr1	14647641	14648026	13	14647838
chr1	14648031	14648541	45	14648223
chr1	14648546	14648745	9	14648638
chr1	14663846	14664061	7	14663868
chr1	14664066	14664566	64	14664338
chr1	14664571	14664785	10	14664645
chr1	14666446	14666676	8	14666505
chr1	14666696	14667370	68	14666965
chr1	14698201	14699116	111	14698768
chr1	14699121	14699695	33	14699220
chr1	14703686	14703776	5	14703710
chr1	14703781	14704615	30	14704110
chr1	14767506	14767681	8	14767520
chr1	14767781	14768551	86	14768093
chr1	14768556	14768650	5	14768573
chr1	14769736	14770371	58	14770208
chr1	14770376	14770695	7	14770505
chr1	14812736	14813805	43	14813138
chr1	14843416	14844740	184	14844043
chr1	14846141	14846926	60	14846640
chr1	14846931	14848040	67	14847563
chr1	14848451	14849975	136	14849133
chr1	14852571	14853435	69	14852948
chr1	14869136	14869821	43	14869673
chr1	14869826	14870630	88	14870138
chr1	14887251	14888025	48	14887708
chr1	14896751	14896961	6	14896845
chr1	14896966	14897725	54	14897250
chr1	15039291	15040265	65	15039743
chr1	15050726	15051230	49	15051013
chr1	15058081	15058881	107	15058643
chr1	15058886	15059266	38	15059073
chr1	15059271	15059966	102	15059728
chr1	15059971	15060446	40	15060203
chr1	15060451	15060600	7	15060553
chr1	15064486	15065201	51	15064958
chr1	15065206	15065430	8	15065353
chr1	15068401	15069610	268	15068928
chr1	15092081	15093030	114	15092518
chr1	15115916	15116051	5	15115925
chr1	15116056	15117040	83	15116483
chr1	15176396	15177330	48	15176803
chr1	15237531	15237601	7	15237538
chr1	15237606	15237941	27	15237828
chr1	15237946	15238520	36	15238170
chr1	15273126	15273770	28	15273575
chr1	15280436	15281240	85	15280888
chr1	15294776	15294891	11	15294795
chr1	15294896	15295601	77	15295243
chr1	15295606	15295705	5	15295683
chr1	15296576	15297260	114	15296843
chr1	15322376	15322536	7	15322378
chr1	15322541	15323156	49	15322905
chr1	15323161	15323365	11	15323355
chr1	15327286	15327436	20	15327300
chr1	15327441	15328325	67	15327878
chr1	15346196	15346446	8	15346313
chr1	15346451	15347105	44	15346683
chr1	15359351	15360380	48	15359828
chr1	15390441	15390601	6	15390465
chr1	15390671	15391205	85	15390913
chr1	15410026	15410516	77	15410220
chr1	15410521	15410780	7	15410558
chr1	15474921	15475441	49	15475213
chr1	15475446	15475645	6	15475623
chr1	15478571	15479315	32	15479018
chr1	15484836	15485801	89	15485228
chr1	15485806	15486020	11	15485878
chr1	15494811	15495605	67	15495163
chr1	15498961	15500090	86	15499305
chr1	15500491	15500616	9	15500553
chr1	15500621	15501555	67	15501023
chr1	15505001	15506090	200	15505533
chr1	15526736	15527900	146	15527303
chr1	15586846	15587646	70	15587343
chr1	15587651	15587780	13	15587773
chr1	15598921	15599705	56	15599198
chr1	15609156	15609901	21	15609675
chr1	15609906	15610620	120	15610228
chr1	15616666	15617396	68	15617108
chr1	15621866	15622770	44	15622340
chr1	15656146	15657240	144	15656748
chr1	15663806	15664706	83	15664343
chr1	15664711	15664825	10	15664813
chr1	15668161	15669085	134	15668673
chr1	15672106	15673021	52	15672605
chr1	15673026	15673100	6	15673085
chr1	15678511	15678781	16	15678593
chr1	15678786	15679476	170	15679128
chr1	15680691	15681771	102	15681253
chr1	15681776	15681850	6	15681795
chr1	15682166	15682436	5	15682338
chr1	15682441	15683346	172	15682885
chr1	15683351	15683956	139	15683583
chr1	15683961	15684170	11	15684020
chr1	15726781	15727766	104	15727328
chr1	15727771	15727870	6	15727840
chr1	15733321	15734286	150	15733908
chr1	15734291	15734505	13	15734470
chr1	15742236	15743051	65	15742633
chr1	15743056	15743150	11	15743143
chr1	15743611	15744615	102	15744205
chr1	15744991	15745821	90	15745513
chr1	15756036	15756995	58	15756483
chr1	15759246	15759850	102	15759593
chr1	15761186	15761905	41	15761435
chr1	15780571	15780656	8	15780578
chr1	15780661	15781361	69	15781073
chr1	15781751	15781931	6	15781798
chr1	15781936	15782695	49	15782225
chr1	15786161	15786960	46	15786553
chr1	15790471	15790566	7	15790543
chr1	15790571	15791490	88	15790943
chr1	15810401	15811360	46	15810948
chr1	15841311	15842115	63	15841660
chr1	15852691	15853630	37	15853168
chr1	15929706	15930625	47	15930210
chr1	15944921	15945131	9	15944988
chr1	15945136	15945825	39	15945400
chr1	15981401	15981441	10	15981408
chr1	15981446	15981741	15	15981603
chr1	15981746	15982475	61	15981970
chr1	16004871	16004951	5	16004913
chr1	16004956	16005785	60	16005278
chr1	16006236	16007066	88	16006773
chr1	16007071	16008035	214	16007353
chr1	16029741	16030575	46	16030275
chr1	16091601	16092196	21	16091973
chr1	16092201	16092786	124	16092503
chr1	16092791	16092995	8	16092985
chr1	16107006	16107626	35	16107310
chr1	16107631	16107775	17	16107738
chr1	16114236	16115011	86	16114768
chr1	16115016	16115775	87	16115303
chr1	16121346	16122365	134	16121770
chr1	16122791	16123961	126	16123498
chr1	16123966	16124601	30	16124388
chr1	16124606	16124810	9	16124725
chr1	16125156	16125941	103	16125728
chr1	16125946	16126301	34	16126053
chr1	16126306	16127345	99	16126775
chr1	16127346	16127511	7	16127348
chr1	16127516	16128091	57	16127873
chr1	16128096	16128320	15	16128293
chr1	16149671	16149831	5	16149698
chr1	16149921	16150381	85	16150118
chr1	16155941	16156756	50	16156453
chr1	16156761	16157980	58	16157408
chr1	16159206	16159311	8	16159228
chr1	16159316	16160226	105	16159703
chr1	16160231	16160511	18	16160458
chr1	16160516	16161275	34	16160945
chr1	16175341	16175411	5	16175348
chr1	16175416	16176291	88	16175818
chr1	16176296	16176390	10	16176378
chr1	16184521	16185300	29	16184738
chr1	16196616	16197495	52	16197088
chr1	16211921	16212731	42	16212405
chr1	16212736	16213186	30	16212925
chr1	16213191	16213325	7	16213258
chr1	16223956	16224131	6	16223985
chr1	16224136	16224686	127	16224478
chr1	16224691	16225040	11	16224843
chr1	16245471	16246371	98	16246053
chr1	16246376	16246620	9	16246495
chr1	16249381	16250415	69	16249918
chr1	16275256	16275976	64	16275773
chr1	16275981	16276805	72	16276253
chr1	16278816	16279771	184	16279438
chr1	16279776	16280040	14	16279970
chr1	16311681	16311951	11	16311875
chr1	16311956	16312721	136	16312313
chr1	16312726	16312930	6	16312810
chr1	16401501	16402096	29	16401895
chr1	16402101	16403066	97	16402700
chr1	16403201	16403791	54	16403583
chr1	16403796	16404600	57	16404105
chr1	16417586	16418180	35	16417923
chr1	16423856	16424081	7	16423883
chr1	16424086	16424556	48	16424338
chr1	16424561	16424776	6	16424675
chr1	16424781	16424845	5	16424830
chr1	16449196	16450006	55	16449563
chr1	16450011	16450705	26	16450408
chr1	16465831	16466625	77	16466228
chr1	16471626	16472051	35	16471893
chr1	16472056	16472805	40	16472295
chr1	16482366	16483056	32	16482630
chr1	16483061	16483691	45	16483448
chr1	16483696	16483910	7	16483858
chr1	16485121	16486360	174	16485748
chr1	16490566	16491425	122	16490898
chr1	16499516	16500061	42	16499898
chr1	16500066	16500675	51	16500208
chr1	16502316	16503010	47	16502558
chr1	16505261	16505601	19	16505340
chr1	16505606	16506185	61	16505800
chr1	16508046	16508796	58	16508543
chr1	16508801	16509035	6	16508993
chr1	16509286	16509516	9	16509485
chr1	16509521	16510225	145	16509803
chr1	16510551	16510666	7	16510563
chr1	16510671	16511151	43	16510973
chr1	16511156	16511450	19	16511318
chr1	16513991	16514146	7	16514028
chr1	16514151	16515141	68	16514538
chr1	16515146	16515386	12	16515230
chr1	16515391	16515936	54	16515690
chr1	16515941	16516145	6	16516115
chr1	16575046	16575905	35	16575480
chr1	16626606	16626846	14	16626798
chr1	16626851	16627640	88	16627183
chr1	16647216	16648610	162	16647828
chr1	16650466	16651625	119	16651053
chr1	16653221	16653456	6	16653328
chr1	16653461	16653931	69	16653703
chr1	16653936	16654175	6	16654115
chr1	16660836	16661800	43	16661313
chr1	16675101	16676040	115	16675508
chr1	16676256	16676981	37	16676685
chr1	16676986	16677965	48	16677458
chr1	16693236	16694010	36	16693570
chr1	16694941	16695665	40	16695198
chr1	16698171	16698980	74	16698473
chr1	16712821	16713306	45	16713095
chr1	16713311	16713535	5	16713488
chr1	16722851	16723730	66	16723328
chr1	16857811	16858835	75	16858218
chr1	16871681	16871946	10	16871775
chr1	16871951	16872756	122	16872245
chr1	16872761	16873881	43	16873533
chr1	16873886	16874020	17	16874015
chr1	16947206	16947416	5	16947315
chr1	16947421	16948365	115	16947618
chr1	16949316	16950356	253	16950088
chr1	16950361	16951186	127	16950678
chr1	16951191	16951865	29	16951598
chr1	17090221	17091500	192	17090838
chr1	17095931	17096001	11	17095938
chr1	17096006	17097246	265	17096975
chr1	17097251	17097995	115	17097463
chr1	17098841	17100006	84	17099468
chr1	17100011	17100611	137	17100380
chr1	17100616	17101000	26	17100953
chr1	17105956	17106746	31	17106543
chr1	17106751	17107276	32	17106835
chr1	17107281	17108336	416	17107733
chr1	17108341	17108566	25	17108390
chr1	17108571	17109566	38	17109478
chr1	17109571	17110061	95	17109853
chr1	17110066	17110576	23	17110263
chr1	17110581	17111216	22	17111020
chr1	17111221	17111776	26	17111593
chr1	17111781	17112665	38	17112093
chr1	17186461	17187061	20	17186750
chr1	17187066	17187906	37	17187708
chr1	17187911	17189021	124	17188678
chr1	17189026	17189235	8	17189150
chr1	17230921	17231071	17	17230938
chr1	17231076	17232066	50	17231833
chr1	17232071	17232611	17	17232330
chr1	17232616	17232915	28	17232828
chr1	17274596	17274846	9	17274658
chr1	17274851	17275436	92	17275143
chr1	17275441	17276290	173	17275700
chr1	17307641	17307881	7	17307668
chr1	17307886	17308575	96	17308128
chr1	17310831	17310966	9	17310910
chr1	17310971	17311656	91	17311308
chr1	17311661	17311890	6	17311848
chr1	17329991	17331065	174	17330528
chr1	17342486	17342746	6	17342625
chr1	17342751	17343210	73	17342993
chr1	17353861	17354301	29	17354148
chr1	17354306	17355120	36	17354708
chr1	17366871	17367016	6	17366903
chr1	17367021	17367915	77	17367453
chr1	17381571	17382270	81	17381820
chr1	17389901	17390555	36	17390098
chr1	17424171	17424801	21	17424568
chr1	17424806	17425650	59	17425123
chr1	17454491	17455441	187	17455003
chr1	17455446	17455540	7	17455523
chr1	17494221	17495001	48	17494668
chr1	17495006	17495190	14	17495143
chr1	17516116	17516301	6	17516215
chr1	17516306	17517080	39	17516560
chr1	17518596	17519515	59	17519093
chr1	17530676	17530906	8	17530845
chr1	17530911	17531551	101	17531253
chr1	17534196	17534486	5	17534283
chr1	17534491	17535235	112	17534745
chr1	17536451	17536656	7	17536503
chr1	17536661	17537131	44	17536868
chr1	17537136	17537335	6	17537285
chr1	17541191	17541366	10	17541240
chr1	17541371	17541916	47	17541728
chr1	17541921	17542650	88	17542168
chr1	17552591	17553426	88	17553138
chr1	17553431	17553650	5	17553608
chr1	17558366	17558571	6	17558418
chr1	17558576	17559446	35	17558825
chr1	17559451	17560181	110	17559715
chr1	17560186	17560671	149	17560448
chr1	17560676	17561025	19	17560845
chr1	17563261	17563921	33	17563750
chr1	17563926	17564480	28	17563958
chr1	17576841	17577571	115	17577258
chr1	17577576	17578671	98	17578433
chr1	17585491	17585626	5	17585538
chr1	17585631	17586350	40	17585885
chr1	17602706	17603456	50	17603173
chr1	17603461	17603681	6	17603555
chr1	17603686	17603725	5	17603703
chr1	17613536	17613871	17	17613843
chr1	17613876	17614371	144	17614103
chr1	17614376	17614665	14	17614588
chr1	17615861	17616066	13	17615920
chr1	17616071	17616865	134	17616463
chr1	17618511	17618631	9	17618598
chr1	17618636	17619461	109	17619033
chr1	17619466	17619755	14	17619623
chr1	17619936	17620066	9	17620008
chr1	17620071	17620905	38	17620410
chr1	17624131	17625340	110	17624673
chr1	17630326	17631415	60	17630860
chr1	17674461	17674486	6	17674468
chr1	17674491	17675356	161	17675048
chr1	17691526	17691761	6	17691568
chr1	17691766	17692366	93	17692090
chr1	17692371	17692630	8	17692555
chr1	17695576	17696356	75	17696118
chr1	17696361	17696565	9	17696555
chr1	17729516	17730225	45	17729788
chr1	17767476	17767726	12	17767598
chr1	17767731	17768616	125	17768268
chr1	17768621	17768825	10	17768815
chr1	17769471	17769751	8	17769623
chr1	17769756	17770700	138	17770053
chr1	17786476	17787321	125	17786913
chr1	17787326	17787585	18	17787515
chr1	17802006	17802965	135	17802430
chr1	17814106	17815010	50	17814558
chr1	17817916	17818876	154	17818423
chr1	17818881	17819725	76	17819198
chr1	17820526	17821106	91	17820810
chr1	17821136	17821335	6	17821305
chr1	17846411	17846956	48	17846790
chr1	17846961	17847215	9	17847193
chr1	17871546	17871786	8	17871633
chr1	17871791	17872495	48	17872073
chr1	17878036	17878631	38	17878353
chr1	17880196	17881180	85	17880698
chr1	17912616	17913310	58	17912893
chr1	17951051	17951990	92	17951505
chr1	17956476	17957011	46	17956718
chr1	17957016	17957265	14	17957175
chr1	17958746	17959730	84	17959170
chr1	17959826	17960785	87	17960228
chr1	18051491	18052165	37	18051778
chr1	18058916	18059391	50	18059188
chr1	18059396	18059645	7	18059520
chr1	18091856	18092431	79	18092153
chr1	18092436	18093131	81	18092735
chr1	18093136	18093220	7	18093183
chr1	18094801	18095506	99	18095228
chr1	18095511	18095855	15	18095708
chr1	18192666	18193645	165	18193190
chr1	18200286	18201111	132	18200883
chr1	18201116	18201455	14	18201305
chr1	18281856	18282585	38	18282300
chr1	18284131	18284211	6	18284140
chr1	18284216	18284826	30	18284468
chr1	18686396	18687430	88	18686898
chr1	18722571	18723261	66	18722948
chr1	18723266	18723380	8	18723333
chr1	18738476	18738726	8	18738673
chr1	18738731	18739145	45	18738925
chr1	18806471	18806811	11	18806610
chr1	18806816	18807430	79	18807015
chr1	18857281	18857890	41	18857633
chr1	18910996	18911051	7	18911003
chr1	18911056	18911785	99	18911545
chr1	18944626	18945680	149	18945228
chr1	18994816	18994991	14	18994823
chr1	18994996	18995955	145	18995408
chr1	19252761	19253101	10	19252948
chr1	19253106	19253576	86	19253323
chr1	19253581	19254075	39	19253795
chr1	19258636	19259556	56	19259108
chr1	19280066	19280725	58	19280343
chr1	19291921	19292995	113	19292440
chr1	19297011	19297885	51	19297428
chr1	19298211	19298441	10	19298270
chr1	19298446	19298896	81	19298690
chr1	19298901	19299265	23	19299118
chr1	19324716	19325575	90	19325023
chr1	19337231	19338420	163	19337718
chr1	19355406	19355681	16	19355470
chr1	19355686	19356186	50	19355883
chr1	19360356	19361200	110	19360713
chr1	19392781	19393495	88	19393045
chr1	19400956	19402085	104	19401525
chr1	19529571	19530496	137	19530135
chr1	19530501	19530700	7	19530520
chr1	19534986	19535850	47	19535355
chr1	19639936	19640635	43	19640328
chr1	19663036	19663715	51	19663238
chr1	19687311	19688111	100	19687790
chr1	19688116	19688365	20	19688310
chr1	19749341	19750185	43	19749728
chr1	19756311	19757410	99	19756858
chr1	19762206	19763071	56	19762743
chr1	19763076	19764075	29	19763678
chr1	19766566	19766631	9	19766588
chr1	19766636	19766811	9	19766700
chr1	19766816	19767625	171	19767158
chr1	19774666	19775645	114	19775103
chr1	19776911	19778090	228	19777498
chr1	19835091	19836080	62	19835598
chr1	19884291	19884621	32	19884455
chr1	19884626	19885341	47	19884973
chr1	19885346	19885435	6	19885430
chr1	19948536	19949196	78	19948918
chr1	19949201	19949405	6	19949313
chr1	19962021	19962840	76	19962413
chr1	19966111	19967251	96	19966648
chr1	19967256	19968020	51	19967645
chr1	19969336	19969546	9	19969365
chr1	19969551	19970255	78	19969815
chr1	19980846	19981406	106	19981060
chr1	19981411	19981680	9	19981495
chr1	19986706	19986806	7	19986730
chr1	19986811	19986941	7	19986905
chr1	19986946	19987630	58	19987178
chr1	20002956	20003056	7	20003045
chr1	20003061	20003715	48	20003403
chr1	20008481	20009170	91	20008935
chr1	20062036	20062756	95	20062553
chr1	20062761	20063060	6	20062798
chr1	20063581	20063851	9	20063798
chr1	20063856	20064610	61	20064093
chr1	20076741	20077476	72	20077193
chr1	20077481	20077690	7	20077500
chr1	20084586	20085295	58	20084995
chr1	20091716	20091956	11	20091838
chr1	20091961	20092900	116	20092338
chr1	20127446	20127976	70	20127723
chr1	20127981	20128180	8	20128178
chr1	20154766	20154886	14	20154868
chr1	20154891	20155506	68	20155308
chr1	20155511	20155970	25	20155685
chr1	20162976	20163636	82	20163383
chr1	20163641	20163920	8	20163793
chr1	20187236	20187986	71	20187735
chr1	20187991	20188280	10	20188098
chr1	20190096	20190861	101	20190478
chr1	20190866	20191025	6	20190943
chr1	20198561	20199395	66	20198918
chr1	20208341	20209275	43	20208848
chr1	20210481	20211350	42	20210978
chr1	20212086	20213065	86	20212498
chr1	20220396	20220666	8	20220563
chr1	20220671	20221310	80	20220893
chr1	20229711	20230496	120	20230260
chr1	20230501	20230835	21	20230640
chr1	20251356	20252471	170	20251950
chr1	20252476	20252675	10	20252643
chr1	20252706	20253651	175	20253283
chr1	20253656	20253865	8	20253790
chr1	20275151	20275386	18	20275338
chr1	20275391	20276036	99	20275743
chr1	20276061	20276265	7	20276258
chr1	20390376	20390881	84	20390628
chr1	20429036	20430090	192	20429543
chr1	20436971	20437965	108	20437458
chr1	20450581	20450911	21	20450793
chr1	20450916	20451416	96	20451178
chr1	20451421	20451685	15	20451635
chr1	20493336	20493576	9	20493555
chr1	20493581	20494190	49	20493830
chr1	20497966	20498441	54	20498215
chr1	20518586	20518866	8	20518678
chr1	20518871	20519451	82	20519098
chr1	20520326	20521266	82	20520913
chr1	20521271	20521475	10	20521350
chr1	20536976	20537966	37	20537415
chr1	20537971	20538835	157	20538198
chr1	20582236	20582860	44	20582463
chr1	20702026	20702750	66	20702223
chr1	20706731	20707031	13	20706910
chr1	20707036	20707685	70	20707258
chr1	20716796	20716901	5	20716833
chr1	20717041	20717820	61	20717338
chr1	20737376	20737596	6	20737435
chr1	20737601	20738116	148	20737893
chr1	20738121	20738291	11	20738148
chr1	20738296	20738345	9	20738333
chr1	20753046	20753331	10	20753055
chr1	20753336	20754095	99	20753590
chr1	20773286	20774095	71	20773605
chr1	20820181	20820291	5	20820205
chr1	20820296	20820776	27	20820515
chr1	20820781	20821271	41	20821073
chr1	20821276	20822225	118	20821670
chr1	20822341	20822441	9	20822350
chr1	20822446	20823361	196	20822943
chr1	20823366	20823465	7	20823405
chr1	20902611	20902771	11	20902625
chr1	20902776	20903515	43	20903113
chr1	20904381	20905150	38	20904748
chr1	20926416	20927155	41	20926815
chr1	20927616	20927701	7	20927638
chr1	20927706	20928635	78	20928153
chr1	20929086	20930081	88	20929615
chr1	20930086	20930160	7	20930140
chr1	20930226	20930396	8	20930268
chr1	20930401	20931415	193	20930838
chr1	20938631	20938811	13	20938690
chr1	20938816	20939375	74	20939120
chr1	20939966	20941145	124	20940545
chr1	21051241	21051556	9	21051433
chr1	21051561	21052185	94	21051750
chr1	21059191	21059441	10	21059303
chr1	21059446	21060245	185	21059773
chr1	21061711	21062815	146	21062333
chr1	21065391	21066071	37	21065833
chr1	21066076	21066325	13	21066133
chr1	21173656	21174526	137	21174208
chr1	21174531	21175250	77	21174760
chr1	21194211	21194935	44	21194543
chr1	21209856	21210885	132	21210403
chr1	21217301	21217456	11	21217323
chr1	21217461	21217985	48	21217790
chr1	21222981	21224075	114	21223538
chr1	21276926	21277156	7	21277128
chr1	21277161	21277641	81	21277370
chr1	21277646	21277860	9	21277800
chr1	21348306	21349660	184	21348933
chr1	21403531	21404255	61	21403868
chr1	21416911	21417171	21	21416928
chr1	21417176	21417501	22	21417328
chr1	21417506	21418300	92	21417758
chr1	21425266	21426171	163	21425748
chr1	21426176	21426325	8	21426323
chr1	21426756	21427626	58	21427328
chr1	21427631	21427830	5	21427805
chr1	21450956	21451216	6	21451123
chr1	21451221	21452030	121	21451520
chr1	21475981	21476146	12	21476028
chr1	21476151	21477181	77	21476503
chr1	21477186	21477995	57	21477548
chr1	21491301	21492071	67	21491743
chr1	21492076	21492400	18	21492308
chr1	21500736	21501740	42	21501315
chr1	21527171	21527665	42	21527473
chr1	21532486	21533300	83	21532773
chr1	21555771	21556551	69	21556273
chr1	21564926	21565421	50	21565213
chr1	21565426	21565746	6	21565668
chr1	21565751	21566221	40	21565945
chr1	21578216	21579196	177	21578868
chr1	21579201	21579445	8	21579385
chr1	21587961	21588236	9	21588120
chr1	21588241	21588855	66	21588480
chr1	21620826	21621431	39	21621270
chr1	21621436	21621981	51	21621723
chr1	21621986	21622190	6	21622168
chr1	21629501	21629536	12	21629503
chr1	21629541	21630515	46	21630013
chr1	21635396	21635601	8	21635485
chr1	21635606	21636440	78	21635950
chr1	21650801	21651761	121	21651290
chr1	21651766	21651990	6	21651960
chr1	21655611	21656520	125	21656013
chr1	21662246	21662881	65	21662628
chr1	21682161	21682401	5	21682230
chr1	21682406	21683120	53	21682645
chr1	21692581	21693315	30	21692940
chr1	21767086	21767551	48	21767353
chr1	21767556	21767900	10	21767710
chr1	21780121	21780366	15	21780158
chr1	21780371	21781225	125	21780688
chr1	21791281	21791331	10	21791308
chr1	21791336	21792460	130	21791838
chr1	21894686	21895405	53	21894953
chr1	21900476	21901125	36	21900848
chr1	21913221	21913790	54	21913595
chr1	21964811	21965780	152	21965305
chr1	22060906	22061506	58	22061210
chr1	22090836	22091965	91	22091598
chr1	22109991	22110825	25	22110528
chr1	22114221	22115385	84	22114705
chr1	22127281	22127446	5	22127305
chr1	22127451	22128166	194	22127768
chr1	22128171	22128230	6	22128193
chr1	22182221	22183046	42	22182458
chr1	22188421	22189335	137	22188800
chr1	22196146	22196970	93	22196500
chr1	22198131	22198896	97	22198683
chr1	22217996	22218766	110	22218503
chr1	22231301	22231896	41	22231585
chr1	22245911	22246605	45	22246178
chr1	22265801	22266041	10	22265848
chr1	22266046	22266815	90	22266278
chr1	22269086	22270100	72	22269635
chr1	22282036	22282895	39	22282495
chr1	22283046	22284155	109	22283523
chr1	22292076	22292656	50	22292350
chr1	22292661	22293236	70	22292950
chr1	22293241	22293440	5	22293430
chr1	22300991	22301700	49	22301380
chr1	22312191	22313105	56	22312643
chr1	22335041	22335786	68	22335448
chr1	22345196	22346345	163	22345765
chr1	22351961	22352181	20	22351963
chr1	22352186	22352910	69	22352448
chr1	22371226	22371526	13	22371328
chr1	22371531	22372081	72	22371748
chr1	22372086	22372285	6	22372178
chr1	22374541	22375460	95	22374895
chr1	22380651	22380736	5	22380653
chr1	22380741	22381380	40	22381058
chr1	22458831	22459495	54	22459220
chr1	22463666	22463741	7	22463675
chr1	22463746	22464361	44	22464128
chr1	22503661	22504575	117	22504025
chr1	22555576	22556616	162	22556135
chr1	22556621	22557255	31	22556873
chr1	22778061	22778785	51	22778340
chr1	22826836	22827700	63	22827258
chr1	23015636	23016620	97	23016115
chr1	23038786	23039056	9	23038878
chr1	23039061	23039570	50	23039313
chr1	23072401	23073251	135	23072713
chr1	23073531	23074346	70	23074078
chr1	23074351	23074605	17	23074493
chr1	23076436	23076561	8	23076535
chr1	23076566	23076671	7	23076605
chr1	23076676	23077760	93	23077038
chr1	23081966	23082630	40	23082295
chr1	23156521	23156611	6	23156583
chr1	23156616	23157415	49	23156978
chr1	23158101	23158181	6	23158133
chr1	23158186	23159001	182	23158718
chr1	23159006	23159306	28	23159120
chr1	23159311	23159595	22	23159405
chr1	23187856	23188091	7	23187933
chr1	23188096	23188950	70	23188395
chr1	23214936	23215126	8	23214968
chr1	23215131	23215616	38	23215365
chr1	23215621	23215865	18	23215805
chr1	23245861	23246056	6	23245873
chr1	23246061	23246590	54	23246345
chr1	23246906	23247770	37	23247323
chr1	23248856	23249096	8	23248955
chr1	23249101	23249695	44	23249348
chr1	23295401	23296210	32	23295933
chr1	23302836	23303336	26	23303228
chr1	23303341	23304065	48	23303533
chr1	23304441	23304761	7	23304548
chr1	23304766	23305540	117	23304990
chr1	23337061	23338090	191	23337448
chr1	23352786	23352916	5	23352798
chr1	23352921	23353720	59	23353288
chr1	23370316	23371235	52	23370758
chr1	23426311	23427521	126	23426873
chr1	23427526	23428386	78	23428158
chr1	23428391	23428701	25	23428508
chr1	23428706	23429386	49	23428933
chr1	23429391	23429510	10	23429470
chr1	23429541	23429751	8	23429568
chr1	23429756	23430375	55	23430030
chr1	23452951	23453036	7	23452958
chr1	23453041	23454040	97	23453478
chr1	23456041	23457055	70	23456540
chr1	23458241	23458981	70	23458698
chr1	23458986	23459230	5	23459145
chr1	23496026	23496940	33	23496403
chr1	23514986	23515291	16	23515185
chr1	23515296	23516050	123	23515578
chr1	23520786	23521511	24	23521343
chr1	23521516	23522240	51	23521710
chr1	23522751	23522891	7	23522765
chr1	23522896	23524090	84	23523553
chr1	23524466	23525640	178	23525003
chr1	23528516	23529365	37	23528995
chr1	23598941	23599131	5	23599068
chr1	23599136	23599666	61	23599445
chr1	23599781	23600680	69	23600133
chr1	23609126	23610255	148	23609693
chr1	23654846	23655626	58	23655338
chr1	23655631	23656340	40	23655938
chr1	23669366	23669471	8	23669373
chr1	23669476	23670260	50	23669848
chr1	23703451	23704595	200	23704093
chr1	23710391	23710421	7	23710408
chr1	23710426	23711166	125	23710890
chr1	23711171	23711701	101	23711433
chr1	23711706	23711940	9	23711758
chr1	23720426	23720526	11	23720433
chr1	23720531	23721091	39	23720850
chr1	23721096	23721445	22	23721248
chr1	23729126	23729366	16	23729173
chr1	23729371	23729931	81	23729648
chr1	23729936	23731095	72	23730473
chr1	23770421	23771275	83	23770833
chr1	23782351	23783505	168	23782958
chr1	23786651	23786871	7	23786668
chr1	23786876	23787596	167	23787253
chr1	23787601	23787865	12	23787715
chr1	23799291	23799886	24	23799690
chr1	23799891	23800415	28	23800108
chr1	23801476	23802530	81	23802018
chr1	23803506	23803721	6	23803540
chr1	23803736	23804611	136	23804068
chr1	23805206	23805411	10	23805223
chr1	23805416	23806260	52	23805713
chr1	23854406	23855166	52	23854890
chr1	23855171	23855375	8	23855360
chr1	23870961	23871665	39	23871395
chr1	23881966	23882041	11	23881988
chr1	23882046	23882136	7	23882078
chr1	23882141	23883071	119	23882543
chr1	23883076	23883810	45	23883343
chr1	23888581	23889525	30	23888983
chr1	23903316	23904450	78	23903768
chr1	23911721	23912870	190	23912283
chr1	23915191	23916111	28	23915608
chr1	23916116	23916280	9	23916225
chr1	23918846	23919101	6	23919040
chr1	23919106	23920016	39	23919708
chr1	23920021	23920990	96	23920238
chr1	23972471	23973300	47	23972823
chr1	23977486	23978205	35	23977795
chr1	23988031	23989095	107	23988570
chr1	23999566	24000705	146	24000178
chr1	24017721	24018695	34	24018193
chr1	24045746	24046495	99	24046128
chr1	24046956	24047850	68	24047368
chr1	24058681	24059545	82	24059073
chr1	24061681	24062315	42	24062013
chr1	24105876	24107200	85	24106695
chr1	24116256	24116581	8	24116445
chr1	24116586	24117026	86	24116785
chr1	24117031	24117325	9	24117198
chr1	24125586	24126525	71	24126088
chr1	24140146	24140391	7	24140153
chr1	24140396	24141165	94	24140723
chr1	24191596	24192710	71	24192155
chr1	24230806	24231840	88	24231398
chr1	24234121	24234740	82	24234433
chr1	24243096	24243825	29	24243583
chr1	24257351	24257606	13	24257545
chr1	24257611	24258106	35	24257833
chr1	24258111	24258270	6	24258140
chr1	24277736	24278815	161	24278248
chr1	24279316	24279416	6	24279368
chr1	24279421	24280280	50	24279808
chr1	24281541	24282390	104	24281833
chr1	24286531	24287605	57	24287088
chr1	24306926	24307046	15	24306985
chr1	24307051	24307206	10	24307113
chr1	24307211	24307915	61	24307428
chr1	24310666	24310726	6	24310673
chr1	24310731	24311620	33	24311123
chr1	24329546	24329711	7	24329548
chr1	24329716	24330296	40	24329968
chr1	24330301	24330500	5	24330428
chr1	24335601	24336321	86	24336078
chr1	24339341	24339896	56	24339563
chr1	24339901	24340125	9	24339983
chr1	24345006	24345791	88	24345488
chr1	24345796	24345891	9	24345805
chr1	24345896	24346005	10	24345983
chr1	24348906	24349730	72	24349375
chr1	24372391	24372696	17	24372553
chr1	24372701	24373416	126	24373015
chr1	24373421	24374156	95	24373820
chr1	24377731	24377876	7	24377765
chr1	24377881	24377971	6	24377920
chr1	24377976	24378850	99	24378295
chr1	24435166	24436085	101	24435535
chr1	24443906	24444780	52	24444440
chr1	24446076	24446626	40	24446458
chr1	24446631	24447445	45	24447018
chr1	24476021	24476116	5	24476035
chr1	24476121	24477295	103	24476530
chr1	24477321	24478156	53	24477885
chr1	24478161	24478410	13	24478275
chr1	24516326	24516371	7	24516340
chr1	24516376	24517100	52	24516823
chr1	24517951	24519020	163	24518593
chr1	24528151	24528906	52	24528613
chr1	24528911	24529125	31	24529105
chr1	24529671	24530401	104	24530185
chr1	24530406	24530725	12	24530528
chr1	24562356	24562651	11	24562533
chr1	24562656	24563116	56	24562853
chr1	24563121	24563811	137	24563408
chr1	24601721	24602406	61	24602215
chr1	24602411	24602690	11	24602600
chr1	24603611	24603626	11	24603618
chr1	24603631	24603861	13	24603813
chr1	24603866	24604645	68	24604103
chr1	24609446	24609696	7	24609613
chr1	24609701	24610221	83	24610005
chr1	24610226	24611170	128	24610728
chr1	24612381	24612651	8	24612488
chr1	24612656	24613475	66	24612908
chr1	24616071	24616356	18	24616190
chr1	24616361	24617071	107	24616655
chr1	24617076	24617825	27	24617688
chr1	24620081	24620726	48	24620523
chr1	24620731	24621266	219	24621028
chr1	24621271	24621995	71	24621493
chr1	24626066	24627020	74	24626580
chr1	24627411	24628190	34	24627683
chr1	24635841	24636081	7	24636018
chr1	24636086	24636741	159	24636485
chr1	24636746	24637040	7	24636870
chr1	24643201	24643471	12	24643290
chr1	24643476	24644036	204	24643750
chr1	24644041	24644400	28	24644205
chr1	24645636	24646720	56	24646213
chr1	24648631	24649126	46	24648923
chr1	24649131	24649601	14	24649478
chr1	24649606	24650325	45	24649818
chr1	24656356	24657220	24	24656880
chr1	24688976	24689126	13	24688990
chr1	24689131	24690026	164	24689630
chr1	24690031	24690250	7	24690228
chr1	24691196	24691276	12	24691228
chr1	24691281	24692221	215	24691905
chr1	24692226	24692565	12	24692353
chr1	24695446	24696406	82	24695963
chr1	24696411	24696525	7	24696483
chr1	24700956	24701996	113	24701613
chr1	24702001	24702500	23	24702235
chr1	24705811	24707105	202	24706600
chr1	24708101	24708306	11	24708123
chr1	24708311	24709470	159	24708833
chr1	24710426	24711380	115	24710900
chr1	24711851	24711986	7	24711963
chr1	24711991	24712606	40	24712280
chr1	24712611	24712810	7	24712683
chr1	24714116	24714956	58	24714638
chr1	24714961	24715580	26	24715170
chr1	24717546	24718465	39	24718065
chr1	24720106	24721280	121	24720693
chr1	24735671	24736855	172	24736193
chr1	24738066	24738351	10	24738123
chr1	24738356	24738831	65	24738618
chr1	24738836	24739155	12	24739063
chr1	24741846	24741896	5	24741860
chr1	24741901	24742690	27	24742313
chr1	24743141	24743376	14	24743160
chr1	24743381	24743426	7	24743393
chr1	24743431	24744051	82	24743640
chr1	24744056	24744325	19	24744125
chr1	24745031	24746110	60	24745575
chr1	24788521	24789260	49	24788820
chr1	24841666	24841991	18	24841673
chr1	24841996	24842576	142	24842243
chr1	24842581	24842780	7	24842660
chr1	24867191	24867921	91	24867685
chr1	24867926	24868135	8	24867938
chr1	24968976	24969800	43	24969400
chr1	25004661	25004916	11	25004668
chr1	25004921	25005596	72	25005178
chr1	25005601	25005735	5	25005703
chr1	25009876	25011060	200	25010388
chr1	25028751	25029376	55	25029103
chr1	25029381	25029960	33	25029578
chr1	25031486	25031641	13	25031488
chr1	25031646	25032550	59	25032183
chr1	25034021	25034686	46	25034478
chr1	25034691	25034975	5	25034798
chr1	25039646	25040310	42	25039865
chr1	25041246	25041471	6	25041453
chr1	25041476	25042241	104	25041820
chr1	25042246	25042330	6	25042308
chr1	25045006	25045241	7	25045158
chr1	25045246	25045980	77	25045495
chr1	25049131	25049735	26	25049443
chr1	25069966	25070066	6	25070033
chr1	25070071	25070686	70	25070438
chr1	25070896	25071875	32	25071405
chr1	25072526	25073335	88	25072778
chr1	25088406	25088656	10	25088550
chr1	25088661	25089350	86	25088958
chr1	25096366	25096511	10	25096420
chr1	25096516	25097216	86	25096865
chr1	25097221	25097420	7	25097345
chr1	25112381	25112411	6	25112390
chr1	25112416	25113211	86	25112913
chr1	25131741	25132531	94	25132268
chr1	25132536	25132795	14	25132770
chr1	25133651	25134515	55	25134068
chr1	25275416	25275676	6	25275615
chr1	25275681	25276340	50	25275950
chr1	25281516	25282190	85	25281788
chr1	25292806	25293076	5	25292890
chr1	25293081	25293800	102	25293330
chr1	25296916	25297355	30	25297108
chr1	25349221	25349860	85	25349525
chr1	25357056	25357680	54	25357470
chr1	25358391	25359256	51	25358968
chr1	25359261	25359460	7	25359445
chr1	25549626	25549901	6	25549848
chr1	25549906	25550600	68	25550170
chr1	25586006	25586251	5	25586173
chr1	25586256	25586901	86	25586565
chr1	25586906	25587110	9	25587055
chr1	25604541	25604691	7	25604600
chr1	25604696	25604786	7	25604733
chr1	25604791	25605365	50	25605035
chr1	25635231	25635915	41	25635645
chr1	25646696	25647450	50	25646913
chr1	25656406	25656965	58	25656723
chr1	25670016	25671190	64	25670635
chr1	25677001	25677576	65	25677268
chr1	25678471	25678611	12	25678488
chr1	25678616	25679395	38	25678983
chr1	25683021	25684065	89	25683590
chr1	25697936	25698196	9	25698008
chr1	25698201	25698925	86	25698493
chr1	25709361	25710210	94	25709733
chr1	25740961	25741566	74	25741265
chr1	25741571	25741800	8	25741605
chr1	25751506	25752710	71	25752028
chr1	25768346	25769285	39	25768818
chr1	25769546	25769736	9	25769553
chr1	25769741	25770490	50	25770028
chr1	25795291	25795466	5	25795385
chr1	25795471	25796116	100	25795833
chr1	25845896	25846136	7	25846093
chr1	25846141	25846540	37	25846335
chr1	25875831	25876611	47	25876380
chr1	25876616	25877086	63	25876805
chr1	25894531	25894616	6	25894545
chr1	25894621	25895356	52	25895098
chr1	25895361	25895876	80	25895578
chr1	25895881	25896135	16	25896105
chr1	25899816	25900570	37	25900213
chr1	25987281	25987501	5	25987305
chr1	25987511	25988210	41	25987720
chr1	26021436	26022146	108	26021713
chr1	26022341	26022921	175	26022548
chr1	26022926	26023175	9	26023120
chr1	26034356	26035435	62	26035000
chr1	26050486	26051220	43	26050870
chr1	26113161	26113366	5	26113265
chr1	26113371	26113966	43	26113585
chr1	26113971	26114010	9	26113998
chr1	26130401	26130571	9	26130475
chr1	26130576	26131395	87	26130970
chr1	26159106	26159705	49	26159335
chr1	26183146	26183915	41	26183555
chr1	26216721	26217750	126	26217238
chr1	26218676	26219520	32	26219115
chr1	26238356	26239370	96	26238790
chr1	26324256	26325290	53	26324708
chr1	26449361	26450600	113	26450088
chr1	26507766	26508835	186	26508298
chr1	26548786	26549596	56	26549235
chr1	26563716	26564780	73	26564233
chr1	26594096	26594626	40	26594418
chr1	26601946	26602441	25	26602375
chr1	26602446	26603211	146	26602923
chr1	26603216	26603455	5	26603410
chr1	26604456	26604731	7	26604550
chr1	26604736	26605291	89	26605028
chr1	26605296	26605776	65	26605525
chr1	26605781	26605980	5	26605975
chr1	26611096	26611666	93	26611395
chr1	26611671	26611905	6	26611720
chr1	26624376	26625161	46	26624838
chr1	26625166	26625720	27	26625480
chr1	26658001	26658805	116	26658340
chr1	26675586	26676370	75	26675878
chr1	26677816	26678401	37	26678185
chr1	26678406	26679125	68	26678615
chr1	26683356	26683521	7	26683410
chr1	26683526	26684300	47	26683820
chr1	26685146	26685756	71	26685500
chr1	26685761	26685985	18	26685795
chr1	26698366	26699140	101	26698718
chr1	26704096	26704301	8	26704123
chr1	26704306	26705206	196	26704643
chr1	26705211	26705500	11	26705328
chr1	26712076	26712805	59	26712315
chr1	26713501	26713826	12	26713590
chr1	26713831	26714536	136	26714068
chr1	26715031	26716090	48	26715513
chr1	26797041	26797131	7	26797093
chr1	26797136	26797845	44	26797488
chr1	26850316	26851176	120	26850813
chr1	26851181	26851380	7	26851335
chr1	26857306	26858355	102	26857768
chr1	26908881	26909111	11	26908890
chr1	26909116	26909900	72	26909423
chr1	26933506	26934330	64	26933888
chr1	26988941	26989930	123	26989428
chr1	26993031	26993886	127	26993538
chr1	26993891	26994090	5	26994035
chr1	26995406	26996145	100	26995743
chr1	27003676	27004455	56	27004115
chr1	27014021	27014880	41	27014433
chr1	27018521	27019301	32	27018880
chr1	27019306	27020015	36	27019613
chr1	27024416	27025066	43	27024823
chr1	27025071	27025280	9	27025178
chr1	27032006	27032771	57	27032388
chr1	27032776	27032915	6	27032898
chr1	27048731	27049570	35	27049050
chr1	27049596	27050875	72	27050283
chr1	27052106	27052841	76	27052608
chr1	27052846	27053080	6	27052940
chr1	27060141	27061185	77	27060683
chr1	27070261	27070471	6	27070413
chr1	27070476	27071011	50	27070783
chr1	27071016	27071260	14	27071250
chr1	27097816	27098606	99	27098410
chr1	27098611	27099106	32	27098775
chr1	27099111	27099670	56	27099428
chr1	27125971	27126221	10	27126085
chr1	27126226	27127100	120	27126528
chr1	27137891	27138181	11	27137928
chr1	27138186	27138731	45	27138375
chr1	27138736	27138845	15	27138835
chr1	27175356	27176525	118	27176008
chr1	27179296	27179581	7	27179353
chr1	27179586	27180405	82	27179868
chr1	27184686	27185241	23	27184865
chr1	27185246	27185841	107	27185565
chr1	27185846	27186485	57	27185980
chr1	27187506	27187586	8	27187543
chr1	27187591	27188321	35	27188005
chr1	27188326	27189041	77	27188770
chr1	27189046	27190025	113	27189478
chr1	27191301	27192480	51	27191958
chr1	27198626	27198786	5	27198635
chr1	27198846	27199485	59	27199100
chr1	27233696	27234580	131	27234228
chr1	27288041	27288970	113	27288485
chr1	27316871	27317765	83	27317255
chr1	27324836	27324906	6	27324848
chr1	27324911	27325326	32	27325183
chr1	27325331	27325751	82	27325543
chr1	27325756	27326645	114	27326133
chr1	27332061	27332705	27	27332373
chr1	27334426	27335275	37	27334870
chr1	27335781	27336066	18	27335825
chr1	27336071	27336950	57	27336455
chr1	27337131	27337381	14	27337278
chr1	27337386	27338200	75	27337683
chr1	27339116	27340055	51	27339478
chr1	27357406	27358156	66	27357868
chr1	27358161	27358370	11	27358273
chr1	27372421	27372626	8	27372428
chr1	27372631	27373215	51	27372873
chr1	27431591	27431711	5	27431600
chr1	27431716	27432585	67	27432088
chr1	27437956	27439225	160	27438623
chr1	27443026	27443650	41	27443283
chr1	27449056	27449686	51	27449345
chr1	27449691	27449810	6	27449790
chr1	27468706	27468836	5	27468720
chr1	27468841	27469665	89	27469173
chr1	27472381	27472866	88	27472618
chr1	27472871	27473085	8	27473065
chr1	27479351	27480405	63	27479870
chr1	27481331	27482510	104	27482018
chr1	27518276	27519016	40	27518663
chr1	27519021	27519950	71	27519420
chr1	27573696	27574366	86	27574133
chr1	27574371	27574650	5	27574510
chr1	27625546	27625641	8	27625560
chr1	27625646	27626375	47	27626060
chr1	27667271	27667840	36	27667608
chr1	27669056	27669331	8	27669118
chr1	27669336	27669995	55	27669528
chr1	27718641	27719356	42	27719095
chr1	27744676	27745490	71	27745008
chr1	27790351	27790836	57	27790628
chr1	27790916	27791135	8	27791088
chr1	27816551	27817575	68	27817130
chr1	27844631	27845256	51	27845050
chr1	27845261	27845485	8	27845480
chr1	27848581	27849400	53	27849033
chr1	27864211	27864976	55	27864645
chr1	27864981	27865970	53	27865495
chr1	27866491	27867575	155	27866990
chr1	27868481	27868756	13	27868573
chr1	27868761	27869690	83	27869013
chr1	27946456	27947320	41	27946903
chr1	27951581	27952326	77	27951873
chr1	27952331	27953031	72	27952700
chr1	27953036	27953235	10	27953230
chr1	27976816	27977291	26	27977248
chr1	27977296	27977815	33	27977540
chr1	27982486	27983095	41	27982773
chr1	27985096	27985816	68	27985565
chr1	27985821	27986070	12	27985903
chr1	27993866	27994046	7	27993883
chr1	27994051	27994735	60	27994320
chr1	27998446	27999131	23	27998883
chr1	27999136	27999656	36	27999460
chr1	27999661	27999880	7	27999843
chr1	28101761	28102515	49	28102083
chr1	28114321	28114846	40	28114573
chr1	28114851	28115050	9	28114940
chr1	28158841	28159106	9	28158988
chr1	28159111	28159935	110	28159413
chr1	28189326	28190390	142	28189863
chr1	28201306	28201591	11	28201440
chr1	28201596	28202325	150	28201878
chr1	28230731	28231950	84	28231303
chr1	28240941	28241595	39	28241248
chr1	28254676	28254801	7	28254698
chr1	28254806	28255540	69	28255188
chr1	28260336	28260865	36	28260533
chr1	28293216	28293765	37	28293450
chr1	28389011	28389296	6	28389153
chr1	28389301	28389995	56	28389498
chr1	28390246	28391375	102	28390805
chr1	28392061	28392216	6	28392125
chr1	28392221	28392976	136	28392658
chr1	28392981	28393980	31	28393463
chr1	28414726	28414886	6	28414745
chr1	28414891	28415575	38	28415175
chr1	28436831	28437626	86	28437338
chr1	28437631	28438230	29	28437910
chr1	28449751	28450840	96	28450368
chr1	28455496	28456440	189	28455863
chr1	28461856	28461931	7	28461883
chr1	28461936	28462895	111	28462333
chr1	28462986	28464145	80	28463555
chr1	28465471	28466415	156	28466005
chr1	28470641	28471601	199	28471208
chr1	28471606	28471820	8	28471795
chr1	28479456	28480285	64	28479863
chr1	28487171	28487951	35	28487570
chr1	28487956	28488045	8	28488013
chr1	28519946	28520850	85	28520428
chr1	28559066	28559336	7	28559175
chr1	28559341	28560050	52	28559533
chr1	28568016	28568965	92	28568575
chr1	28574726	28575426	36	28575228
chr1	28575431	28575886	72	28575668
chr1	28575891	28576366	60	28576125
chr1	28576371	28576690	25	28576623
chr1	28585256	28586285	133	28585783
chr1	28640166	28640921	89	28640718
chr1	28640926	28641270	18	28641075
chr1	28653066	28653331	9	28653263
chr1	28653336	28654016	80	28653563
chr1	28654021	28654125	9	28654043
chr1	28668116	28668735	44	28668345
chr1	28669696	28670370	34	28670118
chr1	28672716	28673206	67	28672898
chr1	28673211	28673410	7	28673293
[truncated: 170,231 more rows]
