# Supplementary material for: STAT3 acts through pre-existing nucleosome-depleted regions bound by FOS during an epigenetic switch linking inflammation to cancer
Source: Epigenetics Chromatin. 2015 Feb 14;8:7. doi: 10.1186/1756-8935-8-7 (PMC4362815; doi:10.1186/1756-8935-8-7)
Supplement: Supplementary file 10 — Additional file 10: MCF10A-ER-Src FOS ChIP-Seq 12-h TAM. Genomic locations of all FOS genomic binding sites, at a significance P value ≤1e − 09, discovered by ChIP-Seq in MCF10A-ER-Src cells treated with tamoxifen for 12 h. (XLS 6 MB) [file 13072_2014_351_MOESM10_ESM.xls]

## Sheet: ER-Src_FOS_peaks_12h TAM
MCF10A-ER-Src FOS ChIP-Seq peaks (p-value <=1e-09)					(hg19)
chr	start	end	reads	summit coordinate
chr1	32156	33686	140	33143
chr1	33691	34296	25	34093
chr1	34301	35521	188	34788
chr1	35526	35921	25	35718
chr1	35926	35970	11	35945
chr1	36261	36366	9	36300
chr1	36371	36896	22	36598
chr1	36901	37331	26	37208
chr1	37336	37621	29	37453
chr1	37626	38006	19	37798
chr1	38011	39366	301	38713
chr1	39371	39820	33	39473
chr1	96056	96286	7	96123
chr1	96291	97201	97	96628
chr1	97206	97265	9	97263
chr1	139811	140111	18	139835
chr1	140116	140661	57	140305
chr1	140666	140920	18	140860
chr1	143441	143701	17	143473
chr1	143706	144311	144	144028
chr1	144316	144530	15	144340
chr1	157141	157436	14	157358
chr1	157441	158120	73	157643
chr1	163726	163816	5	163743
chr1	163821	164521	69	164118
chr1	164526	164655	12	164653
chr1	176271	177056	94	176823
chr1	177061	177415	20	177173
chr1	242351	242621	5	242408
chr1	242626	243600	103	242923
chr1	319351	319501	13	319418
chr1	319506	319911	26	319700
chr1	319916	320086	17	320040
chr1	320091	320651	65	320363
chr1	320656	320961	26	320758
chr1	320966	321535	23	321158
chr1	322366	322651	17	322380
chr1	322656	323116	65	322928
chr1	323121	324041	65	323598
chr1	324046	324395	28	324178
chr1	411631	411711	6	411638
chr1	411716	412611	117	412183
chr1	412616	412885	7	412808
chr1	417266	418056	26	417853
chr1	418061	418686	26	418455
chr1	418691	419056	33	418765
chr1	419061	419716	37	419555
chr1	419721	420156	48	419983
chr1	420161	421026	66	420318
chr1	421031	422016	307	421530
chr1	422021	422396	36	422113
chr1	422401	423471	31	423133
chr1	423476	424141	76	423673
chr1	424146	424831	316	424503
chr1	424836	425611	53	425170
chr1	425616	426671	43	426438
chr1	426676	427171	32	426905
chr1	427176	427891	21	427413
chr1	427896	428631	25	428228
chr1	428636	429860	45	429278
chr1	577581	577856	7	577663
chr1	577861	578811	117	578288
chr1	578816	578835	6	578833
chr1	665231	665581	30	665448
chr1	665586	666486	73	666028
chr1	666491	666971	77	666695
chr1	666976	667175	13	667165
chr1	668676	669606	69	669238
chr1	669611	669916	29	669823
chr1	669921	670545	60	670108
chr1	671496	671941	25	671868
chr1	671946	672441	24	672278
chr1	672446	673301	76	672843
chr1	673306	673791	95	673513
chr1	673796	673996	18	673888
chr1	674001	674501	27	674225
chr1	674506	674630	13	674620
chr1	675151	675356	16	675170
chr1	675361	675831	33	675715
chr1	675836	676551	60	676088
chr1	676556	676971	26	676750
chr1	676976	677095	13	677033
chr1	679161	679421	16	679190
chr1	679426	680250	172	679763
chr1	692886	693266	18	693013
chr1	693271	694050	74	693473
chr1	699566	699656	5	699583
chr1	699661	700495	64	699958
chr1	739641	740865	136	740233
chr1	745501	745841	21	745698
chr1	745846	747110	142	746488
chr1	752121	752296	14	752138
chr1	752301	753365	47	752830
chr1	802521	803865	202	803128
chr1	901241	901995	35	901593
chr1	936101	936645	56	936295
chr1	956871	957810	102	957418
chr1	999226	1000135	94	999703
chr1	1122506	1123125	39	1122743
chr1	1143256	1143736	49	1143533
chr1	1143741	1144010	10	1143918
chr1	1153131	1153890	100	1153410
chr1	1199901	1200081	7	1199940
chr1	1200086	1200131	7	1200100
chr1	1200136	1200606	94	1200393
chr1	1200611	1200875	6	1200798
chr1	1217151	1218091	83	1217638
chr1	1218251	1218821	43	1218458
chr1	1218826	1218920	6	1218890
chr1	1253471	1254250	164	1253768
chr1	1279896	1280111	5	1280093
chr1	1280116	1280855	130	1280343
chr1	1295796	1296575	46	1296155
chr1	1310341	1311210	30	1310835
chr1	1333166	1334000	68	1333648
chr1	1337371	1337970	60	1337648
chr1	1440131	1440851	38	1440568
chr1	1440856	1440965	16	1440923
chr1	1489931	1490186	8	1490035
chr1	1490191	1490855	67	1490385
chr1	1511196	1511451	7	1511355
chr1	1511456	1511990	63	1511668
chr1	1590366	1591270	38	1590690
chr1	1593451	1594505	122	1594015
chr1	1617546	1618410	201	1617890
chr1	1619341	1619936	37	1619835
chr1	1619941	1620426	77	1620158
chr1	1620431	1620705	8	1620688
chr1	1624191	1625170	27	1624605
chr1	1655426	1655631	6	1655563
chr1	1655636	1656555	38	1655983
chr1	1659336	1660590	131	1659953
chr1	1672186	1672906	203	1672633
chr1	1672911	1673590	86	1673103
chr1	1677636	1677726	11	1677668
chr1	1677731	1678435	26	1678125
chr1	1694236	1694916	52	1694663
chr1	1695321	1696325	85	1695820
chr1	1766691	1767700	89	1767223
chr1	1828306	1829190	41	1828775
chr1	1946121	1947050	50	1946653
chr1	2029006	2029770	58	2029535
chr1	2063591	2063841	10	2063698
chr1	2063846	2064615	68	2064148
chr1	2071221	2072260	126	2071678
chr1	2111706	2112325	24	2112123
chr1	2118136	2118800	59	2118330
chr1	2139571	2140340	36	2139925
chr1	2143846	2144455	33	2144040
chr1	2165756	2166460	62	2166173
chr1	2177256	2178080	37	2177728
chr1	2186646	2187586	38	2187388
chr1	2187591	2187790	5	2187653
chr1	2221891	2222576	136	2222308
chr1	2222581	2222845	11	2222778
chr1	2383051	2383605	47	2383363
chr1	2425551	2426350	68	2425910
chr1	2464646	2465251	65	2464993
chr1	2465256	2465505	11	2465450
chr1	2466046	2466895	78	2466518
chr1	3229401	3230335	138	3229870
chr1	3232906	3233630	30	3233303
chr1	3389791	3390001	6	3389943
chr1	3390006	3390576	51	3390288
chr1	3390581	3390805	10	3390763
chr1	3398571	3398826	7	3398723
chr1	3398831	3399400	77	3399038
chr1	3420666	3421330	132	3420930
chr1	3459506	3459996	35	3459808
chr1	3460001	3460255	14	3460088
chr1	3529686	3530530	50	3530123
chr1	3606736	3607400	43	3607178
chr1	3619916	3620635	44	3620163
chr1	3628336	3629110	95	3628678
chr1	3633481	3633841	34	3633668
chr1	3633846	3634360	33	3634033
chr1	3709916	3710086	7	3709938
chr1	3710091	3710616	65	3710343
chr1	3710621	3710830	6	3710640
chr1	3841441	3841975	65	3841713
chr1	4392856	4393196	20	4393053
chr1	4393201	4393655	23	4393383
chr1	4662921	4663951	100	4663693
chr1	4663956	4664165	5	4663978
chr1	4704821	4705021	12	4704853
chr1	4705026	4705701	69	4705273
chr1	4705706	4705840	12	4705833
chr1	4709201	4709256	9	4709220
chr1	4709261	4710075	32	4709668
chr1	4710116	4711340	149	4710723
chr1	4719076	4719970	46	4719560
chr1	4726306	4727660	295	4726933
chr1	4728376	4730050	169	4728983
chr1	4750686	4751625	94	4751168
chr1	4762871	4763730	217	4763128
chr1	4898011	4898306	15	4898075
chr1	4898311	4898786	47	4898523
chr1	4898791	4898990	9	4898980
chr1	4991431	4991901	43	4991733
chr1	4991906	4992195	7	4992035
chr1	5023031	5023951	169	5023495
chr1	5030416	5030666	10	5030523
chr1	5030671	5031145	77	5030955
chr1	5065601	5066350	47	5065890
chr1	5429176	5429696	33	5429505
chr1	5429701	5429960	11	5429785
chr1	5430276	5430771	46	5430553
chr1	5430776	5431030	11	5430918
chr1	5484516	5485575	175	5485123
chr1	5487961	5488031	7	5488015
chr1	5488036	5488946	110	5488618
chr1	5488976	5489180	9	5489153
chr1	5562266	5563005	36	5562778
chr1	5611286	5611506	5	5611288
chr1	5611511	5612405	113	5611828
chr1	5671206	5671456	8	5671285
chr1	5671461	5671961	43	5671705
chr1	5671966	5672085	9	5672058
chr1	5682141	5682346	6	5682153
chr1	5682351	5683105	71	5682658
chr1	5707966	5708936	109	5708543
chr1	5708941	5709245	32	5709115
chr1	5711931	5711961	6	5711938
chr1	5711966	5712990	86	5712445
chr1	6028321	6029045	39	6028553
chr1	6043106	6044086	79	6043718
chr1	6076266	6076895	41	6076458
chr1	6085196	6085670	37	6085480
chr1	6088006	6088561	50	6088365
chr1	6088576	6088820	5	6088763
chr1	6134241	6134976	34	6134738
chr1	6134981	6135180	9	6135170
chr1	6175986	6176960	109	6176458
chr1	6206076	6206650	59	6206290
chr1	6217651	6218480	183	6217948
chr1	6221846	6221871	5	6221858
chr1	6221876	6222495	39	6222165
chr1	6259461	6260125	46	6259813
chr1	6279656	6280116	78	6279845
chr1	6280121	6280771	137	6280570
chr1	6280776	6281080	13	6280973
chr1	6327651	6328440	84	6327923
chr1	6333361	6334075	49	6333623
chr1	6360271	6360691	47	6360515
chr1	6360696	6360960	10	6360930
chr1	6361206	6362011	145	6361798
chr1	6362016	6362396	40	6362178
chr1	6362401	6362645	6	6362615
chr1	6385441	6385960	52	6385668
chr1	6403441	6404061	66	6403810
chr1	6404066	6404325	5	6404300
chr1	6423201	6423471	21	6423263
chr1	6423476	6424125	41	6423763
chr1	6427331	6427516	5	6427428
chr1	6427521	6428241	116	6427993
chr1	6428861	6429500	80	6429168
chr1	6445446	6445696	8	6445525
chr1	6445701	6446336	81	6446003
chr1	6446341	6447185	77	6446658
chr1	6461656	6462350	48	6462000
chr1	6472691	6473346	51	6473073
chr1	6473351	6473570	16	6473515
chr1	6474171	6475246	45	6474683
chr1	6475251	6475835	26	6475440
chr1	6482791	6483376	49	6483045
chr1	6483381	6483956	39	6483700
chr1	6531906	6532671	103	6532295
chr1	6532676	6532710	5	6532705
chr1	6548411	6548686	7	6548610
chr1	6548691	6549116	64	6548888
chr1	6549121	6549635	33	6549318
chr1	6551126	6551376	11	6551230
chr1	6551381	6552345	178	6551718
chr1	6580191	6580496	20	6580293
chr1	6580501	6581125	48	6580688
chr1	6581356	6582220	46	6581823
chr1	6604621	6605341	134	6605093
chr1	6605346	6605690	25	6605498
chr1	6619221	6619810	47	6619440
chr1	6641646	6641821	11	6641675
chr1	6641826	6642580	40	6642093
chr1	6659011	6659261	6	6659100
chr1	6659266	6660105	90	6659568
chr1	6660726	6660911	11	6660773
chr1	6660916	6660961	7	6660928
chr1	6660966	6661995	189	6661400
chr1	6784491	6785141	29	6784838
chr1	6785146	6785190	8	6785173
chr1	6794516	6795275	47	6794845
chr1	6803496	6803726	13	6803540
chr1	6803731	6804645	107	6804083
chr1	6813241	6813746	84	6813573
chr1	6813751	6814430	69	6813933
chr1	6822041	6822825	185	6822313
chr1	6830486	6830806	9	6830760
chr1	6830811	6831550	69	6830998
chr1	6844101	6844391	7	6844123
chr1	6844411	6844871	74	6844648
chr1	6844876	6845570	27	6845250
chr1	6862101	6862760	38	6862323
chr1	6912481	6913255	59	6912745
chr1	6913721	6915030	175	6914503
chr1	6919101	6919551	22	6919313
chr1	6919556	6921115	156	6920268
chr1	6923926	6924136	7	6923993
chr1	6924141	6924741	37	6924400
chr1	6951676	6952510	43	6952068
chr1	7016331	7017105	44	7016608
chr1	7051036	7051241	5	7051055
chr1	7051246	7051960	168	7051548
chr1	7085906	7086181	8	7086003
chr1	7086191	7086915	135	7086443
chr1	7161201	7161970	43	7161473
chr1	7169741	7169956	9	7169775
chr1	7169961	7170256	37	7170188
chr1	7170261	7171000	42	7170468
chr1	7177286	7177506	6	7177433
chr1	7177511	7178235	36	7177715
chr1	7283251	7284440	162	7283810
chr1	7315546	7316245	42	7315875
chr1	7322526	7323430	35	7323028
chr1	7325351	7325616	7	7325523
chr1	7325621	7326526	175	7325940
chr1	7326531	7326730	8	7326658
chr1	7341546	7341616	7	7341598
chr1	7341621	7342640	110	7342120
chr1	7344971	7345476	61	7345273
chr1	7345481	7345700	5	7345508
chr1	7358581	7359796	149	7359528
chr1	7359801	7360526	67	7360235
chr1	7360531	7361695	130	7361163
chr1	7394491	7395465	40	7394955
chr1	7461411	7461511	15	7461430
chr1	7461516	7462526	290	7462058
chr1	7462531	7462730	5	7462663
chr1	7530671	7531675	159	7531175
chr1	7586451	7586981	47	7586693
chr1	7599576	7600211	52	7599985
chr1	7609041	7609906	150	7609568
chr1	7609911	7610361	32	7610148
chr1	7610366	7610570	7	7610378
chr1	7870166	7870956	208	7870633
chr1	7870961	7871210	13	7871118
chr1	7907696	7908345	46	7907895
chr1	7946196	7947090	55	7946650
chr1	7948146	7948940	33	7948495
chr1	7953606	7954550	117	7954025
chr1	7980436	7981260	62	7980828
chr1	7999621	8000751	82	8000303
chr1	8000756	8001466	108	8000993
chr1	8001471	8001960	64	8001715
chr1	8008736	8009566	102	8009288
chr1	8009571	8009770	5	8009763
chr1	8021041	8021341	14	8021290
chr1	8021346	8022010	36	8021598
chr1	8063206	8064155	100	8063693
chr1	8064266	8064381	7	8064293
chr1	8064386	8065741	162	8065058
chr1	8065746	8065955	6	8065923
chr1	8066136	8067255	56	8066603
chr1	8074676	8074736	5	8074678
chr1	8074741	8075711	72	8075203
chr1	8075716	8076321	25	8076075
chr1	8076326	8077030	20	8076810
chr1	8077276	8078375	99	8077818
chr1	8079721	8080835	111	8080280
chr1	8084766	8085805	106	8085248
chr1	8086136	8086785	29	8086450
chr1	8087626	8087896	14	8087828
chr1	8087901	8088426	100	8088173
chr1	8088431	8089220	64	8088630
chr1	8100286	8101335	180	8100838
chr1	8105651	8105906	5	8105788
chr1	8105911	8106796	130	8106208
chr1	8106801	8107076	12	8106978
chr1	8107081	8107591	68	8107428
chr1	8107596	8108301	188	8108013
chr1	8108306	8108746	43	8108403
chr1	8108751	8108840	8	8108828
chr1	8115741	8115991	9	8115803
chr1	8115996	8116765	185	8116248
chr1	8120941	8121186	8	8121000
chr1	8121191	8121966	93	8121508
chr1	8121971	8122790	73	8122245
chr1	8130611	8130696	7	8130633
chr1	8130701	8131665	81	8131118
chr1	8135401	8136565	45	8136085
chr1	8136896	8137981	77	8137473
chr1	8137986	8138781	184	8138435
chr1	8138786	8139000	12	8138878
chr1	8143636	8144451	86	8144143
chr1	8148736	8149406	43	8149260
chr1	8149411	8149861	33	8149655
chr1	8149866	8150971	199	8150383
chr1	8150976	8151205	13	8151173
chr1	8154141	8154486	10	8154395
chr1	8154491	8155046	130	8154798
chr1	8155051	8155360	14	8155223
chr1	8155401	8155626	13	8155535
chr1	8155631	8156221	37	8155915
chr1	8156226	8157191	250	8156898
chr1	8157196	8158440	210	8157675
chr1	8162971	8163615	29	8163423
chr1	8180546	8180671	9	8180558
chr1	8180676	8181336	28	8180973
chr1	8181341	8182040	84	8181593
chr1	8193236	8194016	98	8193838
chr1	8194021	8194785	150	8194255
chr1	8197431	8197726	12	8197700
chr1	8197731	8198530	79	8197978
chr1	8201486	8202640	106	8202013
chr1	8214551	8215256	34	8214925
chr1	8215261	8216015	47	8215693
chr1	8227006	8227161	8	8227060
chr1	8227166	8228075	102	8227508
chr1	8229121	8229756	76	8229563
chr1	8229761	8230235	42	8229948
chr1	8231456	8231746	15	8231638
chr1	8231751	8232425	55	8232018
chr1	8234081	8234241	9	8234095
chr1	8234246	8234841	58	8234613
chr1	8234846	8235470	29	8235080
chr1	8241761	8241986	12	8241925
chr1	8241991	8243155	143	8242448
chr1	8249666	8249871	7	8249815
chr1	8249876	8250615	54	8250178
chr1	8254376	8254441	6	8254395
chr1	8254446	8255290	91	8254778
chr1	8257466	8258226	174	8257955
chr1	8258231	8258455	9	8258428
chr1	8262106	8262536	24	8262373
chr1	8262541	8263270	63	8262863
chr1	8264176	8265205	53	8264653
chr1	8265581	8265716	7	8265643
chr1	8265721	8266540	38	8266038
chr1	8271521	8272880	174	8272188
chr1	8278686	8279396	54	8278915
chr1	8279401	8280265	48	8279785
chr1	8284396	8285805	169	8285118
chr1	8317346	8317631	14	8317538
chr1	8317636	8318220	71	8317890
chr1	8318546	8319476	149	8319113
chr1	8319481	8320296	75	8319883
chr1	8320301	8320380	7	8320343
chr1	8323646	8324386	58	8324055
chr1	8324391	8324630	16	8324583
chr1	8403366	8404095	64	8403593
chr1	8407476	8408205	25	8407705
chr1	8454411	8455536	86	8455245
chr1	8455541	8455760	9	8455665
chr1	8456581	8457825	151	8457185
chr1	8484181	8484761	50	8484510
chr1	8516006	8516261	7	8516190
chr1	8516266	8517085	82	8516548
chr1	8530346	8531050	49	8530613
chr1	8553781	8554486	56	8554165
chr1	8554491	8554700	6	8554515
chr1	8555661	8555851	9	8555793
chr1	8555856	8556685	81	8556188
chr1	8557186	8558335	127	8557748
chr1	8585251	8585346	7	8585253
chr1	8585351	8586425	128	8585838
chr1	8600121	8601081	234	8600825
chr1	8601086	8601760	60	8601283
chr1	8604481	8605051	39	8604895
chr1	8605056	8605810	105	8605363
chr1	8614631	8615231	26	8614888
chr1	8615236	8615975	68	8615433
chr1	8707311	8707566	10	8707448
chr1	8707571	8708315	50	8707800
chr1	8720191	8721260	109	8720753
chr1	8721426	8721651	12	8721543
chr1	8721656	8722591	136	8722005
chr1	8722596	8723101	27	8722870
chr1	8723106	8723591	31	8723338
chr1	8723596	8723810	11	8723638
chr1	8727991	8728096	5	8727998
chr1	8728101	8728621	60	8728430
chr1	8728626	8728960	17	8728813
chr1	8734691	8734926	11	8734765
chr1	8734931	8735555	97	8735223
chr1	8739051	8739226	9	8739065
chr1	8739231	8740090	68	8739575
chr1	8741686	8742016	20	8741885
chr1	8742021	8742336	23	8742215
chr1	8742341	8743201	131	8742848
chr1	8743206	8743405	6	8743283
chr1	8761241	8762065	32	8761623
chr1	8763286	8764080	35	8763613
chr1	8772181	8773450	48	8773023
chr1	8793231	8794215	53	8793718
chr1	8799991	8800676	146	8800425
chr1	8800681	8800900	10	8800870
chr1	8856896	8857061	16	8856903
chr1	8857066	8858046	187	8857483
chr1	8858051	8858150	7	8858100
chr1	8872726	8873775	83	8873293
chr1	8876071	8877095	80	8876553
chr1	8878106	8878181	6	8878120
chr1	8878186	8879215	127	8878733
chr1	8930826	8931741	163	8931475
chr1	8931746	8932665	36	8932273
chr1	8933341	8933446	7	8933363
chr1	8933451	8934555	230	8933848
chr1	8937526	8937736	11	8937608
chr1	8937741	8938525	109	8938073
chr1	8939741	8939841	14	8939758
chr1	8939846	8940785	153	8940245
chr1	8949116	8949821	20	8949623
chr1	8949826	8950306	51	8950158
chr1	8950311	8951190	49	8950508
chr1	8956516	8957401	72	8957098
chr1	8957406	8957675	9	8957600
chr1	8959696	8960885	194	8960155
chr1	8962666	8963491	26	8962985
chr1	8963496	8963911	45	8963693
chr1	8963916	8964581	77	8964163
chr1	8968071	8968861	53	8968568
chr1	8968866	8969065	7	8968995
chr1	8971031	8971376	18	8971218
chr1	8971381	8972235	47	8971765
chr1	8999346	8999391	8	8999365
chr1	8999396	9000131	114	8999858
chr1	9000136	9000375	7	9000248
chr1	9001581	9002291	135	9002073
chr1	9002296	9002645	12	9002303
chr1	9033906	9034761	163	9034253
chr1	9034766	9035135	24	9034960
chr1	9043356	9044480	169	9043948
chr1	9045546	9046865	111	9046135
chr1	9071831	9072396	48	9072193
chr1	9072401	9072640	6	9072593
chr1	9137966	9138666	31	9138418
chr1	9138671	9138875	25	9138858
chr1	9140356	9140596	9	9140473
chr1	9140601	9141470	110	9140920
chr1	9155766	9156545	40	9156145
chr1	9170556	9171355	134	9170898
chr1	9172786	9173650	35	9173170
chr1	9174656	9175601	91	9175208
chr1	9175606	9175690	13	9175640
chr1	9190616	9190866	7	9190720
chr1	9190871	9191256	33	9191053
chr1	9191261	9191536	5	9191443
chr1	9191541	9192195	49	9191800
chr1	9205096	9205955	61	9205478
chr1	9223591	9224785	200	9224163
chr1	9239966	9240106	14	9239968
chr1	9240111	9240905	45	9240453
chr1	9253186	9253726	33	9253530
chr1	9253731	9254561	75	9254273
chr1	9254576	9254780	6	9254768
chr1	9256031	9256836	45	9256540
chr1	9256841	9257045	27	9257043
chr1	9260181	9260945	88	9260645
chr1	9267141	9267750	52	9267345
chr1	9273691	9274510	72	9274230
chr1	9288311	9288536	8	9288395
chr1	9288541	9289366	93	9288843
chr1	9289371	9290096	46	9289788
chr1	9290101	9290335	10	9290148
chr1	9291286	9291581	10	9291480
chr1	9291586	9292355	112	9291833
chr1	9293016	9294021	63	9293620
chr1	9294026	9294110	8	9294108
chr1	9335541	9336001	101	9335755
chr1	9336006	9336245	7	9336153
chr1	9340071	9340341	6	9340088
chr1	9340371	9341095	88	9340608
chr1	9348806	9348941	6	9348808
chr1	9348946	9349631	37	9349238
chr1	9349636	9350736	165	9350358
chr1	9350741	9350940	13	9350798
chr1	9351741	9352520	35	9352095
chr1	9354081	9355185	112	9354680
chr1	9359856	9360591	68	9360378
chr1	9360596	9360840	14	9360793
chr1	9362791	9363955	181	9363328
chr1	9375291	9376216	77	9375898
chr1	9376221	9376845	41	9376380
chr1	9377251	9377391	12	9377345
chr1	9377396	9378640	110	9377813
chr1	9381001	9381191	8	9381058
chr1	9381196	9381881	137	9381638
chr1	9381886	9382165	11	9381978
chr1	9391351	9392226	135	9391718
chr1	9392231	9392470	7	9392380
chr1	9488601	9489401	54	9489070
chr1	9498011	9499396	113	9498658
chr1	9499401	9499535	9	9499483
chr1	9504241	9504526	27	9504418
chr1	9504531	9504905	22	9504718
chr1	9532816	9532911	5	9532855
chr1	9533106	9533526	70	9533300
chr1	9533531	9533790	11	9533548
chr1	9536671	9537441	107	9537075
chr1	9537446	9537660	8	9537538
chr1	9615071	9615296	7	9615100
chr1	9615301	9615806	135	9615583
chr1	9615811	9616150	10	9615975
chr1	9621281	9622066	83	9621730
chr1	9704616	9705176	102	9704960
chr1	9705181	9705505	6	9705473
chr1	9707566	9708285	37	9707853
chr1	9719236	9720010	96	9719563
chr1	9731231	9732170	102	9731673
chr1	9747056	9747171	5	9747095
chr1	9747291	9747850	59	9747543
chr1	9760111	9760980	122	9760598
chr1	9765361	9765826	49	9765633
chr1	9765831	9766185	16	9766010
chr1	9779036	9779805	139	9779335
chr1	9818371	9819230	58	9818665
chr1	9825876	9826531	59	9826073
chr1	9826536	9827571	225	9826958
chr1	9833391	9834205	36	9833873
chr1	9840296	9841230	38	9840780
chr1	9842181	9842226	7	9842195
chr1	9842231	9842930	50	9842625
chr1	9858161	9858546	33	9858385
chr1	9858551	9859110	41	9858735
chr1	9881541	9882470	38	9881978
chr1	9885091	9885411	16	9885163
chr1	9885416	9886165	70	9885703
chr1	9896101	9896151	8	9896110
chr1	9896156	9897215	127	9896698
chr1	9912346	9913105	53	9912668
chr1	9937916	9938795	44	9938338
chr1	9941496	9942376	52	9941963
chr1	9942381	9942490	9	9942448
chr1	9950076	9950966	119	9950643
chr1	9950971	9951770	52	9951363
chr1	9952946	9954105	108	9953468
chr1	9958566	9959695	131	9959168
chr1	10092521	10093415	26	10093043
chr1	10115436	10116396	81	10116008
chr1	10116401	10116465	13	10116438
chr1	10117101	10118005	45	10117515
chr1	10123626	10123901	10	10123708
chr1	10123906	10124725	116	10124138
chr1	10126456	10126606	6	10126528
chr1	10126611	10127076	29	10126898
chr1	10127081	10127531	33	10127308
chr1	10127536	10127690	6	10127635
chr1	10134126	10135180	111	10134633
chr1	10142816	10143920	107	10143388
chr1	10168216	10169025	76	10168505
chr1	10255321	10256081	54	10255863
chr1	10256086	10256370	10	10256295
chr1	10269551	10270370	32	10270005
chr1	10271146	10272116	125	10271688
chr1	10272121	10272290	16	10272238
chr1	10290681	10291276	140	10290968
chr1	10311246	10312426	145	10311993
chr1	10312431	10313165	77	10312760
chr1	10440611	10441350	61	10440893
chr1	10447736	10447921	12	10447825
chr1	10447926	10448765	53	10448283
chr1	10462581	10463261	48	10462950
chr1	10463266	10463446	7	10463320
chr1	10463451	10464575	97	10464043
chr1	10475141	10475930	39	10475630
chr1	10518766	10519975	122	10519343
chr1	10532236	10533110	42	10532695
chr1	10555711	10555821	8	10555738
chr1	10555826	10556526	63	10556260
chr1	10556531	10556740	6	10556703
chr1	10570141	10570406	10	10570223
chr1	10570411	10570996	140	10570783
chr1	10571001	10571815	129	10571188
chr1	10588001	10588106	8	10588015
chr1	10588111	10589330	141	10588598
chr1	10589536	10590231	28	10589993
chr1	10590236	10590790	24	10590433
chr1	10621276	10621471	7	10621428
chr1	10621476	10622021	87	10621813
chr1	10622026	10622535	25	10622263
chr1	10635321	10635466	10	10635333
chr1	10635471	10636410	74	10635873
chr1	10659116	10660325	92	10659788
chr1	10671231	10671950	42	10671493
chr1	10695191	10696255	45	10695833
chr1	10704531	10705036	78	10704763
chr1	10705041	10705240	5	10705218
chr1	10784051	10784745	62	10784383
chr1	10790781	10791556	186	10791273
chr1	10791561	10792305	23	10792108
chr1	10838951	10839936	92	10839440
chr1	10852951	10853765	33	10853333
chr1	10863206	10863831	38	10863633
chr1	10863836	10864416	32	10864218
chr1	10864421	10864715	16	10864538
chr1	10884651	10885765	73	10885188
chr1	10890751	10891680	66	10891218
chr1	10950826	10951061	6	10950908
chr1	10951066	10951860	71	10951330
chr1	10960161	10960391	12	10960233
chr1	10960396	10960796	35	10960590
chr1	10960801	10961416	83	10961008
chr1	10961421	10961540	12	10961533
chr1	11025516	11026380	69	11026103
chr1	11035466	11035746	13	11035578
chr1	11035751	11036480	54	11036000
chr1	11074236	11075195	39	11074728
chr1	11194176	11194985	42	11194593
chr1	11198721	11198961	6	11198840
chr1	11198966	11199620	54	11199200
chr1	11218296	11218556	10	11218370
chr1	11218561	11219301	204	11218933
chr1	11219306	11219610	22	11219428
chr1	11444001	11444955	86	11444448
chr1	11619141	11619685	86	11619443
chr1	11623801	11624500	45	11624053
chr1	11628606	11629251	55	11628965
chr1	11629256	11630065	33	11629713
chr1	11712956	11713161	5	11713025
chr1	11713166	11713875	50	11713435
chr1	11752876	11753770	86	11753333
chr1	11787886	11788041	10	11787923
chr1	11788046	11788865	82	11788413
chr1	11792386	11792556	11	11792513
chr1	11792561	11793065	37	11792850
chr1	11796291	11797811	207	11797188
chr1	11797816	11797855	8	11797840
chr1	11805736	11806041	9	11805853
chr1	11806046	11806860	159	11806323
chr1	11850636	11851685	171	11851128
chr1	11865136	11865421	20	11865188
chr1	11865426	11865816	49	11865638
chr1	11865821	11866461	53	11866128
chr1	11866466	11866670	9	11866528
chr1	11881511	11882295	69	11881755
chr1	11961216	11962035	44	11961663
chr1	11967631	11968926	67	11968418
chr1	11968931	11969170	17	11969068
chr1	11969416	11969546	5	11969435
chr1	11969551	11970275	55	11969840
chr1	11978576	11979535	63	11979110
chr1	12039501	12040640	125	12040003
chr1	12041396	12042380	121	12041918
chr1	12050386	12050890	44	12050573
chr1	12061956	12062801	65	12062473
chr1	12062806	12063005	11	12062898
chr1	12074171	12074961	42	12074563
chr1	12074966	12075416	43	12075228
chr1	12075421	12075715	7	12075453
chr1	12111721	12111956	11	12111825
chr1	12111961	12112506	89	12112218
chr1	12116271	12117336	70	12116698
chr1	12117341	12118115	64	12117668
chr1	12127711	12128500	42	12128143
chr1	12135696	12136375	47	12135890
chr1	12155576	12156445	30	12156043
chr1	12158606	12158746	5	12158618
chr1	12158751	12159306	57	12159083
chr1	12159311	12160131	43	12159818
chr1	12160136	12160370	22	12160333
chr1	12191871	12192761	208	12192368
chr1	12192766	12193710	78	12193158
chr1	12197136	12197925	91	12197483
chr1	12203571	12204535	143	12203870
chr1	12217136	12217781	37	12217543
chr1	12217786	12218060	31	12217983
chr1	12221531	12221826	7	12221695
chr1	12221831	12222605	110	12222073
chr1	12287096	12287815	39	12287395
chr1	12291126	12291241	6	12291160
chr1	12291246	12292136	35	12291498
chr1	12292141	12293100	149	12292488
chr1	12315771	12316305	38	12316123
chr1	12356376	12357285	57	12356918
chr1	12445971	12446176	7	12446165
chr1	12446181	12446800	60	12446428
chr1	12467256	12467905	35	12467640
chr1	12484026	12484800	33	12484458
chr1	12493936	12494801	91	12494418
chr1	12494806	12494905	7	12494883
chr1	12496656	12496941	10	12496743
chr1	12496946	12497636	217	12497220
chr1	12497641	12497840	16	12497838
chr1	12498261	12498451	15	12498390
chr1	12498456	12499110	50	12498800
chr1	12537946	12539030	73	12538493
chr1	12540341	12541575	195	12540995
chr1	12548361	12548501	8	12548465
chr1	12548506	12549485	134	12548923
chr1	12561261	12561486	8	12561390
chr1	12561491	12562161	103	12561888
chr1	12562166	12562895	45	12562630
chr1	12609406	12610655	187	12610043
chr1	12632161	12632426	12	12632238
chr1	12632431	12633205	122	12632680
chr1	12633336	12634640	165	12634040
chr1	12647966	12649000	118	12648438
chr1	12656141	12657060	64	12656698
chr1	12663936	12664061	9	12663965
chr1	12664066	12664881	180	12664528
chr1	12670421	12671081	49	12670763
chr1	12671086	12671285	8	12671248
chr1	12677941	12678106	12	12677990
chr1	12678111	12678661	26	12678380
chr1	12678666	12679745	63	12679168
chr1	12752671	12752861	7	12752753
chr1	12752866	12753600	46	12753133
chr1	12763816	12764785	35	12764303
chr1	12768646	12768841	6	12768770
chr1	12768846	12769641	74	12769378
chr1	12769646	12770171	64	12769908
chr1	12770176	12770400	13	12770398
chr1	12782391	12783066	49	12782873
chr1	12783091	12783305	12	12783280
chr1	12784611	12785285	36	12784890
chr1	12870486	12870706	5	12870495
chr1	12870711	12871441	87	12871198
chr1	12871446	12872255	89	12871733
chr1	12911316	12911421	5	12911325
chr1	12911426	12912206	50	12911783
chr1	12912211	12912755	29	12912565
chr1	12963636	12964650	155	12963913
chr1	13122051	13122795	45	13122528
chr1	13402581	13403810	164	13403343
chr1	13518361	13519226	54	13518848
chr1	13519231	13519325	5	13519258
chr1	13623376	13624610	163	13624140
chr1	13739201	13740066	55	13739688
chr1	13740071	13740165	5	13740098
chr1	13776446	13777241	57	13776843
chr1	13777246	13777345	11	13777340
chr1	13898866	13899176	17	13898988
chr1	13899181	13899885	59	13899353
chr1	13913536	13914840	49	13914068
chr1	13915231	13916115	67	13915643
chr1	13916661	13917615	106	13917213
chr1	13919421	13920846	138	13920490
chr1	13920851	13921080	10	13921015
chr1	13925886	13926641	80	13926468
chr1	13926646	13927120	88	13926833
chr1	13930046	13930791	38	13930545
chr1	13930796	13931030	11	13930868
chr1	13931206	13932505	248	13931893
chr1	13933316	13933906	85	13933630
chr1	13933911	13934160	11	13934063
chr1	13943436	13944086	24	13943683
chr1	13944091	13944686	103	13944453
chr1	13944691	13945035	9	13944880
chr1	13945826	13946056	5	13945908
chr1	13946061	13946986	136	13946548
chr1	13946991	13947205	12	13947133
chr1	13949621	13950395	61	13949943
chr1	13954496	13955121	24	13954915
chr1	13955126	13955935	149	13955460
chr1	13972981	13973745	50	13973253
chr1	13977256	13977466	8	13977348
chr1	13977471	13978480	163	13977998
chr1	13987696	13987896	11	13987713
chr1	13987901	13988760	55	13988233
chr1	13990251	13991671	78	13991168
chr1	13991676	13991780	12	13991745
chr1	14010151	14010206	7	14010165
chr1	14010211	14011276	163	14010870
chr1	14011281	14011480	9	14011465
chr1	14049976	14050241	11	14050173
chr1	14050246	14050761	74	14050498
chr1	14050766	14050970	5	14050958
chr1	14093206	14093911	127	14093663
chr1	14093916	14094046	7	14093963
chr1	14094051	14094140	7	14094095
chr1	14125011	14125201	10	14125023
chr1	14125206	14125805	49	14125488
chr1	14127471	14128425	47	14127930
chr1	14207756	14208935	132	14208368
chr1	14226081	14226271	5	14226108
chr1	14226276	14227061	139	14226535
chr1	14227066	14227641	81	14227323
chr1	14227646	14227845	8	14227820
chr1	14247926	14248131	11	14247938
chr1	14248231	14249030	97	14248493
chr1	14274936	14275236	8	14275028
chr1	14275241	14275975	92	14275488
chr1	14278496	14279011	53	14278738
chr1	14289931	14290860	32	14290390
chr1	14302746	14302986	11	14302918
chr1	14302991	14303620	38	14303173
chr1	14354126	14354641	44	14354380
chr1	14361666	14362450	31	14362123
chr1	14363556	14363996	53	14363788
chr1	14364001	14364235	6	14364073
chr1	14366346	14367145	70	14366685
chr1	14381566	14382486	81	14382098
chr1	14382491	14382715	14	14382650
chr1	14409931	14410706	35	14410423
chr1	14435226	14435956	42	14435685
chr1	14435961	14436160	6	14436108
chr1	14439556	14440296	33	14440098
chr1	14440301	14440535	11	14440510
chr1	14443981	14444111	6	14444003
chr1	14444116	14444641	56	14444410
chr1	14444646	14444890	8	14444863
chr1	14447101	14448165	141	14447643
chr1	14454536	14455305	80	14454813
chr1	14463046	14463296	20	14463095
chr1	14463301	14463841	66	14463613
chr1	14463846	14464376	117	14464138
chr1	14464381	14465390	141	14464768
chr1	14475746	14476580	30	14476100
chr1	14515606	14515666	8	14515623
chr1	14515671	14515906	7	14515708
chr1	14515911	14516510	44	14516105
chr1	14516676	14517670	124	14517223
chr1	14582006	14582800	44	14582420
chr1	14609241	14609915	50	14609540
chr1	14623241	14623925	40	14623435
chr1	14627591	14627826	6	14627628
chr1	14627831	14628371	50	14628058
chr1	14646626	14646851	10	14646738
chr1	14646856	14647761	207	14647228
chr1	14647766	14648026	11	14647963
chr1	14648031	14648690	33	14648248
chr1	14655111	14655720	37	14655345
chr1	14662376	14662956	31	14662633
chr1	14662961	14663015	8	14662980
chr1	14663881	14664566	54	14664338
chr1	14664571	14664780	10	14664593
chr1	14666506	14666711	8	14666588
chr1	14666716	14667390	53	14666983
chr1	14672486	14673370	42	14672870
chr1	14698291	14699575	93	14698808
chr1	14703691	14703886	9	14703753
chr1	14703891	14704465	32	14704123
chr1	14767721	14768680	88	14768088
chr1	14769786	14769926	5	14769788
chr1	14769931	14770386	45	14770188
chr1	14842696	14842791	7	14842763
chr1	14842796	14843336	46	14843100
chr1	14843341	14844735	219	14844033
chr1	14846121	14846861	72	14846643
chr1	14846866	14848130	71	14847608
chr1	14848456	14848746	12	14848653
chr1	14848751	14849965	121	14849033
chr1	14852446	14852701	11	14852553
chr1	14852706	14853331	49	14852970
chr1	14853336	14853485	6	14853413
chr1	14869166	14869391	12	14869275
chr1	14869396	14869896	47	14869673
chr1	14869901	14870650	79	14870135
chr1	14881341	14882205	38	14881783
chr1	14887296	14887981	81	14887700
chr1	14891311	14892225	48	14891758
chr1	14896746	14897521	71	14897228
chr1	14904581	14905146	39	14904873
chr1	14905151	14905275	10	14905268
chr1	15016296	15016950	40	15016703
chr1	15039286	15040260	52	15039778
chr1	15050681	15051255	39	15051003
chr1	15058101	15058346	6	15058260
chr1	15058351	15058946	122	15058643
chr1	15058951	15059191	39	15059005
chr1	15059196	15060016	119	15059730
chr1	15060021	15060576	56	15060203
chr1	15060581	15060660	7	15060633
chr1	15064566	15065201	34	15064913
chr1	15065206	15065350	8	15065288
chr1	15068311	15068551	8	15068428
chr1	15068556	15069526	266	15068928
chr1	15092051	15093015	99	15092518
chr1	15116051	15117030	85	15116493
chr1	15176606	15177151	45	15176813
chr1	15273056	15273311	8	15273163
chr1	15273316	15273806	45	15273590
chr1	15280461	15281365	60	15280933
chr1	15294756	15294816	8	15294763
chr1	15294821	15295496	85	15295238
chr1	15295501	15295795	10	15295668
chr1	15296416	15297280	122	15296860
chr1	15322461	15323136	47	15322903
chr1	15323141	15323370	9	15323328
chr1	15327396	15327551	11	15327430
chr1	15327556	15328335	56	15327865
chr1	15359351	15360330	68	15359830
chr1	15378086	15378901	42	15378613
chr1	15378906	15379035	5	15378920
chr1	15383381	15384050	32	15383603
chr1	15390631	15391440	90	15390920
chr1	15409756	15410006	5	15409958
chr1	15410011	15410705	58	15410255
chr1	15474841	15475641	55	15475228
chr1	15475646	15475695	6	15475680
chr1	15478751	15479325	36	15478968
chr1	15484641	15486005	98	15485228
chr1	15494721	15494841	8	15494768
chr1	15494846	15495735	87	15495183
chr1	15498926	15499476	79	15499278
chr1	15499481	15499876	31	15499623
chr1	15499881	15500015	5	15499940
chr1	15500481	15500756	9	15500625
chr1	15500761	15501471	84	15501018
chr1	15504911	15506100	197	15505528
chr1	15526751	15526871	6	15526795
chr1	15526876	15527805	148	15527303
chr1	15586806	15586846	7	15586818
chr1	15586851	15587691	87	15587338
chr1	15587696	15587835	17	15587815
chr1	15598711	15598916	6	15598718
chr1	15598921	15599705	82	15599203
chr1	15609201	15609916	34	15609713
chr1	15609921	15610805	167	15610235
chr1	15616571	15616636	8	15616593
chr1	15616641	15617540	109	15617103
chr1	15621891	15622770	57	15622335
chr1	15631136	15631685	24	15631413
chr1	15638356	15639020	35	15638618
chr1	15649271	15649366	6	15649328
chr1	15649371	15650051	26	15649565
chr1	15650056	15650680	26	15650243
chr1	15656211	15657370	196	15656740
chr1	15663981	15664741	81	15664323
chr1	15664746	15664830	10	15664765
chr1	15666546	15667390	43	15666985
chr1	15668131	15668236	10	15668140
chr1	15668241	15669175	129	15668665
chr1	15672306	15672786	47	15672583
chr1	15672791	15673020	11	15672903
chr1	15678526	15679441	191	15679113
chr1	15679446	15679730	13	15679630
chr1	15680641	15680881	13	15680765
chr1	15680886	15681661	109	15681225
chr1	15681666	15681965	8	15681850
chr1	15682151	15682406	10	15682333
chr1	15682411	15683286	194	15682873
chr1	15683291	15684080	165	15683583
chr1	15726801	15727746	107	15727333
chr1	15727751	15727860	6	15727855
chr1	15733266	15733486	7	15733328
chr1	15733491	15734435	136	15733898
chr1	15742166	15743125	97	15742615
chr1	15743241	15743546	16	15743478
chr1	15743551	15743861	37	15743755
chr1	15743866	15744680	121	15744190
chr1	15744911	15745920	104	15745503
chr1	15756081	15757015	66	15756470
chr1	15759321	15759876	141	15759608
chr1	15759881	15760145	5	15760070
chr1	15780731	15781605	80	15781070
chr1	15781931	15782505	38	15782238
chr1	15786161	15786805	47	15786580
chr1	15790486	15790626	5	15790540
chr1	15790631	15791405	100	15790983
chr1	15810631	15811270	48	15810948
chr1	15841246	15842195	77	15841683
chr1	15852691	15853670	56	15853158
chr1	15929671	15929916	8	15929710
chr1	15929921	15930685	53	15930198
chr1	15943406	15944195	27	15943908
chr1	15946391	15946566	7	15946518
chr1	15946571	15947390	52	15946928
chr1	15981446	15981786	18	15981593
chr1	15981791	15982236	60	15982025
chr1	15982241	15982485	7	15982288
chr1	16004721	16005686	76	16005275
chr1	16005691	16005790	5	16005780
chr1	16006221	16006346	12	16006240
chr1	16006351	16007116	83	16006783
chr1	16007121	16008015	240	16007333
chr1	16029846	16029946	7	16029855
chr1	16029951	16030600	48	16030263
chr1	16091536	16092201	36	16091910
chr1	16092206	16093005	135	16092483
chr1	16107326	16107466	16	16107340
chr1	16107471	16108065	32	16107740
chr1	16114216	16114461	7	16114403
chr1	16114466	16115016	85	16114753
chr1	16115021	16115755	114	16115233
chr1	16121276	16121346	8	16121313
chr1	16121351	16122151	142	16121733
chr1	16122156	16122365	8	16122203
chr1	16122671	16123836	150	16123478
chr1	16123841	16124790	29	16124250
chr1	16125156	16126441	132	16125703
chr1	16126446	16127315	100	16126785
chr1	16127401	16128355	51	16127883
chr1	16149726	16150386	71	16150118
chr1	16150391	16150600	6	16150570
chr1	16156086	16156970	59	16156438
chr1	16156971	16157116	7	16157088
chr1	16157121	16157875	65	16157468
chr1	16159236	16159296	6	16159245
chr1	16159301	16160276	105	16159685
chr1	16160281	16161286	30	16161030
chr1	16161291	16161400	8	16161380
chr1	16162046	16162910	37	16162443
chr1	16175316	16176226	98	16175818
chr1	16176231	16176851	25	16176550
chr1	16176856	16177406	29	16177053
chr1	16177411	16177455	10	16177445
chr1	16184501	16185280	24	16184893
chr1	16196561	16196826	9	16196663
chr1	16196831	16197510	49	16197068
chr1	16211936	16212051	8	16211958
chr1	16212056	16212661	36	16212433
chr1	16212666	16213405	25	16212995
chr1	16223931	16224166	6	16224113
chr1	16224171	16224706	156	16224463
chr1	16224711	16225055	18	16224828
chr1	16245501	16245671	15	16245603
chr1	16245676	16246585	109	16246053
chr1	16249466	16249531	6	16249498
chr1	16249536	16250350	65	16249900
chr1	16275101	16275981	76	16275775
chr1	16275986	16276770	77	16276208
chr1	16278836	16280070	210	16279463
chr1	16311686	16312775	179	16312318
chr1	16338946	16339666	29	16339380
chr1	16339671	16340081	54	16339878
chr1	16340086	16340415	10	16340250
chr1	16401516	16402101	29	16401960
chr1	16402106	16403051	112	16402683
chr1	16403261	16403781	62	16403553
chr1	16403786	16404605	54	16404118
chr1	16415346	16415921	54	16415710
chr1	16415926	16416155	7	16416118
chr1	16423916	16424641	45	16424345
chr1	16436061	16436451	49	16436255
chr1	16436456	16436720	5	16436640
chr1	16449016	16449256	6	16449148
chr1	16449261	16450045	84	16449593
chr1	16465691	16465971	7	16465880
chr1	16465976	16466685	78	16466233
chr1	16471586	16471686	7	16471638
chr1	16471691	16472051	33	16471980
chr1	16472056	16472826	69	16472278
chr1	16472831	16473305	22	16473038
chr1	16481131	16481911	41	16481665
chr1	16481916	16482115	6	16482068
chr1	16482366	16482851	41	16482633
chr1	16482856	16483961	65	16483503
chr1	16483966	16484530	22	16484155
chr1	16485096	16486330	230	16485753
chr1	16490261	16490581	8	16490365
chr1	16490586	16491580	167	16490898
chr1	16499476	16499966	48	16499833
chr1	16499971	16500760	74	16500253
chr1	16502301	16502875	42	16502570
chr1	16505326	16505391	9	16505350
chr1	16505396	16505536	7	16505460
chr1	16505541	16506176	50	16505838
chr1	16506181	16506380	8	16506378
chr1	16508051	16508766	54	16508533
chr1	16508771	16509025	15	16509003
chr1	16509216	16509506	13	16509263
chr1	16509511	16510300	138	16509813
chr1	16510666	16511216	43	16510990
chr1	16511221	16511475	19	16511473
chr1	16513881	16513961	8	16513923
chr1	16513966	16515181	68	16514808
chr1	16515186	16516140	49	16515693
chr1	16534761	16535165	39	16534953
chr1	16626601	16627585	62	16627165
chr1	16647261	16648565	137	16647825
chr1	16650506	16650611	8	16650525
chr1	16650616	16651475	112	16651048
chr1	16653216	16654086	67	16653723
chr1	16654091	16654235	6	16654198
chr1	16660866	16661496	43	16661293
chr1	16661501	16661700	7	16661650
chr1	16675026	16675791	143	16675508
chr1	16677036	16677905	37	16677418
chr1	16693036	16694020	42	16693573
chr1	16694721	16694896	5	16694765
chr1	16694901	16695491	46	16695235
chr1	16698191	16698850	85	16698465
chr1	16712636	16713445	49	16713065
chr1	16722821	16723585	89	16723310
chr1	16857711	16857946	6	16857713
chr1	16857951	16858741	98	16858213
chr1	16871691	16871861	9	16871783
chr1	16871866	16872811	122	16872255
chr1	16872816	16873881	44	16873368
chr1	16873886	16874475	24	16874183
chr1	16928331	16928671	20	16928498
chr1	16928676	16929565	126	16929008
chr1	16946486	16947411	26	16946875
chr1	16947416	16948530	140	16947743
chr1	16949251	16950351	242	16950088
chr1	16950356	16951096	127	16950660
chr1	16951101	16951895	42	16951613
chr1	17089051	17090110	77	17089558
chr1	17090226	17091580	223	17090840
chr1	17092626	17093226	23	17093020
chr1	17093231	17095485	55	17094673
chr1	17095861	17095951	15	17095880
chr1	17095956	17096656	42	17096408
chr1	17096661	17097236	263	17096978
chr1	17097241	17097671	122	17097430
chr1	17097676	17097970	15	17097883
chr1	17098701	17098871	12	17098740
chr1	17098876	17099976	97	17099458
chr1	17099981	17100746	174	17100388
chr1	17100751	17101161	27	17100933
chr1	17101166	17101275	9	17101208
chr1	17105911	17106476	34	17106275
chr1	17106481	17107151	29	17106975
chr1	17107156	17108306	430	17107733
chr1	17108311	17109181	47	17108538
chr1	17109186	17109681	54	17109485
chr1	17109686	17110316	69	17109898
chr1	17110321	17111331	30	17110603
chr1	17111336	17111631	22	17111510
chr1	17111636	17112650	27	17112153
chr1	17186326	17187056	28	17186758
chr1	17187061	17188231	41	17187555
chr1	17188236	17188966	122	17188668
chr1	17188971	17189225	7	17189143
chr1	17220451	17220686	24	17220653
chr1	17220691	17221791	30	17221595
chr1	17221796	17223991	178	17222873
chr1	17223996	17225535	32	17224353
chr1	17230871	17231236	18	17230930
chr1	17231241	17231691	42	17231468
chr1	17231696	17232455	58	17231888
chr1	17251791	17252605	35	17252198
chr1	17274651	17274801	5	17274658
chr1	17274806	17275436	93	17275180
chr1	17275441	17276335	175	17275703
chr1	17277781	17277861	5	17277843
chr1	17277866	17278850	47	17278350
chr1	17307621	17307861	9	17307705
chr1	17307866	17308645	135	17308158
chr1	17310846	17311001	6	17310910
chr1	17311006	17311805	71	17311368
chr1	17330006	17330895	199	17330540
chr1	17342506	17342771	9	17342698
chr1	17342776	17343415	82	17342983
chr1	17356561	17357260	51	17356908
chr1	17367061	17367676	77	17367453
chr1	17367681	17367995	9	17367875
chr1	17380316	17381100	37	17380743
chr1	17381541	17382270	112	17381810
chr1	17389086	17389326	7	17389138
chr1	17389331	17389886	35	17389528
chr1	17389891	17390620	56	17390113
chr1	17423971	17424761	40	17424480
chr1	17424766	17425401	80	17425113
chr1	17425406	17425650	19	17425643
chr1	17454386	17454556	11	17454388
chr1	17454561	17455550	161	17454998
chr1	17466591	17467185	29	17466963
chr1	17494236	17494901	71	17494698
chr1	17494906	17495240	22	17495178
chr1	17512616	17513380	35	17512930
chr1	17516116	17516975	44	17516608
chr1	17518651	17519595	61	17519098
chr1	17530676	17530981	9	17530825
chr1	17530986	17531441	93	17531243
chr1	17534186	17534481	9	17534300
chr1	17534486	17535046	141	17534725
chr1	17535051	17535265	6	17535248
chr1	17541151	17541431	10	17541373
chr1	17541436	17541911	74	17541688
chr1	17541916	17542496	96	17542143
chr1	17542501	17542705	12	17542690
chr1	17552671	17553655	98	17553140
chr1	17558576	17559336	32	17558835
chr1	17559341	17560166	108	17559723
chr1	17560171	17561045	171	17560458
chr1	17563211	17564480	31	17563748
chr1	17576801	17577785	105	17577263
chr1	17577976	17578726	121	17578440
chr1	17578731	17578930	6	17578808
chr1	17585456	17585521	7	17585483
chr1	17585526	17586290	46	17585898
chr1	17602656	17603680	55	17603238
chr1	17613556	17614655	157	17614065
chr1	17615901	17616111	23	17615925
chr1	17616116	17616916	114	17616513
chr1	17616921	17617095	10	17617035
chr1	17618471	17619816	86	17619033
chr1	17619821	17620925	57	17620375
chr1	17624126	17625241	124	17624678
chr1	17625246	17625410	11	17625383
chr1	17630261	17631275	46	17630738
chr1	17674461	17675685	191	17675058
chr1	17691546	17692555	77	17692090
chr1	17695576	17695771	7	17695578
chr1	17695821	17696356	102	17696100
chr1	17696361	17696625	9	17696515
chr1	17729501	17730076	46	17729765
chr1	17767586	17768875	104	17768223
chr1	17769476	17770655	164	17770063
chr1	17786341	17787485	125	17786868
chr1	17801956	17802990	128	17802430
chr1	17814256	17814776	82	17814530
chr1	17814781	17815090	14	17814978
chr1	17817846	17818026	8	17817948
chr1	17818031	17818891	139	17818423
chr1	17818896	17819665	67	17819205
chr1	17820271	17820531	13	17820278
chr1	17820536	17821121	104	17820828
chr1	17821126	17821385	10	17821198
chr1	17846541	17846956	54	17846738
chr1	17846961	17847250	7	17847200
chr1	17871596	17871696	5	17871610
chr1	17871701	17872580	57	17872065
chr1	17877981	17878596	47	17878388
chr1	17878601	17878835	12	17878640
chr1	17880176	17881170	89	17880693
chr1	17951051	17951136	6	17951065
chr1	17951141	17951905	94	17951540
chr1	17958986	17959560	81	17959220
chr1	17959691	17959956	9	17959855
chr1	17959961	17960825	90	17960268
chr1	18058921	18059700	62	18059193
chr1	18091766	18092476	97	18092173
chr1	18092481	18093230	97	18092738
chr1	18094666	18095945	124	18095228
chr1	18192596	18193675	196	18193188
chr1	18200331	18201201	122	18200895
chr1	18201206	18201445	6	18201355
chr1	18686436	18686591	5	18686448
chr1	18686596	18687385	88	18686883
chr1	18722681	18723395	72	18722928
chr1	18738411	18739415	73	18738930
chr1	18740176	18740871	41	18740633
chr1	18740876	18741095	9	18741043
chr1	18806486	18806756	5	18806613
chr1	18806761	18807386	71	18807018
chr1	18807391	18807480	7	18807453
chr1	18911046	18911780	43	18911543
chr1	18944666	18945655	133	18945240
chr1	18994956	18995686	122	18995448
chr1	18995691	18995945	5	18995748
chr1	19252731	19253541	90	19253320
chr1	19253546	19254116	40	19253798
chr1	19254121	19254720	26	19254473
chr1	19258621	19258886	6	19258820
chr1	19258891	19259380	72	19259178
chr1	19263626	19264415	26	19263935
chr1	19279916	19280601	46	19280335
chr1	19280606	19280735	11	19280710
chr1	19291851	19291996	6	19291900
chr1	19292001	19292941	133	19292438
chr1	19292946	19293015	9	19293013
chr1	19296891	19297066	14	19296940
chr1	19297071	19297990	68	19297433
chr1	19298231	19298376	9	19298240
chr1	19298381	19298926	116	19298690
chr1	19298931	19299270	28	19299203
chr1	19324691	19325455	73	19325078
chr1	19329741	19330405	36	19330075
chr1	19337121	19338350	176	19337718
chr1	19355471	19356240	37	19355908
chr1	19360171	19360336	10	19360180
chr1	19360341	19361200	80	19360713
chr1	19392691	19393565	99	19393045
chr1	19401176	19402115	112	19401540
chr1	19408001	19408695	52	19408190
chr1	19529521	19529846	12	19529665
chr1	19529851	19530695	144	19530128
chr1	19535001	19535636	47	19535353
chr1	19535641	19535880	16	19535823
chr1	19536481	19537196	31	19536818
chr1	19537201	19537315	9	19537243
chr1	19662746	19662961	10	19662893
chr1	19662966	19663481	67	19663248
chr1	19663486	19663685	6	19663673
chr1	19687316	19687581	9	19687555
chr1	19687586	19688161	97	19687798
chr1	19688166	19688420	22	19688415
chr1	19749236	19750145	52	19749743
chr1	19756521	19757350	103	19756848
chr1	19762206	19762991	82	19762735
chr1	19762996	19763331	22	19763168
chr1	19763336	19764045	26	19763525
chr1	19766571	19766781	9	19766588
chr1	19766851	19767470	183	19767150
chr1	19774666	19775580	115	19775123
chr1	19776826	19777041	11	19776878
chr1	19777046	19777995	251	19777488
chr1	19795686	19796540	46	19796060
chr1	19835081	19836080	65	19835610
chr1	19884276	19884661	36	19884470
chr1	19884666	19885375	37	19884963
chr1	19922816	19923625	23	19923378
chr1	19942781	19943750	40	19943258
chr1	19948401	19948671	9	19948628
chr1	19948676	19949385	70	19948933
chr1	19961906	19962136	10	19962080
chr1	19962141	19962845	66	19962410
chr1	19966121	19967276	65	19966668
chr1	19967281	19967921	53	19967643
chr1	19967926	19968125	11	19968123
chr1	19969296	19969356	5	19969308
chr1	19969361	19969591	6	19969548
chr1	19969596	19970280	111	19969828
chr1	19980686	19981540	96	19981063
chr1	19985586	19985801	10	19985658
chr1	19985806	19986226	41	19986000
chr1	19986231	19986505	11	19986430
chr1	19986826	19987391	57	19987185
chr1	19987396	19987645	7	19987450
chr1	20002746	20003765	69	20003393
chr1	20008431	20008566	5	20008433
chr1	20008571	20009181	97	20008908
chr1	20062146	20062856	93	20062570
chr1	20063546	20064465	65	20064033
chr1	20076696	20076871	8	20076755
chr1	20076876	20077560	100	20077223
chr1	20084531	20085241	69	20084990
chr1	20085246	20085445	5	20085408
chr1	20091761	20092541	145	20092273
chr1	20092546	20092890	10	20092718
chr1	20127181	20128001	72	20127695
chr1	20128006	20128205	9	20128120
chr1	20154716	20155006	17	20154863
chr1	20155011	20155881	99	20155308
chr1	20155886	20156050	12	20155983
chr1	20163161	20163800	69	20163353
chr1	20187201	20188210	68	20187728
chr1	20188361	20188586	9	20188393
chr1	20188591	20189195	41	20188835
chr1	20189961	20190201	7	20189968
chr1	20190206	20190791	107	20190475
chr1	20190796	20190995	11	20190988
chr1	20198611	20199225	76	20198928
chr1	20208456	20209091	33	20208843
chr1	20209096	20209190	6	20209125
chr1	20210476	20210706	12	20210655
chr1	20210711	20211360	61	20210998
chr1	20211926	20213010	98	20212493
chr1	20220396	20221191	66	20220920
chr1	20229811	20230851	129	20230253
chr1	20251591	20252685	181	20252000
chr1	20252686	20253870	185	20253293
chr1	20275161	20276275	104	20275743
chr1	20351791	20352481	42	20352188
chr1	20352486	20352710	9	20352683
chr1	20390161	20391001	145	20390643
chr1	20429011	20429841	200	20429528
chr1	20429846	20430115	10	20430003
chr1	20436966	20437696	113	20437453
chr1	20437701	20437960	11	20437768
chr1	20438421	20439340	50	20438955
chr1	20450546	20450926	18	20450743
chr1	20450931	20451476	109	20451180
chr1	20451481	20451735	8	20451620
chr1	20461041	20461776	32	20461470
chr1	20493286	20493581	10	20493473
chr1	20493586	20494090	63	20493823
chr1	20497931	20498440	66	20498200
chr1	20518656	20519555	64	20519085
chr1	20520546	20521385	43	20520863
chr1	20537056	20537521	33	20537403
chr1	20537526	20537951	35	20537698
chr1	20537956	20538765	149	20538188
chr1	20582221	20582875	54	20582483
chr1	20597696	20598375	32	20598108
chr1	20701941	20702655	52	20702235
chr1	20706711	20707530	51	20707255
chr1	20716811	20716881	5	20716848
chr1	20716886	20717785	45	20717338
chr1	20737361	20738216	143	20737890
chr1	20738221	20738440	6	20738248
chr1	20753301	20754085	107	20753593
chr1	20773346	20773916	62	20773613
chr1	20773921	20774120	9	20774110
chr1	20820491	20820746	19	20820545
chr1	20820751	20821321	49	20821070
chr1	20821326	20822210	119	20821683
chr1	20822331	20822441	11	20822350
chr1	20822446	20823565	221	20822943
chr1	20902566	20902746	18	20902610
chr1	20902751	20903436	36	20903100
chr1	20904241	20905225	61	20904728
chr1	20926296	20926476	6	20926418
chr1	20926481	20927141	52	20926768
chr1	20927146	20927616	34	20927393
chr1	20927621	20928620	76	20928178
chr1	20929011	20929946	80	20929620
chr1	20929951	20931311	232	20930838
chr1	20931316	20931490	15	20931415
chr1	20938571	20939431	80	20939125
chr1	20939436	20939635	5	20939540
chr1	20939826	20940276	19	20940073
chr1	20940281	20941011	152	20940555
chr1	20941016	20941140	6	20941090
chr1	21051316	21052041	111	21051758
chr1	21052046	21052295	5	21052123
chr1	21059181	21059461	16	21059288
chr1	21059466	21060190	186	21059773
chr1	21061736	21062890	163	21062313
chr1	21065376	21066296	48	21065870
chr1	21066301	21066365	6	21066350
chr1	21155826	21156670	45	21156223
chr1	21173656	21173806	10	21173718
chr1	21173811	21174466	132	21174223
chr1	21174471	21175285	76	21174753
chr1	21210066	21210641	115	21210383
chr1	21210646	21210850	6	21210655
chr1	21217266	21217506	13	21217368
chr1	21217511	21218010	59	21217788
chr1	21220161	21220451	7	21220408
chr1	21220456	21220821	43	21220638
chr1	21220826	21221120	8	21221110
chr1	21222966	21223990	114	21223513
chr1	21276876	21277141	8	21276978
chr1	21277146	21277810	71	21277348
chr1	21348541	21349720	228	21348928
chr1	21403356	21403506	6	21403388
chr1	21403511	21404335	94	21403833
chr1	21417206	21418011	106	21417758
chr1	21418016	21418230	12	21418033
chr1	21425121	21426051	190	21425748
chr1	21426056	21426265	6	21426245
chr1	21426776	21426846	7	21426783
chr1	21426851	21427775	60	21427328
chr1	21450951	21451816	133	21451513
chr1	21451821	21452025	10	21451963
chr1	21457446	21457866	65	21457635
chr1	21457871	21458170	8	21458060
chr1	21475976	21476211	11	21476055
chr1	21476216	21476961	60	21476503
chr1	21476966	21477181	8	21477108
chr1	21477186	21477920	91	21477418
chr1	21491356	21492131	28	21491725
chr1	21492136	21492570	27	21492343
chr1	21500791	21501076	17	21500943
chr1	21501081	21501740	34	21501275
chr1	21527041	21527166	9	21527053
chr1	21527171	21527655	44	21527463
chr1	21532381	21533041	85	21532773
chr1	21533046	21533300	8	21533183
chr1	21555856	21556745	71	21556288
chr1	21564891	21565521	60	21565208
chr1	21565526	21566285	42	21565948
chr1	21578226	21579156	202	21578858
chr1	21579161	21579360	5	21579298
chr1	21588036	21588156	10	21588058
chr1	21588161	21588726	77	21588493
chr1	21588786	21589030	7	21588905
chr1	21620776	21621436	47	21621238
chr1	21621441	21622165	55	21621653
chr1	21628951	21629650	35	21629348
chr1	21629711	21630241	38	21629928
chr1	21630246	21630445	13	21630440
chr1	21635506	21636316	64	21635953
chr1	21650626	21651845	117	21651435
chr1	21655471	21656515	111	21656028
chr1	21662196	21662935	59	21662643
chr1	21682426	21682861	48	21682640
chr1	21682866	21683100	5	21683033
chr1	21716196	21716895	48	21716490
chr1	21727971	21728176	7	21727993
chr1	21728226	21728825	44	21728423
chr1	21766876	21767885	46	21767383
chr1	21780121	21780416	9	21780293
chr1	21780421	21781016	127	21780688
chr1	21781021	21781245	17	21781150
chr1	21790736	21791506	20	21791153
chr1	21791511	21792166	132	21791848
chr1	21792171	21792420	12	21792360
chr1	21894486	21894636	8	21894500
chr1	21894741	21895265	51	21894938
chr1	21900471	21901225	36	21900855
chr1	21913211	21914000	54	21913593
chr1	21964846	21965585	157	21965298
chr1	22060966	22061655	71	22061233
chr1	22091006	22091970	82	22091370
chr1	22109676	22109896	20	22109688
chr1	22109901	22110356	43	22110183
chr1	22110361	22110905	29	22110518
chr1	22114381	22115405	84	22114698
chr1	22127196	22127401	7	22127220
chr1	22127406	22128360	200	22127793
chr1	22182216	22182646	50	22182443
chr1	22182651	22183010	26	22182790
chr1	22188231	22188351	5	22188233
chr1	22188486	22189011	136	22188803
chr1	22189016	22189295	7	22189203
chr1	22196106	22196830	82	22196508
chr1	22198061	22199160	98	22198643
chr1	22218001	22218860	103	22218505
chr1	22231251	22231870	48	22231573
chr1	22245931	22246471	72	22246178
chr1	22246476	22246710	7	22246530
chr1	22265756	22266860	91	22266293
chr1	22269406	22269881	79	22269628
chr1	22269886	22270105	11	22270083
chr1	22282016	22282800	40	22282498
chr1	22283061	22284175	109	22283543
chr1	22292106	22292656	32	22292345
chr1	22292661	22293181	90	22292955
chr1	22301061	22301681	64	22301433
chr1	22301686	22301885	5	22301883
chr1	22312326	22312881	44	22312653
chr1	22312886	22313115	5	22312920
chr1	22335126	22335900	62	22335458
chr1	22345326	22346360	183	22345785
chr1	22351241	22351756	30	22351605
chr1	22351761	22352181	27	22351908
chr1	22352186	22352890	81	22352448
chr1	22361726	22362136	42	22361908
chr1	22366206	22367176	38	22366928
chr1	22371241	22371491	14	22371288
chr1	22371496	22371951	54	22371763
chr1	22371956	22372255	11	22372238
chr1	22374706	22375196	82	22374933
chr1	22375201	22375460	7	22375270
chr1	22380621	22380791	9	22380645
chr1	22380796	22381415	50	22381095
chr1	22458821	22459645	59	22459223
chr1	22498691	22499320	45	22499013
chr1	22503751	22504515	134	22504013
chr1	22555586	22556521	162	22556213
chr1	22556526	22557310	38	22556915
chr1	22778051	22778745	61	22778328
chr1	22826726	22826841	9	22826768
chr1	22826846	22827765	66	22827265
chr1	23015886	23016490	72	23016133
chr1	23030881	23031366	49	23031175
chr1	23031371	23031630	8	23031555
chr1	23038796	23039056	8	23038858
chr1	23039061	23039735	47	23039310
chr1	23064731	23065500	36	23065168
chr1	23072181	23073285	148	23072713
chr1	23073531	23074336	77	23074058
chr1	23074341	23074580	6	23074500
chr1	23076461	23076626	11	23076513
chr1	23076631	23077556	118	23077033
chr1	23077561	23077875	9	23077693
chr1	23081911	23082690	45	23082290
chr1	23156451	23157505	52	23156978
chr1	23158126	23158961	211	23158708
chr1	23158966	23159625	45	23159163
chr1	23187841	23188591	69	23188363
chr1	23188596	23189060	22	23188788
chr1	23246901	23247770	34	23247355
chr1	23249001	23249780	57	23249343
chr1	23302916	23303396	43	23303183
chr1	23303401	23304050	55	23303585
chr1	23304586	23305445	118	23304995
chr1	23306011	23306226	13	23306023
chr1	23306231	23306925	37	23306465
chr1	23336876	23336991	7	23336908
chr1	23336996	23337801	205	23337448
chr1	23337806	23338110	8	23337883
chr1	23340096	23340910	24	23340518
chr1	23345346	23346071	34	23345868
chr1	23352851	23353680	50	23353293
chr1	23426251	23427296	156	23426908
chr1	23427301	23427951	61	23427808
chr1	23427956	23428341	90	23428143
chr1	23428346	23429521	82	23428928
chr1	23429526	23430410	84	23430068
chr1	23437031	23437830	44	23437430
chr1	23452931	23454005	63	23453508
chr1	23456096	23456995	55	23456575
chr1	23458196	23459225	92	23458703
chr1	23489631	23490421	42	23490105
chr1	23490426	23490555	7	23490513
chr1	23493731	23493821	6	23493768
chr1	23493826	23494365	37	23494070
chr1	23495826	23496181	16	23496040
chr1	23496186	23497040	32	23496383
chr1	23515016	23515341	12	23515190
chr1	23515346	23516005	98	23515580
chr1	23521126	23521476	19	23521345
chr1	23521481	23522315	66	23521783
chr1	23522861	23523111	22	23523058
chr1	23523116	23524165	82	23523530
chr1	23524661	23525645	191	23525005
chr1	23528611	23529460	49	23528983
chr1	23568641	23569515	39	23569113
chr1	23599136	23599826	56	23599443
chr1	23599831	23600525	35	23600200
chr1	23609121	23610081	157	23609700
chr1	23610086	23610250	9	23610155
chr1	23654781	23655566	65	23655340
chr1	23655571	23656425	44	23655943
chr1	23669346	23670270	43	23669883
chr1	23693846	23694581	43	23694323
chr1	23694586	23694785	8	23694770
chr1	23703461	23703556	7	23703500
chr1	23703561	23704695	210	23704090
chr1	23710316	23710491	9	23710385
chr1	23710496	23711171	154	23710883
chr1	23711176	23711920	94	23711438
chr1	23719891	23720616	26	23720283
chr1	23720621	23721250	35	23720813
chr1	23729126	23729421	12	23729383
chr1	23729426	23729971	91	23729643
chr1	23729976	23731095	88	23730473
chr1	23770316	23771280	58	23770783
chr1	23782306	23782586	10	23782475
chr1	23782591	23783450	194	23782955
chr1	23786761	23787875	178	23787238
chr1	23801566	23802530	69	23802028
chr1	23803751	23804680	151	23804080
chr1	23805186	23805291	9	23805205
chr1	23805296	23806215	42	23805743
chr1	23854351	23855171	62	23854930
chr1	23855176	23855380	6	23855363
chr1	23881996	23882246	12	23882080
chr1	23882251	23882821	110	23882538
chr1	23882826	23883736	54	23883335
chr1	23885686	23886545	41	23886123
chr1	23903226	23903521	9	23903358
chr1	23903526	23904530	102	23903765
chr1	23905066	23905875	30	23905560
chr1	23911721	23912875	216	23912268
chr1	23915271	23916390	35	23915903
chr1	23919001	23919961	34	23919790
chr1	23919966	23921015	92	23920230
chr1	23972461	23973136	55	23972835
chr1	23973141	23973355	5	23973278
chr1	23988046	23988171	7	23988150
chr1	23988176	23989070	97	23988578
chr1	23999576	24000551	114	24000193
chr1	24000556	24000755	7	24000620
chr1	24017716	24018585	42	24018178
chr1	24045671	24046530	86	24046135
chr1	24046871	24047076	5	24046903
chr1	24047081	24047855	98	24047388
chr1	24058516	24059311	103	24059063
chr1	24059316	24059610	7	24059363
chr1	24061581	24062450	40	24062008
chr1	24105956	24107205	91	24106690
chr1	24116511	24117121	87	24116778
chr1	24117126	24117325	11	24117205
chr1	24125626	24126600	68	24126088
chr1	24140196	24140371	6	24140263
chr1	24140376	24141175	84	24140685
chr1	24191426	24192486	74	24192213
chr1	24192491	24192720	12	24192653
chr1	24230846	24231930	87	24231388
chr1	24234251	24234761	99	24234448
chr1	24234766	24234965	6	24234885
chr1	24243061	24243271	10	24243205
chr1	24243276	24243835	27	24243588
chr1	24277601	24277741	6	24277613
chr1	24277746	24278950	172	24278278
chr1	24279346	24280310	74	24279788
chr1	24281326	24282335	101	24281823
chr1	24286596	24286771	12	24286690
chr1	24286776	24287321	45	24287098
chr1	24287326	24287530	13	24287523
chr1	24306576	24307161	29	24306945
chr1	24307166	24307716	82	24307418
chr1	24307721	24307985	8	24307840
chr1	24310776	24311685	36	24311228
chr1	24329741	24330290	33	24330010
chr1	24335766	24336610	86	24336103
chr1	24339371	24339886	53	24339598
chr1	24339891	24340090	7	24339980
chr1	24344961	24345186	7	24345100
chr1	24345191	24345995	61	24345548
chr1	24348906	24349051	5	24348913
chr1	24349056	24349820	72	24349378
chr1	24372416	24372701	11	24372525
chr1	24372706	24373416	141	24372975
chr1	24373421	24374305	94	24373820
chr1	24374671	24375520	33	24375108
chr1	24377706	24378621	91	24378318
chr1	24378626	24378825	7	24378798
chr1	24434996	24435791	105	24435538
chr1	24435796	24436115	12	24435968
chr1	24443976	24444875	45	24444458
chr1	24446181	24446766	25	24446513
chr1	24446771	24447255	28	24447018
chr1	24476091	24476716	94	24476503
chr1	24476721	24477326	28	24476915
chr1	24477331	24477591	11	24477430
chr1	24477596	24478156	41	24477825
chr1	24478161	24478295	8	24478253
chr1	24516316	24517235	53	24516828
chr1	24518001	24518241	7	24518068
chr1	24518246	24518971	184	24518593
chr1	24518976	24519175	12	24519173
chr1	24528161	24528881	55	24528613
chr1	24528886	24529330	27	24529070
chr1	24529631	24529866	9	24529703
chr1	24529871	24530521	96	24530190
chr1	24530526	24530670	9	24530593
chr1	24562361	24562656	7	24562465
chr1	24562661	24563141	55	24562855
chr1	24563146	24563965	127	24563415
chr1	24602011	24602685	63	24602218
chr1	24603601	24603751	13	24603653
chr1	24603756	24604431	57	24604138
chr1	24609466	24610201	105	24610005
chr1	24610206	24611325	156	24610728
chr1	24612476	24612606	5	24612485
chr1	24612611	24613445	67	24612958
chr1	24615961	24616341	21	24616208
chr1	24616346	24617121	136	24616653
chr1	24617126	24618200	33	24617758
chr1	24620001	24620736	72	24620543
chr1	24620741	24621331	235	24621028
chr1	24621336	24622065	73	24621490
chr1	24626046	24627155	60	24626565
chr1	24627256	24628175	30	24627670
chr1	24635806	24636915	168	24636443
chr1	24643456	24644316	216	24643743
chr1	24644321	24645300	43	24644855
chr1	24645586	24645736	10	24645588
chr1	24645741	24646411	69	24646208
chr1	24646416	24646685	16	24646495
chr1	24648446	24648586	5	24648470
chr1	24648591	24649255	41	24648895
chr1	24649346	24649551	10	24649455
chr1	24649556	24650315	39	24649823
chr1	24676201	24676800	38	24676508
chr1	24678471	24679170	41	24678873
chr1	24689056	24690021	158	24689678
chr1	24690026	24690785	26	24690368
chr1	24691036	24691326	19	24691220
chr1	24691331	24692221	204	24691903
chr1	24692226	24692560	10	24692390
chr1	24695491	24696271	74	24695910
chr1	24696276	24696475	6	24696350
chr1	24700946	24702016	75	24701588
chr1	24702021	24702365	19	24702128
chr1	24705791	24707120	228	24706603
chr1	24707661	24708356	21	24707863
chr1	24708361	24709475	155	24708833
chr1	24710341	24710531	12	24710400
chr1	24710536	24711455	117	24710903
chr1	24711746	24712011	12	24711803
chr1	24712016	24712481	46	24712300
chr1	24712486	24712760	15	24712675
chr1	24714176	24714911	47	24714638
chr1	24714916	24715115	20	24715113
chr1	24717511	24718420	33	24718013
chr1	24720121	24720251	7	24720210
chr1	24720256	24721255	156	24720660
chr1	24735631	24736785	208	24736193
chr1	24738076	24738281	9	24738083
chr1	24738286	24738871	51	24738638
chr1	24738876	24739090	10	24738983
chr1	24741851	24742755	47	24742208
chr1	24743071	24743316	19	24743108
chr1	24743321	24744041	97	24743718
chr1	24744046	24744740	19	24744488
chr1	24745001	24745096	7	24745013
chr1	24745101	24746165	83	24745578
chr1	24764021	24764935	34	24764438
chr1	24788506	24789260	76	24788818
chr1	24841801	24842710	149	24842253
chr1	24867256	24867921	95	24867688
chr1	24867926	24868215	5	24868098
chr1	24892801	24893166	24	24892938
chr1	24893171	24893511	40	24893350
chr1	24893516	24893715	5	24893713
chr1	24969181	24969935	55	24969458
chr1	25004616	25004821	11	25004780
chr1	25004826	25005670	75	25005178
chr1	25009766	25009971	6	25009885
chr1	25009976	25010995	192	25010388
chr1	25028646	25029336	79	25029093
chr1	25029341	25029811	54	25029538
chr1	25029816	25030035	8	25029890
chr1	25030991	25031611	28	25031425
chr1	25031616	25032645	84	25032178
chr1	25034076	25034935	59	25034455
chr1	25036271	25036876	43	25036688
chr1	25036881	25037111	7	25037068
chr1	25037116	25037175	7	25037125
chr1	25041326	25042340	163	25041790
chr1	25044966	25045971	99	25045503
chr1	25045976	25046045	9	25046043
chr1	25046321	25046421	5	25046378
chr1	25046426	25047245	43	25046788
chr1	25069836	25069956	7	25069910
chr1	25069961	25070896	110	25070403
chr1	25070901	25072010	57	25071378
chr1	25072281	25073106	80	25072778
chr1	25073111	25073320	16	25073300
chr1	25088431	25088501	9	25088443
chr1	25088506	25089495	79	25088943
chr1	25091606	25092341	47	25092140
chr1	25092346	25092426	9	25092358
chr1	25092431	25093025	28	25092620
chr1	25096321	25097440	82	25096848
chr1	25112411	25113290	99	25112933
chr1	25131816	25132461	113	25132240
chr1	25132466	25132785	21	25132780
chr1	25133561	25133791	8	25133595
chr1	25133796	25134396	54	25134108
chr1	25275396	25275671	7	25275518
chr1	25275686	25276175	64	25275918
chr1	25281441	25282330	122	25281813
chr1	25292896	25293895	105	25293358
chr1	25296696	25297565	47	25297113
chr1	25334261	25335090	38	25334745
chr1	25349106	25349296	6	25349108
chr1	25349301	25349995	86	25349530
chr1	25357136	25357915	73	25357463
chr1	25358421	25359380	48	25358943
chr1	25426241	25426755	37	25426568
chr1	25549901	25550600	47	25550173
chr1	25559371	25559461	7	25559385
chr1	25559466	25560200	32	25559748
chr1	25585976	25587120	105	25586598
chr1	25604656	25605460	48	25605033
chr1	25635221	25636000	41	25635720
chr1	25646631	25647415	52	25646980
chr1	25656146	25656976	62	25656748
chr1	25670031	25671145	69	25670518
chr1	25676921	25677715	69	25677275
chr1	25678426	25678701	16	25678490
chr1	25678706	25679410	36	25678905
chr1	25682991	25683886	92	25683595
chr1	25683891	25684090	5	25684015
chr1	25687396	25687496	7	25687430
chr1	25687501	25688280	44	25687865
chr1	25698011	25698925	84	25698493
chr1	25709391	25710290	99	25709723
chr1	25740771	25741780	83	25741268
chr1	25751451	25752670	84	25752060
chr1	25795286	25795461	6	25795315
chr1	25795581	25796320	143	25795850
chr1	25803801	25804485	37	25804120
chr1	25864811	25865590	42	25865163
chr1	25875821	25876591	52	25876353
chr1	25876596	25877161	95	25876808
chr1	25877166	25877365	6	25877230
chr1	25894566	25894641	6	25894568
chr1	25894646	25895356	62	25895093
chr1	25895361	25895791	88	25895588
chr1	25895796	25896175	33	25896060
chr1	25901656	25902290	38	25901853
chr1	26021121	26022115	113	26021713
chr1	26022216	26023001	210	26022548
chr1	26023006	26023245	8	26023183
chr1	26034216	26034471	6	26034228
chr1	26034476	26035425	76	26035003
chr1	26050421	26051165	41	26050845
chr1	26113181	26113851	37	26113640
chr1	26113856	26114085	13	26114048
chr1	26130391	26130516	7	26130423
chr1	26130521	26130651	9	26130575
chr1	26130656	26131266	90	26130970
chr1	26159126	26159725	40	26159338
chr1	26186886	26187601	43	26187348
chr1	26187606	26187805	6	26187670
chr1	26216711	26216931	8	26216745
chr1	26216936	26217710	136	26217240
chr1	26218556	26218896	16	26218813
chr1	26218901	26219385	29	26219098
chr1	26238501	26239071	118	26238793
chr1	26239076	26239410	21	26239260
chr1	26324201	26325036	48	26324725
chr1	26325041	26325126	7	26325063
chr1	26325131	26325245	9	26325218
chr1	26395131	26395940	50	26395503
chr1	26449346	26450700	126	26449850
chr1	26496071	26496625	33	26496385
chr1	26507791	26508805	198	26508273
chr1	26548951	26549725	53	26549215
chr1	26563651	26563786	10	26563663
chr1	26563791	26563856	9	26563828
chr1	26563861	26564750	84	26564205
chr1	26601046	26601945	30	26601463
chr1	26601946	26602561	26	26602353
chr1	26602566	26603261	116	26602918
chr1	26603266	26603465	7	26603433
chr1	26604476	26605286	79	26605033
chr1	26605291	26605930	84	26605548
chr1	26610861	26611206	12	26611060
chr1	26611211	26611975	104	26611413
chr1	26624361	26625110	45	26624828
chr1	26629406	26630180	43	26629693
chr1	26657836	26658641	113	26658333
chr1	26658646	26658860	8	26658840
chr1	26675471	26676350	67	26675843
chr1	26677791	26678386	30	26678185
chr1	26678391	26678851	35	26678645
chr1	26678856	26679100	9	26678988
chr1	26683281	26683531	7	26683458
chr1	26683536	26684131	56	26683835
chr1	26684136	26684355	7	26684183
chr1	26685096	26686055	72	26685488
chr1	26698211	26698336	10	26698238
chr1	26698341	26699165	103	26698748
chr1	26704036	26704321	12	26704135
chr1	26704326	26705206	214	26704655
chr1	26705211	26705375	17	26705370
chr1	26712076	26712491	44	26712295
chr1	26712496	26712790	16	26712683
chr1	26713486	26713691	14	26713515
chr1	26713696	26714580	148	26714058
chr1	26714936	26715960	63	26715513
chr1	26734751	26734916	11	26734773
chr1	26734921	26735655	35	26735180
chr1	26758311	26759065	27	26758713
chr1	26796906	26797226	21	26797030
chr1	26797231	26797915	46	26797493
chr1	26842271	26842820	42	26842515
chr1	26850281	26850376	7	26850303
chr1	26850381	26851395	153	26850820
[truncated: 181,465 more rows]
