# Supplementary material for: STAT3 acts through pre-existing nucleosome-depleted regions bound by FOS during an epigenetic switch linking inflammation to cancer
Source: Epigenetics Chromatin. 2015 Feb 14;8:7. doi: 10.1186/1756-8935-8-7 (PMC4362815; doi:10.1186/1756-8935-8-7)
Supplement: Supplementary file 11 — Additional file 11: MCF10A-ER-Src FOS ChIP-Seq 36-h TAM. Genomic locations of all FOS genomic binding sites, at a significance P value ≤1e − 09, discovered by ChIP-Seq in MCF10A-ER-Src cells treated with tamoxifen for 36 h. (XLS 5 MB) [file 13072_2014_351_MOESM11_ESM.xls]

## Sheet: ER-Src_FOS_peaks_36h TAM
MCF10A-ER-Src FOS ChIP-Seq peaks (p-value <=1e-09)					(hg19)
chr	start	end	reads	summit coordinate
chr1	11056	11571	51	11363
chr1	11576	12741	39	11768
chr1	12746	13426	20	13228
chr1	13431	14626	83	13955
chr1	14631	15966	25	15583
chr1	15971	16620	28	16528
chr1	96001	96286	16	96200
chr1	96291	97201	129	96713
chr1	97206	97270	10	97258
chr1	139741	139821	16	139755
chr1	139826	140111	15	139913
chr1	140116	140795	68	140278
chr1	143441	143671	12	143475
chr1	143711	144301	211	144028
chr1	144306	144635	15	144338
chr1	147536	148376	52	148150
chr1	148411	148620	7	148590
chr1	157076	157171	8	157098
chr1	157176	157436	10	157218
chr1	157441	158215	91	157643
chr1	176236	176521	11	176413
chr1	176526	177390	79	176818
chr1	242336	242621	15	242535
chr1	242626	243536	148	243048
chr1	243541	243605	10	243580
chr1	319361	319931	22	319553
chr1	319936	320941	87	320423
chr1	320946	321221	15	321163
chr1	321226	321535	19	321338
chr1	321791	322486	25	322213
chr1	322491	322651	11	322513
chr1	322656	322731	11	322685
chr1	322736	323246	56	322925
chr1	323251	323731	49	323590
chr1	323736	324415	77	323848
chr1	411631	411946	15	411825
chr1	411951	412556	134	412188
chr1	412561	412935	21	412693
chr1	416216	416376	8	416235
chr1	416381	417136	55	416753
chr1	417141	418281	28	417860
chr1	418286	418536	16	418343
chr1	418541	419071	30	418828
chr1	419076	419631	31	419463
chr1	419636	419996	37	419813
chr1	420001	420536	38	420335
chr1	420541	420941	36	420748
chr1	420946	422416	378	421500
chr1	422421	423396	29	423120
chr1	423401	424021	64	423678
chr1	424026	424836	373	424583
chr1	424841	425991	41	425233
chr1	425996	426771	39	426393
chr1	426776	427321	24	426933
chr1	427326	427861	23	427485
chr1	427866	427995	15	427945
chr1	533996	535030	71	534493
chr1	577531	577926	21	577778
chr1	577931	578835	134	578283
chr1	663876	664771	34	664528
chr1	664776	664825	8	664810
chr1	665106	665981	92	665778
chr1	665986	666496	50	666028
chr1	666501	666911	53	666695
chr1	666916	667576	27	667338
chr1	667581	667860	20	667633
chr1	668686	669751	64	669228
chr1	669756	670321	47	670110
chr1	670326	670556	9	670520
chr1	670561	671251	26	670818
chr1	671256	671315	7	671293
chr1	672091	672441	18	672288
chr1	672446	672711	67	672675
chr1	672716	673206	49	672843
chr1	673211	673936	69	673518
chr1	673941	674331	27	674150
chr1	674336	674540	15	674470
chr1	675506	676556	78	676028
chr1	676561	677085	22	676898
chr1	679161	679546	14	679353
chr1	679551	680186	239	679758
chr1	680191	680320	12	680305
chr1	682716	682756	7	682738
chr1	682761	683226	26	682998
chr1	683231	684091	63	683858
chr1	684096	684310	7	684278
chr1	692926	693161	8	693035
chr1	693271	694045	91	693468
chr1	713341	714496	69	714228
chr1	714501	714836	8	714623
chr1	714841	715580	30	715068
chr1	739616	739841	11	739655
chr1	739846	740481	100	740193
chr1	740486	740810	19	740670
chr1	745526	745861	21	745658
chr1	745866	746186	26	746063
chr1	746191	747085	204	746488
chr1	802481	803740	213	803128
chr1	901236	901911	39	901575
chr1	901916	902705	35	902373
chr1	935751	936835	110	936298
chr1	956896	957176	6	957070
chr1	957181	957810	66	957398
chr1	999151	999266	12	999153
chr1	999271	999496	11	999335
chr1	999501	1000220	95	999738
chr1	1143331	1143756	52	1143528
chr1	1143761	1144020	9	1143895
chr1	1153001	1153900	90	1153408
chr1	1199926	1200830	56	1200408
chr1	1217226	1218261	85	1217618
chr1	1218266	1218795	37	1218480
chr1	1253246	1253476	7	1253418
chr1	1253481	1254295	180	1253793
chr1	1279841	1280940	226	1280383
chr1	1310276	1311175	38	1310803
chr1	1333166	1334140	58	1333663
chr1	1337256	1337940	33	1337675
chr1	1440196	1440821	32	1440593
chr1	1440826	1441025	19	1440973
chr1	1489871	1490621	57	1490383
chr1	1490766	1490855	5	1490808
chr1	1590136	1590246	7	1590193
chr1	1590251	1591125	33	1590580
chr1	1593451	1593531	11	1593470
chr1	1593536	1594491	143	1594018
chr1	1594496	1594645	15	1594643
chr1	1617251	1618216	280	1617873
chr1	1618221	1618525	10	1618415
chr1	1619336	1619931	50	1619815
chr1	1619936	1620361	52	1620158
chr1	1620366	1620645	6	1620555
chr1	1623641	1625165	43	1624673
chr1	1655401	1655561	7	1655513
chr1	1655566	1656515	46	1655885
chr1	1659336	1659416	11	1659355
chr1	1659421	1660720	147	1659900
chr1	1672191	1672916	243	1672643
chr1	1672921	1673306	59	1673103
chr1	1673311	1673515	7	1673498
chr1	1677126	1678430	36	1677870
chr1	1694371	1695105	47	1694643
chr1	1695381	1696161	89	1695818
chr1	1696166	1696365	6	1696305
chr1	1766706	1767705	58	1767223
chr1	1850516	1851330	31	1850918
chr1	1946196	1946836	65	1946615
chr1	2029116	2029766	59	2029543
chr1	2029771	2030030	7	2029963
chr1	2063716	2064525	49	2064173
chr1	2071111	2072180	95	2071653
chr1	2111671	2112340	27	2111865
chr1	2118151	2118765	44	2118338
chr1	2120526	2121485	36	2120983
chr1	2143626	2144251	37	2144030
chr1	2144256	2144530	10	2144418
chr1	2165656	2166670	48	2166113
chr1	2177491	2178125	41	2177688
chr1	2186826	2187900	45	2187365
chr1	2221746	2222850	141	2222295
chr1	2425681	2426385	48	2425935
chr1	2464556	2465370	50	2464988
chr1	2466196	2466795	62	2466513
chr1	3229311	3229556	7	3229410
chr1	3229561	3230146	145	3229878
chr1	3230151	3230395	6	3230330
chr1	3398626	3399400	72	3399055
chr1	3420391	3421126	109	3420893
chr1	3421151	3421420	5	3421398
chr1	3529731	3529926	6	3529803
chr1	3529931	3530485	34	3530143
chr1	3606831	3607400	34	3607163
chr1	3628176	3628971	42	3628678
chr1	3628976	3629055	6	3629025
chr1	3841396	3842085	70	3841750
chr1	4662936	4664250	66	4663708
chr1	4704836	4705795	48	4705398
chr1	4710441	4711290	124	4710733
chr1	4726136	4727436	410	4726938
chr1	4727441	4727625	13	4727620
chr1	4728451	4729770	105	4729005
chr1	4750651	4751401	82	4751150
chr1	4762746	4763521	183	4763143
chr1	4763526	4763725	5	4763713
chr1	5022936	5023221	15	5023023
chr1	5023226	5023731	182	5023513
chr1	5023736	5024040	6	5023973
chr1	5030426	5031385	65	5030970
chr1	5484676	5485680	189	5485128
chr1	5488211	5488861	79	5488610
chr1	5611311	5611466	8	5611385
chr1	5611471	5612370	100	5611818
chr1	5682281	5683020	78	5682663
chr1	5708186	5708745	51	5708468
chr1	5711911	5712890	45	5712460
chr1	6043121	6043236	9	6043138
chr1	6043241	6044210	49	6043683
chr1	6085091	6085226	5	6085105
chr1	6085231	6085691	37	6085468
chr1	6085696	6085930	9	6085860
chr1	6176016	6176805	41	6176495
chr1	6217361	6217526	6	6217380
chr1	6217531	6218450	246	6217945
chr1	6259411	6260250	33	6259793
chr1	6279646	6280206	90	6279843
chr1	6280211	6280891	90	6280558
chr1	6280896	6281095	10	6280953
chr1	6360051	6360266	6	6360073
chr1	6360276	6360995	43	6360518
chr1	6361261	6361466	9	6361395
chr1	6361471	6362066	110	6361763
chr1	6362071	6362320	9	6362205
chr1	6403316	6403521	6	6403428
chr1	6403526	6404260	42	6403815
chr1	6427406	6428315	57	6427988
chr1	6428666	6428876	5	6428683
chr1	6428881	6429476	79	6429168
chr1	6429481	6429601	7	6429538
chr1	6429606	6429705	7	6429660
chr1	6445451	6445771	8	6445548
chr1	6445776	6446401	103	6445983
chr1	6446406	6447165	92	6446650
chr1	6531971	6532710	73	6532290
chr1	6551261	6551366	6	6551273
chr1	6551371	6552061	117	6551783
chr1	6552066	6552305	7	6552120
chr1	6580241	6581115	38	6580725
chr1	6639601	6640360	29	6639968
chr1	6659006	6660060	101	6659568
chr1	6660861	6661965	231	6661395
chr1	6662616	6663386	39	6663088
chr1	6663391	6663595	17	6663580
chr1	6803711	6804306	41	6804103
chr1	6804311	6804510	5	6804498
chr1	6813041	6813761	66	6813563
chr1	6813766	6814086	47	6813873
chr1	6814091	6814370	9	6814185
chr1	6821926	6822616	174	6822303
chr1	6822621	6822845	7	6822680
chr1	6830511	6831375	46	6830978
chr1	6844251	6844891	106	6844635
chr1	6844896	6845540	27	6845248
chr1	6913901	6915015	81	6914478
chr1	6919691	6919811	11	6919700
chr1	6919816	6920531	239	6920248
chr1	6920536	6920890	25	6920695
chr1	7016251	7017000	43	7016610
chr1	7050981	7052035	178	7051548
chr1	7076211	7076811	40	7076583
chr1	7076816	7077085	7	7077005
chr1	7086006	7086756	171	7086448
chr1	7086761	7086980	5	7086958
chr1	7283321	7284335	168	7283798
chr1	7315411	7316175	33	7315883
chr1	7325406	7325536	5	7325428
chr1	7325616	7326166	180	7325945
chr1	7326171	7326490	17	7326298
chr1	7341581	7341841	6	7341783
chr1	7341846	7342680	104	7342120
chr1	7358956	7360011	94	7359550
chr1	7360016	7360456	55	7360243
chr1	7360461	7360716	7	7360638
chr1	7360721	7361610	78	7361168
chr1	7461421	7461691	9	7461430
chr1	7461696	7462690	379	7462058
chr1	7530761	7531635	175	7531183
chr1	7599596	7600405	62	7599958
chr1	7609011	7609141	7	7609105
chr1	7609146	7609946	189	7609563
chr1	7609951	7610150	21	7610148
chr1	7870171	7870976	269	7870658
chr1	7870981	7871205	7	7871110
chr1	7946361	7946961	33	7946658
chr1	7953501	7954326	66	7954013
chr1	7954331	7954530	7	7954410
chr1	7980441	7981026	38	7980828
chr1	7981031	7981230	7	7981043
chr1	7999776	8000456	63	8000268
chr1	8000461	8001221	33	8000933
chr1	8001226	8002120	41	8001713
chr1	8008726	8009456	90	8009208
chr1	8009461	8009770	8	8009643
chr1	8021221	8021931	39	8021668
chr1	8021936	8022135	11	8022125
chr1	8063401	8064165	58	8063680
chr1	8064336	8064541	7	8064348
chr1	8064546	8065840	153	8065033
chr1	8074746	8074961	8	8074873
chr1	8074966	8075620	50	8075208
chr1	8077341	8078385	72	8077850
chr1	8079701	8080011	11	8079720
chr1	8080016	8080516	95	8080250
chr1	8080521	8080800	8	8080648
chr1	8084751	8084981	6	8084800
chr1	8084986	8085760	69	8085285
chr1	8087881	8088401	62	8088205
chr1	8088406	8088700	24	8088660
chr1	8100301	8100466	6	8100425
chr1	8100471	8101176	138	8100830
chr1	8101181	8101380	6	8101370
chr1	8105666	8105946	10	8105805
chr1	8105951	8106710	72	8106200
chr1	8106916	8107031	9	8106993
chr1	8107036	8107611	49	8107395
chr1	8107616	8108651	132	8107913
chr1	8108656	8108905	8	8108788
chr1	8115736	8115841	8	8115755
chr1	8115846	8116601	220	8116233
chr1	8116606	8116805	8	8116678
chr1	8121136	8121741	43	8121488
chr1	8121746	8122046	7	8121940
chr1	8122051	8122446	50	8122248
chr1	8122451	8122735	9	8122490
chr1	8130586	8130826	10	8130605
chr1	8130831	8131640	67	8131143
chr1	8136936	8137161	10	8136945
chr1	8137166	8137891	44	8137448
chr1	8137896	8138915	215	8138443
chr1	8143651	8144475	78	8144133
chr1	8149806	8149941	16	8149878
chr1	8149946	8150976	117	8150385
chr1	8150981	8151080	11	8151035
chr1	8154221	8154461	12	8154413
chr1	8154466	8155151	134	8154768
chr1	8155156	8155305	7	8155188
chr1	8156226	8157291	256	8156903
chr1	8157296	8158076	241	8157673
chr1	8158081	8158335	11	8158163
chr1	8181026	8181121	9	8181083
chr1	8181126	8182085	66	8181590
chr1	8193276	8194041	65	8193808
chr1	8194046	8194511	72	8194240
chr1	8194516	8194820	11	8194788
chr1	8197556	8198410	53	8197983
chr1	8201486	8202316	139	8202028
chr1	8202321	8202575	6	8202388
chr1	8226951	8227166	12	8227078
chr1	8227171	8227791	125	8227515
chr1	8227796	8228070	11	8227890
chr1	8229376	8229721	22	8229500
chr1	8229726	8230035	25	8229913
chr1	8231751	8232500	45	8232000
chr1	8234146	8234266	7	8234168
chr1	8234271	8234836	46	8234555
chr1	8234841	8235540	35	8235095
chr1	8241916	8242026	9	8241938
chr1	8242031	8243140	95	8242653
chr1	8254291	8255026	44	8254815
chr1	8257471	8258236	146	8257960
chr1	8258241	8258470	11	8258353
chr1	8264101	8265121	40	8264680
chr1	8271581	8272850	210	8272158
chr1	8278631	8279146	50	8278908
chr1	8279151	8279385	7	8279198
chr1	8284486	8285506	186	8285130
chr1	8285511	8285780	16	8285585
chr1	8317621	8318335	45	8317873
chr1	8318796	8319601	80	8319178
chr1	8319606	8320165	62	8319903
chr1	8323471	8323651	10	8323488
chr1	8323656	8324401	96	8324095
chr1	8324406	8324655	11	8324628
chr1	8343101	8343845	29	8343458
chr1	8345081	8345595	33	8345343
chr1	8403186	8404030	78	8403623
chr1	8454516	8455455	29	8455180
chr1	8456691	8456906	7	8456713
chr1	8456911	8457630	61	8457198
chr1	8472136	8472656	37	8472433
chr1	8472661	8472870	10	8472690
chr1	8483986	8484876	52	8484533
chr1	8484881	8484990	5	8484930
chr1	8516091	8516356	6	8516188
chr1	8516361	8516995	67	8516550
chr1	8530281	8531070	46	8530610
chr1	8542866	8542986	13	8542950
chr1	8542991	8543750	54	8543308
chr1	8555816	8556520	40	8556213
chr1	8557226	8557481	9	8557270
chr1	8557486	8558275	149	8557748
chr1	8585321	8585576	5	8585403
chr1	8585581	8586510	54	8585813
chr1	8600331	8601086	189	8600835
chr1	8601091	8601710	59	8601255
chr1	8604846	8605076	14	8604853
chr1	8605081	8605770	50	8605363
chr1	8614901	8615026	6	8614913
chr1	8615031	8615860	58	8615420
chr1	8720236	8721185	81	8720750
chr1	8721446	8722580	85	8721995
chr1	8734696	8735001	8	8734870
chr1	8735006	8735770	72	8735225
chr1	8739096	8739336	6	8739298
chr1	8739341	8739871	63	8739568
chr1	8739876	8740075	8	8740073
chr1	8742276	8743176	186	8742848
chr1	8743181	8743380	6	8743378
chr1	8772291	8773390	36	8772923
chr1	8799996	8800071	6	8800043
chr1	8800076	8800681	125	8800430
chr1	8800686	8800890	7	8800705
chr1	8856981	8857061	6	8857015
chr1	8857066	8858085	195	8857505
chr1	8878206	8878506	9	8878318
chr1	8878511	8879066	134	8878745
chr1	8930991	8931066	6	8931028
chr1	8931071	8932075	133	8931478
chr1	8933261	8934445	277	8933838
chr1	8937521	8937816	12	8937695
chr1	8937821	8938396	152	8938113
chr1	8938401	8938636	15	8938458
chr1	8938641	8939116	25	8938915
chr1	8939121	8939320	15	8939310
chr1	8939726	8940785	148	8940248
chr1	8949656	8949861	11	8949735
chr1	8949866	8950546	38	8950173
chr1	8950551	8951195	39	8950770
chr1	8959551	8959841	12	8959578
chr1	8959846	8960591	241	8960145
chr1	8960596	8960825	9	8960673
chr1	8963276	8963916	38	8963688
chr1	8963921	8964620	57	8964128
chr1	8968101	8968855	44	8968565
chr1	8999566	9000091	56	8999848
chr1	9000096	9000355	11	9000168
chr1	9001521	9001761	10	9001550
chr1	9001766	9002421	137	9002070
chr1	9002426	9002475	5	9002438
chr1	9033831	9034766	195	9034248
chr1	9034771	9035080	18	9034958
chr1	9043381	9043681	16	9043490
chr1	9043686	9044460	185	9043943
chr1	9045661	9045821	10	9045730
chr1	9045826	9046766	99	9046140
chr1	9046836	9047035	10	9047025
chr1	9140481	9140716	10	9140670
chr1	9140721	9141186	88	9140938
chr1	9141191	9141440	8	9141378
chr1	9168996	9169241	7	9169185
chr1	9169246	9169915	35	9169430
chr1	9170321	9170531	7	9170333
chr1	9170536	9171261	112	9170878
chr1	9174761	9175755	95	9175188
chr1	9204961	9205226	9	9205098
chr1	9205231	9206045	77	9205518
chr1	9223576	9224660	180	9224183
chr1	9253196	9253841	26	9253455
chr1	9253846	9254840	78	9254283
chr1	9273971	9274500	41	9274228
chr1	9288386	9289260	47	9288815
chr1	9291346	9292360	66	9291828
chr1	9293126	9293361	13	9293218
chr1	9293366	9293951	36	9293590
chr1	9293956	9294065	8	9294025
chr1	9335381	9336016	68	9335775
chr1	9336021	9336265	6	9336218
chr1	9340196	9341120	79	9340598
chr1	9349796	9350606	115	9350328
chr1	9350611	9350910	15	9350723
chr1	9354186	9354916	43	9354655
chr1	9354921	9355160	5	9355080
chr1	9359846	9360091	10	9359918
chr1	9360096	9360790	57	9360370
chr1	9362776	9363601	136	9363333
chr1	9363606	9363810	7	9363618
chr1	9375376	9376156	39	9375828
chr1	9376161	9376830	38	9376395
chr1	9377271	9378456	117	9377833
chr1	9381086	9381191	12	9381105
chr1	9381196	9381881	138	9381638
chr1	9381886	9382170	9	9382063
chr1	9391446	9392220	113	9391688
chr1	9488741	9489356	88	9489063
chr1	9489361	9489610	9	9489473
chr1	9498021	9498291	13	9498190
chr1	9498296	9499525	73	9498910
chr1	9532881	9533780	48	9533303
chr1	9536671	9537451	85	9537075
chr1	9599201	9599935	44	9599438
chr1	9615031	9615376	5	9615178
chr1	9615381	9615931	121	9615573
chr1	9615936	9616150	14	9616110
chr1	9621271	9622160	54	9621735
chr1	9704506	9705430	80	9704958
chr1	9719141	9720020	38	9719548
chr1	9731086	9731401	9	9731098
chr1	9731406	9732060	102	9731638
chr1	9747191	9747915	31	9747543
chr1	9760141	9760896	65	9760608
chr1	9779076	9779795	153	9779358
chr1	9826626	9827475	190	9826958
chr1	9842221	9843085	45	9842603
chr1	9885066	9885286	11	9885175
chr1	9885291	9886170	80	9885648
chr1	9896196	9897230	113	9896670
chr1	9912306	9912861	53	9912665
chr1	9912881	9913115	7	9913075
chr1	9950151	9950856	104	9950643
chr1	9950861	9951160	11	9951000
chr1	9953211	9953960	55	9953463
chr1	9958571	9958951	21	9958763
chr1	9958956	9959480	102	9959153
chr1	10115486	10116490	96	10115958
chr1	10123661	10123936	7	10123733
chr1	10123941	10124605	49	10124118
chr1	10134091	10134366	11	10134288
chr1	10134371	10134861	92	10134660
chr1	10168151	10168801	69	10168563
chr1	10168806	10169090	9	10168925
chr1	10255501	10256081	44	10255883
chr1	10256086	10256300	8	10256270
chr1	10271161	10272105	75	10271668
chr1	10290506	10290681	7	10290523
chr1	10290686	10291241	178	10290968
chr1	10291246	10291520	10	10291373
chr1	10311401	10311756	16	10311643
chr1	10311761	10312316	129	10311958
chr1	10312321	10313121	63	10312753
chr1	10313126	10313230	8	10313170
chr1	10320006	10320616	36	10320405
chr1	10320621	10320835	8	10320813
chr1	10463501	10463881	51	10463725
chr1	10463886	10464455	76	10464070
chr1	10475246	10475965	35	10475618
chr1	10518826	10519086	5	10518890
chr1	10519126	10519561	150	10519333
chr1	10519566	10519890	13	10519878
chr1	10532321	10533090	39	10532678
chr1	10555736	10556535	34	10556213
chr1	10570286	10570416	7	10570288
chr1	10570421	10571006	147	10570785
chr1	10571011	10571601	136	10571193
chr1	10588051	10588816	123	10588603
chr1	10588821	10589160	17	10588968
chr1	10615711	10616285	64	10615908
chr1	10621296	10622016	69	10621780
chr1	10622021	10622695	38	10622248
chr1	10635591	10636270	49	10635870
chr1	10659371	10660260	64	10659780
chr1	10695166	10696265	46	10695858
chr1	10704316	10705130	51	10704743
chr1	10790846	10791561	205	10791278
chr1	10791566	10791815	13	10791733
chr1	10838876	10838951	6	10838888
chr1	10838956	10839206	6	10839000
chr1	10839211	10840000	99	10839428
chr1	10884771	10885735	92	10885188
chr1	10890861	10891456	46	10891243
chr1	10891461	10891690	6	10891658
chr1	10960166	10960291	6	10960263
chr1	10960296	10960781	34	10960593
chr1	10960786	10961555	37	10961058
chr1	11025361	11026451	53	11025843
chr1	11026456	11026510	7	11026500
chr1	11035476	11035736	8	11035663
chr1	11035741	11036171	41	11036015
chr1	11036176	11036500	12	11036315
chr1	11074236	11074496	14	11074365
chr1	11074501	11075125	38	11074728
chr1	11218311	11219281	200	11218938
chr1	11219286	11219570	12	11219388
chr1	11322421	11323305	31	11322848
chr1	11443951	11444181	7	11444095
chr1	11444186	11444890	60	11444413
chr1	11619131	11619665	34	11619443
chr1	11752821	11753146	8	11752945
chr1	11753151	11753855	102	11753345
chr1	11787971	11788720	49	11788458
chr1	11796506	11797531	263	11797223
chr1	11797536	11797795	13	11797603
chr1	11805786	11806785	163	11806313
chr1	11850656	11851411	183	11851138
chr1	11851416	11851680	8	11851515
chr1	11865156	11865811	93	11865618
chr1	11865816	11866451	84	11865988
chr1	11866456	11866735	11	11866715
chr1	11881416	11882180	42	11881748
chr1	11961236	11961351	10	11961248
chr1	11961356	11961970	37	11961683
chr1	11967726	11968970	73	11968408
chr1	11969451	11969536	5	11969483
chr1	11969541	11970355	36	11969940
chr1	11978896	11979391	80	11979118
chr1	11979396	11979650	5	11979570
chr1	12039521	12039641	6	12039535
chr1	12039646	12040666	103	12040008
chr1	12040671	12040750	7	12040713
chr1	12041376	12041531	6	12041393
chr1	12041536	12042216	85	12041908
chr1	12042221	12042435	6	12042295
chr1	12061971	12062231	11	12062050
chr1	12062236	12062721	58	12062485
chr1	12062726	12062960	8	12062895
chr1	12074191	12074946	27	12074608
chr1	12074951	12075580	27	12075213
chr1	12111696	12111741	8	12111698
chr1	12111746	12112630	103	12112223
chr1	12116151	12116261	7	12116223
chr1	12116266	12116416	7	12116385
chr1	12116421	12117170	88	12116713
chr1	12117171	12117436	6	12117298
chr1	12117441	12117931	51	12117673
chr1	12117936	12118150	8	12118130
chr1	12155626	12156161	29	12155968
chr1	12156166	12156430	12	12156353
chr1	12158576	12158791	7	12158605
chr1	12158821	12159421	42	12159095
chr1	12159426	12160175	25	12159823
chr1	12191806	12191966	6	12191915
chr1	12191971	12192616	127	12192360
chr1	12192621	12193490	22	12193203
chr1	12197126	12197731	53	12197498
chr1	12197736	12198020	9	12197848
chr1	12203376	12204500	97	12203883
chr1	12221586	12222306	87	12222073
chr1	12222311	12222560	5	12222503
chr1	12291946	12293035	118	12292508
chr1	12356371	12357315	57	12356928
chr1	12493981	12494206	9	12494068
chr1	12494211	12494855	41	12494453
chr1	12496651	12497561	259	12497218
chr1	12497566	12497815	12	12497658
chr1	12537966	12538960	40	12538490
chr1	12540396	12541550	213	12540978
chr1	12548636	12549141	72	12548913
chr1	12549146	12549455	9	12549330
chr1	12561281	12562186	99	12561845
chr1	12562191	12562905	46	12562635
chr1	12609481	12609731	10	12609675
chr1	12609736	12610680	120	12610043
chr1	12632161	12632441	8	12632238
chr1	12632446	12632941	64	12632690
chr1	12632946	12633205	7	12633035
chr1	12633531	12633766	11	12633613
chr1	12633771	12634555	120	12634073
chr1	12647926	12648820	71	12648425
chr1	12664041	12665065	113	12664528
chr1	12678766	12679655	51	12679163
chr1	12752676	12752786	7	12752688
chr1	12752791	12753656	53	12753163
chr1	12753661	12753780	6	12753705
chr1	12763796	12764780	37	12764220
chr1	12768701	12769246	63	12769153
chr1	12769251	12769631	85	12769430
chr1	12769636	12770390	49	12769905
chr1	12870671	12871411	42	12871195
chr1	12871416	12871961	44	12871760
chr1	12871966	12872245	10	12872070
chr1	12911326	12912250	60	12911678
chr1	12963421	12964136	159	12963910
chr1	12964141	12964475	12	12964290
chr1	13011681	13011781	7	13011700
chr1	13011786	13012700	62	13012205
chr1	13122011	13122111	7	13122030
chr1	13122116	13122831	64	13122535
chr1	13122836	13123035	6	13123018
chr1	13354536	13354641	6	13354558
chr1	13354646	13355560	62	13355035
chr1	13402756	13403815	169	13403323
chr1	13518461	13519231	53	13518848
chr1	13519236	13519320	6	13519303
chr1	13623551	13624610	166	13624120
chr1	13739301	13740071	52	13739683
chr1	13740076	13740160	6	13740143
chr1	13776666	13777225	42	13776860
chr1	13898896	13899900	89	13899353
chr1	13915201	13916080	36	13915605
chr1	13916701	13916941	7	13916923
chr1	13916946	13917655	86	13917195
chr1	13919706	13919966	12	13919908
chr1	13919971	13920881	100	13920488
chr1	13920886	13921085	9	13920993
chr1	13925931	13926231	9	13926023
chr1	13926236	13926651	63	13926463
chr1	13926656	13927071	79	13926848
chr1	13931281	13931561	7	13931423
chr1	13931566	13932181	249	13931888
chr1	13932186	13932505	12	13932368
chr1	13933311	13933951	51	13933683
chr1	13933956	13934180	8	13934080
chr1	13944051	13944645	53	13944455
chr1	13946111	13947215	99	13946543
chr1	13949576	13950310	45	13949975
chr1	13954871	13955101	17	13954913
chr1	13955106	13955945	97	13955438
chr1	13972986	13973351	26	13973188
chr1	13973356	13973710	21	13973455
chr1	13977481	13978341	115	13977993
chr1	13978346	13978500	9	13978460
chr1	13990536	13990846	19	13990725
chr1	13990851	13991705	43	13991288
chr1	14010051	14011266	156	14010883
chr1	14011271	14011470	7	14011405
chr1	14049951	14050191	7	14050055
chr1	14050196	14050826	71	14050508
chr1	14050831	14050950	7	14050938
chr1	14093321	14094175	138	14093665
chr1	14207841	14208191	21	14208083
chr1	14208196	14208925	99	14208373
chr1	14226091	14226916	176	14226553
chr1	14226921	14227576	121	14227328
chr1	14227581	14227870	7	14227603
chr1	14248006	14248211	6	14248050
chr1	14248251	14249030	85	14248483
chr1	14275006	14275221	8	14275035
chr1	14275241	14275985	49	14275495
chr1	14278291	14279091	43	14278753
chr1	14279096	14279205	8	14279203
chr1	14381681	14382690	67	14381978
chr1	14444231	14444825	36	14444428
chr1	14447141	14447251	5	14447148
chr1	14447256	14448055	106	14447610
chr1	14454626	14455111	67	14454815
chr1	14455116	14455325	8	14455288
chr1	14463581	14463781	19	14463600
chr1	14463786	14464341	87	14464143
chr1	14464346	14465185	78	14464773
chr1	14516941	14517750	103	14517218
chr1	14588386	14589051	52	14588663
chr1	14589056	14589170	6	14589125
chr1	14623116	14623721	39	14623448
chr1	14623726	14623985	7	14623813
chr1	14646671	14646806	9	14646690
chr1	14646811	14647526	208	14647203
chr1	14647531	14647765	6	14647663
chr1	14664081	14664566	35	14664420
chr1	14664571	14664780	11	14664585
chr1	14698251	14699036	63	14698838
chr1	14699041	14699335	24	14699238
chr1	14767781	14768555	38	14768100
chr1	14843486	14843691	5	14843528
chr1	14843716	14844615	155	14844033
chr1	14848571	14848691	6	14848608
chr1	14848696	14849316	57	14849045
chr1	14849321	14849931	60	14849515
chr1	14849936	14849975	8	14849950
chr1	14869521	14870605	68	14870118
chr1	14891266	14892100	53	14891765
chr1	14896776	14896986	7	14896933
chr1	14896991	14897665	37	14897230
chr1	14904451	14905060	37	14904873
chr1	15058156	15058396	5	15058340
chr1	15058401	15058846	69	15058673
chr1	15058851	15059266	31	15059045
chr1	15059271	15059931	51	15059730
chr1	15059936	15060675	43	15060183
chr1	15068366	15069376	319	15068928
chr1	15069381	15069615	9	15069438
chr1	15092036	15092861	66	15092520
chr1	15116051	15116915	52	15116478
chr1	15176276	15176546	7	15176340
chr1	15176551	15177255	56	15176803
chr1	15294696	15294836	8	15294748
chr1	15294841	15295551	55	15295238
chr1	15295556	15295715	7	15295598
chr1	15296351	15297116	107	15296833
chr1	15297121	15297335	5	15297318
chr1	15327366	15328415	45	15327918
chr1	15359466	15360315	55	15359845
chr1	15390531	15391370	66	15390908
chr1	15409986	15410765	95	15410253
chr1	15474921	15475476	57	15475200
chr1	15484661	15484976	8	15484783
chr1	15484981	15485736	86	15485178
chr1	15494921	15495615	41	15495158
chr1	15498841	15499056	8	15499043
chr1	15499061	15499820	72	15499300
chr1	15500656	15501435	52	15501030
chr1	15505001	15506105	179	15505533
chr1	15526821	15527880	161	15527303
chr1	15586906	15587701	40	15587358
chr1	15587706	15587815	13	15587803
chr1	15598721	15598931	7	15598770
chr1	15598936	15599675	71	15599183
chr1	15609651	15609916	11	15609738
chr1	15609921	15610645	114	15610223
chr1	15616626	15617570	74	15617123
chr1	15622151	15622610	49	15622358
chr1	15656356	15657265	77	15656800
chr1	15663926	15664596	94	15664323
chr1	15664601	15664815	6	15664798
chr1	15668096	15669170	134	15668658
chr1	15678596	15678671	7	15678628
chr1	15678676	15679665	237	15679123
chr1	15680636	15681825	100	15681215
chr1	15682346	15682561	6	15682385
chr1	15682566	15683281	123	15682885
chr1	15683286	15683811	105	15683588
chr1	15683836	15684035	7	15684008
chr1	15726821	15727056	5	15726930
chr1	15727061	15727576	50	15727315
chr1	15733586	15734320	88	15733840
chr1	15742066	15742281	10	15742198
chr1	15742286	15742991	84	15742618
chr1	15742996	15743115	10	15743095
chr1	15743636	15743866	9	15743753
chr1	15743871	15744660	88	15744188
chr1	15745046	15745706	73	15745500
chr1	15745776	15746020	8	15745953
chr1	15756116	15756721	55	15756500
chr1	15756726	15756975	9	15756888
chr1	15759081	15759216	6	15759153
chr1	15759221	15760165	137	15759618
chr1	15780536	15780676	7	15780600
chr1	15780681	15781286	60	15781060
chr1	15781291	15781550	5	15781488
chr1	15786246	15787050	48	15786578
chr1	15790476	15791465	86	15790978
chr1	15810586	15811161	46	15810945
chr1	15811166	15811365	5	15811358
chr1	15841211	15841421	7	15841405
chr1	15841426	15841971	72	15841683
chr1	15841976	15842205	10	15842105
chr1	15850716	15850941	17	15850833
chr1	15850946	15851411	41	15851238
chr1	15851416	15851711	44	15851535
chr1	15851716	15852075	18	15851803
chr1	15852596	15853675	43	15853225
chr1	15929736	15930690	58	15930183
chr1	15943416	15944321	73	15944003
chr1	15944326	15944525	7	15944518
chr1	15944961	15945715	36	15945450
chr1	15981446	15982475	59	15981978
chr1	16004871	16004991	6	16004900
chr1	16004996	16005566	46	16005253
chr1	16005571	16005701	6	16005583
chr1	16005706	16005780	6	16005750
chr1	16006276	16006401	7	16006340
chr1	16006406	16007101	62	16006888
chr1	16007106	16007930	230	16007353
chr1	16029761	16030011	9	16029818
chr1	16030016	16030546	61	16030263
chr1	16030551	16030775	6	16030715
chr1	16091906	16092146	13	16092053
chr1	16092151	16092706	140	16092498
chr1	16092711	16093025	8	16092985
chr1	16114216	16114436	9	16114248
chr1	16114441	16115016	89	16114768
chr1	16115021	16115815	97	16115263
chr1	16121236	16122106	130	16121723
chr1	16122986	16123876	120	16123498
chr1	16123881	16123940	7	16123920
chr1	16125151	16125381	8	16125180
chr1	16125386	16126295	132	16125718
chr1	16149666	16150680	74	16150170
chr1	16156001	16156875	30	16156433
chr1	16156966	16157910	28	16157528
chr1	16159241	16160216	110	16159703
chr1	16160221	16160516	11	16160323
chr1	16160521	16161285	33	16160920
chr1	16175241	16176215	105	16175808
chr1	16184451	16184926	29	16184735
chr1	16184931	16185225	15	16185040
chr1	16223906	16224166	5	16224083
chr1	16224171	16224706	193	16224475
chr1	16224711	16224980	6	16224815
chr1	16245796	16246580	83	16246058
chr1	16249641	16250246	38	16249923
chr1	16250251	16250350	5	16250298
chr1	16275291	16275651	18	16275488
chr1	16275656	16276016	47	16275848
chr1	16276021	16276815	83	16276233
chr1	16278896	16279851	236	16279448
chr1	16279856	16280090	11	16279955
chr1	16311816	16311896	5	16311843
chr1	16311901	16312745	87	16312338
chr1	16339421	16339626	11	16339423
chr1	16339646	16340216	67	16339905
chr1	16340221	16340440	9	16340378
chr1	16401761	16402101	21	16401955
chr1	16402106	16402441	18	16402235
chr1	16402446	16403091	133	16402678
chr1	16403096	16403316	7	16403293
chr1	16403321	16403886	48	16403583
chr1	16403891	16404505	24	16404158
chr1	16449221	16450070	60	16449578
chr1	16465801	16466016	6	16465963
chr1	16466021	16466461	66	16466218
chr1	16466466	16466755	9	16466625
chr1	16471731	16472051	17	16471833
chr1	16472056	16472551	45	16472278
chr1	16472556	16472755	14	16472750
chr1	16480931	16481961	78	16481658
chr1	16481966	16482396	9	16482163
chr1	16482401	16483201	34	16482595
chr1	16483206	16483661	37	16483483
chr1	16483666	16483940	10	16483855
chr1	16485106	16485146	5	16485118
chr1	16485151	16486330	238	16485708
chr1	16490431	16491440	110	16490818
chr1	16499531	16500675	73	16500228
chr1	16505356	16505451	8	16505380
chr1	16505456	16506220	38	16505825
chr1	16508026	16508106	8	16508033
chr1	16508111	16508985	53	16508535
chr1	16509231	16510300	158	16509803
chr1	16510576	16510686	7	16510583
chr1	16510691	16511505	40	16510990
chr1	16513996	16514201	10	16514030
chr1	16514206	16515195	64	16514508
chr1	16515276	16515990	27	16515733
chr1	16647261	16648231	84	16647830
chr1	16648236	16648350	9	16648283
chr1	16650756	16651366	102	16651048
chr1	16651371	16651570	9	16651560
chr1	16661076	16661700	41	16661298
chr1	16674941	16675241	11	16675138
chr1	16675246	16675801	135	16675510
chr1	16675806	16676055	10	16675860
chr1	16693171	16693906	37	16693585
chr1	16693911	16693960	9	16693938
chr1	16698236	16698751	73	16698455
chr1	16712651	16713540	39	16713053
chr1	16722791	16723720	77	16723320
chr1	16837001	16838706	36	16838200
chr1	16838711	16839281	35	16838943
chr1	16839286	16841371	256	16840623
chr1	16841376	16841876	29	16841555
chr1	16841881	16842901	35	16842255
chr1	16842906	16843380	22	16843183
chr1	16857681	16857951	7	16857778
chr1	16857956	16858770	94	16858213
chr1	16928421	16928656	15	16928500
chr1	16928661	16929645	144	16929008
chr1	16947051	16947331	13	16947145
chr1	16947336	16948246	164	16947618
chr1	16948251	16948350	15	16948330
chr1	16949231	16949311	9	16949283
chr1	16949316	16950296	292	16950080
chr1	16950301	16951255	105	16950663
chr1	17065036	17065916	39	17065543
chr1	17065921	17068196	253	17067173
chr1	17068201	17069066	42	17068843
chr1	17069071	17069661	36	17069488
chr1	17069666	17070811	34	17070163
chr1	17070816	17070875	14	17070823
chr1	17089061	17090231	46	17089533
chr1	17090236	17091510	268	17090835
chr1	17096241	17096596	18	17096493
chr1	17096601	17097241	340	17096978
chr1	17097246	17097876	104	17097448
chr1	17097881	17098045	16	17097985
chr1	17098916	17099911	50	17099458
chr1	17099916	17100995	160	17100373
chr1	17107001	17107131	14	17107010
chr1	17107136	17108616	611	17107688
chr1	17108621	17109036	21	17108963
chr1	17109041	17109716	27	17109508
chr1	17109721	17110076	26	17109918
chr1	17110081	17110210	17	17110205
chr1	17187036	17187276	8	17187210
chr1	17187281	17187831	39	17187558
chr1	17187836	17188266	23	17188065
chr1	17188271	17189235	106	17188695
chr1	17220546	17220621	10	17220558
chr1	17220626	17221396	31	17221018
chr1	17221401	17221636	22	17221595
chr1	17221641	17223850	228	17222638
chr1	17230716	17230981	19	17230825
chr1	17230986	17231636	70	17231428
chr1	17231641	17232136	37	17231835
chr1	17232141	17232285	14	17232228
chr1	17274641	17275436	63	17275173
chr1	17275441	17276330	195	17275705
chr1	17307616	17307876	8	17307798
chr1	17307881	17308625	64	17308118
chr1	17330111	17331070	202	17330538
chr1	17342506	17342761	6	17342575
chr1	17342766	17343315	67	17342988
chr1	17367026	17367890	38	17367448
chr1	17381341	17382270	53	17381798
chr1	17424611	17424826	13	17424613
chr1	17424831	17425520	38	17425125
chr1	17454386	17455580	134	17454938
chr1	17494371	17494951	54	17494695
chr1	17494956	17495195	15	17495188
chr1	17518666	17519446	87	17519088
chr1	17519451	17519650	8	17519618
chr1	17530776	17531505	43	17531248
chr1	17534186	17534461	9	17534355
chr1	17534466	17535115	116	17534743
chr1	17541701	17542595	43	17542153
chr1	17552661	17553521	101	17553158
chr1	17553526	17553680	9	17553653
chr1	17559211	17559491	7	17559368
chr1	17559496	17560141	64	17559715
chr1	17560146	17560995	163	17560448
chr1	17563246	17563496	8	17563413
chr1	17563501	17564300	45	17563755
chr1	17576791	17577066	9	17576953
chr1	17577071	17577785	111	17577273
chr1	17578061	17578686	101	17578433
chr1	17578691	17578960	7	17578888
chr1	17602891	17603406	40	17603203
chr1	17603411	17603690	11	17603608
chr1	17613536	17614590	158	17614063
chr1	17616246	17616980	58	17616513
chr1	17618501	17619466	112	17619018
chr1	17624311	17625175	67	17624675
chr1	17674501	17675416	195	17675073
chr1	17691556	17691741	6	17691590
chr1	17691781	17692346	81	17692098
chr1	17692351	17692620	9	17692533
chr1	17695661	17695781	6	17695720
chr1	17695786	17696495	45	17696130
chr1	17767556	17767771	8	17767658
chr1	17767776	17768551	91	17768258
chr1	17768556	17768820	6	17768663
chr1	17769521	17770371	110	17770053
chr1	17786366	17787301	67	17786868
chr1	17802111	17802840	131	17802415
chr1	17814251	17815020	51	17814558
chr1	17817866	17818801	148	17818408
chr1	17818806	17819670	64	17819170
chr1	17820286	17820596	11	17820480
chr1	17820601	17821360	100	17820798
chr1	17846321	17847290	58	17846798
chr1	17871611	17871846	5	17871730
chr1	17871851	17872500	37	17872063
chr1	17880226	17880406	5	17880320
chr1	17880411	17880970	42	17880725
chr1	17950951	17951915	101	17951493
chr1	17958791	17959685	35	17959233
chr1	17959851	17960571	39	17960233
chr1	18058731	18058956	5	18058790
chr1	18058961	18059530	56	18059200
chr1	18091726	18091846	7	18091795
chr1	18091851	18092441	44	18092188
chr1	18092446	18093021	44	18092748
chr1	18093026	18093140	7	18093138
chr1	18094991	18095640	49	18095218
chr1	18192596	18193555	226	18193183
chr1	18200371	18200591	6	18200573
chr1	18200596	18201435	70	18200908
chr1	18686421	18686626	8	18686440
chr1	18686631	18687275	83	18686895
chr1	18722666	18723345	61	18722923
chr1	18806576	18806791	5	18806770
chr1	18806796	18807435	44	18807040
chr1	18944736	18945720	104	18945225
chr1	18994936	18995111	9	18994943
chr1	18995116	18995910	100	18995438
chr1	19228911	19229700	35	19229360
chr1	19252761	19252986	8	19252958
chr1	19252991	19253576	99	19253323
chr1	19253581	19254040	29	19253770
chr1	19258726	19259346	45	19259123
chr1	19291876	19292096	6	19292033
chr1	19292101	19292671	114	19292420
chr1	19292676	19292945	6	19292735
chr1	19298161	19298326	9	19298175
chr1	19298331	19299021	159	19298693
chr1	19299026	19299270	22	19299210
chr1	19324701	19325316	53	19325023
chr1	19325321	19325520	5	19325513
chr1	19329681	19330360	35	19330058
chr1	19337161	19337376	6	19337175
chr1	19337381	19338091	184	19337723
chr1	19338096	19338310	7	19338200
chr1	19360361	19361070	56	19360660
chr1	19392541	19393560	108	19393043
chr1	19401051	19401266	12	19401138
chr1	19401271	19401940	55	19401548
chr1	19407971	19408535	44	19408185
chr1	19529751	19530670	129	19530143
chr1	19536381	19537205	69	19536828
chr1	19567521	19568365	46	19567978
chr1	19663046	19663510	39	19663240
chr1	19687311	19687491	6	19687390
chr1	19687496	19688330	55	19687775
chr1	19756411	19757390	87	19756838
chr1	19762241	19763016	49	19762740
chr1	19763021	19763245	15	19763230
chr1	19766706	19767700	188	19767163
chr1	19774576	19774786	8	19774588
chr1	19774791	19775560	77	19775088
chr1	19776926	19777211	14	19777108
chr1	19777216	19777916	190	19777508
chr1	19795696	19796555	37	19796055
chr1	19883996	19884246	8	19884003
chr1	19884251	19884696	45	19884478
chr1	19884701	19885141	39	19884938
chr1	19885146	19885405	7	19885208
chr1	19948541	19949270	38	19948948
chr1	19962136	19962806	38	19962420
chr1	19962811	19962890	5	19962828
chr1	19966331	19967115	71	19966643
chr1	19967186	19967351	9	19967290
chr1	19967356	19968120	41	19967650
chr1	19969306	19970305	99	19969823
chr1	19980581	19981550	39	19981085
chr1	20008421	20008626	5	20008523
chr1	20008631	20009136	71	20008928
chr1	20062061	20062776	55	20062555
chr1	20062781	20062980	5	20062955
chr1	20063661	20063696	5	20063675
chr1	20063701	20064550	41	20064058
chr1	20076721	20076941	9	20076798
chr1	20076946	20077575	47	20077200
chr1	20084811	20085241	44	20085008
chr1	20085246	20085445	6	20085425
chr1	20091736	20091986	6	20091745
chr1	20091991	20092860	113	20092318
chr1	20154841	20155496	67	20155283
chr1	20155501	20155800	12	20155608
chr1	20163176	20163825	62	20163368
chr1	20166746	20167346	32	20167025
chr1	20167351	20167430	5	20167410
chr1	20187231	20187496	8	20187298
chr1	20187501	20188170	46	20187750
chr1	20190031	20190915	81	20190488
chr1	20198686	20199121	44	20198903
chr1	20208466	20209101	38	20208870
chr1	20209106	20209325	8	20209165
chr1	20210496	20211340	24	20210955
chr1	20211996	20212201	8	20212015
chr1	20212261	20212920	57	20212495
chr1	20218941	20219051	7	20218943
chr1	20219056	20219800	33	20219330
chr1	20220556	20221435	77	20220943
chr1	20229976	20230830	139	20230248
chr1	20251516	20251586	8	20251543
chr1	20251591	20252540	125	20252003
chr1	20252681	20253741	160	20253263
chr1	20253746	20253815	5	20253795
chr1	20275276	20275946	84	20275750
chr1	20275986	20276275	5	20276130
chr1	20351766	20352425	43	20352165
chr1	20390096	20390421	9	20390230
chr1	20390426	20391200	149	20390633
chr1	20428921	20429201	13	20429088
chr1	20429206	20430065	200	20429518
chr1	20436971	20437716	118	20437458
chr1	20437721	20437970	10	20437915
chr1	20438506	20439385	67	20438935
chr1	20450616	20450931	14	20450728
chr1	20450936	20451446	149	20451183
chr1	20451451	20451745	13	20451720
chr1	20484851	20485390	31	20485085
chr1	20497736	20498585	58	20498185
chr1	20518631	20519615	71	20519095
chr1	20537711	20537776	8	20537745
chr1	20537781	20538590	54	20538150
chr1	20582171	20582810	38	20582483
chr1	20702026	20702455	49	20702225
chr1	20737346	20737641	10	20737355
chr1	20737656	20738345	125	20737883
chr1	20753211	20753811	108	20753590
chr1	20773366	20774010	51	20773618
chr1	20821306	20821901	80	20821688
chr1	20821906	20822215	9	20822203
chr1	20822356	20823495	168	20822943
chr1	20929041	20929311	13	20929225
chr1	20929316	20929790	44	20929605
chr1	20930296	20931340	257	20930843
chr1	20938626	20938851	6	20938725
chr1	20938856	20939640	72	20939115
chr1	20940016	20941110	102	20940558
chr1	21051286	21052280	95	21051733
chr1	21059196	21059401	7	21059280
chr1	21059406	21060036	201	21059773
chr1	21060041	21060255	7	21060238
chr1	21061746	21062601	124	21062323
chr1	21062606	21062890	6	21062640
chr1	21173756	21174001	12	21173765
chr1	21174006	21174456	64	21174230
chr1	21174461	21175106	65	21174748
chr1	21194091	21195030	51	21194553
chr1	21209886	21210191	9	21210133
chr1	21210196	21210885	85	21210410
chr1	21217421	21218065	51	21217793
chr1	21223046	21223980	84	21223540
chr1	21276881	21277046	8	21276945
chr1	21277051	21277870	51	21277363
chr1	21348386	21348621	7	21348443
chr1	21348626	21349645	217	21348948
chr1	21403321	21403611	8	21403550
chr1	21403616	21404370	61	21403843
chr1	21417301	21417541	10	21417493
chr1	21417546	21418270	132	21417758
chr1	21425206	21425511	6	21425323
chr1	21425516	21426320	192	21425743
chr1	21426851	21427570	28	21427158
chr1	21450981	21451751	110	21451528
chr1	21451756	21452055	8	21451908
chr1	21477021	21477216	11	21477053
chr1	21477221	21477895	41	21477523
chr1	21491426	21492111	34	21491798
chr1	21492116	21492740	46	21492313
chr1	21526971	21527071	7	21527030
chr1	21527076	21527835	43	21527473
chr1	21532596	21533026	40	21532805
chr1	21533031	21533270	6	21533210
chr1	21555856	21556760	26	21556303
chr1	21578361	21579116	200	21578863
chr1	21579121	21579425	7	21579305
chr1	21587956	21588801	97	21588485
chr1	21588806	21589050	9	21588988
chr1	21621166	21621411	15	21621295
chr1	21621416	21622115	34	21621608
chr1	21635646	21636161	36	21635975
chr1	21636166	21636370	7	21636183
chr1	21650591	21651836	94	21651178
chr1	21651841	21651950	6	21651908
chr1	21655501	21655706	5	21655518
chr1	21655731	21656271	78	21656030
chr1	21656276	21656520	8	21656383
chr1	21716066	21716815	39	21716488
chr1	21766886	21767681	46	21767383
chr1	21767686	21767890	11	21767883
chr1	21780146	21780426	9	21780335
chr1	21780431	21781036	139	21780693
chr1	21781041	21781240	12	21781173
chr1	21913256	21913990	38	21913583
chr1	21964971	21965790	182	21965278
chr1	22060871	22061625	45	22061223
chr1	22109706	22109921	9	22109735
chr1	22109926	22110441	33	22110123
chr1	22110446	22110680	12	22110485
chr1	22114281	22115200	94	22114708
chr1	22127401	22128116	181	22127788
chr1	22128121	22128320	6	22128228
chr1	22188336	22189210	86	22188778
chr1	22196241	22196820	51	22196503
chr1	22198406	22199120	46	22198640
chr1	22217971	22218251	9	22218045
chr1	22218256	22219040	135	22218488
chr1	22231351	22231960	44	22231605
chr1	22245901	22246590	57	22246190
chr1	22266111	22266770	39	22266308
chr1	22269086	22269406	6	22269268
chr1	22269411	22270085	60	22269620
chr1	22283011	22284065	63	22283548
chr1	22292106	22292571	30	22292343
chr1	22292576	22293251	60	22292963
chr1	22334981	22335101	6	22335068
chr1	22335106	22335900	39	22335433
chr1	22345326	22346150	148	22345738
chr1	22351376	22352216	19	22352038
chr1	22352221	22352875	76	22352445
chr1	22374636	22375430	70	22374938
chr1	22379771	22380405	29	22380148
chr1	22458836	22459421	51	22459225
chr1	22459426	22459695	6	22459533
chr1	22503626	22504395	54	22504013
chr1	22555601	22556560	64	22556143
chr1	22777881	22778666	72	22778308
chr1	22778671	22778885	8	22778870
chr1	22826746	22827026	8	22826928
chr1	22827031	22827675	43	22827268
chr1	23015891	23016560	45	23016103
chr1	23072191	23072381	5	23072235
chr1	23072466	23073056	71	23072718
chr1	23073061	23073270	8	23073210
chr1	23073721	23074540	46	23074060
chr1	23076541	23077186	84	23077063
chr1	23077191	23077755	63	23077365
chr1	23158136	23158981	269	23158730
chr1	23158986	23159515	30	23159178
chr1	23302661	23302866	5	23302745
chr1	23302871	23303421	37	23303065
chr1	23303426	23303945	30	23303620
chr1	23304491	23304701	5	23304663
chr1	23304706	23305415	96	23304973
chr1	23336961	23338030	163	23337465
chr1	23426531	23427191	71	23426910
chr1	23427196	23427395	8	23427373
chr1	23427596	23427956	20	23427833
chr1	23427961	23428351	45	23428158
chr1	23428356	23428731	23	23428548
chr1	23428736	23429455	35	23428933
chr1	23429656	23429756	8	23429675
chr1	23429761	23430450	30	23430038
chr1	23515131	23516100	86	23515573
chr1	23521351	23522181	37	23521928
chr1	23523071	23523131	9	23523078
chr1	23523136	23523886	54	23523588
chr1	23523891	23524025	7	23523978
chr1	23524436	23524701	5	23524543
chr1	23524706	23525495	172	23524993
chr1	23599051	23599745	37	23599503
chr1	23609141	23609276	6	23609175
chr1	23609281	23609371	7	23609333
chr1	23609376	23610225	173	23609695
chr1	23654906	23655855	64	23655348
chr1	23703511	23704630	191	23704088
chr1	23710336	23711126	162	23710888
chr1	23711131	23711696	44	23711428
chr1	23729136	23729196	8	23729168
chr1	23729201	23729436	10	23729335
chr1	23729441	23729896	98	23729635
chr1	23729901	23731060	53	23730488
chr1	23770341	23771320	58	23770818
chr1	23782376	23782721	15	23782513
chr1	23782726	23783301	108	23782953
chr1	23783306	23783405	7	23783400
chr1	23786776	23787006	6	23786933
chr1	23787011	23787795	132	23787223
chr1	23803741	23804435	61	23804078
chr1	23854581	23855375	54	23854893
chr1	23882096	23882221	6	23882103
chr1	23882226	23882926	59	23882533
chr1	23882931	23883681	34	23883375
chr1	23883686	23883810	6	23883778
chr1	23903266	23904265	87	23903768
chr1	23911701	23911941	11	23911753
chr1	23911946	23912651	236	23912278
chr1	23912656	23912860	8	23912813
chr1	23919256	23919896	24	23919710
chr1	23919901	23920805	98	23920218
chr1	23988141	23989125	61	23988588
chr1	23999621	23999951	13	23999823
chr1	23999956	24000506	102	24000173
chr1	24017721	24018475	33	24018198
chr1	24045736	24046605	71	24046150
chr1	24058571	24058816	10	24058618
chr1	24058821	24059386	85	24059073
chr1	24059391	24059590	7	24059493
chr1	24105921	24106186	7	24105965
chr1	24106191	24106936	76	24106423
chr1	24106941	24107200	11	24107018
chr1	24116261	24116466	7	24116280
chr1	24116501	24117160	70	24116765
chr1	24125636	24126466	81	24126088
chr1	24140201	24141065	74	24140713
chr1	24230851	24231091	11	24230978
chr1	24231096	24231855	78	24231368
chr1	24234191	24234826	83	24234428
chr1	24234831	24234900	5	24234845
chr1	24277786	24278551	125	24278278
chr1	24278556	24278810	13	24278615
chr1	24281306	24281536	9	24281453
chr1	24281541	24282340	56	24281858
chr1	24306881	24307231	18	24307083
chr1	24307236	24307646	42	24307435
chr1	24307651	24307905	12	24307710
chr1	24335671	24336540	55	24336113
chr1	24349156	24349840	40	24349350
chr1	24372496	24373466	85	24372993
chr1	24373471	24374265	93	24373808
chr1	24435256	24435965	90	24435568
chr1	24443991	24444241	5	24444180
chr1	24444246	24444860	39	24444463
chr1	24476236	24476676	56	24476505
chr1	24476681	24477365	29	24476898
chr1	24516401	24516531	8	24516448
chr1	24516536	24517155	28	24516865
chr1	24518001	24518256	9	24518180
chr1	24518261	24519045	134	24518598
chr1	24529726	24530391	74	24530193
chr1	24530396	24530595	7	24530523
chr1	24562396	24562656	6	24562573
chr1	24562661	24563126	36	24562853
chr1	24563131	24563181	6	24563153
chr1	24563186	24563816	85	24563408
chr1	24563821	24563940	6	24563895
chr1	24609521	24610311	55	24609988
chr1	24610316	24610966	102	24610763
chr1	24610971	24611275	9	24611168
chr1	24616016	24617140	93	24616653
chr1	24620041	24620346	9	24620233
chr1	24620351	24620756	53	24620568
chr1	24620761	24621281	264	24621008
chr1	24621286	24622030	62	24621500
chr1	24626056	24626995	41	24626513
chr1	24635936	24636846	181	24636440
chr1	24636851	24637040	5	24637025
chr1	24643171	24643476	5	24643348
chr1	24643481	24644206	243	24643748
chr1	24644211	24644250	6	24644220
chr1	24645766	24646635	25	24646258
chr1	24676176	24676795	31	24676535
chr1	24689106	24689311	7	24689288
chr1	24689316	24690156	153	24689678
chr1	24690161	24690225	5	24690210
chr1	24691381	24691511	6	24691408
chr1	24691516	24692525	221	24691898
chr1	24695506	24696330	41	24695955
chr1	24700976	24701971	29	24701760
chr1	24701976	24702040	5	24702023
chr1	24706026	24706871	180	24706608
chr1	24708256	24709395	103	24708838
chr1	24710366	24710601	10	24710463
chr1	24710606	24711246	87	24710888
chr1	24711251	24711330	9	24711313
chr1	24720271	24721115	112	24720693
chr1	24735766	24736730	222	24736193
chr1	24738101	24738836	56	24738635
chr1	24738841	24739120	9	24739028
chr1	24743111	24744185	58	24743695
chr1	24745136	24746105	50	24745588
chr1	24788461	24789145	36	24788828
chr1	24841746	24841841	9	24841798
chr1	24841846	24842695	150	24842238
chr1	24867166	24867426	6	24867233
chr1	24867431	24867996	102	24867675
chr1	24968971	24969965	42	24969493
chr1	25004666	25004741	6	25004705
chr1	25004746	25005416	44	25005203
chr1	25005421	25005650	10	25005468
chr1	25009766	25010026	6	25009880
chr1	25010031	25010955	180	25010353
chr1	25028636	25028871	7	25028675
chr1	25028876	25029326	42	25029108
chr1	25029331	25029600	20	25029540
chr1	25041371	25042300	92	25041818
chr1	25045001	25045846	74	25045503
chr1	25069956	25070041	6	25069975
chr1	25070046	25070910	71	25070438
chr1	25071026	25071940	26	25071525
chr1	25072531	25073211	72	25072773
chr1	25073216	25073315	7	25073255
chr1	25088466	25088546	5	25088478
chr1	25088551	25089245	77	25088948
chr1	25096351	25097315	56	25096910
chr1	25112526	25113211	56	25112898
chr1	25113216	25113415	7	25113408
chr1	25131771	25132670	100	25132245
chr1	25133826	25134346	47	25134108
chr1	25134351	25134565	6	25134468
chr1	25275686	25276131	34	25275953
chr1	25276136	25276365	5	25276330
chr1	25281306	25281481	5	25281343
chr1	25281486	25282056	68	25281730
chr1	25282061	25282260	5	25282190
chr1	25292946	25293601	184	25293363
chr1	25293606	25293935	7	25293803
chr1	25349001	25349236	7	25349165
chr1	25349241	25349950	58	25349518
chr1	25549621	25549831	7	25549650
chr1	25549836	25550625	58	25550163
chr1	25559361	25560110	32	25559733
chr1	25573641	25573761	10	25573675
chr1	25573766	25574485	26	25574015
chr1	25586141	25587080	111	25586553
chr1	25635331	25636165	50	25635725
chr1	25646696	25647450	49	25646990
chr1	25656396	25657160	58	25656708
chr1	25670021	25671020	54	25670518
chr1	25683196	25684150	104	25683608
chr1	25697951	25698221	11	25698150
chr1	25698226	25698975	85	25698470
chr1	25709211	25710265	95	25709753
chr1	25741091	25741750	49	25741288
chr1	25751766	25752710	73	25752048
chr1	25795286	25795536	5	25795453
chr1	25795541	25796281	123	25795798
chr1	25875926	25876561	41	25876370
chr1	25876566	25877036	52	25876805
chr1	25877041	25877325	7	25877208
chr1	25895001	25895386	17	25895185
chr1	25895391	25895871	131	25895603
chr1	25895876	25896160	16	25896048
chr1	25987276	25988200	48	25987735
chr1	26021306	26022180	112	26021713
chr1	26022181	26023040	223	26022545
chr1	26034311	26035400	48	26034983
chr1	26113306	26114055	63	26113583
chr1	26130431	26131186	88	26130958
chr1	26131191	26131470	9	26131273
chr1	26159126	26159560	31	26159328
chr1	26186871	26187785	47	26187345
chr1	26216756	26217506	130	26217213
chr1	26217511	26217710	5	26217690
chr1	26218686	26219560	29	26219115
chr1	26238321	26238571	6	26238368
chr1	26238576	26238981	85	26238783
chr1	26238986	26239350	23	26239165
chr1	26284686	26284956	10	26284853
chr1	26284961	26285615	48	26285188
chr1	26324356	26325260	39	26324713
chr1	26449346	26450610	141	26449855
chr1	26495916	26496126	7	26495938
chr1	26496131	26496805	57	26496325
chr1	26507836	26508770	177	26508288
chr1	26548796	26549041	10	26548813
chr1	26549046	26549685	49	26549248
chr1	26563801	26564516	69	26564210
chr1	26564521	26564725	8	26564605
chr1	26602341	26602406	14	26602348
chr1	26602411	26603196	112	26602910
chr1	26603201	26603450	7	26603380
chr1	26604621	26604771	5	26604663
chr1	26604776	26605341	31	26605078
chr1	26605346	26606015	49	26605593
chr1	26610881	26611186	9	26611073
chr1	26611191	26611925	122	26611408
chr1	26657851	26658016	5	26657930
chr1	26658021	26658835	95	26658345
chr1	26683536	26684126	53	26683770
chr1	26685101	26685676	34	26685500
chr1	26685681	26685985	14	26685795
chr1	26698216	26699046	69	26698748
chr1	26699051	26699250	7	26699225
chr1	26704081	26704336	9	26704200
chr1	26704341	26705196	278	26704628
chr1	26705201	26705400	8	26705325
chr1	26713526	26713826	9	26713713
chr1	26713831	26714361	180	26714058
chr1	26714366	26714600	8	26714560
chr1	26715101	26715236	5	26715123
chr1	26715241	26715980	39	26715573
chr1	26758301	26759031	43	26758768
chr1	26759036	26759255	9	26759233
chr1	26850401	26851136	59	26850823
chr1	26857541	26858161	130	26857778
chr1	26908991	26909136	13	26909003
chr1	26909141	26909865	49	26909483
chr1	26933506	26933636	6	26933518
chr1	26933641	26934330	39	26933838
chr1	26946926	26947661	31	26947463
chr1	26947666	26948345	23	26948065
chr1	26988931	26989011	5	26988953
chr1	26989016	26989985	104	26989483
chr1	26993061	26993846	132	26993538
chr1	26995226	26995461	6	26995425
chr1	26995466	26996165	59	26995745
chr1	27003596	27003701	9	27003638
chr1	27003706	27003911	9	27003785
chr1	27003916	27004660	75	27004128
chr1	27018496	27019346	28	27018895
chr1	27019351	27020030	31	27019663
chr1	27024611	27025191	35	27024800
chr1	27025196	27025240	7	27025225
chr1	27049671	27050810	58	27050228
chr1	27052136	27053070	62	27052628
chr1	27060496	27060920	36	27060715
chr1	27070316	27071031	45	27070778
chr1	27071036	27071235	12	27071228
chr1	27097911	27098995	104	27098430
chr1	27125986	27126761	83	27126523
chr1	27126766	27127336	35	27127145
chr1	27127356	27127560	5	27127513
chr1	27175571	27176550	158	27175938
chr1	27185006	27185796	98	27185575
chr1	27185801	27186241	43	27185948
chr1	27186246	27186475	12	27186278
chr1	27188121	27189191	33	27188733
chr1	27189196	27190035	161	27189473
chr1	27191266	27192495	96	27191925
chr1	27233771	27234730	124	27234218
chr1	27288021	27289040	99	27288468
chr1	27317036	27317441	53	27317243
chr1	27324986	27325816	99	27325555
chr1	27325821	27326346	51	27326148
chr1	27326351	27326640	13	27326615
chr1	27336106	27336855	35	27336448
chr1	27337156	27337401	5	27337193
chr1	27337406	27337881	84	27337675
chr1	27337886	27338170	7	27337975
chr1	27339176	27340025	64	27339448
chr1	27357491	27358071	67	27357863
chr1	27358076	27358380	13	27358263
chr1	27431636	27431741	5	27431655
chr1	27431746	27432600	77	27432120
chr1	27437991	27439330	218	27438583
chr1	27448826	27449136	7	27449018
chr1	27449141	27449536	53	27449333
chr1	27449541	27449800	5	27449703
chr1	27468636	27469491	57	27469153
chr1	27472131	27472795	72	27472595
chr1	27481436	27482306	129	27482038
chr1	27518221	27518431	9	27518268
chr1	27518436	27519151	32	27518660
chr1	27519156	27519835	64	27519398
chr1	27573646	27573871	6	27573673
chr1	27573876	27574390	36	27574098
chr1	27669071	27669321	8	27669120
chr1	27669326	27670040	54	27669558
chr1	27673446	27673536	6	27673458
chr1	27673541	27674170	57	27673853
chr1	27718761	27719550	61	27719125
chr1	27744586	27745286	89	27744993
chr1	27745291	27745555	5	27745513
chr1	27790186	27790966	40	27790653
chr1	27790971	27791115	6	27790980
chr1	27816526	27816926	47	27816803
chr1	27816931	27817725	90	27817118
chr1	27844536	27845570	45	27845083
chr1	27864211	27864831	43	27864630
chr1	27864836	27865246	6	27865060
chr1	27865291	27865930	43	27865485
chr1	27866411	27867565	154	27866983
chr1	27868661	27869655	72	27869098
chr1	27932921	27933186	9	27933035
chr1	27933191	27933875	40	27933448
chr1	27946471	27946491	5	27946478
chr1	27946496	27947061	36	27946863
chr1	27947066	27947275	7	27947273
chr1	27985106	27985781	44	27985563
chr1	27985786	27986070	12	27985913
chr1	27993886	27994036	10	27993948
chr1	27994041	27994536	44	27994323
chr1	28051756	28052635	44	28052318
chr1	28099236	28100020	57	28099563
chr1	28158836	28159850	89	28159383
chr1	28189316	28189581	9	28189518
chr1	28189586	28190420	154	28189878
chr1	28201361	28201456	7	28201388
chr1	28201461	28202370	146	28201853
chr1	28230921	28231581	61	28231303
chr1	28231586	28231825	6	28231678
chr1	28240771	28241620	30	28241235
chr1	28254781	28255495	44	28255188
chr1	28285546	28286366	59	28285970
chr1	28286371	28286420	7	28286398
chr1	28389151	28389975	45	28389508
chr1	28390296	28391345	125	28390798
chr1	28392106	28392331	7	28392308
chr1	28392336	28392986	83	28392673
chr1	28392991	28393130	7	28393020
chr1	28437076	28437666	52	28437333
chr1	28437671	28438320	27	28437888
chr1	28449836	28450211	15	28450153
chr1	28450216	28450745	76	28450423
chr1	28455266	28456320	242	28455883
chr1	28461836	28462681	71	28462383
chr1	28462686	28462885	6	28462880
chr1	28463066	28463296	8	28463110
chr1	28463301	28464005	55	28463573
chr1	28465431	28465611	9	28465463
chr1	28465616	28466341	128	28465998
chr1	28470636	28470901	11	28470775
chr1	28470906	28471675	167	28471210
chr1	28474041	28475025	33	28474573
chr1	28479411	28480315	117	28479878
chr1	28519861	28520071	11	28519923
chr1	28520076	28520960	106	28520428
chr1	28559226	28559781	66	28559543
chr1	28559786	28560060	7	28560053
chr1	28568121	28568965	75	28568568
chr1	28572821	28573261	28	28573090
chr1	28573266	28573631	8	28573525
chr1	28573636	28574270	32	28573870
chr1	28575116	28575921	71	28575665
chr1	28575926	28576521	47	28576115
chr1	28576526	28576680	18	28576638
chr1	28585201	28585516	9	28585328
chr1	28585521	28586335	151	28585773
chr1	28640136	28640996	71	28640698
chr1	28641001	28641240	13	28641193
chr1	28653101	28653921	63	28653563
chr1	28653926	28654130	14	28654123
chr1	28655156	28655915	25	28655553
chr1	28672371	28672676	5	28672378
chr1	28672681	28673166	87	28672915
chr1	28673171	28673395	9	28673368
chr1	28677776	28677981	6	28677800
chr1	28678051	28678721	83	28678248
chr1	28678726	28679346	114	28678998
chr1	28679351	28679550	8	28679400
chr1	28680271	28681265	131	28680863
chr1	28699771	28700036	10	28699973
chr1	28700041	28700665	44	28700235
chr1	28718181	28718291	5	28718195
chr1	28718296	28719196	152	28718728
chr1	28719201	28719290	5	28719228
chr1	28743526	28743741	5	28743590
chr1	28743746	28744366	241	28744068
chr1	28744371	28744751	13	28744558
chr1	28744756	28745125	25	28744935
chr1	28751886	28752641	82	28752343
chr1	28752646	28752845	5	28752840
chr1	28757846	28758370	64	28758075
chr1	28763511	28764296	129	28764043
chr1	28764301	28764846	101	28764598
chr1	28764851	28765151	40	28764953
chr1	28765156	28765410	9	28765388
chr1	28765476	28766311	59	28766030
chr1	28766316	28766455	8	28766445
chr1	28776431	28777020	61	28776705
chr1	28831956	28832925	30	28832428
chr1	28836081	28837041	38	28836515
chr1	28837046	28837745	34	28837310
chr1	28839651	28839971	10	28839850
chr1	28839976	28840880	39	28840360
chr1	28843176	28844170	72	28843685
chr1	28878961	28879895	25	28879423
chr1	28879996	28880805	32	28880438
chr1	28899116	28899366	12	28899310
chr1	28899371	28900130	92	28899598
chr1	28908006	28908716	41	28908455
chr1	28908721	28908930	7	28908910
chr1	28920961	28921825	30	28921393
chr1	28927946	28928726	109	28928343
chr1	28928731	28928855	8	28928850
chr1	28974716	28975791	66	28975238
chr1	28975796	28975875	8	28975853
chr1	29009111	29009361	6	29009298
chr1	29009366	29009885	43	29009563
chr1	29048211	29049065	48	29048613
chr1	29076876	29076981	5	29076888
chr1	29076986	29077826	60	29077348
chr1	29077831	29078281	39	29078078
chr1	29078286	29078555	14	29078358
chr1	29192376	29192995	37	29192650
chr1	29211161	29211901	128	29211625
chr1	29211906	29212165	6	29212083
chr1	29282161	29282965	95	29282618
chr1	29286296	29286581	7	29286495
chr1	29286586	29287235	58	29286830
chr1	29298691	29299490	165	29299033
chr1	29300116	29300251	9	29300198
chr1	29300256	29300796	40	29300605
chr1	29300801	29301036	9	29300885
chr1	29301041	29301075	6	29301063
chr1	29473151	29473376	9	29473265
chr1	29473381	29473936	140	29473710
chr1	29504026	29504756	50	29504453
chr1	29504761	29504960	6	29504853
chr1	29528941	29529101	8	29528943
chr1	29529106	29529736	124	29529493
chr1	29529741	29529990	8	29529795
chr1	29591241	29592145	63	29591660
chr1	29606961	29607825	92	29607448
chr1	29618891	29619341	50	29619138
chr1	29628486	29629485	59	29629003
chr1	29706806	29706936	9	29706820
chr1	29706941	29707476	51	29707260
chr1	29707481	29707750	6	29707690
chr1	29724901	29725660	43	29725170
chr1	30042636	30043720	370	30043033
chr1	30049106	30049186	11	30049115
chr1	30049191	30049391	9	30049300
chr1	30049396	30050030	34	30049580
chr1	30052326	30053355	103	30052878
chr1	30056481	30057290	33	30056868
chr1	30059646	30060385	63	30060058
chr1	30063511	30064465	43	30063920
chr1	30111691	30112720	107	30112190
chr1	30120186	30121070	55	30120653
chr1	30122491	30122781	15	30122655
chr1	30122786	30123440	84	30123030
chr1	30181821	30181886	7	30181833
chr1	30181891	30183265	75	30182733
chr1	30184361	30185510	119	30184953
chr1	30271596	30272435	62	30272068
chr1	30348331	30349010	51	30348543
chr1	30446726	30446861	6	30446753
chr1	30446866	30447651	230	30447315
chr1	30447656	30447905	11	30447845
chr1	30478971	30479691	177	30479378
chr1	30479696	30479935	12	30479818
chr1	30492591	30493400	92	30493048
chr1	30531496	30532505	232	30532008
chr1	30541501	30542270	68	30541828
chr1	30556381	30556651	7	30556533
chr1	30556656	30557485	84	30556943
chr1	30663651	30663946	8	30663750
chr1	30663951	30664650	117	30664165
chr1	30994951	30995716	41	30995483
chr1	30995721	30996480	74	30996078
chr1	30998646	30999315	103	30999073
chr1	31090996	31091830	42	31091388
chr1	31118566	31119320	100	31118905
chr1	31127006	31127640	43	31127243
chr1	31148356	31149265	132	31148735
chr1	31149951	31150156	6	31150113
chr1	31150161	31150855	50	31150440
chr1	31173611	31174305	40	31173978
chr1	31214006	31214575	38	31214230
chr1	31229206	31230151	65	31229808
chr1	31250951	31251616	42	31251388
chr1	31251621	31251830	9	31251808
chr1	31261001	31262095	138	31261558
chr1	31270696	31271595	61	31271158
chr1	31282046	31282176	7	31282053
chr1	31282181	31282951	51	31282558
chr1	31282956	31283025	7	31283005
chr1	31289191	31289401	6	31289388
chr1	31289406	31289865	36	31289630
chr1	31296496	31297630	137	31297048
chr1	31331461	31331721	6	31331615
chr1	31331726	31332345	55	31331995
chr1	31350046	31350801	51	31350493
chr1	31350806	31351005	5	31350938
chr1	31351846	31352620	62	31352215
chr1	31391521	31392376	74	31391995
chr1	31392381	31392505	12	31392488
chr1	31482846	31482946	6	31482888
chr1	31482951	31483441	27	31483190
chr1	31483446	31484015	31	31483680
chr1	31511076	31511965	60	31511448
chr1	31624931	31625796	69	31625448
chr1	31625801	31626000	6	31625893
chr1	31637056	31637890	80	31637385
chr1	31643356	31644280	127	31643830
chr1	31654951	31655646	68	31655458
chr1	31655651	31655841	7	31655705
chr1	31655846	31655870	8	31655863
chr1	31658181	31658241	5	31658183
chr1	31658246	31659200	109	31658648
chr1	31669551	31670086	87	31669803
chr1	31716856	31717101	11	31716938
chr1	31717106	31717676	94	31717413
chr1	31772161	31772865	67	31772400
chr1	31778741	31779795	237	31779313
chr1	31800091	31800630	34	31800403
chr1	31869516	31869776	12	31869675
chr1	31869781	31870266	70	31870068
chr1	31870271	31870575	10	31870430
chr1	31872931	31873071	6	31873020
chr1	31873076	31873881	56	31873473
chr1	31887371	31887436	6	31887415
chr1	31887441	31888441	40	31887783
chr1	31888466	31888931	37	31888695
chr1	31888936	31889170	16	31889153
chr1	31895086	31895976	95	31895680
chr1	31895981	31896180	8	31896050
chr1	31898961	31899850	142	31899343
chr1	31939891	31940171	11	31940005
chr1	31940176	31940581	38	31940373
chr1	31940586	31940900	17	31940760
chr1	31944051	31944881	110	31944573
chr1	31944886	31945130	11	31944965
chr1	31953526	31953736	10	31953538
chr1	31953801	31954460	53	31953995
chr1	31955731	31956106	18	31955980
chr1	31956111	31956941	239	31956433
chr1	31956946	31957085	9	31957050
chr1	31986241	31987055	59	31986583
chr1	31988296	31989225	61	31988828
chr1	31996371	31996666	7	31996565
chr1	31996671	31997016	54	31996860
chr1	31997021	31997595	28	31997170
chr1	32000811	32000966	10	32000820
chr1	32000971	32001706	151	32001375
chr1	32001711	32001940	6	32001850
chr1	32015176	32015436	12	32015333
chr1	32015441	32016170	43	32015663
chr1	32039371	32040175	58	32039673
chr1	32040231	32040371	7	32040295
chr1	32040376	32041295	47	32040758
chr1	32103291	32103881	37	32103590
chr1	32103886	32104085	11	32103970
chr1	32104906	32105036	6	32104920
chr1	32105041	32105870	70	32105383
chr1	32110316	32111160	29	32110823
chr1	32155096	32155941	173	32155628
chr1	32166256	32166426	16	32166368
chr1	32166431	32167375	143	32166833
chr1	32264131	32265015	76	32264498
chr1	32308801	32308881	5	32308820
chr1	32308886	32309805	54	32309313
chr1	32396901	32397676	181	32397448
chr1	32397681	32397986	8	32397825
chr1	32397991	32398610	25	32398203
chr1	32399946	32400091	5	32400063
chr1	32400096	32400841	100	32400468
chr1	32400846	32400995	12	32400975
chr1	32405011	32406300	86	32405560
chr1	32419951	32420211	13	32420153
chr1	32420216	32420820	85	32420423
chr1	32421156	32421346	6	32421158
chr1	32421351	32422310	185	32421733
chr1	32441771	32442011	10	32441803
chr1	32442016	32442475	36	32442230
chr1	32531666	32531931	10	32531695
chr1	32531936	32532601	84	32532243
chr1	32532606	32532805	6	32532803
chr1	32541411	32541766	41	32541593
chr1	32541771	32542085	10	32541953
chr1	32560291	32560721	45	32560575
chr1	32560726	32561295	42	32560903
chr1	32566446	32567226	55	32566920
chr1	32567231	32567460	9	32567268
chr1	32598681	32599755	134	32599243
chr1	32604221	32605245	56	32604755
chr1	32609306	32610276	94	32609883
chr1	32610281	32610425	9	32610303
chr1	32616601	32616841	7	32616728
chr1	32616846	32617485	43	32617040
chr1	32637971	32639165	81	32638648
chr1	32687541	32687756	7	32687588
chr1	32687761	32688350	37	32688013
chr1	32701516	32702365	211	32701828
chr1	32754591	32755256	43	32755043
chr1	32755261	32755356	11	32755283
chr1	32755361	32755480	15	32755448
chr1	32756416	32757166	75	32756918
chr1	32757171	32757450	17	32757445
chr1	32772616	32773590	72	32773173
chr1	32859566	32859781	8	32859648
chr1	32859786	32860635	39	32860098
chr1	32871226	32871925	33	32871458
chr1	32872081	32872286	5	32872093
chr1	32872291	32873140	101	32872593
chr1	32914901	32915935	177	32915343
chr1	32957676	32958545	98	32958185
chr1	32961456	32962390	70	32961893
chr1	33091616	33092166	41	33091968
chr1	33092196	33092455	5	33092325
chr1	33181341	33182051	28	33181715
chr1	33182176	33182665	30	33182365
chr1	33190426	33190721	9	33190620
chr1	33190726	33191251	66	33190983
chr1	33195271	33195931	79	33195685
chr1	33225346	33225606	14	33225413
chr1	33225611	33226440	130	33225888
chr1	33226801	33226911	8	33226808
chr1	33226916	33227865	86	33227318
chr1	33234761	33235785	63	33235283
chr1	33245951	33246746	92	33246480
chr1	33246751	33247010	9	33246853
chr1	33254541	33254871	11	33254638
chr1	33254876	33255720	221	33255118
chr1	33257131	33258190	64	33257668
chr1	33261011	33261211	5	33261035
chr1	33261216	33262025	89	33261548
chr1	33279516	33279656	5	33279525
chr1	33279661	33280366	147	33280068
chr1	33280371	33280605	8	33280410
chr1	33282456	33282596	15	33282478
chr1	33282601	33283316	68	33283008
chr1	33404796	33405026	6	33404965
chr1	33405031	33405925	115	33405373
chr1	33406841	33406996	15	33406865
chr1	33407001	33407651	99	33407425
chr1	33407656	33407980	6	33407828
chr1	33418731	33419566	146	33419248
chr1	33419571	33420545	187	33420018
chr1	33446376	33447455	105	33446928
chr1	33453936	33454171	8	33453943
chr1	33454176	33454281	7	33454238
chr1	33454286	33454756	94	33454493
chr1	33454761	33455615	213	33455068
chr1	33457836	33458630	36	33458213
chr1	33469881	33470865	144	33470423
chr1	33472611	33473515	85	33473043
chr1	33473871	33474860	43	33474395
chr1	33502346	33503085	35	33502603
chr1	33513541	33514215	43	33513820
chr1	33514731	33514981	13	33514920
chr1	33514986	33515566	53	33515243
chr1	33515571	33516690	291	33515933
chr1	33520891	33521106	14	33520973
chr1	33521111	33521826	177	33521508
chr1	33521831	33522180	21	33521973
chr1	33525991	33526816	65	33526505
chr1	33526821	33527020	9	33527015
chr1	33533306	33533601	9	33533508
chr1	33533606	33534165	71	33533805
chr1	33548311	33548750	34	33548508
chr1	33564776	33565181	24	33565030
chr1	33565186	33565780	27	33565375
chr1	33585736	33586021	8	33585743
chr1	33586026	33586636	52	33586235
chr1	33586641	33586725	5	33586680
chr1	33595611	33596436	44	33596123
chr1	33596441	33596540	6	33596488
chr1	33660941	33661715	52	33661353
chr1	33685326	33686095	69	33685653
chr1	33686686	33687536	41	33687230
chr1	33687541	33687881	10	33687735
chr1	33687886	33688585	60	33688123
chr1	33722356	33722896	57	33722600
chr1	33722901	33723100	6	33723065
chr1	33733001	33733546	55	33733273
chr1	33793216	33794280	110	33793645
chr1	33801536	33802410	44	33801963
chr1	33804046	33804391	13	33804165
chr1	33804396	33805120	72	33804600
chr1	33807481	33807521	6	33807498
chr1	33807526	33807786	9	33807715
chr1	33807791	33808306	77	33808043
chr1	33808311	33808545	12	33808500
chr1	33811151	33811856	43	33811623
chr1	33811861	33812105	9	33812028
chr1	33812201	33812441	12	33812393
chr1	33812446	33813061	65	33812693
chr1	33813066	33813210	12	33813178
chr1	33845536	33846026	38	33845858
chr1	33846031	33846330	16	33846135
chr1	33849736	33850625	52	33850183
chr1	33853091	33854005	124	33853525
chr1	33898841	33898941	7	33898913
chr1	33898946	33900060	334	33899513
chr1	33900386	33901131	94	33900935
chr1	33901136	33901480	15	33901330
chr1	33908486	33909365	36	33908883
chr1	33923781	33924111	6	33923928
chr1	33924116	33924845	86	33924310
chr1	33968031	33968276	5	33968230
chr1	33968281	33969010	51	33968565
chr1	33981866	33982546	60	33982298
chr1	33982551	33982820	10	33982723
chr1	34004661	34005305	44	34004855
chr1	34228661	34228896	13	34228758
chr1	34228901	34229476	93	34229190
chr1	34229481	34229715	6	34229540
chr1	34283696	34284176	53	34283890
chr1	34284181	34284385	7	34284348
chr1	34342401	34343065	53	34342818
chr1	34368521	34368836	10	34368648
chr1	34368841	34369261	62	34369045
chr1	34369266	34369515	9	34369335
chr1	34383791	34384695	55	34384235
chr1	34432026	34432306	6	34432195
[truncated: 139,495 more rows]
