# Supplementary material for: STAT3 acts through pre-existing nucleosome-depleted regions bound by FOS during an epigenetic switch linking inflammation to cancer
Source: Epigenetics Chromatin. 2015 Feb 14;8:7. doi: 10.1186/1756-8935-8-7 (PMC4362815; doi:10.1186/1756-8935-8-7)
Supplement: Supplementary file 12 — Additional file 12: ER-Src FOS peaks differential. Genomic locations of all FOS genomic binding sites determined to be differential during the time course of tamoxifen treatment. (XLS 129 KB) [file 13072_2014_351_MOESM12_ESM.xls]

## Sheet: ER-Src_FOS_peaks_Differential
chr1	start	end
chr1	140116	140795
chr1	319936	320941
chr1	322656	323116
chr1	323121	324415
chr1	665106	667115
chr1	668676	669606
chr1	669901	670545
chr1	672441	673301
chr1	673306	674041
chr1	675506	676556
chr1	2063661	2064486
chr1	2186646	2187900
chr1	6531906	6532671
chr1	8323641	8324401
chr1	9071831	9072396
chr1	9267141	9267750
chr1	11618941	11619686
chr1	11787971	11788865
chr1	13915231	13916115
chr1	14354191	14354685
chr1	14846121	14846926
chr1	14881341	14882205
chr1	14887251	14888025
chr1	15474921	15475476
chr1	15841246	15842195
chr1	17381541	17382270
chr1	17424766	17425650
chr1	17494236	17494901
chr1	18091766	18093230
chr1	19835081	19836080
chr1	19986946	19987630
chr1	20076741	20077560
chr1	21051316	21052185
chr1	21791336	21792460
chr1	22060906	22061506
chr1	22292576	22293251
chr1	23429526	23430410
chr1	23599781	23600680
chr1	24047081	24047855
chr1	25039646	25040310
chr1	25740961	25741566
chr1	26238356	26239370
chr1	26995406	26996145
chr1	27060141	27061190
chr1	28436831	28437631
chr1	28437636	28438450
chr1	28439096	28439900
chr1	28474041	28475200
chr1	28757846	28758370
chr1	29628486	29629485
chr1	29706831	29707695
chr1	31085861	31086496
chr1	31118566	31119440
chr1	31213736	31214640
chr1	31717106	31717950
chr1	31887261	31888406
chr1	31952356	31953111
chr1	32804886	32805725
chr1	33362886	33363630
chr1	33514666	33515586
chr1	33538196	33538716
chr1	33912106	33912865
chr1	35926156	35927065
chr1	36632306	36633185
chr1	36818321	36819175
chr1	37051296	37051890
chr1	38311201	38312225
chr1	39974246	39975085
chr1	40188036	40188815
chr1	40442706	40443530
chr1	40524881	40525835
chr1	40735526	40736341
chr1	40848876	40849875
chr1	41337806	41338640
chr1	42334221	42334926
chr1	42876181	42877165
chr1	43520471	43521160
chr1	44380726	44381390
chr1	44387106	44388230
chr1	44398401	44399120
chr1	44437701	44438215
chr1	44980796	44981541
chr1	46280991	46281826
chr1	47322416	47323026
chr1	47574181	47574836
chr1	47574841	47575815
chr1	47645691	47646531
chr1	47673426	47673911
chr1	47795681	47796485
chr1	47873036	47873536
chr1	48493586	48494600
chr1	48535661	48536475
chr1	49166916	49167940
chr1	51127056	51127945
chr1	51207966	51208626
chr1	51535821	51536945
chr1	52361521	52362511
chr1	52394366	52395170
chr1	52674651	52675611
chr1	52675616	52676395
chr1	52702706	52703830
chr1	53513056	53514040
chr1	54403541	54404540
chr1	55009311	55010420
chr1	55672751	55673855
chr1	55774656	55775480
chr1	55996981	55998030
chr1	56489631	56490400
chr1	56923431	56924425
chr1	57009631	57010285
chr1	57363136	57364000
chr1	58309111	58310036
chr1	58748791	58749780
chr1	59230686	59231365
chr1	59386601	59387620
chr1	59547371	59548070
chr1	60343006	60343980
chr1	61656011	61656755
chr1	61706921	61707955
chr1	62153221	62154230
chr1	62438646	62439525
chr1	63929786	63930770
chr1	64144436	64145246
chr1	64587506	64588106
chr1	64981721	64982601
chr1	64982606	64983515
chr1	66708816	66710061
chr1	66731816	66732911
chr1	66904396	66906010
chr1	66954531	66955311
chr1	67194486	67195685
chr1	67196776	67197731
chr1	67197951	67199066
chr1	67296961	67297626
chr1	67987331	67988340
chr1	68094966	68095351
chr1	68145106	68145906
chr1	68231691	68232555
chr1	69109416	69109856
chr1	69640351	69641385
chr1	69718296	69719040
chr1	69898661	69899450
chr1	71706006	71707015
chr1	71735216	71736150
chr1	71959666	71960451
chr1	72877771	72878690
chr1	73491526	73492580
chr1	76066101	76067215
chr1	76083866	76084675
chr1	76632921	76633471
chr1	76939201	76939905
chr1	77289766	77290326
chr1	77999771	78000765
chr1	78637261	78637791
chr1	82919026	82920230
chr1	83619791	83620731
chr1	84141541	84142326
chr1	84257406	84258156
chr1	84472306	84472706
chr1	85099996	85101180
chr1	85787986	85789060
chr1	85911371	85912270
chr1	87243896	87244986
chr1	87306521	87307675
chr1	88231066	88231856
chr1	88749701	88750465
chr1	89112896	89113411
chr1	89116171	89117100
chr1	89569466	89570570
chr1	90069841	90070780
chr1	91545926	91546830
chr1	91965716	91966745
chr1	92017346	92018211
chr1	92047841	92048596
chr1	92328871	92329581
chr1	92652806	92653436
chr1	94168976	94169830
chr1	94482751	94483685
chr1	94719756	94720655
chr1	94769871	94770805
chr1	95101791	95102865
chr1	98281421	98281981
chr1	98364431	98365390
chr1	98384446	98385086
chr1	98855331	98855786
chr1	99430681	99431491
chr1	101418421	101419056
chr1	101758901	101760030
chr1	103594616	103595376
chr1	104059106	104059955
chr1	106087051	106087800
chr1	106809111	106810145
chr1	107681416	107682370
chr1	108560066	108560741
chr1	109128576	109129380
chr1	110052886	110053625
chr1	110439856	110440691
chr1	110583151	110583715
chr1	110862436	110863130
chr1	111229876	111230475
chr1	111313516	111314311
chr1	111422351	111424325
chr1	111509591	111510610
chr1	111971071	111971805
chr1	112095731	112096271
chr1	112107406	112108330
chr1	112495571	112496326
chr1	112604256	112605086
chr1	112738786	112740075
chr1	113000401	113001335
chr1	113828021	113829035
chr1	114326476	114327690
chr1	114377261	114378055
chr1	114410681	114411710
chr1	114449241	114450085
chr1	114479731	114480241
chr1	115641956	115643065
chr1	115703186	115703991
chr1	115726421	115727046
chr1	115819551	115820500
chr1	115915576	115916510
chr1	116052751	116053331
chr1	116138211	116138820
chr1	116672781	116673610
chr1	116822101	116823100
chr1	116989251	116989836
chr1	117462471	117463471
chr1	118078281	118079290
chr1	118337621	118338655
chr1	118381306	118382285
chr1	118879666	118880401
chr1	119490331	119491205
chr1	120623226	120624201
chr1	120641841	120642770
chr1	144914546	144915735
chr1	145090046	145090721
chr1	145176846	145178141
chr1	145188531	145190491
chr1	145195771	145196910
chr1	145596921	145597785
chr1	146527051	146527881
chr1	147018556	147019550
chr1	147321436	147322101
chr1	147325366	147326560
chr1	148614026	148615331
chr1	148950851	148951896
chr1	149184726	149185206
chr1	149188611	149189206
chr1	149522341	149523486
chr1	150449811	150451010
chr1	150887081	150887810
chr1	151711761	151712865
chr1	151720731	151721785
chr1	152286266	152287105
chr1	153333316	153334416
chr1	153443021	153443900
chr1	154525726	154526630
chr1	154568056	154568730
chr1	154910411	154911086
chr1	155468736	155469571
chr1	155770891	155771590
chr1	156798336	156798975
chr1	157401201	157402295
chr1	157831916	157833040
chr1	158148236	158149130
chr1	158907561	158908425
chr1	159046481	159047635
chr1	159774371	159775181
chr1	159923801	159924680
chr1	160717911	160718566
chr1	161168421	161170416
chr1	161171156	161171771
chr1	161352981	161354240
chr1	161371631	161372970
chr1	161475951	161477250
chr1	161483381	161484231
chr1	161565061	161565861
chr1	161812666	161813676
chr1	161985481	161986131
chr1	162340676	162341411
chr1	162570941	162571930
chr1	162726276	162727050
chr1	162766271	162768170
chr1	163042381	163043130
chr1	163114996	163115940
chr1	163577906	163578955
chr1	164124326	164125285
chr1	165027051	165027806
chr1	165029166	165030250
chr1	166139156	166139876
chr1	166158216	166158846
chr1	166882516	166883031
chr1	167130361	167131250
chr1	167751791	167752970
chr1	167777066	167777990
chr1	167925121	167925686
chr1	167956056	167957095
chr1	168521976	168522965
chr1	169558111	169559055
chr1	170680426	170681685
chr1	170879206	170880260
chr1	170893486	170894565
chr1	171135076	171136325
chr1	171315611	171316800
chr1	171606941	171607690
chr1	172115106	172116586
chr1	172935701	172937075
chr1	173016816	173017606
chr1	173081121	173083331
chr1	173301091	173301860
chr1	173393666	173394411
chr1	173635466	173636505
chr1	174640966	174641620
chr1	175847366	175848335
chr1	176625086	176626275
chr1	177186386	177187415
chr1	177276001	177276516
chr1	177441146	177441636
chr1	177816881	177817551
chr1	177895006	177895986
chr1	178024576	178025510
chr1	178061116	178061976
chr1	178120811	178121720
chr1	178583566	178584580
chr1	179093921	179094496
chr1	179199011	179200225
chr1	179701411	179702065
chr1	180008936	180009776
chr1	180539766	180540866
chr1	181071011	181071830
chr1	181141521	181142305
chr1	181613316	181614106
chr1	181937196	181937861
chr1	182302076	182302830
chr1	182575606	182576310
chr1	182648661	182649901
chr1	182652091	182652696
chr1	183241351	183242165
chr1	184127796	184128841
chr1	184475291	184476146
chr1	184952006	184952780
chr1	184959166	184959916
chr1	185885926	185886421
chr1	186547426	186548271
chr1	186650876	186651645
chr1	186722126	186723050
chr1	186857361	186858250
chr1	187039011	187040055
chr1	187808746	187809775
chr1	190322256	190323335
chr1	192430716	192431271
chr1	192623301	192624485
chr1	192693506	192694545
chr1	192771256	192772121
chr1	192781886	192783366
chr1	192842761	192843655
chr1	193583601	193584670
chr1	195940256	195941150
chr1	195948501	195949535
chr1	195950166	195950891
chr1	196537936	196538480
chr1	196590676	196591571
chr1	197241506	197242366
chr1	197526011	197526901
chr1	197812251	197813220
chr1	198306631	198307416
chr1	198413846	198414910
chr1	198509841	198510980
chr1	198718096	198719100
chr1	199194906	199196155
chr1	199515296	199515931
chr1	200141326	200141916
chr1	200203691	200204586
chr1	200785611	200786615
chr1	201423041	201423820
chr1	201679431	201680326
chr1	201717056	201718200
chr1	201741206	201742070
chr1	201743506	201744361
chr1	202902616	202903141
chr1	203562606	203563490
chr1	203670546	203671156
chr1	204740351	204741380
chr1	204751296	204752260
chr1	205698156	205698906
chr1	206506826	206507806
chr1	206879746	206880470
chr1	206943441	206944356
chr1	207041016	207041870
chr1	207070156	207071350
chr1	207077746	207078306
chr1	207270836	207271805
chr1	207708891	207710560
chr1	207712676	207714161
chr1	207727446	207729115
chr1	207731231	207732721
chr1	207744541	207746305
chr1	207748356	207749530
chr1	207799326	207800170
chr1	207921721	207922840
chr1	208610301	208611565
chr1	209252071	209252641
chr1	209575886	209576686
chr1	209723486	209724655
chr1	209861666	209862561
chr1	209864941	209865551
chr1	209998856	210000165
chr1	210572406	210573510
chr1	212532666	212533521
chr1	212885301	212886485
chr1	212902051	212902955
chr1	213300416	213300816
chr1	214600691	214602125
chr1	215451801	215452346
chr1	215892531	215893705
chr1	216218306	216219420
chr1	217700381	217701116
chr1	218842556	218843360
chr1	218977336	218977731
chr1	219358661	219359570
chr1	219595791	219597305
chr1	219615651	219616681
chr1	220371571	220372306
chr1	220498346	220499821
chr1	220502706	220503606
chr1	220559491	220560545
chr1	221949491	221950585
chr1	222650581	222651266
chr1	222870551	222871345
chr1	223147481	223148555
chr1	223307431	223307991
chr1	223326361	223327525
chr1	223910021	223910965
chr1	224140086	224140716
chr1	224141266	224142070
chr1	224240431	224241315
chr1	224241576	224243070
chr1	224747306	224748271
chr1	225458511	225459715
chr1	225682511	225683675
chr1	226286656	226287875
chr1	227034176	227034966
chr1	227598431	227599161
chr1	227633366	227634370
chr1	229130261	229131031
chr1	229167771	229168830
chr1	229203641	229204586
chr1	229353501	229354345
chr1	229828271	229829240
chr1	230183681	230184666
chr1	230302896	230303561
chr1	231335926	231336995
chr1	231944611	231945326
chr1	232056926	232058505
chr1	232281076	232282430
chr1	232323756	232324790
chr1	232344721	232345890
chr1	232715381	232716900
chr1	232864176	232865216
chr1	232900901	232902080
chr1	233365621	233366545
chr1	233632351	233633360
chr1	233751266	233751826
chr1	234118321	234119380
chr1	234278951	234280110
chr1	234986846	234987835
chr1	235070086	235071065
chr1	235636606	235637910
chr1	235883486	235884640
chr1	235898506	235899765
chr1	236270076	236271105
chr1	237847531	237848081
chr1	238054836	238056010
chr1	238721091	238721941
chr1	240397406	240398216
chr1	240408361	240409330
chr1	240421751	240422626
chr1	241346976	241348160
chr1	241638621	241639745
chr1	242193346	242194060
chr1	242206476	242207165
chr1	242697946	242698660
chr1	242766301	242767420
chr1	243136181	243137406
chr1	243220606	243221321
chr1	243221881	243222361
chr1	243783456	243784056
chr1	244581971	244582936
chr1	246461091	246461735
chr1	246732821	246733456
chr10	1234176	1235000
chr10	2037956	2038995
chr10	2090166	2091521
chr10	2269256	2270015
chr10	2432016	2432736
chr10	2505176	2506365
chr10	2807921	2808486
chr10	2814216	2814995
chr10	2830291	2831200
chr10	2898561	2899251
chr10	3572271	3573475
chr10	3910046	3910585
chr10	4233176	4234380
chr10	4236171	4236990
chr10	4240176	4241120
chr10	4379011	4379865
chr10	4449606	4450800
chr10	4665971	4666810
chr10	4760931	4761656
chr10	4850016	4851135
chr10	4908921	4909586
chr10	5446431	5447066
chr10	6178161	6178990
chr10	6249431	6250235
chr10	6304931	6305695
chr10	6311951	6312940
chr10	6388266	6389195
chr10	7037661	7038435
chr10	7075296	7076340
chr10	7307301	7308195
chr10	7534221	7535245
chr10	9139101	9139671
chr10	10542641	10543705
chr10	11835541	11836655
chr10	11852171	11852631
chr10	11864041	11864626
chr10	12219531	12220300
chr10	12228206	12228726
chr10	12495131	12496170
chr10	12955821	12956840
chr10	14368541	14369170
chr10	14518336	14518871
chr10	14518876	14519316
chr10	14569241	14569970
chr10	14861696	14862531
chr10	15478571	15479125
chr10	15981291	15982236
chr10	16146916	16147715
chr10	16195801	16196586
chr10	18386156	18387105
chr10	18567741	18568805
chr10	19207306	19208215
chr10	19580571	19581375
chr10	19614226	19615305
chr10	19804011	19804621
chr10	20215661	20216670
chr10	21096031	21097000
chr10	21187751	21188685
chr10	21389521	21390540
chr10	22007941	22008995
chr10	22959456	22960415
chr10	23305426	23306016
chr10	24067986	24068726
chr10	24310771	24311650
chr10	24445396	24446305
chr10	25419651	25420520
chr10	25823656	25824205
chr10	26777021	26778045
chr10	26791581	26792605
chr10	26860321	26861335
chr10	27715941	27716630
chr10	29179041	29179911
chr10	29199441	29200601
chr10	29202656	29203376
chr10	29223761	29224466
chr10	31364011	31365135
chr10	31604091	31604836
chr10	31714341	31714816
chr10	32058216	32059116
chr10	32702346	32703125
chr10	33292941	33293771
chr10	34765396	34766231
chr10	35293466	35293811
chr10	35542336	35542941
chr10	35915771	35916780
chr10	36144046	36144516
chr10	36144521	36144991
chr10	36199696	36200860
chr10	36414656	36415755
chr10	36712721	36713276
chr10	36820261	36821270
chr10	38651106	38652970
chr10	38734856	38735621
chr10	39021731	39022910
chr10	43296431	43297280
chr10	43721016	43721890
chr10	43808501	43809191
chr10	43916891	43917386
chr10	45554471	45555056
chr10	46599061	46600330
chr10	46698531	46699580
chr10	46849231	46850465
chr10	47330026	47330886
chr10	48039846	48040660
chr10	48785981	48787250
chr10	48885076	48886130
chr10	49038991	49040225
chr10	49306476	49307750
chr10	49573391	49574440
chr10	50015506	50016550
chr10	50172821	50173586
chr10	50182336	50183230
chr10	51985141	51985950
chr10	52093671	52094670
chr10	52165131	52166260
chr10	52166536	52167870
chr10	52634351	52634966
chr10	52897411	52897846
chr10	53283541	53284510
chr10	53410701	53411565
chr10	54224201	54224941
chr10	54790111	54790601
chr10	58299666	58300710
chr10	60040826	60042025
chr10	60199961	60200846
chr10	60401936	60402770
chr10	60566681	60567276
chr10	61361566	61362565
chr10	62334666	62335306
chr10	63696951	63698610
chr10	63802946	63804036
chr10	63919091	63919915
chr10	64626176	64626656
chr10	64740211	64740901
chr10	64749556	64750650
chr10	66528586	66529310
chr10	67056961	67057731
chr10	68109156	68110230
chr10	68298291	68299350
chr10	69192861	69193675
chr10	69683356	69683771
chr10	69980716	69981680
chr10	70757281	70758150
chr10	71216281	71217265
chr10	71935896	71936970
chr10	72088436	72089315
chr10	72592676	72593575
chr10	73296031	73296521
chr10	73804296	73805225
chr10	74055466	74056590
chr10	75954286	75954741
chr10	77624951	77625721
chr10	79291756	79292460
chr10	79542246	79542910
chr10	79938331	79939170
chr10	80570826	80571620
chr10	81212976	81213716
chr10	82081581	82082361
chr10	83877596	83878261
chr10	84627276	84628060
chr10	84634231	84635150
chr10	85093246	85094035
chr10	87838601	87839405
chr10	88200581	88201645
chr10	88352201	88352636
chr10	88720991	88721706
chr10	89589881	89590795
chr10	89695226	89695991
chr10	90495146	90495881
chr10	90618091	90618691
chr10	90782321	90783100
chr10	90846376	90847045
chr10	91034321	91035091
chr10	92106971	92107630
chr10	93704336	93705211
chr10	94920421	94921435
chr10	95934386	95935051
chr10	95984141	95985060
chr10	96001431	96002061
chr10	97020791	97021600
chr10	97573636	97574460
chr10	98878056	98878910
chr10	99614291	99615101
chr10	99705541	99706151
chr10	101514291	101515035
chr10	101592941	101593856
chr10	102266026	102266891
chr10	102925956	102926741
chr10	103700391	103701356
chr10	104072206	104073090
chr10	104532751	104533785
chr10	104605371	104605976
chr10	104721701	104722590
chr10	105814711	105815615
chr10	106052411	106053285
chr10	106150671	106151126
chr10	106196681	106197730
chr10	106408076	106408655
chr10	108259506	108260521
chr10	108285301	108286380
chr10	108295196	108295851
chr10	109812661	109813420
chr10	110087091	110088025
chr10	110119586	110120585
chr10	111582616	111583695
chr10	112112746	112113956
chr10	113595186	113596040
chr10	113732696	113733880
chr10	113734706	113735351
chr10	113799491	113800210
chr10	114220506	114221270
chr10	116389546	116390575
chr10	116448206	116449165
chr10	116513921	116515141
chr10	116599481	116600360
chr10	117424776	117425710
chr10	117839736	117840750
chr10	118037001	118037980
chr10	118181211	118181865
chr10	118980661	118981300
chr10	119122401	119123026
chr10	119705691	119706630
chr10	119761821	119762875
chr10	120342826	120343636
chr10	120482721	120483451
chr10	120558636	120559236
chr10	121463901	121464660
chr10	121699676	121700695
chr10	122924661	122925515
chr10	123066896	123067835
chr10	123175551	123176275
chr10	123481896	123482965
chr10	124180456	124181335
chr10	124231151	124231935
chr10	124915181	124916320
chr10	126029411	126030215
chr10	126624186	126624980
chr10	127277961	127278820
chr10	128838876	128839546
chr10	130443666	130444211
chr10	130545941	130546731
chr10	130572901	130573920
chr10	130866461	130867020
chr10	131831306	131831981
chr10	134497571	134498340
chr11	132681	133335
chr11	135141	135936
chr11	152656	153445
chr11	159026	159711
chr11	594286	594880
chr11	2946871	2947875
chr11	3976206	3976941
chr11	5543311	5543931
chr11	5639896	5640666
chr11	7362581	7363530
chr11	7691751	7692450
chr11	7711366	7711916
chr11	7948771	7949920
chr11	8182896	8184145
chr11	8854011	8856220
chr11	9171961	9172561
chr11	9373371	9374115
chr11	10054231	10055245
chr11	10179956	10180486
chr11	10474641	10475520
chr11	10627331	10628001
chr11	10948321	10948806
chr11	11048576	11049415
chr11	11592136	11593015
chr11	11769876	11770830
chr11	12306451	12307450
chr11	12462851	12463760
chr11	12707691	12708535
chr11	13098186	13099110
chr11	13131021	13131656
chr11	13902126	13902890
chr11	13906601	13907275
chr11	14467201	14468181
chr11	14953016	14953986
chr11	15081421	15082295
chr11	15598856	15599660
chr11	17278626	17279435
chr11	17765276	17765741
chr11	18474306	18475150
chr11	18789851	18790401
chr11	19449766	19450915
chr11	23530321	23531200
chr11	24500031	24501020
chr11	24718941	24719895
chr11	26357221	26358050
chr11	26370226	26370960
chr11	26782901	26783680
chr11	27417456	27418071
chr11	27937711	27938720
chr11	27989726	27990541
chr11	27998261	27999061
chr11	29473391	29474091
chr11	29556201	29557080
chr11	30297196	30298140
chr11	31893401	31894275
chr11	32552701	32553815
chr11	32743721	32744436
chr11	32813411	32814136
chr11	32838641	32839821
chr11	32841766	32842746
chr11	33200856	33201735
chr11	33228656	33229660
chr11	33710366	33711451
chr11	33753031	33753911
chr11	34263431	34264486
chr11	35248946	35250000
chr11	35257931	35258686
chr11	35705291	35705966
chr11	35772481	35772956
chr11	37129686	37130736
chr11	37319421	37320345
chr11	38557676	38558615
chr11	38693676	38694486
chr11	38949231	38950220
chr11	40084166	40084940
chr11	43600086	43600845
chr11	44510186	44510950
chr11	44551596	44552720
chr11	44695956	44697080
chr11	44735341	44735985
chr11	44793071	44794090
chr11	44966236	44967130
chr11	45114506	45115480
chr11	46262256	46263180
chr11	47531496	47532196
chr11	48175621	48176380
chr11	48485776	48486700
chr11	49658611	49659690
chr11	49805546	49806430
chr11	56790311	56791300
chr11	56893961	56895140
chr11	56922656	56923595
chr11	57172721	57173540
chr11	57177461	57178345
chr11	57560271	57561080
chr11	57794551	57795540
chr11	57888341	57889200
chr11	57892086	57893020
chr11	57932721	57933651
chr11	57933656	57934391
chr11	57989446	57990021
chr11	58572251	58573230
chr11	58682076	58682905
chr11	59099701	59100305
chr11	59894156	59895435
chr11	59974021	59974501
chr11	60074821	60076050
chr11	60602656	60603535
chr11	61872296	61873080
chr11	62355211	62356170
chr11	63332151	63333151
chr11	63366471	63367395
chr11	63437491	63438435
chr11	65261861	65262715
chr11	68239376	68240080
chr11	68905476	68906166
chr11	68911886	68912700
chr11	69326006	69327025
chr11	69332416	69333376
chr11	71656901	71658000
chr11	72036801	72037656
chr11	72239011	72239871
chr11	72968186	72969095
chr11	73325486	73326320
chr11	74031491	74032285
chr11	74382356	74383336
chr11	75049511	75050210
chr11	76006041	76006766
chr11	76977731	76978251
chr11	77127736	77128565
chr11	78532541	78533460
chr11	78565956	78566621
chr11	78668576	78669396
chr11	78947471	78948226
chr11	79380291	79381085
chr11	82646981	82648000
chr11	82716031	82716735
chr11	84021051	84021785
chr11	84208851	84209685
chr11	86435026	86435676
chr11	86642921	86643570
chr11	87359856	87360565
chr11	87627841	87628665
chr11	87979516	87980460
chr11	88078431	88079036
chr11	88582156	88583250
chr11	90063631	90064525
chr11	90906621	90907580
chr11	91781506	91782211
chr11	92821856	92822611
chr11	93733446	93734376
chr11	93740941	93741845
chr11	93744616	93745076
chr11	93750181	93751430
chr11	93753796	93754790
chr11	93793251	93794215
chr11	94487981	94488456
chr11	100078946	100079416
chr11	100407576	100408161
chr11	101328846	101329550
chr11	101345326	101345851
chr11	101681296	101681746
chr11	101795566	101796740
chr11	102193016	102194075
chr11	102214501	102215345
chr11	102216166	102217156
chr11	102628741	102629690
chr11	102633911	102634930
chr11	102682726	102683830
chr11	105038866	105039900
chr11	106639601	106640370
chr11	107623236	107624071
chr11	107990046	107990645
chr11	109272171	109272855
chr11	109276046	109276916
chr11	109729786	109730780
chr11	110216136	110217215
chr11	111834426	111835430
chr11	111976836	111977296
chr11	112295661	112296500
chr11	112348481	112349510
chr11	112788546	112789315
chr11	112843276	112844215
chr11	112864686	112865510
chr11	112961111	112961981
chr11	113417691	113418490
chr11	114666091	114666671
chr11	114936546	114937505
chr11	116723836	116724915
chr11	117129891	117130666
chr11	117480691	117481401
chr11	118000101	118001005
chr11	118116451	118117500
chr11	118318976	118319655
chr11	118871381	118872171
chr11	119571021	119572250
chr11	120114816	120115641
chr11	121280391	121281395
chr11	121281796	121282820
chr11	121287616	121288650
chr11	121392721	121393355
chr11	122200026	122200826
chr11	123030206	123030830
chr11	123055066	123055751
chr11	123171746	123172740
chr11	123173066	123174080
chr11	123180676	123181455
chr11	123186641	123187275
chr11	123590006	123590770
chr11	124471821	124472616
chr11	124906626	124907415
chr11	124997021	124997775
chr11	125141646	125142466
chr11	126095746	126096685
chr11	127795021	127796115
chr11	127813316	127814485
chr11	127842546	127843530
chr11	128076171	128076941
chr11	128469431	128470395
chr11	128959506	128960445
chr11	129150146	129150846
chr11	129360206	129360896
chr11	129687316	129688121
chr11	130181941	130182861
chr11	130302921	130303686
chr11	130381371	130382410
chr11	130418091	130418910
chr11	130536626	130537590
chr11	130747131	130748130
chr11	131941836	131942790
chr11	133962001	133963056
chr11	133963191	133963656
chr11	133963956	133964516
chr11	134152611	134153135
chr11	134939041	134939681
chr12	691206	692300
chr12	1062791	1063675
chr12	1104291	1105475
chr12	1306296	1307110
chr12	1879031	1879865
chr12	2775376	2776225
chr12	4458496	4459580
chr12	4714696	4715581
chr12	4933351	4934066
chr12	6225281	6226306
chr12	7382221	7382955
chr12	8090821	8091505
chr12	9267336	9268065
chr12	9376201	9377080
chr12	9797251	9798260
chr12	10181956	10182476
chr12	10767921	10768656
chr12	10892366	10893405
chr12	12111456	12112006
chr12	12662841	12663771
chr12	12971441	12972161
chr12	13034381	13035200
chr12	13966476	13967420
chr12	14138776	14139705
chr12	16424906	16425885
chr12	18825076	18825451
chr12	18840901	18841680
chr12	19352861	19353930
chr12	19354271	19355181
chr12	21871011	21871761
chr12	22086726	22087925
chr12	22114756	22115681
chr12	22440746	22441605
chr12	23139881	23140540
chr12	24871966	24873080
chr12	25053651	25054700
chr12	25062231	25063370
chr12	25396176	25396985
chr12	25958796	25959676
chr12	25970066	25970820
chr12	26110426	26111445
chr12	27315851	27316755
chr12	27726766	27727650
chr12	27980806	27981576
chr12	28280066	28280976
chr12	29052676	29053515
chr12	30219776	30220790
chr12	31355801	31356791
chr12	31816321	31817126
chr12	31889266	31889866
chr12	33146271	33146856
chr12	33640661	33641396
chr12	33935816	33936286
chr12	39328196	39329080
chr12	39812316	39812866
chr12	41041351	41042105
chr12	43503231	43504115
chr12	44209741	44210645
chr12	44681301	44682035
chr12	46658621	46659306
chr12	46873606	46874646
chr12	46901266	46902240
chr12	46944636	46945715
chr12	47060956	47062055
chr12	48205091	48206196
chr12	48217146	48217971
chr12	48235411	48236310
chr12	48344436	48345230
chr12	49630191	49630726
chr12	49653591	49654630
chr12	49933991	49934820
chr12	50606956	50607726
chr12	50973486	50974480
chr12	51133981	51134775
chr12	51196896	51197665
chr12	52370271	52371101
chr12	52625206	52626380
chr12	56069061	56070206
chr12	56975291	56976340
chr12	58159196	58159955
chr12	58421881	58422741
chr12	58780821	58781790
chr12	58807361	58808086
chr12	58808091	58808641
chr12	59587111	59587945
chr12	60563346	60564370
chr12	62276691	62277635
chr12	62658671	62659601
chr12	62877761	62878755
chr12	64239356	64240275
chr12	65161031	65161800
chr12	65919076	65920875
chr12	65926366	65927300
chr12	66223596	66224945
chr12	66887541	66888285
chr12	66991451	66992276
chr12	67016951	67017875
chr12	68047216	68048190
chr12	68462991	68463780
chr12	68917396	68917971
chr12	69005826	69006815
chr12	69836241	69837210
chr12	70873506	70874300
chr12	70935441	70936470
chr12	72192651	72193465
chr12	74679156	74680255
chr12	76035806	76036785
chr12	76183611	76184695
chr12	76242486	76243395
chr12	76392931	76393800
chr12	76517456	76518350
chr12	76620731	76621515
chr12	77498241	77499260
chr12	77770601	77771850
chr12	77794696	77795505
chr12	78489031	78490160
chr12	79645146	79647065
chr12	80620046	80621110
chr12	81198656	81199530
chr12	81253916	81254600
chr12	81256211	81257220
chr12	81483126	81483636
chr12	82099271	82100016
chr12	82605546	82606520
chr12	84273736	84274411
chr12	85200661	85201695
chr12	85318406	85319375
chr12	85806796	85807705
chr12	85900656	85901315
chr12	86024421	86025315
chr12	86033291	86034210
chr12	87112831	87113875
chr12	87703086	87703706
chr12	87819391	87820266
chr12	89464246	89465195
chr12	89476061	89476955
chr12	89833431	89834405
chr12	90422176	90423105
chr12	90479871	90480850
chr12	90500011	90501155
chr12	90642516	90643490
chr12	90643556	90644236
chr12	90775261	90776195
chr12	90904551	90905166
chr12	91195226	91196295
chr12	91973271	91974270
chr12	92435461	92435951
chr12	92541276	92542420
chr12	92989966	92990741
chr12	93022096	93022905
chr12	93190331	93191070
chr12	93396131	93397205
chr12	93957246	93958270
chr12	94136181	94137120
chr12	94197786	94199330
chr12	94347836	94348645
chr12	94497646	94498425
chr12	95111341	95111871
chr12	95508511	95509331
chr12	96878771	96879540
chr12	99631071	99631736
chr12	101092276	101092681
chr12	101146366	101147266
chr12	101193251	101194340
chr12	101307726	101308685
chr12	102320596	102321246
chr12	102920826	102921830
chr12	103244721	103245835
chr12	104419206	104420190
chr12	105682556	105683660
chr12	105720571	105721196
chr12	106642616	106643265
chr12	107671336	107672355
chr12	107681036	107682220
chr12	107730856	107731641
chr12	107808631	107809500
chr12	107830666	107831340
chr12	107854906	107855926
chr12	107892556	107893495
chr12	108053876	108054430
chr12	108817601	108818490
chr12	109209606	109210700
chr12	109877921	109878661
chr12	110046571	110047250
chr12	110419701	110420675
chr12	111057031	111057686
chr12	111685961	111686471
chr12	112521401	112522435
chr12	113339996	113340666
chr12	113477386	113478306
chr12	113975211	113976245
chr12	114732081	114732506
chr12	115441986	115443025
chr12	115842891	115843670
chr12	116576226	116577370
chr12	116777401	116778520
chr12	116802591	116803595
chr12	116928001	116928836
chr12	117567801	117568401
chr12	117918951	117919940
chr12	118853196	118853791
chr12	118889561	118890330
chr12	120029901	120030765
chr12	120976876	120977625
chr12	122907176	122907956
chr12	123589736	123590521
chr12	124105911	124106650
chr12	124717616	124718650
chr12	124720931	124721661
chr12	125557906	125558756
chr12	125678531	125679130
chr12	125705291	125705831
chr12	125751596	125752345
chr12	126796096	126797051
chr12	127759756	127760735
chr12	127812176	127813200
chr12	128032496	128033450
chr12	128072416	128073265
chr12	129980546	129981280
chr12	130121121	130122055
chr12	130177221	130178056
chr12	130568041	130568910
chr12	131283461	131284165
chr12	131429951	131431005
chr12	132033586	132034450
chr13	19465326	19466145
chr13	20961306	20961891
chr13	23958166	23958781
chr13	24402636	24403491
chr13	24923816	24924945
chr13	25015566	25016525
chr13	25469706	25470470
chr13	25790961	25791660
chr13	26593846	26594690
chr13	27227391	27228035
chr13	27596996	27597686
chr13	28586186	28587180
chr13	29097996	29098955
chr13	29323901	29325001
chr13	30228756	30229620
chr13	30565231	30566040
chr13	30607476	30608460
chr13	30681516	30682275
chr13	31094386	31095186
chr13	31285401	31285931
chr13	33478601	33479266
chr13	33804136	33805280
chr13	33838416	33839236
chr13	35407526	35408315
chr13	36592451	36592930
chr13	36671866	36672925
chr13	37123061	37123945
chr13	37408296	37408896
chr13	37800936	37801631
chr13	38787216	38788155
chr13	39144566	39145480
chr13	39280861	39281400
chr13	39525376	39526196
chr13	40436921	40437650
chr13	41557291	41557980
chr13	42265116	42266195
chr13	42369721	42370690
chr13	42540546	42541331
chr13	43332506	43333330
chr13	43406191	43406916
chr13	44439921	44440725
chr13	44683981	44684940
chr13	44854426	44855116
chr13	45752601	45753430
chr13	45763356	45764311
chr13	46086111	46086950
chr13	46830046	46830701
chr13	46912841	46913681
chr13	46914821	46916045
chr13	46943421	46944221
chr13	47129071	47129870
chr13	47177096	47177880
chr13	47687876	47688775
chr13	47822941	47823896
chr13	48202436	48203550
chr13	48885201	48886070
chr13	49081956	49082645
chr13	49133366	49134735
chr13	49148501	49148971
chr13	49283186	49283995
chr13	50794791	50795735
chr13	51475661	51476580
chr13	51815671	51816396
chr13	53460791	53462000
chr13	53592866	53593905
chr13	57132581	57133226
chr13	57920646	57921555
chr13	60416416	60417046
chr13	60417051	60417631
chr13	60420056	60420826
chr13	60640236	60641030
chr13	60686556	60687386
chr13	61533096	61534245
chr13	61669801	61670625
chr13	63615401	63616615
chr13	65120121	65121235
chr13	65828486	65829495
chr13	66488746	66489570
chr13	66978381	66979121
chr13	69301131	69302040
chr13	69446201	69447151
chr13	70617471	70618580
chr13	71932066	71932836
chr13	73011236	73012300
chr13	73941041	73941796
chr13	74040416	74041166
chr13	74230666	74231710
chr13	74390701	74391510
chr13	74702381	74703076
chr13	75941986	75943080
chr13	77463031	77464016
chr13	77522026	77523050
chr13	77608011	77608695
chr13	77865046	77865886
chr13	78093916	78094426
chr13	78107696	78108595
chr13	78442701	78443366
chr13	78452026	78453025
chr13	79966741	79967660
chr13	80561171	80561886
chr13	83952796	83953705
chr13	84470191	84470916
chr13	87628686	87629925
chr13	87695196	87695870
chr13	87799006	87799876
chr13	88308156	88309350
chr13	91659626	91660416
chr13	93818716	93819720
chr13	93911541	93912565
chr13	95660921	95661880
chr13	95735841	95736725
chr13	96734681	96735511
chr13	96745386	96746335
chr13	97323786	97324776
chr13	97933881	97934705
chr13	97954851	97955540
chr13	98736106	98736995
chr13	98741361	98742205
chr13	99187606	99188830
chr13	99561131	99562025
chr13	99644311	99645350
chr13	99679451	99680270
chr13	99977421	99978221
chr13	99983771	99984965
chr13	100750796	100751570
chr13	100815636	100816215
chr13	100860546	100861655
chr13	101320531	101321081
chr13	101670866	101671556
chr13	102285796	102286785
chr13	103560066	103561185
chr13	103939816	103940745
chr13	104467876	104468740
chr13	104890401	104891680
chr13	106363211	106363950
chr13	106757036	106758245
chr13	106815536	106816485
chr13	107238706	107239635
chr13	107262511	107263650
chr13	108132236	108133185
chr13	108317991	108318890
chr13	109357076	109358135
chr13	109620626	109621575
chr13	109643486	109644575
chr13	110317806	110318811
chr13	110350776	110351820
chr13	110447051	110448150
chr13	111082991	111084010
chr13	113176606	113177490
chr13	113379261	113379676
chr13	114552221	114553265
chr13	114763586	114764475
chr13	114880486	114881430
chr13	114890111	114891016
chr14	19135201	19136341
chr14	20984846	20985980
chr14	21635951	21636865
chr14	22348736	22349855
chr14	22385671	22386520
chr14	22662331	22663175
chr14	22935131	22935851
chr14	23320101	23321276
chr14	23384831	23385291
chr14	29779861	29780695
chr14	30394831	30395715
chr14	30736181	30737090
chr14	31742976	31743486
chr14	31829966	31831055
chr14	32598746	32599585
chr14	32661581	32662545
chr14	32836521	32837340
chr14	32844806	32845361
chr14	32850971	32851855
chr14	32883211	32884181
chr14	33189861	33190695
chr14	33205841	33206460
chr14	34036871	34037640
chr14	34391176	34392065
chr14	34684181	34684895
chr14	34958281	34959135
chr14	35250001	35250980
chr14	35754641	35755315
chr14	35835336	35835806
chr14	35866386	35867260
chr14	35888491	35889221
chr14	36535706	36536515
chr14	38670216	38671300
chr14	38798161	38799110
chr14	39864561	39865281
chr14	40621551	40622495
chr14	43777276	43778575
chr14	46957436	46958225
chr14	47040791	47041950
chr14	50328626	50329181
chr14	50942176	50942785
chr14	51631916	51632595
chr14	52047531	52048386
chr14	52651766	52652366
chr14	53236586	53237275
chr14	53267641	53268840
chr14	54776506	54777485
chr14	55103466	55104210
chr14	55116661	55117525
chr14	55913271	55914301
chr14	55917666	55918795
chr14	55936441	55937475
chr14	56263166	56263726
chr14	56270266	56271445
chr14	57930981	57931626
chr14	58188536	58189560
chr14	58314986	58315720
chr14	58632321	58633365
chr14	59074281	59075325
chr14	59144486	59145285
chr14	59713116	59713786
chr14	60641666	60642645
chr14	60863051	60864125
chr14	61650706	61651560
chr14	61995086	61996120
chr14	62221551	62222655
chr14	62299381	62299926
chr14	63128181	63128911
chr14	63423936	63425040
chr14	63658431	63659481
chr14	64547656	64548590
chr14	65190181	65191060
chr14	65770231	65771005
chr14	66439611	66440345
chr14	69199636	69200301
chr14	69200741	69201605
chr14	69481291	69482270
chr14	69615806	69616920
chr14	70194941	70195980
chr14	70230306	70230931
chr14	71353736	71354785
chr14	71401076	71402140
chr14	71468906	71469895
chr14	71471186	71471961
chr14	71471966	71472955
chr14	71536771	71537530
chr14	71585636	71586500
chr14	71608381	71609741
chr14	71661391	71662215
chr14	72017861	72018371
chr14	72058226	72059400
chr14	73049141	73049820
chr14	73102521	73103470
chr14	74147081	74148175
chr14	75529711	75530566
chr14	75672126	75672776
chr14	76308681	76309630
chr14	76343306	76344236
chr14	76453936	76454675
chr14	76725586	76726295
chr14	77050546	77051051
chr14	77078291	77079265
chr14	77120681	77121505
chr14	77470281	77471081
chr14	78841476	78842155
chr14	78867906	78868910
chr14	78869236	78870150
chr14	80856896	80857621
chr14	82194761	82195281
chr14	82321076	82321856
chr14	83191196	83192151
chr14	83598716	83599735
chr14	84327566	84328520
chr14	84817866	84818660
chr14	85553236	85554001
chr14	86797151	86797960
chr14	87699981	87701035
chr14	88313346	88314265
chr14	89460026	89460940
chr14	90271981	90272806
chr14	90324166	90325180
chr14	91371411	91372600
chr14	91709486	91710560
chr14	91729386	91730066
chr14	92335966	92336920
chr14	93329271	93330250
chr14	93332321	93333075
chr14	93586611	93587956
chr14	93700911	93701765
chr14	93735496	93736186
chr14	94857631	94858285
chr14	95242011	95242865
chr14	95387876	95388920
chr14	95573126	95573980
chr14	95600571	95601340
chr14	95984336	95985326
chr14	96280666	96281221
chr14	96388061	96389050
chr14	96674011	96674500
chr14	96875956	96876581
chr14	97781676	97782820
chr14	98268426	98269265
chr14	98297336	98298175
chr14	98332151	98332976
chr14	98392106	98392780
chr14	98648296	98648951
chr14	99035741	99036356
chr14	99045256	99046250
chr14	99376011	99376516
chr14	99781321	99782225
chr14	100415336	100416320
chr14	101330876	101331920
chr14	101449651	101450566
chr14	101450571	101451580
chr14	101801296	101802165
chr14	101920411	101921225
chr14	101943801	101944600
chr14	102153651	102154905
chr14	102822376	102823071
chr14	103141461	103142410
chr14	103182301	103182895
chr14	103719666	103720795
chr14	103781326	103782375
chr14	103893591	103894551
chr14	104397366	104398545
chr14	104693956	104694556
chr14	105531581	105532250
chr14	106851131	106852005
chr15	20426071	20427070
chr15	20498401	20499725
chr15	31164196	31164831
chr15	31651271	31652165
chr15	32247371	32248290
chr15	34205221	34206485
chr15	34453501	34454600
chr15	35825266	35825860
chr15	35832846	35833755
chr15	35840311	35841075
chr15	36163276	36164220
chr15	36706561	36707781
chr15	36707786	36708400
chr15	36714596	36715495
chr15	38316261	38316996
chr15	38363366	38364160
chr15	38420296	38421241
chr15	38521731	38522495
chr15	38841276	38841901
chr15	39374996	39375841
chr15	39695791	39696511
chr15	39719411	39720140
chr15	40339796	40340525
chr15	40444016	40444830
chr15	42231901	42232636
chr15	42392211	42393285
chr15	42396376	42397380
chr15	42566216	42566985
chr15	43226856	43227770
chr15	43762036	43762635
chr15	45280686	45281370
chr15	45313331	45314230
chr15	45981741	45982280
chr15	48963136	48964565
chr15	49786611	49787860
chr15	50123336	50124505
chr15	50160166	50161280
chr15	50945261	50946121
chr15	51285536	51286385
chr15	51602046	51602980
chr15	51668101	51669130
chr15	52171661	52172340
chr15	52416556	52417246
chr15	52661756	52662740
chr15	52840571	52841280
chr15	53165896	53166585
chr15	53865156	53866050
chr15	56207906	56208791
chr15	56631501	56632291
chr15	57352561	57353780
chr15	57754526	57755116
chr15	58471826	58472356
chr15	58472361	58472890
chr15	58643871	58644890
chr15	59570286	59570901
chr15	61229181	61230190
chr15	61749291	61750310
chr15	62047391	62048410
chr15	62416471	62416986
chr15	62417921	62418700
chr15	62433611	62434510
chr15	63180616	63181545
chr15	63468456	63469206
chr15	63542251	63543120
chr15	63632896	63633810
chr15	63811461	63812405
chr15	64147661	64148555
chr15	64286091	64286995
chr15	64350336	64351105
chr15	65705921	65706590
chr15	66317216	66317801
chr15	66488636	66489431
chr15	66693531	66694435
chr15	67099771	67100306
chr15	67245136	67246100
chr15	67249286	67249711
chr15	67464236	67465205
chr15	69048911	69049630
chr15	69633636	69634540
chr15	69880081	69880946
chr15	70049416	70050185
chr15	70284616	70285445
chr15	71341196	71341990
chr15	71788516	71789650
chr15	71946536	71947096
chr15	72783926	72784901
chr15	73858686	73859491
chr15	73929286	73929971
chr15	74564931	74565800
chr15	74692831	74693735
chr15	74809091	74810210
chr15	74817456	74818186
chr15	74943406	74944265
chr15	75256926	75257815
chr15	75359306	75360066
chr15	75382541	75383360
chr15	75404346	75405210
chr15	75463756	75464455
chr15	75887986	75888650
chr15	77608421	77609395
chr15	77779246	77779890
chr15	78700601	78701210
chr15	78703111	78703906
chr15	80197576	80198255
chr15	80257891	80258905
chr15	80259501	80260550
chr15	80952626	80953400
chr15	82424991	82425526
chr15	82716471	82717336
chr15	83092996	83093861
chr15	83460531	83461590
chr15	83991811	83993065
chr15	84611501	84612416
chr15	85064886	85065710
chr15	85212126	85212890
chr15	85570286	85571565
chr15	85861406	85862346
chr15	85960286	85961220
chr15	86886671	86887715
chr15	88982946	88983835
chr15	89192316	89193195
chr15	89783141	89783591
chr15	90704981	90706040
chr15	90741161	90742035
chr15	91564461	91565156
chr15	91891886	91892800
chr15	91969316	91970425
chr15	92220926	92221775
chr15	93268336	93269076
chr15	93501191	93501950
chr15	93808166	93808935
chr15	93811246	93811755
chr15	94776841	94778195
chr15	98541381	98541946
chr15	98707416	98708470
chr15	99448851	99449956
chr15	100082971	100083770
chr15	100548251	100548871
chr15	100891741	100892556
chr15	101169991	101170815
chr15	101706096	101706616
chr15	101709636	101710531
chr15	102113846	102114830
chr15	102122881	102123501
chr15	102214956	102216005
chr15	102216231	102216850
chr15	102229761	102230750
chr15	102346006	102346815
chr15	102347471	102348340
chr16	441741	442500
chr16	634721	635525
chr16	804566	805240
chr16	2725591	2726475
chr16	2730121	2731110
chr16	4548506	4549645
chr16	8512661	8513360
chr16	8555146	8555921
chr16	8946186	8947170
chr16	9170856	9171905
chr16	9213416	9214365
chr16	9297791	9298860
chr16	9369176	9369940
chr16	10258076	10258816
chr16	10802476	10803600
chr16	11284336	11285020
chr16	11306211	11306736
chr16	11986601	11987051
chr16	12704761	12705306
chr16	13399731	13400630
chr16	13469726	13470565
chr16	14305751	14306116
chr16	15702961	15703466
chr16	16139001	16139661
chr16	16543496	16544480
chr16	16684146	16685255
chr16	17427736	17428565
chr16	17564866	17565601
chr16	17609441	17610335
chr16	17645421	17646091
chr16	17646176	17646760
chr16	17684736	17685621
chr16	18773641	18774715
chr16	18927866	18928595
chr16	19923886	19924591
chr16	20148231	20149170
chr16	20915426	20916871
chr16	21620206	21620935
chr16	22086901	22087536
chr16	22164171	22165036
chr16	22781891	22782945
chr16	22950771	22951875
chr16	23681136	23682115
chr16	24168076	24168506
chr16	24555821	24556560
chr16	24764416	24765375
chr16	24862741	24863690
chr16	24864286	24865255
chr16	26609221	26610150
chr16	27935501	27936446
chr16	27936451	27936900
chr16	28152091	28153105
chr16	31432681	31433366
chr16	31880741	31881311
chr16	32360986	32361541
chr16	33357896	33359155
chr16	33432211	33432985
chr16	34632181	34633290
chr16	47247606	47248375
chr16	48020916	48021580
chr16	48098761	48099505
chr16	48645346	48646301
chr16	48921311	48922265
chr16	48995171	48995961
chr16	49784191	49784830
chr16	50277996	50278895
chr16	50804966	50805691
chr16	50900346	50901390
chr16	50957726	50958631
chr16	51446736	51447340
chr16	51583461	51584750
chr16	51587786	51588635
chr16	51658066	51658990
chr16	51671341	51672261
chr16	51734526	51735705
chr16	53116881	53117621
chr16	53723506	53724046
chr16	54068061	54068631
chr16	56583576	56584366
chr16	56644906	56645396
chr16	56647236	56648326
chr16	56718126	56718910
chr16	57378861	57379660
chr16	58494971	58495580
chr16	58721191	58721830
chr16	59921686	59922545
chr16	60097731	60098610
chr16	64080851	64081805
chr16	64288331	64288935
chr16	64483816	64484576
chr16	64662471	64663376
chr16	64806801	64807780
chr16	65234736	65235186
chr16	65410376	65410916
chr16	65410986	65411770
chr16	65515776	65516610
chr16	65875611	65876665
chr16	66035151	66036015
chr16	66715231	66716240
chr16	67004916	67005920
chr16	67240281	67241335
chr16	68953956	68954756
chr16	69222326	69223475
chr16	69257506	69258460
chr16	69597706	69598540
chr16	72255241	72256270
chr16	75264641	75265305
chr16	75628386	75628921
chr16	75999116	75999846
chr16	77363991	77365005
chr16	77618956	77619671
chr16	77686036	77686970
chr16	78844886	78845725
chr16	79073526	79074141
chr16	79301591	79302106
chr16	79736716	79737725
chr16	79781426	79782086
chr16	80141561	80142560
chr16	81105311	81106035
chr16	81659711	81660386
chr16	82266071	82266896
chr16	82654841	82655870
chr16	83239931	83240650
chr16	83348646	83349546
chr16	83442841	83443535
chr16	84058266	84058900
chr16	84365556	84366335
chr16	84393636	84394280
chr16	84915046	84915911
chr16	85013086	85013805
chr16	86619636	86620750
chr16	87447336	87448510
chr16	87448856	87449785
chr16	87469351	87470126
chr16	87773076	87774100
chr16	89134111	89134855
chr16	90204381	90205121
chr16	90227931	90229031
chr16	90230796	90231281
chr16	90231286	90232171
chr17	83461	84370
chr17	86501	87126
chr17	406271	407190
chr17	460451	461076
chr17	463731	464281
chr17	1089236	1089920
chr17	1547621	1548205
chr17	1916586	1917455
chr17	2130221	2131056
chr17	4756416	4757381
chr17	4915011	4915900
chr17	5691461	5692445
chr17	5729571	5730395
chr17	8268146	8270405
chr17	8296901	8297815
chr17	8597396	8598035
chr17	8630156	8631180
chr17	8850476	8851105
chr17	9376561	9377820
chr17	10195621	10196555
chr17	12659846	12660785
chr17	13107776	13108570
chr17	13453456	13454265
chr17	13487751	13488471
chr17	14655001	14655901
chr17	15096986	15098150
chr17	15753166	15754775
chr17	16176606	16177645
chr17	16205131	16205820
chr17	16336236	16337020
chr17	17304546	17305196
chr17	17314866	17315486
chr17	17315491	17316116
chr17	17533816	17534560
chr17	17615591	17616371
chr17	19234256	19235100
chr17	19400656	19401316
chr17	19981316	19982091
chr17	20570871	20571511
chr17	21333046	21333975
chr17	21935836	21936670
chr17	25868211	25869280
chr17	27273001	27273960
chr17	27463696	27464785
chr17	27465451	27466170
chr17	27505031	27506181
chr17	28285801	28287120
chr17	28571666	28572715
chr17	29139086	29140190
chr17	30065906	30066850
chr17	31133566	31134350
chr17	31243891	31244570
chr17	31455551	31456320
chr17	31536586	31537360
chr17	33494566	33495315
chr17	34206661	34207200
chr17	35777831	35778570
chr17	35821566	35822485
chr17	35824946	35825885
chr17	36417551	36418605
chr17	36425361	36426240
chr17	37892351	37893275
chr17	38129481	38130465
chr17	39334451	39335046
chr17	40001176	40001940
chr17	40925826	40927055
chr17	41511681	41512970
chr17	41672326	41672916
chr17	42013521	42014515
chr17	42305636	42306445
chr17	42986616	42987645
chr17	42993116	42993751
chr17	43584791	43585765
chr17	44910651	44911555
chr17	45006466	45007520
chr17	45131666	45132650
chr17	45440226	45441080
chr17	45595911	45596856
chr17	45603396	45604280
chr17	46902961	46903655
chr17	46905941	46906890
chr17	49826001	49826780
chr17	51476131	51476776
chr17	53235691	53236525
chr17	53770306	53771270
chr17	54859086	54859930
chr17	55011366	55012300
chr17	55288821	55289440
chr17	58308871	58309810
chr17	59552401	59553026
chr17	60641651	60642810
chr17	60642826	60643900
chr17	61362486	61363825
chr17	62204036	62205005
chr17	63099691	63100720
chr17	63449356	63450370
chr17	63819771	63820520
chr17	63910861	63911610
chr17	65473786	65474510
chr17	66181896	66182496
chr17	66205571	66206111
chr17	66512181	66512881
chr17	66538956	66539775
chr17	66576156	66577020
chr17	67281981	67283186
chr17	67865961	67866811
chr17	67874396	67875560
chr17	68069486	68069866
chr17	68289386	68290370
chr17	69432591	69433515
chr17	69991236	69992465
chr17	70598436	70600410
chr17	70874941	70875950
chr17	70970626	70971600
chr17	71367186	71368115
chr17	72173266	72173965
chr17	73687231	73688155
chr17	74841556	74842160
chr17	75123626	75124710
chr17	75135726	75136381
chr17	76312591	76313326
chr17	76339821	76340625
chr17	76345856	76346915
chr17	76351341	76352351
chr17	76360726	76361261
chr17	76370436	76371356
chr17	76377311	76378400
chr17	76382391	76382986
chr17	76641721	76642515
chr17	76744101	76744651
chr17	79830666	79831486
chr17	79831676	79832235
chr17	80890231	80891255
chr17_CTG5_HAP1	1677851	1678750
chr18	433911	434406
chr18	899276	900040
chr18	1505486	1506425
chr18	1711041	1712300
chr18	1823936	1824401
chr18	1846301	1847181
chr18	2030546	2031365
chr18	2096626	2097330
chr18	2166741	2167715
chr18	2169381	2170400
chr18	2305156	2305760
chr18	2325176	2326010
chr18	3225676	3226335
chr18	7447286	7448330
chr18	7923916	7924646
chr18	8045241	8045851
chr18	9048716	9049920
chr18	9733811	9735060
chr18	10093386	10094066
chr18	11951856	11952641
chr18	12823521	12824510
chr18	12839571	12840375
chr18	12842626	12843725
chr18	12879616	12880805
chr18	12973561	12974081
chr18	13175521	13176385
chr18	14628856	14629710
chr18	18810306	18810985
chr18	19013091	19013995
chr18	19810356	19811196
chr18	20786961	20787561
chr18	21385586	21386505
chr18	21418516	21419660
chr18	21428871	21429810
chr18	21606316	21606991
chr18	22095996	22097190
chr18	22562816	22563271
chr18	22574861	22575840
chr18	22635021	22635426
chr18	23662386	23662901
chr18	24986691	24987141
chr18	25390206	25391005
chr18	26173871	26174525
chr18	27230926	27232075
chr18	28644871	28645565
chr18	29035811	29036555
chr18	29629681	29630445
chr18	29666551	29667460
chr18	30109676	30110700
chr18	30263896	30264511
chr18	32093966	32094885
chr18	32575716	32576211
chr18	32603926	32604606
chr18	32739496	32740236
chr18	33407366	33407986
chr18	33549501	33550580
chr18	33667981	33668786
chr18	33759691	33760670
chr18	33873771	33874621
[truncated: 3,106 more rows]
