# Supplementary material for: STAT3 acts through pre-existing nucleosome-depleted regions bound by FOS during an epigenetic switch linking inflammation to cancer
Source: Epigenetics Chromatin. 2015 Feb 14;8:7. doi: 10.1186/1756-8935-8-7 (PMC4362815; doi:10.1186/1756-8935-8-7)
Supplement: Supplementary file 13 — Additional file 13: MCF10A-ER-Src FOS ChIP-Seq EtOH. Genomic locations of all FOS genomic binding sites, at a significance P value ≤1e − 09, discovered by ChIP-Seq in MCF10A-ER-Src cells treated with EtOH. (XLS 5 MB) [file 13072_2014_351_MOESM13_ESM.xls]

## Sheet: ER-Src_FOS_peaks_EtOH
MCF10A-ER-Src FOS ChIP-Seq peaks (p-value <=1e-09)					(hg19)
chr	start	end	reads	summit coordinate
chr1	13046	13811	17	13413
chr1	13816	14700	110	14010
chr1	32031	32286	11	32165
chr1	32291	32761	24	32485
chr1	32766	33591	121	33188
chr1	33596	33981	17	33715
chr1	33986	35266	193	34823
chr1	35271	36061	27	35483
chr1	36066	36160	13	36128
chr1	37166	37391	14	37218
chr1	37396	38256	23	37590
chr1	38261	39480	383	38703
chr1	95966	96061	5	95973
chr1	96066	97170	146	96715
chr1	143561	143786	7	143758
chr1	143791	144231	115	144028
chr1	144236	144525	10	144345
chr1	176236	177385	73	176820
chr1	242301	242396	5	242308
chr1	242401	243505	150	243050
chr1	411716	412860	129	412185
chr1	419141	420476	34	420363
chr1	420481	421176	38	420798
chr1	421181	422410	216	421488
chr1	422951	422976	7	422960
chr1	422981	423391	22	423178
chr1	423396	424146	52	423648
chr1	424151	424831	400	424588
chr1	424836	426046	65	425163
chr1	426051	426641	35	426423
chr1	426646	426966	17	426748
chr1	426971	427540	18	427118
chr1	557661	557936	17	557863
chr1	557941	558466	35	558188
chr1	558471	559641	62	559448
chr1	559646	560461	395	560023
chr1	560466	561231	51	560953
chr1	561236	561500	22	561433
chr1	562136	563441	211	563118
chr1	563446	564121	39	563810
chr1	564126	565541	548	565088
chr1	565546	565976	428	565743
chr1	565981	566951	536	566308
chr1	566956	568581	496	567443
chr1	568586	569096	393	568813
chr1	569101	570941	481	569298
chr1	570946	571361	23	571070
chr1	571366	572260	22	571888
chr1	577651	578735	129	578285
chr1	679336	679546	6	679455
chr1	679551	680185	147	679750
chr1	693271	693905	32	693468
chr1	745716	746706	207	746488
chr1	746711	747060	16	746738
chr1	802611	803730	149	803143
chr1	936031	936601	62	936268
chr1	936606	936805	5	936673
chr1	999431	1000165	45	999733
chr1	1014491	1015150	25	1014895
chr1	1143216	1144060	70	1143530
chr1	1153026	1153840	116	1153395
chr1	1200116	1200850	35	1200405
chr1	1217231	1218065	41	1217618
chr1	1240671	1240771	5	1240743
chr1	1240941	1241420	57	1241138
chr1	1253201	1253561	10	1253545
chr1	1253566	1254135	254	1253783
chr1	1279831	1280706	196	1280380
chr1	1280711	1280965	10	1280955
chr1	1310441	1311190	24	1310840
chr1	1334626	1335030	36	1334835
chr1	1440076	1440806	36	1440558
chr1	1440811	1441035	9	1441008
chr1	1489886	1490136	6	1489900
chr1	1490141	1490596	57	1490400
chr1	1590171	1590226	6	1590178
chr1	1590231	1591265	38	1590593
chr1	1593496	1593721	9	1593638
chr1	1593726	1594291	121	1594023
chr1	1594296	1594580	10	1594493
chr1	1617346	1618530	277	1617888
chr1	1619641	1619926	51	1619828
chr1	1619931	1620635	42	1620163
chr1	1623916	1625325	31	1624733
chr1	1655321	1655546	7	1655500
chr1	1655551	1656555	63	1655883
chr1	1659351	1659606	7	1659520
chr1	1659611	1660101	126	1659905
chr1	1660106	1660475	14	1660333
chr1	1672201	1672921	273	1672648
chr1	1672926	1673505	46	1673135
chr1	1677471	1678595	29	1678128
chr1	1694271	1695170	64	1694655
chr1	1695301	1696071	80	1695838
chr1	1766851	1767566	120	1767203
chr1	1828336	1828981	57	1828763
chr1	1859391	1860030	53	1859748
chr1	1946361	1946916	87	1946618
chr1	1946921	1947135	6	1946973
chr1	2071146	2071936	81	2071638
chr1	2139636	2140390	50	2139913
chr1	2165726	2166650	39	2166158
chr1	2221791	2221996	8	2221793
chr1	2222001	2222526	87	2222293
chr1	2222531	2222820	6	2222580
chr1	2425451	2426125	52	2425900
chr1	2464706	2465321	38	2464995
chr1	2465326	2465395	6	2465388
chr1	2466006	2467060	103	2466503
chr1	3229306	3229541	9	3229360
chr1	3229546	3230335	156	3229855
chr1	3286096	3286865	36	3286543
chr1	3398661	3399480	83	3399065
chr1	3420516	3421320	94	3420935
chr1	3459466	3459951	38	3459785
chr1	3459956	3460336	41	3460060
chr1	3460341	3460570	8	3460523
chr1	3469946	3470535	28	3470238
chr1	3499676	3500665	39	3500065
chr1	3529571	3529806	6	3529753
chr1	3529811	3530645	84	3530128
chr1	3606736	3607620	33	3607170
chr1	3619666	3620635	67	3620168
chr1	3628346	3629200	67	3628615
chr1	3633226	3633836	39	3633693
chr1	3633841	3634570	54	3634058
chr1	3709921	3710686	32	3710325
chr1	3710691	3710800	5	3710760
chr1	3773521	3774161	35	3773905
chr1	3774166	3774385	7	3774360
chr1	3841521	3842001	54	3841718
chr1	3842006	3842205	6	3842198
chr1	4662946	4663986	102	4663698
chr1	4704821	4705730	66	4705383
chr1	4710221	4711106	172	4710728
chr1	4711111	4711340	9	4711200
chr1	4726391	4727515	151	4726903
chr1	4728576	4729800	93	4728998
chr1	4762781	4763580	201	4763128
chr1	5023261	5023865	153	5023523
chr1	5484796	5485685	192	5485133
chr1	5488081	5488916	61	5488608
chr1	5488921	5489150	8	5489105
chr1	5562086	5563170	49	5562785
chr1	5611466	5612061	130	5611820
chr1	5612066	5612370	5	5612258
chr1	5682121	5682341	8	5682225
chr1	5682346	5682836	55	5682655
chr1	5682871	5683150	6	5683065
chr1	5708286	5709180	95	5708588
chr1	5711871	5712751	54	5712465
chr1	6043311	6044160	47	6043655
chr1	6076266	6076785	76	6076465
chr1	6085171	6085855	93	6085465
chr1	6134361	6135036	36	6134755
chr1	6176126	6176865	55	6176485
chr1	6205946	6206725	44	6206280
chr1	6217591	6218411	230	6217945
chr1	6218416	6218455	6	6218443
chr1	6279346	6279651	7	6279465
chr1	6279656	6280226	71	6279850
chr1	6280231	6281015	94	6280568
chr1	6333411	6333900	31	6333605
chr1	6360031	6360791	43	6360533
chr1	6360796	6361075	12	6360955
chr1	6361516	6362126	108	6361803
chr1	6362131	6362345	11	6362283
chr1	6385456	6385945	41	6385715
chr1	6403551	6404220	38	6403780
chr1	6428686	6429431	78	6429168
chr1	6445511	6445686	5	6445538
chr1	6445691	6446366	64	6445995
chr1	6446371	6447105	52	6446660
chr1	6470191	6470751	31	6470510
chr1	6470756	6470960	10	6470778
chr1	6472811	6473390	29	6473093
chr1	6474136	6474466	22	6474320
chr1	6474471	6475026	28	6474698
chr1	6475031	6475120	11	6475093
chr1	6482891	6483341	36	6483085
chr1	6483346	6483530	14	6483488
chr1	6548641	6549076	79	6548888
chr1	6549081	6549490	20	6549275
chr1	6551221	6551466	7	6551243
chr1	6551471	6552066	84	6551783
chr1	6552071	6552290	7	6552150
chr1	6580216	6580431	13	6580235
chr1	6580436	6580981	55	6580690
chr1	6580986	6581185	6	6581020
chr1	6658981	6659786	98	6659553
chr1	6659791	6660110	12	6660105
chr1	6660826	6661061	6	6660898
chr1	6661066	6661805	106	6661400
chr1	6662586	6663595	41	6663100
chr1	6784411	6784556	5	6784433
chr1	6784561	6785036	29	6784833
chr1	6785041	6785245	7	6785048
chr1	6803506	6803836	13	6803640
chr1	6803841	6804645	87	6804085
chr1	6813171	6813801	59	6813558
chr1	6813806	6814060	17	6813870
chr1	6822086	6822735	158	6822333
chr1	6830716	6831465	53	6831005
chr1	6844086	6844341	10	6844245
chr1	6844346	6844921	112	6844643
chr1	6844926	6845215	20	6845150
chr1	6914006	6914895	105	6914483
chr1	6919656	6920491	242	6920258
chr1	6920496	6921165	45	6920708
chr1	6948336	6948845	46	6948530
chr1	7050971	7051910	127	7051550
chr1	7086081	7086711	55	7086448
chr1	7086716	7086980	5	7086785
chr1	7283306	7284345	151	7283823
chr1	7322641	7323515	42	7323030
chr1	7325381	7325501	5	7325413
chr1	7325656	7326665	225	7325943
chr1	7341501	7341736	9	7341725
chr1	7341741	7342715	148	7342133
chr1	7358466	7358731	9	7358538
chr1	7358736	7359206	26	7359008
chr1	7359211	7359926	163	7359575
chr1	7359931	7360526	100	7360228
chr1	7360576	7361526	79	7361163
chr1	7361531	7361680	6	7361673
chr1	7461556	7462775	416	7462058
chr1	7530781	7531675	188	7531183
chr1	7599446	7600385	54	7599918
chr1	7609056	7609971	182	7609568
chr1	7609976	7610490	21	7610190
chr1	7632511	7633060	46	7632775
chr1	7870171	7870941	196	7870643
chr1	7870946	7871205	7	7871028
chr1	7907591	7908320	80	7907893
chr1	7953626	7954316	122	7954053
chr1	7954321	7954530	6	7954485
chr1	7980641	7981240	37	7980835
chr1	7999876	8000721	22	8000273
chr1	8000726	8001466	45	8000940
chr1	8001516	8002120	36	8001723
chr1	8008906	8009645	39	8009248
chr1	8063491	8064110	40	8063698
chr1	8064316	8064486	6	8064323
chr1	8064491	8065925	230	8065053
chr1	8066101	8067065	22	8066663
chr1	8074746	8074866	6	8074780
chr1	8074871	8075690	58	8075183
chr1	8077346	8077646	13	8077548
chr1	8077651	8078340	38	8077840
chr1	8079786	8080725	88	8080273
chr1	8087621	8087926	5	8087643
chr1	8087951	8088441	81	8088168
chr1	8088446	8089020	39	8088633
chr1	8095126	8096020	52	8095533
chr1	8100281	8101420	182	8100833
chr1	8105726	8105976	9	8105748
chr1	8105981	8106546	148	8106203
chr1	8106551	8106780	6	8106623
chr1	8107016	8107591	41	8107393
chr1	8107596	8108556	150	8107993
chr1	8108561	8108695	13	8108668
chr1	8115716	8116770	271	8116238
chr1	8120956	8121905	87	8121485
chr1	8121906	8122650	55	8122243
chr1	8130606	8130821	8	8130800
chr1	8130826	8131511	182	8131128
chr1	8131516	8131720	8	8131698
chr1	8135286	8136265	30	8135790
chr1	8136921	8137016	8	8136930
chr1	8137021	8137161	9	8137070
chr1	8137166	8137836	88	8137450
chr1	8137841	8138846	245	8138433
chr1	8138851	8138935	10	8138933
chr1	8143611	8144630	49	8144158
chr1	8149906	8150930	93	8150388
chr1	8154451	8155275	168	8154768
chr1	8156246	8157181	288	8156908
chr1	8157186	8158006	215	8157678
chr1	8158011	8158236	8	8158198
chr1	8158241	8158345	9	8158313
chr1	8181031	8181131	11	8181033
chr1	8181136	8182085	196	8181588
chr1	8193216	8193576	20	8193373
chr1	8193581	8194056	130	8193853
chr1	8194061	8194651	112	8194258
chr1	8194656	8194855	7	8194820
chr1	8197501	8198520	65	8197955
chr1	8201656	8202520	87	8202033
chr1	8214656	8215310	41	8214930
chr1	8215396	8216011	39	8215718
chr1	8226926	8227006	9	8226933
chr1	8227011	8227261	17	8227208
chr1	8227266	8227915	117	8227518
chr1	8229121	8229241	5	8229135
chr1	8229246	8229731	32	8229528
chr1	8229736	8230430	28	8229985
chr1	8233986	8234836	69	8234573
chr1	8234841	8235271	53	8235088
chr1	8235276	8235605	8	8235465
chr1	8241816	8242931	207	8242648
chr1	8242936	8243170	7	8243048
chr1	8249666	8250595	87	8250170
chr1	8254371	8255106	27	8254838
chr1	8255111	8255230	7	8255163
chr1	8257511	8258550	250	8257955
chr1	8262126	8262601	32	8262423
chr1	8262606	8263240	110	8262853
chr1	8264261	8265046	84	8264678
chr1	8265051	8265250	7	8265215
chr1	8271691	8272800	185	8272158
chr1	8278551	8279255	55	8278913
chr1	8284481	8284691	6	8284618
chr1	8284696	8285496	164	8285153
chr1	8285501	8285700	5	8285590
chr1	8298686	8299595	37	8299200
chr1	8317611	8318330	74	8317898
chr1	8318566	8318811	6	8318763
chr1	8318816	8319551	116	8319128
chr1	8319556	8320151	71	8319738
chr1	8320156	8320385	9	8320203
chr1	8403126	8403366	5	8403185
chr1	8403391	8404095	108	8403610
chr1	8454531	8455076	24	8454973
chr1	8455081	8455501	33	8455273
chr1	8455506	8455710	5	8455648
chr1	8456701	8456751	5	8456708
chr1	8456756	8457720	54	8457208
chr1	8483986	8484216	5	8484088
chr1	8484221	8484755	40	8484525
chr1	8516021	8516186	5	8516035
chr1	8516191	8517010	88	8516548
chr1	8530396	8531070	41	8530593
chr1	8542871	8543585	54	8543328
chr1	8553856	8554471	54	8554168
chr1	8554476	8554675	6	8554670
chr1	8555901	8556630	31	8556138
chr1	8557161	8557286	12	8557250
chr1	8557291	8558106	188	8557743
chr1	8577351	8577616	12	8577528
chr1	8577621	8577960	23	8577773
chr1	8585546	8586590	33	8586093
chr1	8600231	8601091	213	8600800
chr1	8601096	8601740	44	8601303
chr1	8604836	8605081	12	8604890
chr1	8605086	8605576	45	8605355
chr1	8605581	8605780	5	8605760
chr1	8615116	8615650	63	8615438
chr1	8720266	8720406	7	8720325
chr1	8720411	8721260	63	8720750
chr1	8727931	8728201	7	8728123
chr1	8728206	8728646	46	8728428
chr1	8728651	8728930	10	8728843
chr1	8734936	8735675	43	8735228
chr1	8739101	8739376	7	8739265
chr1	8739381	8739956	44	8739623
chr1	8739961	8740055	7	8740030
chr1	8742276	8742481	15	8742290
chr1	8742566	8743196	194	8742828
chr1	8743201	8743400	5	8743270
chr1	8763286	8764050	29	8763578
chr1	8772356	8773445	43	8773020
chr1	8793191	8793996	58	8793753
chr1	8794001	8794205	7	8794008
chr1	8799936	8800855	121	8800423
chr1	8857041	8858065	168	8857488
chr1	8872761	8873566	50	8873323
chr1	8873571	8873770	5	8873720
chr1	8876091	8876326	6	8876118
chr1	8876331	8877045	36	8876558
chr1	8878176	8878461	17	8878368
chr1	8878466	8879260	152	8878758
chr1	8930896	8931101	7	8930938
chr1	8931106	8932005	108	8931450
chr1	8933501	8934440	293	8933850
chr1	8937516	8937836	9	8937598
chr1	8937841	8938431	124	8938103
chr1	8938436	8939126	23	8938898
chr1	8939131	8939305	13	8939288
chr1	8939771	8940006	5	8939968
chr1	8940011	8940491	146	8940245
chr1	8940496	8940820	9	8940763
chr1	8949171	8949466	17	8949413
chr1	8949471	8949856	15	8949595
chr1	8949861	8950396	47	8950153
chr1	8950401	8951115	34	8950618
chr1	8956561	8956791	6	8956688
chr1	8956796	8957410	38	8957098
chr1	8959566	8959771	5	8959580
chr1	8959811	8960651	207	8960153
chr1	8963186	8963276	7	8963198
chr1	8963281	8963486	9	8963320
chr1	8963491	8963876	45	8963680
chr1	8963881	8964695	69	8964145
chr1	8971286	8972230	34	8971778
chr1	8999421	8999666	6	8999505
chr1	8999671	9000290	53	8999858
chr1	9001496	9001711	9	9001640
chr1	9001716	9002495	154	9002078
chr1	9033921	9034735	172	9034253
chr1	9043361	9044420	145	9043935
chr1	9045676	9046850	74	9046495
chr1	9140456	9141435	155	9140913
chr1	9169086	9169675	33	9169435
chr1	9170481	9171260	92	9170858
chr1	9174721	9175551	83	9175230
chr1	9175556	9175770	7	9175753
chr1	9205196	9205960	57	9205485
chr1	9223576	9223686	5	9223585
chr1	9223691	9224675	197	9224175
chr1	9253231	9253956	30	9253425
chr1	9253961	9254785	107	9254288
chr1	9260151	9261115	55	9260648
chr1	9288496	9289240	56	9288828
chr1	9291346	9291456	6	9291395
chr1	9291461	9291586	6	9291540
chr1	9291591	9292016	88	9291843
chr1	9292021	9292365	9	9292308
chr1	9293096	9293831	32	9293533
chr1	9293836	9294070	6	9293913
chr1	9299301	9300165	57	9299755
chr1	9335336	9336021	102	9335770
chr1	9336026	9336265	5	9336208
chr1	9340391	9341020	72	9340588
chr1	9349751	9349986	8	9349770
chr1	9349991	9350566	75	9350283
chr1	9350571	9350825	10	9350718
chr1	9354286	9354975	39	9354683
chr1	9359881	9360840	72	9360323
chr1	9362811	9363041	9	9362850
chr1	9363046	9363721	171	9363328
chr1	9363726	9363820	6	9363770
chr1	9375356	9375666	11	9375500
chr1	9375671	9376171	61	9375908
chr1	9376176	9376685	48	9376355
chr1	9377281	9378405	133	9377833
chr1	9381061	9381271	5	9381068
chr1	9381276	9381926	125	9381640
chr1	9381931	9382180	10	9382095
chr1	9391471	9392150	27	9391690
chr1	9448746	9449321	39	9449085
chr1	9488701	9489500	48	9489108
chr1	9498171	9499355	65	9499018
chr1	9532861	9533101	5	9533038
chr1	9533106	9533780	65	9533303
chr1	9536501	9537586	100	9537093
chr1	9537591	9537705	6	9537605
chr1	9599021	9599765	30	9599423
chr1	9615021	9615111	8	9615028
chr1	9615116	9615891	182	9615588
chr1	9615916	9616125	6	9616095
chr1	9621291	9622115	59	9621720
chr1	9704636	9705231	102	9704973
chr1	9705236	9705461	7	9705253
chr1	9719101	9719816	63	9719558
chr1	9719821	9720085	5	9720008
chr1	9731131	9732020	42	9731630
chr1	9747101	9747331	6	9747290
chr1	9747336	9747715	33	9747525
chr1	9760326	9760910	36	9760598
chr1	9778966	9779616	135	9779358
chr1	9818341	9819110	46	9818670
chr1	9825636	9826546	29	9826073
chr1	9826561	9827555	172	9826963
chr1	9842121	9842356	10	9842290
chr1	9842361	9842930	36	9842623
chr1	9857946	9858536	36	9858353
chr1	9858541	9858896	37	9858723
chr1	9858901	9859185	8	9858988
chr1	9885051	9886275	125	9885623
chr1	9895921	9897170	148	9896683
chr1	9912311	9912886	67	9912673
chr1	9937916	9938770	47	9938323
chr1	9941491	9941746	6	9941538
chr1	9941751	9942445	64	9941988
chr1	9950101	9951021	126	9950623
chr1	9951026	9951555	24	9951363
chr1	9953171	9953945	45	9953503
chr1	9958666	9958901	7	9958793
chr1	9958906	9959436	56	9959133
chr1	9959441	9959655	6	9959633
chr1	10115711	10116425	72	10115943
chr1	10117121	10117776	57	10117550
chr1	10117781	10118025	6	10117835
chr1	10123601	10123691	5	10123610
chr1	10123696	10124361	69	10124128
chr1	10124366	10124620	7	10124430
chr1	10134301	10134881	53	10134618
chr1	10134886	10135145	11	10135070
chr1	10142861	10143581	42	10143398
chr1	10168256	10168836	95	10168573
chr1	10255361	10256086	69	10255883
chr1	10256091	10256420	14	10256233
chr1	10271321	10271911	71	10271688
chr1	10271916	10272210	8	10272078
chr1	10290491	10290726	5	10290538
chr1	10290731	10291520	69	10290985
chr1	10311286	10311331	9	10311303
chr1	10311336	10312240	90	10311978
chr1	10312306	10312956	71	10312763
chr1	10312961	10313260	6	10313195
chr1	10458671	10459220	26	10458943
chr1	10463551	10464515	61	10464058
chr1	10518886	10519960	132	10519315
chr1	10532141	10532361	7	10532155
chr1	10532366	10533115	63	10532690
chr1	10555886	10556565	62	10556205
chr1	10570166	10570341	9	10570263
chr1	10570346	10571001	146	10570768
chr1	10571006	10571745	105	10571185
chr1	10588011	10588151	6	10588070
chr1	10588156	10589290	143	10588588
chr1	10615486	10616175	67	10615878
chr1	10621341	10622265	37	10621808
chr1	10635411	10635671	8	10635483
chr1	10635676	10636156	46	10635860
chr1	10659331	10660121	84	10659783
chr1	10660126	10660325	6	10660208
chr1	10695146	10695521	17	10695478
chr1	10695526	10696250	28	10695863
chr1	10704461	10705051	103	10704755
chr1	10706121	10706371	5	10706315
chr1	10706376	10706816	37	10706565
chr1	10783916	10784071	7	10783970
chr1	10784076	10784695	40	10784383
chr1	10790936	10791526	173	10791283
chr1	10791531	10791840	9	10791748
chr1	10838876	10840010	128	10839438
chr1	10853051	10853680	33	10853355
chr1	10863776	10864021	6	10863785
chr1	10864026	10864451	29	10864285
chr1	10864456	10864785	18	10864640
chr1	10882976	10883670	24	10883323
chr1	10884621	10884721	5	10884630
chr1	10884726	10884971	10	10884923
chr1	10884976	10885775	147	10885203
chr1	10890786	10891775	120	10891258
chr1	10950911	10951146	8	10950953
chr1	10951151	10951730	34	10951340
chr1	10960151	10960246	15	10960158
chr1	10960251	10960791	28	10960593
chr1	10960796	10961436	89	10961025
chr1	10961441	10962160	39	10961693
chr1	11025336	11025516	7	11025393
chr1	11025521	11025951	32	11025858
chr1	11025956	11026540	40	11026095
chr1	11035446	11035676	6	11035488
chr1	11035681	11036411	63	11035998
chr1	11036416	11036485	5	11036465
chr1	11041016	11041466	40	11041235
chr1	11041471	11041745	5	11041580
chr1	11198666	11198926	6	11198693
chr1	11198931	11199555	82	11199193
chr1	11218291	11219296	170	11218933
chr1	11219301	11219500	7	11219455
chr1	11444041	11444825	100	11444420
chr1	11713021	11713721	59	11713448
chr1	11713731	11713980	5	11713910
chr1	11752826	11753056	7	11752850
chr1	11753091	11753825	121	11753353
chr1	11796566	11797795	176	11797203
chr1	11806086	11806750	56	11806343
chr1	11850651	11851581	178	11851133
chr1	11865071	11865411	19	11865098
chr1	11865416	11865821	78	11865625
chr1	11865826	11866555	82	11865963
chr1	11881581	11882125	33	11881770
chr1	11922776	11923366	49	11923163
chr1	11923371	11923635	6	11923478
chr1	11961206	11961381	7	11961288
chr1	11961386	11962095	36	11961678
chr1	11967726	11968146	26	11967938
chr1	11968151	11968486	46	11968415
chr1	11968491	11968941	26	11968673
chr1	11968946	11969075	6	11968988
chr1	11978571	11978836	7	11978630
chr1	11978841	11979575	94	11979115
chr1	12039546	12039816	14	12039748
chr1	12039821	12040630	161	12040015
chr1	12041426	12042355	119	12041920
chr1	12061981	12062186	9	12062080
chr1	12062191	12062775	55	12062500
chr1	12079081	12079720	26	12079403
chr1	12111696	12112016	9	12111878
chr1	12112021	12112660	79	12112225
chr1	12155531	12156440	40	12155968
chr1	12191886	12192721	146	12192368
chr1	12192726	12193700	38	12193225
chr1	12197291	12197855	39	12197473
chr1	12203446	12204301	79	12203908
chr1	12204306	12204555	8	12204365
chr1	12221746	12222670	128	12222093
chr1	12291906	12292191	6	12292003
chr1	12292196	12293060	123	12292553
chr1	12314791	12315600	35	12315283
chr1	12315691	12316380	26	12316125
chr1	12493931	12494211	8	12494033
chr1	12494216	12494940	55	12494440
chr1	12496931	12497486	245	12497248
chr1	12497491	12497725	10	12497685
chr1	12498376	12498551	5	12498423
chr1	12498616	12499060	33	12498828
chr1	12516831	12517430	27	12517158
chr1	12537991	12538825	53	12538455
chr1	12540631	12541470	167	12540980
chr1	12548446	12549270	56	12548948
chr1	12588326	12589170	31	12588800
chr1	12599526	12599676	5	12599588
chr1	12599681	12600410	35	12599945
chr1	12609466	12610640	151	12610028
chr1	12632466	12633035	34	12632690
chr1	12633606	12634401	135	12634075
chr1	12635321	12635850	35	12635653
chr1	12647936	12648181	5	12647975
chr1	12648186	12648890	69	12648448
chr1	12664006	12664236	6	12664108
chr1	12664241	12664796	116	12664533
chr1	12670436	12671035	28	12670748
chr1	12678656	12678746	7	12678708
chr1	12678751	12678906	7	12678850
chr1	12678911	12679710	63	12679168
chr1	12752881	12753331	24	12753190
chr1	12753336	12753770	21	12753458
chr1	12763996	12764630	25	12764293
chr1	12768736	12769800	40	12769160
chr1	12782636	12783230	68	12782845
chr1	12870696	12870991	16	12870903
chr1	12870996	12871546	69	12871193
chr1	12871551	12872125	28	12871740
chr1	12963581	12964371	175	12963908
chr1	12964376	12964490	10	12964425
chr1	13012006	13012605	49	13012213
chr1	13122336	13122940	48	13122533
chr1	13354776	13355380	49	13355043
chr1	13402741	13402891	11	13402808
chr1	13402896	13403655	181	13403325
chr1	13623541	13623686	11	13623605
chr1	13623691	13624450	181	13624123
chr1	13788401	13788980	43	13788703
chr1	13807961	13808465	36	13808150
chr1	13820316	13821110	52	13820668
chr1	13898916	13899751	52	13899355
chr1	13899756	13899880	5	13899878
chr1	13919716	13920006	7	13919945
chr1	13920011	13920396	33	13920255
chr1	13920401	13920741	47	13920548
chr1	13920746	13920990	12	13920805
chr1	13925896	13926191	9	13926133
chr1	13926196	13926611	73	13926438
chr1	13926616	13927086	88	13926853
chr1	13931256	13932395	190	13931903
chr1	13933226	13934140	43	13933668
chr1	13944131	13944731	88	13944473
chr1	13946051	13947155	140	13946545
chr1	13955256	13955950	43	13955493
chr1	13977391	13978480	119	13977993
chr1	13990231	13991506	70	13991263
chr1	13991511	13991710	7	13991700
chr1	14010371	14011385	123	14010858
chr1	14050086	14050761	51	14050488
chr1	14050766	14050980	7	14050913
chr1	14093201	14094115	138	14093668
chr1	14127671	14128260	28	14127943
chr1	14207831	14208136	18	14208033
chr1	14208141	14208581	118	14208368
chr1	14208586	14208895	14	14208610
chr1	14226276	14226826	100	14226533
chr1	14227071	14227780	59	14227318
chr1	14247991	14248236	6	14248118
chr1	14248241	14248790	58	14248470
chr1	14274996	14275266	8	14275025
chr1	14275271	14275656	85	14275468
chr1	14275661	14276170	30	14275775
chr1	14278316	14278546	9	14278513
chr1	14278551	14279195	43	14278735
chr1	14302746	14303615	74	14303178
chr1	14363616	14364160	45	14363810
chr1	14366241	14367160	93	14366695
chr1	14381691	14382940	111	14382203
chr1	14435431	14436125	50	14435700
chr1	14447376	14447960	44	14447645
chr1	14454386	14454611	5	14454585
chr1	14454616	14455075	39	14454835
chr1	14463576	14463786	13	14463685
chr1	14463791	14464611	87	14464148
chr1	14464616	14465270	38	14464783
chr1	14516736	14517446	141	14517230
chr1	14517451	14517665	9	14517480
chr1	14622916	14623706	56	14623438
chr1	14627746	14628625	68	14628078
chr1	14646651	14646716	6	14646688
chr1	14646721	14647885	278	14647168
chr1	14666501	14667365	33	14666955
chr1	14698396	14699026	35	14698790
chr1	14699066	14699265	7	14699205
chr1	14703786	14704410	59	14704108
chr1	14769931	14770690	66	14770185
chr1	14843486	14844560	91	14844023
chr1	14847061	14847321	10	14847118
chr1	14847326	14847975	35	14847513
chr1	14848731	14849930	74	14849218
chr1	14869571	14869796	18	14869678
chr1	14869801	14870625	74	14870138
chr1	14904511	14905120	34	14904853
chr1	15039291	15039456	8	15039333
chr1	15039461	15040220	45	15039775
chr1	15058331	15058946	70	15058665
chr1	15058951	15059195	16	15059043
chr1	15059216	15060031	62	15059713
chr1	15060036	15060580	32	15060203
chr1	15068496	15069321	316	15068918
chr1	15069326	15069540	5	15069345
chr1	15092051	15093020	78	15092520
chr1	15106581	15107226	44	15106990
chr1	15115906	15116821	72	15116483
chr1	15176616	15177195	44	15176803
chr1	15237596	15238535	37	15238128
chr1	15280501	15281190	34	15280900
chr1	15294756	15294856	7	15294773
chr1	15294861	15295745	55	15295238
chr1	15296641	15297201	123	15296853
chr1	15297206	15297405	8	15297400
chr1	15322586	15323131	40	15322808
chr1	15323136	15323335	8	15323270
chr1	15327291	15327646	11	15327378
chr1	15327651	15328365	72	15327860
chr1	15346456	15346955	34	15346698
chr1	15359566	15360185	28	15359833
chr1	15383351	15383965	41	15383633
chr1	15409866	15410551	74	15410233
chr1	15410556	15410755	8	15410688
chr1	15484941	15485261	35	15485148
chr1	15485266	15485806	77	15485468
chr1	15498736	15499950	94	15499298
chr1	15500491	15500816	8	15500500
chr1	15500821	15501555	87	15501018
chr1	15505031	15506105	223	15505523
chr1	15526786	15527810	151	15527283
chr1	15587051	15587541	46	15587278
chr1	15587546	15587760	10	15587758
chr1	15598921	15599496	73	15599198
chr1	15609796	15610685	124	15610225
chr1	15616676	15617565	80	15617123
chr1	15656246	15656521	6	15656360
chr1	15656531	15657245	59	15656763
chr1	15663841	15663991	6	15663870
chr1	15663996	15664581	89	15664338
chr1	15664586	15664885	14	15664765
chr1	15668116	15669225	147	15668658
chr1	15672261	15672836	74	15672603
chr1	15672841	15673115	6	15672988
chr1	15678546	15679461	165	15679148
chr1	15679466	15679690	8	15679680
chr1	15680701	15680966	8	15680838
chr1	15680971	15681621	87	15681250
chr1	15681626	15681895	7	15681803
chr1	15682266	15682361	5	15682338
chr1	15682366	15683351	74	15682793
chr1	15683356	15684035	75	15683598
chr1	15726811	15727760	73	15727305
chr1	15733561	15734415	98	15733858
chr1	15742066	15743100	95	15742625
chr1	15743276	15743861	19	15743673
chr1	15743866	15744665	114	15744178
chr1	15753231	15753805	37	15753448
chr1	15759381	15759911	126	15759603
chr1	15759916	15760155	10	15760113
chr1	15780831	15781495	53	15781070
chr1	15781866	15782041	5	15781875
chr1	15782046	15782745	56	15782268
chr1	15786361	15786776	72	15786580
chr1	15786781	15787075	5	15786953
chr1	15790761	15791236	53	15790983
chr1	15850761	15851381	20	15851213
chr1	15851386	15851920	28	15851533
chr1	15852666	15853740	44	15853213
chr1	15929666	15930690	61	15930200
chr1	15943266	15943386	6	15943313
chr1	15943391	15944236	58	15944003
chr1	15944241	15944500	13	15944435
chr1	15981541	15981766	8	15981735
chr1	15981771	15982216	76	15981973
chr1	15982221	15982480	5	15982285
chr1	16006226	16006546	10	16006413
chr1	16006551	16007056	75	16006778
chr1	16007061	16007845	226	16007303
chr1	16029721	16030041	11	16029840
chr1	16030046	16030715	45	16030198
chr1	16091956	16092186	10	16092015
chr1	16092191	16092995	129	16092493
chr1	16114226	16114476	8	16114275
chr1	16114481	16115031	132	16114768
chr1	16115036	16115815	79	16115228
chr1	16121221	16122070	142	16121728
chr1	16122906	16123945	125	16123483
chr1	16125206	16125926	199	16125713
chr1	16125931	16126256	38	16126055
chr1	16126261	16127290	90	16126790
chr1	16149761	16150680	77	16150138
chr1	16157046	16157181	5	16157055
chr1	16157186	16157945	52	16157468
chr1	16159176	16160470	130	16159703
chr1	16162101	16162666	31	16162440
chr1	16162671	16162895	8	16162760
chr1	16175281	16175551	7	16175318
chr1	16175556	16176261	91	16175815
chr1	16176266	16176385	8	16176373
chr1	16212166	16212646	23	16212483
chr1	16212651	16213355	24	16213003
chr1	16223926	16224101	7	16223958
chr1	16224106	16224716	83	16224463
chr1	16224721	16225000	8	16224900
chr1	16245506	16246605	135	16246055
chr1	16249381	16249526	9	16249405
chr1	16249531	16250305	71	16249905
chr1	16275381	16275966	41	16275835
chr1	16275971	16276571	54	16276218
chr1	16276576	16276775	7	16276653
chr1	16279016	16279836	175	16279463
chr1	16279841	16280050	8	16279930
chr1	16311851	16312081	8	16311880
chr1	16312086	16312746	48	16312320
chr1	16339336	16339666	21	16339375
chr1	16339671	16340225	68	16339878
chr1	16342491	16342990	29	16342708
chr1	16401761	16402116	21	16401895
chr1	16402121	16402471	10	16402163
chr1	16402476	16402886	94	16402683
chr1	16402891	16403306	11	16403085
chr1	16403311	16403781	63	16403583
chr1	16403801	16404110	15	16404098
chr1	16415456	16415901	34	16415720
chr1	16415906	16416160	5	16416133
chr1	16423961	16424556	39	16424343
chr1	16424561	16424810	6	16424738
chr1	16449061	16449846	75	16449578
chr1	16449851	16450115	5	16449865
chr1	16450156	16450731	32	16450465
chr1	16450736	16450940	7	16450918
chr1	16465881	16466715	114	16466238
chr1	16471706	16472501	40	16472278
chr1	16472506	16472750	13	16472700
chr1	16481131	16481216	8	16481173
chr1	16481221	16481891	50	16481670
chr1	16481896	16482110	6	16482083
chr1	16482331	16483110	34	16482600
chr1	16485241	16485371	7	16485255
chr1	16485376	16486185	38	16485760
chr1	16490586	16491440	100	16490843
chr1	16499606	16499966	26	16499875
chr1	16499971	16500675	69	16500258
chr1	16502176	16503010	34	16502593
chr1	16508066	16508321	7	16508253
chr1	16508326	16508880	105	16508523
chr1	16509496	16510101	131	16509818
chr1	16514146	16514711	30	16514583
chr1	16514716	16515200	23	16514793
chr1	16562511	16563170	34	16562673
chr1	16626616	16627371	71	16627158
chr1	16627376	16627630	7	16627520
chr1	16647271	16648330	85	16647823
chr1	16650511	16650771	10	16650648
chr1	16650776	16651515	162	16651048
chr1	16660911	16661501	53	16661288
chr1	16674996	16675241	5	16675078
chr1	16675246	16675786	115	16675520
chr1	16675791	16676070	8	16675890
chr1	16693316	16693826	37	16693578
chr1	16693831	16694030	8	16694013
chr1	16698271	16698750	39	16698465
chr1	16712806	16713301	64	16713068
chr1	16713306	16713590	8	16713365
chr1	16722776	16722936	8	16722840
chr1	16722941	16723755	90	16723303
chr1	16871671	16871906	7	16871730
chr1	16871911	16872741	98	16872220
chr1	16872746	16873910	32	16873375
chr1	16947076	16948275	165	16947615
chr1	16949421	16950341	198	16950088
chr1	16950346	16951310	116	16950683
chr1	17096041	17096651	19	17096453
chr1	17096656	17097246	348	17096978
chr1	17097251	17097751	73	17097440
chr1	17097756	17097955	11	17097883
chr1	17098856	17100011	90	17099428
chr1	17100016	17100741	151	17100373
chr1	17100746	17100955	20	17100938
chr1	17107101	17107216	8	17107118
chr1	17107221	17107376	6	17107265
chr1	17107381	17108490	443	17107718
chr1	17187126	17187316	13	17187205
chr1	17187321	17187786	29	17187573
chr1	17187791	17188281	16	17187985
chr1	17188286	17189031	98	17188703
chr1	17189036	17189240	7	17189045
chr1	17220801	17221636	18	17221375
chr1	17221641	17223565	143	17222668
chr1	17230876	17232255	50	17231468
chr1	17251811	17252750	26	17252280
chr1	17274676	17274921	9	17274708
chr1	17274926	17275466	78	17275123
chr1	17275471	17276275	143	17275693
chr1	17307941	17308515	33	17308170
chr1	17311051	17311645	30	17311368
chr1	17330106	17331065	166	17330545
chr1	17342551	17342761	6	17342713
chr1	17342766	17343206	52	17342983
chr1	17366901	17367181	5	17366918
chr1	17367186	17367751	72	17367423
chr1	17367756	17368000	6	17367820
chr1	17454396	17454706	6	17454590
chr1	17454711	17455555	164	17455018
chr1	17518891	17519430	86	17519085
chr1	17530716	17530961	5	17530783
chr1	17530996	17531461	61	17531255
chr1	17534191	17534506	7	17534213
chr1	17534511	17535006	92	17534743
chr1	17541611	17541851	16	17541735
chr1	17541856	17542560	71	17542153
chr1	17552751	17553491	113	17553153
chr1	17558446	17558571	6	17558460
chr1	17558576	17559055	33	17558858
chr1	17559426	17560161	130	17559720
chr1	17560166	17561030	205	17560458
chr1	17563316	17563926	41	17563700
chr1	17563931	17564355	19	17564008
chr1	17576766	17577745	179	17577268
chr1	17577921	17578126	12	17577933
chr1	17578131	17578806	89	17578438
chr1	17585541	17586350	56	17585878
chr1	17613486	17613761	6	17613673
chr1	17613766	17614560	166	17614068
chr1	17615991	17616821	122	17616488
chr1	17616826	17617080	8	17616943
chr1	17618501	17619461	126	17619028
chr1	17619466	17619715	13	17619598
chr1	17624146	17625220	88	17624663
chr1	17630491	17631071	21	17630885
chr1	17631076	17631150	7	17631135
chr1	17674651	17675515	113	17675043
chr1	17691591	17691741	7	17691600
chr1	17691746	17692506	75	17692088
chr1	17695826	17696360	63	17696130
chr1	17767531	17767686	9	17767643
chr1	17767691	17768675	77	17768078
chr1	17769611	17770471	146	17770058
chr1	17770476	17770680	6	17770640
chr1	17786536	17787550	70	17786903
chr1	17802001	17802731	153	17802413
chr1	17802736	17802950	5	17802753
chr1	17814236	17814820	27	17814523
chr1	17817951	17818931	204	17818418
chr1	17818936	17819421	48	17819150
chr1	17819426	17819656	9	17819488
chr1	17819661	17819680	6	17819663
chr1	17820336	17820541	8	17820358
chr1	17820591	17821360	84	17820813
chr1	17846441	17847021	69	17846768
chr1	17871611	17872445	55	17872073
chr1	17880226	17880461	6	17880380
chr1	17880466	17881155	60	17880698
chr1	17895831	17896071	7	17895840
chr1	17896076	17896785	38	17896318
chr1	17912641	17913091	61	17912853
chr1	17950986	17951776	129	17951498
chr1	17951781	17952055	7	17951948
chr1	17956346	17956961	35	17956718
chr1	17956966	17957185	14	17957155
chr1	17958886	17959501	55	17959235
chr1	17959796	17960700	37	17960233
chr1	18192631	18193416	204	18193178
chr1	18193421	18193740	8	18193605
chr1	18200461	18201126	74	18200880
chr1	18201131	18201430	7	18201393
chr1	18220711	18221205	46	18220948
chr1	18418246	18418506	7	18418488
chr1	18418511	18418931	65	18418728
chr1	18418936	18419145	5	18419123
chr1	18686551	18687161	58	18686935
chr1	18687166	18687440	7	18687295
chr1	18806816	18807386	77	18807013
chr1	18807391	18807530	6	18807515
chr1	18911161	18912030	76	18911520
chr1	18944781	18945536	136	18945240
chr1	18945541	18945745	7	18945590
chr1	18994841	18995086	15	18994875
chr1	18995091	18995826	183	18995438
chr1	18995831	18996030	8	18996000
chr1	18996586	18997230	20	18996843
chr1	19212351	19213150	36	19212673
chr1	19248526	19248646	5	19248550
chr1	19248651	19249356	32	19248958
chr1	19249361	19250035	29	19249565
chr1	19253086	19253531	46	19253323
chr1	19253536	19253860	17	19253778
chr1	19258831	19259355	41	19259123
chr1	19279901	19280760	37	19280335
chr1	19291916	19292186	5	19292153
chr1	19292191	19292885	37	19292433
chr1	19298371	19298951	79	19298688
chr1	19298956	19299240	16	19299110
chr1	19324631	19325395	65	19325028
chr1	19337411	19338265	230	19337720
chr1	19360066	19360266	6	19360170
chr1	19360271	19361225	104	19360728
chr1	19392841	19393406	68	19393038
chr1	19401271	19401916	58	19401570
chr1	19401921	19402155	8	19402068
chr1	19529601	19530570	151	19530118
chr1	19534976	19535041	6	19534993
chr1	19535046	19535805	36	19535333
chr1	19536531	19537330	40	19536838
chr1	19687286	19687581	9	19687385
chr1	19687586	19688126	85	19687823
chr1	19688131	19688360	6	19688315
chr1	19715461	19715871	34	19715670
chr1	19756326	19756556	8	19756363
chr1	19756561	19757105	147	19756868
chr1	19762491	19763221	67	19762740
chr1	19763226	19763731	27	19763420
chr1	19763736	19763890	9	19763888
chr1	19766586	19766841	7	19766658
chr1	19766846	19767605	173	19767148
chr1	19776916	19778065	249	19777503
chr1	19795616	19795871	9	19795763
chr1	19795876	19796535	49	19796065
chr1	19948546	19949430	61	19948933
chr1	19961906	19962830	82	19962400
chr1	19966266	19967031	77	19966628
chr1	19967036	19967866	35	19967673
chr1	19967871	19968076	9	19967880
chr1	19968081	19968185	7	19968160
chr1	19969311	19969561	8	19969428
chr1	19969566	19970255	62	19969823
chr1	19980531	19981331	92	19981078
chr1	19981336	19981595	8	19981408
chr1	20008456	20009156	87	20008925
chr1	20009161	20009360	5	20009288
chr1	20062146	20062910	62	20062540
chr1	20063861	20064510	40	20064078
chr1	20091761	20091966	5	20091790
chr1	20091991	20092611	65	20092278
chr1	20092616	20092815	5	20092658
chr1	20127241	20127461	6	20127268
chr1	20127466	20128065	61	20127718
chr1	20154941	20155516	42	20155310
chr1	20155521	20155786	8	20155608
chr1	20187251	20188230	107	20187743
chr1	20190196	20190960	84	20190523
chr1	20208606	20209275	35	20208843
chr1	20212276	20212715	34	20212508
chr1	20220481	20220706	6	20220538
chr1	20220711	20221140	41	20220900
chr1	20229811	20230790	153	20230258
chr1	20251421	20252406	119	20252013
chr1	20252411	20252610	5	20252588
chr1	20252791	20253865	162	20253258
chr1	20275191	20275436	6	20275325
chr1	20275531	20276250	78	20275743
chr1	20390366	20391120	41	20390678
chr1	20429226	20430065	75	20429548
chr1	20436986	20437690	108	20437443
chr1	20450591	20451451	163	20451173
chr1	20451456	20451705	10	20451640
chr1	20484871	20485515	30	20485095
chr1	20518606	20518816	7	20518640
chr1	20518886	20519406	76	20519103
chr1	20520541	20521295	106	20520823
chr1	20525811	20526525	81	20526083
chr1	20537601	20537761	12	20537680
chr1	20537766	20538705	109	20538158
chr1	20582056	20582691	41	20582460
chr1	20582696	20582940	6	20582748
chr1	20706961	20707585	32	20707248
chr1	20716826	20717820	72	20717338
chr1	20737361	20738116	124	20737893
chr1	20738121	20738385	5	20738293
chr1	20753271	20753856	63	20753585
chr1	20773421	20773845	62	20773605
chr1	20821121	20821386	14	20821130
chr1	20821391	20822220	136	20821675
chr1	20822506	20823330	91	20822943
chr1	20896766	20897355	28	20897083
chr1	20927746	20928560	62	20928185
chr1	20929236	20929810	39	20929565
chr1	20930276	20931146	83	20930843
chr1	20938666	20939416	38	20939123
chr1	20939421	20939645	6	20939613
chr1	20939981	20940091	5	20940028
chr1	20940096	20940936	145	20940553
chr1	20940941	20941150	8	20941058
chr1	20962061	20962765	43	20962408
chr1	21059201	21060265	158	21059753
chr1	21061801	21062116	5	21062078
chr1	21062121	21062595	61	21062358
chr1	21173666	21173911	12	21173713
chr1	21173916	21174466	68	21174218
chr1	21174471	21175190	47	21174763
chr1	21193566	21194191	24	21193785
chr1	21194196	21194816	53	21194548
chr1	21210161	21210691	109	21210408
chr1	21210696	21210915	8	21210883
chr1	21217251	21217316	8	21217253
chr1	21217321	21217541	6	21217498
chr1	21217546	21217985	72	21217783
chr1	21222976	21223816	60	21223510
chr1	21277116	21277800	49	21277380
chr1	21348421	21349635	197	21348953
chr1	21417286	21418305	132	21417760
chr1	21425276	21425501	7	21425440
chr1	21425506	21426320	122	21425750
chr1	21426821	21427735	36	21427263
chr1	21451286	21451736	95	21451523
chr1	21451741	21452060	7	21451795
chr1	21476171	21477221	35	21476510
chr1	21477226	21477835	32	21477440
chr1	21491296	21492126	50	21491795
chr1	21492131	21492365	22	21492318
chr1	21526966	21527221	7	21527083
chr1	21527226	21527680	61	21527483
chr1	21532571	21533171	35	21532768
chr1	21555911	21556685	51	21556283
chr1	21565706	21566460	89	21565940
chr1	21578436	21579126	269	21578878
chr1	21579146	21579455	6	21579293
chr1	21587921	21588146	12	21588120
chr1	21588151	21589005	72	21588473
chr1	21621461	21622045	31	21621728
chr1	21628971	21629096	7	21629003
chr1	21629101	21629711	41	21629355
chr1	21629716	21629870	12	21629865
chr1	21635451	21635696	9	21635560
chr1	21635701	21636445	45	21635968
chr1	21650581	21651885	148	21651183
chr1	21655656	21656510	127	21656033
chr1	21662316	21662995	54	21662638
chr1	21682271	21682846	54	21682615
chr1	21780216	21781026	115	21780685
chr1	21781031	21781230	14	21781210
chr1	21913081	21913371	6	21913240
chr1	21913376	21913995	58	21913570
chr1	21964891	21965855	194	21965283
chr1	22090991	22092150	64	22091588
chr1	22114401	22115405	143	22114708
chr1	22127586	22128066	120	22127788
chr1	22128071	22128270	6	22128250
chr1	22181966	22183085	71	22182443
chr1	22188411	22189031	121	22188800
chr1	22189036	22189255	5	22189080
chr1	22195961	22196781	102	22196493
chr1	22198151	22198366	5	22198280
chr1	22198371	22198866	95	22198655
chr1	22198911	22199185	7	22199095
chr1	22218071	22218801	154	22218488
chr1	22231401	22231925	52	22231595
chr1	22245826	22246425	39	22246168
chr1	22265741	22266101	11	22265935
chr1	22266106	22266471	40	22266288
chr1	22266476	22266720	9	22266498
chr1	22269096	22269436	5	22269280
chr1	22269441	22269856	80	22269623
chr1	22269861	22270150	5	22270023
chr1	22282146	22282810	26	22282445
chr1	22282966	22284240	130	22283500
chr1	22300951	22301021	5	22300968
chr1	22301026	22301885	51	22301403
chr1	22335106	22335860	30	22335468
chr1	22345316	22345436	8	22345368
chr1	22345441	22346200	125	22345783
chr1	22351411	22352211	31	22351893
chr1	22352216	22352940	98	22352443
chr1	22374616	22375176	91	22374913
chr1	22380756	22381395	29	22381123
chr1	22458771	22459650	37	22459213
chr1	22463926	22464390	22	22464125
chr1	22503816	22504316	49	22504045
chr1	22555661	22556530	50	22556118
chr1	22556566	22557420	34	22556935
chr1	22777881	22777991	5	22777943
chr1	22777996	22778855	90	22778308
chr1	22826881	22827536	67	22827270
chr1	23015666	23016386	37	23016130
chr1	23038881	23039641	67	23039318
chr1	23073751	23074440	39	23074065
chr1	23076526	23077576	71	23077013
chr1	23077581	23077780	11	23077778
chr1	23086736	23086996	7	23086933
chr1	23087001	23087445	39	23087195
chr1	23156596	23157440	61	23156968
chr1	23158151	23158336	11	23158275
chr1	23158341	23159365	260	23158713
chr1	23187896	23188671	67	23188408
chr1	23188676	23188950	22	23188738
chr1	23203006	23203985	38	23203540
chr1	23214881	23215146	11	23215068
chr1	23215151	23215736	56	23215423
chr1	23215741	23215890	15	23215843
chr1	23295341	23295651	12	23295498
chr1	23295656	23296200	48	23295883
chr1	23304486	23305276	96	23305008
chr1	23337151	23337840	152	23337448
chr1	23345376	23346225	31	23345848
chr1	23370566	23371020	39	23370758
chr1	23426296	23426566	10	23426495
chr1	23426571	23427365	66	23426893
chr1	23427586	23428326	26	23428125
chr1	23428331	23428555	10	23428373
chr1	23437091	23437905	53	23437413
chr1	23453056	23453776	61	23453450
chr1	23493631	23493861	6	23493763
chr1	23493866	23494360	32	23494100
chr1	23495946	23496026	5	23495953
chr1	23496031	23497036	34	23496390
chr1	23515151	23516050	106	23515580
chr1	23523091	23524080	45	23523590
chr1	23524436	23524646	7	23524443
chr1	23524666	23525635	157	23524983
chr1	23609221	23610036	192	23609703
chr1	23610041	23610285	10	23610238
chr1	23654941	23655615	38	23655345
chr1	23703331	23704570	266	23704093
chr1	23710401	23710571	6	23710465
chr1	23710576	23711236	119	23710885
chr1	23711241	23711855	36	23711433
chr1	23720626	23721265	27	23720838
chr1	23729196	23729881	109	23729628
chr1	23729886	23731040	55	23730483
chr1	23770506	23771270	42	23770813
chr1	23786906	23787765	100	23787198
chr1	23801781	23802510	42	23802010
chr1	23803731	23804425	122	23804053
chr1	23805341	23806265	35	23805715
chr1	23854416	23854696	7	23854598
chr1	23854701	23855385	40	23854898
chr1	23882031	23882271	6	23882043
chr1	23882276	23882896	79	23882523
chr1	23882901	23883636	39	23883338
chr1	23883641	23883845	6	23883780
chr1	23903246	23903471	5	23903385
chr1	23903476	23904251	53	23903723
chr1	23904256	23904455	7	23904438
chr1	23911746	23912006	6	23911958
chr1	23912011	23912925	249	23912288
chr1	23918891	23919421	28	23919270
chr1	23919426	23919981	28	23919728
chr1	23919986	23920830	144	23920238
chr1	23988031	23989035	103	23988573
chr1	23999646	24000501	130	24000210
chr1	24000506	24000750	9	24000600
chr1	24045641	24046411	84	24046138
chr1	24058791	24059580	86	24059068
chr1	24106161	24107105	62	24106688
chr1	24116521	24117046	91	24116783
chr1	24117051	24117335	5	24117178
chr1	24125746	24126405	64	24126098
chr1	24140151	24141210	60	24140700
chr1	24191806	24192496	41	24192228
chr1	24192501	24192705	6	24192693
chr1	24230961	24231830	50	24231403
chr1	24233941	24234186	5	24233968
chr1	24234191	24234870	111	24234443
chr1	24257556	24257636	6	24257558
chr1	24257641	24258345	30	24257858
chr1	24277601	24277716	7	24277650
chr1	24277721	24278840	176	24278243
chr1	24279286	24279396	6	24279348
chr1	24279401	24280170	48	24279783
chr1	24281376	24281476	8	24281385
chr1	24281481	24282141	62	24281873
chr1	24306871	24307186	18	24306965
chr1	24307191	24307661	34	24307385
chr1	24307666	24307880	5	24307843
chr1	24310761	24311601	36	24311283
chr1	24329486	24330340	33	24329948
chr1	24335606	24335876	6	24335765
chr1	24335881	24336520	63	24336123
chr1	24339171	24339926	37	24339560
chr1	24339931	24340000	6	24339980
chr1	24345056	24345851	43	24345573
chr1	24345856	24346040	7	24346013
chr1	24349071	24349845	73	24349363
chr1	24372391	24372606	10	24372445
chr1	24372611	24373581	160	24372988
chr1	24373586	24374220	121	24373798
chr1	24377781	24378061	11	24377945
chr1	24378066	24378835	43	24378323
chr1	24411951	24412645	38	24412235
chr1	24435271	24436065	90	24435548
chr1	24476276	24476761	96	24476515
chr1	24476766	24477055	18	24476943
chr1	24477401	24478365	36	24477883
chr1	24518211	24519070	148	24518623
chr1	24521396	24521496	6	24521448
chr1	24521501	24522126	41	24521803
chr1	24528281	24528961	39	24528653
chr1	24528966	24529120	16	24529103
chr1	24529661	24529876	6	24529853
chr1	24529881	24530635	120	24530188
chr1	24562401	24562651	5	24562493
chr1	24562661	24563126	40	24562843
chr1	24563131	24563801	142	24563443
chr1	24563806	24564005	7	24563983
chr1	24609596	24610251	49	24610008
chr1	24610256	24611160	154	24610503
chr1	24612401	24612611	10	24612410
chr1	24612616	24613131	59	24612903
chr1	24613136	24613395	16	24613238
chr1	24616136	24617245	81	24616683
chr1	24620036	24620176	13	24620043
chr1	24620181	24620736	49	24620560
chr1	24620741	24621231	242	24621028
chr1	24621236	24621776	67	24621563
chr1	24621781	24621985	5	24621975
chr1	24626071	24627050	46	24626583
chr1	24627396	24628146	27	24627933
chr1	24628151	24628285	5	24628218
chr1	24635951	24636116	6	24635960
chr1	24636121	24636955	69	24636453
chr1	24643201	24644315	250	24643753
chr1	24645461	24646021	25	24645873
chr1	24646026	24646500	33	24646213
chr1	24676296	24676980	82	24676515
chr1	24689191	24690136	190	24689688
chr1	24690141	24690200	6	24690170
chr1	24691306	24691581	8	24691343
chr1	24691586	24692505	270	24691908
chr1	24695496	24696166	45	24695883
chr1	24696276	24696380	6	24696355
chr1	24701046	24701306	8	24701180
chr1	24701311	24701901	39	24701585
chr1	24701906	24702160	9	24702120
chr1	24706006	24706891	192	24706618
chr1	24708366	24709226	106	24708830
chr1	24709231	24709430	5	24709420
chr1	24710466	24710531	5	24710478
chr1	24710536	24711410	61	24710920
chr1	24714341	24714866	39	24714678
chr1	24714871	24715070	5	24715068
chr1	24720171	24720376	5	24720173
chr1	24720381	24721066	111	24720663
chr1	24721071	24721145	8	24721090
chr1	24735611	24736526	179	24736183
chr1	24738331	24739070	37	24738618
chr1	24739996	24740680	27	24740345
chr1	24743396	24743886	28	24743698
chr1	24743891	24744090	6	24744075
chr1	24745176	24745291	5	24745205
chr1	24745296	24746050	59	24745598
chr1	24841656	24841766	7	24841698
chr1	24841771	24842536	190	24842243
chr1	24867426	24867951	140	24867690
chr1	24867956	24868160	5	24868113
chr1	24917631	24918286	36	24918055
chr1	24968991	24969940	36	24969498
chr1	25010031	25010965	202	25010393
chr1	25028756	25029420	31	25029048
chr1	25031616	25032505	30	25031958
chr1	25041226	25041326	6	25041270
chr1	25041466	25042345	111	25041803
chr1	25044956	25045076	6	25044988
chr1	25045081	25045970	88	25045503
chr1	25071096	25072005	29	25071568
chr1	25072326	25073016	67	25072783
chr1	25073021	25073235	8	25073060
chr1	25088596	25089410	38	25088988
chr1	25091666	25092550	33	25092133
chr1	25096411	25097390	49	25096923
chr1	25112486	25113315	49	25112908
chr1	25131691	25131921	7	25131833
chr1	25131926	25132630	116	25132243
chr1	25205266	25205720	30	25205470
chr1	25275476	25276135	36	25275940
chr1	25281596	25282090	26	25281855
chr1	25292886	25293915	132	25293373
chr1	25307256	25307751	28	25307553
chr1	25348971	25349131	9	25349018
chr1	25349291	25350000	97	25349533
chr1	25358651	25359315	40	25358960
chr1	25549721	25550600	41	25550163
chr1	25586291	25587080	43	25586558
chr1	25670066	25671150	103	25670480
chr1	25676966	25677710	47	25677248
chr1	25683086	25684010	61	25683578
chr1	25698111	25698910	49	25698500
chr1	25751711	25752191	24	25752018
chr1	25752196	25752470	16	25752333
chr1	25875931	25876531	34	25876355
chr1	25876536	25877070	28	25876783
chr1	25894571	25895356	43	25895095
chr1	25895361	25896140	95	25895598
chr1	25987506	25988175	34	25987763
chr1	26021191	26022026	60	26021713
chr1	26022031	26022296	5	26022205
chr1	26022301	26022990	153	26022570
chr1	26113306	26114015	62	26113598
chr1	26130491	26130771	6	26130510
chr1	26130776	26131165	68	26130970
chr1	26159031	26159790	40	26159333
chr1	26183216	26183955	44	26183548
chr1	26187151	26187575	31	26187343
chr1	26216776	26217700	147	26217223
chr1	26218476	26219545	39	26219130
chr1	26324176	26324406	7	26324308
chr1	26324411	26325006	40	26324708
chr1	26325011	26325210	6	26325095
chr1	26449476	26450700	130	26449850
chr1	26496101	26496710	32	26496333
chr1	26507971	26508740	147	26508298
chr1	26563731	26564016	6	26563888
chr1	26564021	26564720	88	26564220
chr1	26601946	26602471	22	26602348
chr1	26602476	26603271	202	26602930
chr1	26603276	26603475	7	26603393
chr1	26604456	26604741	11	26604608
chr1	26604746	26605276	68	26605030
chr1	26605281	26606035	76	26605543
chr1	26610861	26611181	10	26611153
chr1	26611186	26611771	134	26611420
chr1	26629321	26630210	60	26629688
chr1	26658066	26658880	90	26658335
chr1	26678146	26678426	20	26678198
chr1	26678431	26678870	42	26678620
chr1	26683241	26683376	6	26683300
chr1	26683381	26684200	46	26683740
chr1	26684976	26685141	5	26684990
chr1	26685146	26685731	38	26685513
chr1	26685736	26685970	10	26685833
chr1	26698221	26698526	12	26698405
chr1	26698531	26699235	103	26698745
chr1	26704041	26704376	9	26704293
chr1	26704381	26705231	279	26704643
chr1	26705236	26705470	7	26705418
chr1	26712076	26712725	38	26712328
chr1	26713521	26713671	6	26713535
chr1	26713676	26714550	178	26714058
chr1	26758156	26758391	9	26758333
chr1	26758396	26759096	44	26758683
chr1	26759101	26759205	7	26759125
chr1	26850511	26851245	40	26850878
chr1	26857236	26858091	135	26857785
chr1	26858096	26858305	8	26858238
chr1	26908981	26909166	5	26909010
chr1	26909171	26909885	40	26909415
chr1	26989056	26990005	85	26989545
chr1	26993056	26993980	140	26993550
chr1	27003726	27004640	63	27004118
chr1	27018561	27019116	23	27018953
chr1	27019121	27019906	22	27019638
chr1	27019911	27020065	12	27019960
chr1	27024581	27025240	36	27024838
chr1	27032146	27032880	40	27032430
chr1	27049696	27049911	9	27049858
chr1	27049916	27050800	51	27050318
chr1	27052401	27052975	41	27052620
chr1	27070421	27071130	46	27070750
chr1	27097871	27098980	144	27098415
chr1	27126036	27126896	60	27126543
chr1	27126901	27127060	14	27126980
chr1	27175636	27176415	94	27175973
chr1	27179596	27180245	25	27179870
chr1	27185076	27185871	94	27185590
chr1	27185876	27186365	31	27185988
chr1	27188241	27188346	10	27188250
chr1	27188351	27189006	35	27188773
chr1	27189011	27189971	156	27189493
chr1	27189976	27190050	7	27189985
chr1	27191266	27192510	105	27191955
chr1	27198866	27199545	79	27199078
chr1	27233721	27234565	123	27234248
chr1	27287996	27288995	124	27288490
chr1	27317001	27317451	37	27317263
chr1	27317456	27317700	7	27317545
chr1	27324856	27325821	97	27325575
chr1	27325826	27326675	113	27326148
chr1	27335821	27336051	14	27335865
chr1	27336056	27336985	95	27336430
chr1	27337181	27338155	112	27337695
chr1	27338981	27340055	85	27339483
chr1	27357531	27358335	46	27357875
chr1	27372481	27373285	36	27372893
chr1	27425736	27426460	23	27426165
chr1	27431596	27431851	6	27431818
chr1	27431856	27432585	81	27432075
chr1	27438061	27439146	167	27438608
chr1	27439151	27439395	5	27439335
chr1	27448961	27449586	109	27449348
chr1	27468656	27468851	7	27468683
chr1	27468856	27469421	88	27469153
chr1	27469426	27469660	6	27469613
chr1	27472131	27472946	72	27472610
chr1	27472951	27473095	5	27473023
chr1	27481201	27481791	34	27481718
chr1	27481796	27482301	94	27482018
chr1	27482306	27482580	7	27482390
chr1	27505696	27506535	48	27506075
chr1	27518266	27518486	8	27518363
chr1	27518491	27518881	29	27518685
chr1	27518886	27519681	84	27519423
chr1	27519686	27519990	8	27519873
chr1	27573726	27574570	54	27574108
chr1	27667111	27667845	43	27667603
chr1	27669066	27669985	55	27669595
chr1	27718651	27719635	77	27719138
chr1	27744671	27745325	67	27745025
chr1	27790186	27790836	65	27790628
chr1	27790851	27791100	6	27791035
chr1	27816546	27816911	44	27816763
chr1	27816916	27817505	90	27817133
chr1	27844756	27845246	79	27845053
chr1	27845251	27845495	6	27845300
chr1	27848746	27849375	31	27848930
chr1	27864131	27865016	64	27864643
chr1	27865021	27866020	70	27865483
chr1	27866416	27867276	104	27866978
chr1	27867281	27867550	9	27867360
chr1	27868421	27869695	109	27869008
chr1	27946471	27947215	31	27946878
chr1	27947871	27948485	28	27948078
chr1	27951531	27952165	55	27951888
chr1	27952311	27952971	40	27952715
chr1	27952976	27953180	5	27953113
chr1	27977051	27977860	33	27977513
chr1	27985071	27985356	11	27985288
chr1	27985361	27986115	68	27985578
chr1	27993771	27993996	12	27993808
chr1	27994046	27994526	49	27994315
chr1	27994536	27994850	9	27994725
chr1	28051916	28052695	25	28052298
chr1	28099251	28099990	45	28099540
chr1	28101701	28102520	58	28102068
chr1	28158861	28159046	9	28158930
chr1	28159051	28159950	143	28159398
chr1	28189341	28190330	130	28189883
chr1	28201256	28202241	173	28201893
chr1	28202246	28202480	5	28202430
chr1	28230836	28231680	46	28231328
chr1	28240921	28241730	26	28241293
chr1	28246161	28247015	34	28246638
chr1	28254696	28255550	47	28255128
chr1	28285726	28286321	61	28285970
chr1	28293236	28293895	52	28293450
chr1	28389236	28389970	55	28389508
chr1	28390206	28391256	163	28390788
chr1	28391261	28391375	7	28391330
chr1	28392146	28392986	69	28392663
chr1	28414711	28414926	6	28414898
chr1	28414931	28415600	27	28415170
chr1	28449751	28450221	30	28450113
chr1	28450226	28450800	72	28450423
chr1	28455441	28456255	194	28455873
chr1	28461696	28462895	55	28462358
chr1	28465591	28465751	6	28465600
chr1	28465756	28466336	71	28466003
chr1	28466341	28466540	6	28466530
chr1	28470766	28471635	138	28471208
chr1	28479501	28480256	119	28479858
chr1	28519866	28520106	8	28519930
chr1	28520111	28520860	105	28520415
chr1	28559061	28559806	82	28559553
chr1	28559811	28560010	5	28559973
chr1	28562231	28563035	49	28562545
chr1	28568106	28568861	75	28568558
chr1	28568866	28569065	5	28568995
chr1	28572686	28573311	52	28573083
chr1	28573431	28574195	25	28573850
chr1	28574876	28575411	19	28575265
chr1	28575416	28575886	48	28575693
chr1	28575891	28576436	46	28576125
chr1	28576441	28576660	12	28576505
chr1	28585241	28585501	12	28585263
chr1	28585506	28586136	64	28585783
chr1	28586141	28586340	7	28586230
chr1	28640151	28640461	11	28640265
chr1	28640466	28640916	122	28640688
chr1	28640921	28641225	13	28641118
chr1	28655181	28655910	22	28655600
chr1	28672391	28672661	6	28672545
chr1	28672666	28673415	74	28672898
chr1	28677911	28678511	101	28678248
chr1	28678516	28678741	7	28678620
chr1	28678746	28679231	150	28678998
chr1	28679236	28679555	6	28679538
chr1	28680381	28681101	54	28680863
chr1	28681106	28681171	6	28681135
chr1	28681176	28681375	6	28681270
chr1	28699741	28700036	11	28699838
chr1	28700041	28700561	49	28700225
chr1	28700566	28700706	7	28700608
chr1	28700711	28701226	25	28700968
chr1	28701231	28701430	7	28701343
chr1	28718126	28718221	5	28718145
chr1	28718226	28719046	200	28718718
chr1	28743686	28744655	248	28744083
chr1	28751966	28752750	34	28752378
chr1	28763471	28763681	7	28763593
chr1	28763686	28764256	143	28764033
chr1	28764261	28765370	91	28764598
chr1	28765501	28765826	19	28765695
chr1	28765831	28766480	55	28766028
chr1	28767996	28768276	12	28768075
chr1	28768281	28768895	33	28768473
chr1	28776136	28776331	5	28776190
chr1	28776336	28777250	144	28776713
chr1	28827511	28827926	42	28827733
chr1	28827931	28828230	8	28828080
chr1	28835996	28836016	6	28836003
chr1	28836021	28836326	12	28836188
chr1	28836331	28836941	50	28836535
chr1	28837136	28837576	30	28837320
chr1	28837581	28837720	7	28837605
chr1	28839821	28840691	44	28840223
chr1	28840696	28840795	6	28840733
chr1	28843181	28843481	7	28843355
chr1	28843486	28843906	41	28843710
chr1	28843911	28844195	11	28844043
chr1	28879991	28880636	44	28880435
chr1	28880641	28880935	8	28880748
chr1	28899401	28899866	56	28899608
chr1	28920976	28921895	60	28921423
chr1	28925291	28926230	37	28925775
chr1	28927906	28928900	172	28928328
chr1	28960841	28961450	36	28961038
chr1	28974696	28975805	39	28975303
chr1	29048301	29049080	49	29048578
chr1	29076831	29077526	39	29077345
chr1	29077531	29077776	10	29077630
chr1	29077781	29078550	55	29078075
chr1	29192431	29193095	47	29192643
chr1	29211086	29211316	5	29211210
chr1	29211321	29212165	155	29211643
chr1	29286531	29287260	37	29286835
chr1	29298511	29298721	6	29298595
chr1	29298726	29299480	106	29299008
chr1	29300326	29300796	43	29300593
chr1	29300801	29301080	7	29300978
chr1	29473466	29474160	36	29473688
chr1	29517746	29518365	30	29517970
chr1	29528936	29529016	7	29528960
chr1	29529021	29529266	10	29529080
chr1	29529271	29529810	153	29529503
chr1	29570381	29570731	38	29570540
chr1	29591336	29591866	49	29591708
chr1	29606946	29607635	49	29607440
chr1	29710191	29711130	47	29710713
chr1	29724631	29724786	5	29724663
chr1	29724791	29725441	96	29725158
chr1	29725446	29725660	7	29725468
chr1	29736886	29737415	53	29737170
chr1	29743476	29744230	51	29743848
chr1	30042506	30043531	353	30043025
chr1	30043536	30043740	9	30043723
chr1	30052551	30053335	99	30052878
chr1	30056296	30056511	9	30056385
chr1	30056516	30057165	52	30056808
chr1	30059516	30060301	95	30060023
chr1	30063451	30064405	36	30063925
chr1	30111676	30112401	100	30112190
chr1	30112406	30112745	7	30112575
chr1	30120221	30120846	57	30120660
chr1	30120851	30121160	5	30121085
chr1	30122536	30123470	106	30123058
chr1	30127761	30128500	35	30128108
chr1	30181951	30182166	7	30182125
chr1	30182171	30183166	82	30182643
chr1	30273221	30273456	5	30273413
chr1	30273461	30273876	35	30273660
chr1	30273881	30274145	6	30274013
chr1	30348061	30348306	8	30348263
chr1	30348311	30348835	31	30348503
chr1	30446981	30447770	176	30447303
chr1	30478821	30479071	5	30478913
chr1	30479076	30479785	166	30479375
chr1	30492586	30493245	50	30493023
chr1	30531441	30531691	6	30531610
chr1	30531696	30532391	208	30531993
chr1	30532396	30532520	5	30532443
chr1	30541516	30542146	90	30541848
chr1	30542151	30542350	6	30542255
chr1	30556496	30557480	103	30556948
chr1	30663641	30664640	62	30664153
chr1	30772331	30772791	43	30772585
chr1	30878911	30879546	98	30879213
chr1	30995121	30995856	32	30995440
chr1	30995861	30996425	29	30996068
chr1	30998796	30999450	107	30999090
chr1	31090051	31090476	33	31090248
chr1	31090481	31090650	6	31090620
chr1	31091061	31091785	67	31091423
chr1	31127061	31127465	32	31127250
chr1	31148181	31149275	199	31148733
chr1	31149901	31150171	9	31150055
chr1	31150176	31150930	50	31150435
chr1	31173686	31174500	73	31173988
chr1	31217091	31217725	30	31217348
chr1	31229231	31230130	51	31229783
chr1	31251151	31251700	50	31251348
chr1	31261016	31261261	6	31261153
chr1	31261266	31262005	87	31261583
chr1	31270146	31270296	5	31270208
chr1	31270301	31270771	24	31270490
chr1	31270831	31271620	76	31271163
chr1	31282136	31282381	5	31282260
chr1	31282386	31282985	44	31282575
chr1	31289351	31289880	38	31289653
chr1	31296541	31296781	10	31296728
chr1	31296786	31297585	173	31297038
chr1	31326976	31327465	41	31327170
chr1	31350201	31350780	32	31350505
chr1	31351811	31352416	50	31352228
chr1	31352421	31352670	7	31352575
chr1	31439551	31440240	32	31439750
chr1	31497811	31497926	6	31497823
chr1	31497931	31498620	40	31498260
chr1	31511076	31511755	69	31511438
chr1	31568261	31568915	37	31568610
chr1	31583996	31584755	23	31584403
chr1	31624951	31626015	59	31625513
chr1	31635196	31636060	41	31635653
chr1	31636976	31637681	83	31637400
chr1	31643336	31644055	124	31643818
chr1	31654996	31655895	43	31655410
chr1	31658346	31658921	82	31658678
chr1	31669276	31669551	6	31669465
chr1	31669556	31670175	61	31669793
chr1	31771911	31772606	82	31772398
chr1	31778736	31779795	201	31779308
chr1	31867481	31868180	27	31867758
chr1	31869476	31869786	8	31869643
chr1	31869791	31870331	94	31870058
chr1	31870336	31870595	11	31870418
chr1	31894931	31895081	6	31894953
chr1	31895086	31896125	71	31895665
chr1	31898901	31899566	116	31899323
chr1	31899591	31899870	7	31899855
chr1	31939816	31940111	10	31939893
chr1	31940116	31940815	51	31940365
chr1	31944266	31944901	51	31944640
chr1	31944906	31945105	6	31945090
chr1	31955561	31955656	6	31955563
chr1	31955661	31956121	27	31956003
chr1	31956126	31957045	229	31956430
chr1	31986021	31986346	11	31986205
chr1	31986351	31987080	81	31986573
chr1	31988526	31989265	109	31988845
chr1	31996521	31997081	61	31996855
chr1	31997086	31997385	9	31997280
chr1	32001196	32001635	31	32001388
chr1	32015141	32015441	12	32015328
chr1	32015446	32016005	51	32015643
chr1	32037966	32038865	40	32038495
chr1	32039071	32039351	6	32039223
chr1	32039356	32040441	152	32039650
chr1	32040446	32041106	63	32040775
chr1	32041111	32041725	31	32041305
chr1	32047091	32047321	6	32047148
chr1	32047326	32047860	69	32047540
chr1	32103366	32104056	58	32103643
chr1	32104061	32104160	9	32104130
chr1	32105101	32105626	69	32105338
chr1	32105631	32105905	8	32105818
chr1	32131746	32132555	34	32132253
chr1	32135161	32135501	24	32135408
chr1	32135506	32135980	24	32135670
chr1	32155336	32155921	142	32155623
chr1	32166241	32166566	16	32166325
chr1	32166571	32167046	169	32166828
chr1	32167051	32167625	41	32167153
chr1	32178356	32178756	33	32178560
chr1	32189261	32189855	37	32189648
chr1	32264116	32264860	76	32264473
chr1	32308866	32309755	69	32309330
chr1	32376301	32376531	7	32376368
chr1	32376536	32377185	32	32376813
chr1	32388116	32388711	33	32388513
chr1	32388716	32388985	6	32388913
chr1	32396881	32397146	6	32396893
chr1	32397151	32397726	133	32397433
chr1	32397731	32397945	7	32397943
chr1	32399916	32400051	8	32399948
chr1	32400056	32400711	147	32400478
chr1	32400716	32401025	13	32401013
chr1	32403711	32404316	28	32404118
chr1	32404321	32404610	10	32404440
chr1	32405016	32405066	8	32405028
chr1	32405071	32405331	12	32405268
chr1	32405336	32406165	83	32405565
chr1	32419956	32420246	13	32420148
chr1	32420251	32420676	67	32420445
chr1	32420681	32420975	8	32420815
chr1	32421181	32421291	5	32421188
chr1	32421431	32422285	209	32421738
chr1	32441791	32442411	42	32442233
chr1	32442416	32442876	22	32442743
chr1	32442881	32443715	42	32443183
chr1	32457541	32458075	32	32457818
chr1	32467811	32468311	29	32468085
chr1	32531841	32531956	11	32531868
chr1	32531961	32532685	47	32532308
chr1	32560201	32561040	40	32560578
chr1	32566431	32566716	7	32566618
chr1	32566721	32567315	80	32566943
chr1	32573396	32574080	34	32573645
chr1	32586961	32587525	32	32587148
chr1	32597536	32598260	30	32597873
chr1	32598706	32599810	135	32599223
chr1	32604326	32605330	89	32604758
chr1	32609626	32610310	85	32609883
chr1	32616756	32617281	40	32617043
chr1	32617286	32617485	5	32617480
chr1	32638191	32638985	29	32638638
chr1	32687601	32687731	5	32687628
chr1	32687736	32688385	35	32688040
chr1	32701451	32702350	135	32701828
chr1	32706646	32706666	6	32706653
chr1	32706671	32707421	43	32707100
chr1	32707426	32707545	9	32707458
chr1	32772831	32773630	94	32773158
chr1	32859666	32860666	36	32860148
chr1	32860671	32860765	7	32860748
chr1	32866496	32867085	31	32866760
chr1	32872091	32872191	5	32872103
chr1	32872391	32873005	47	32872603
chr1	32914806	32915011	7	32914855
chr1	32915016	32915835	130	32915355
chr1	32957631	32958610	110	32958188
chr1	32961581	32962210	35	32961868
chr1	33102651	33103430	33	33103145
chr1	33115841	33116396	18	33116150
chr1	33116401	33117130	29	33116688
chr1	33190511	33191260	68	33190958
chr1	33225271	33225656	21	33225468
chr1	33225661	33226285	178	33225883
chr1	33226691	33227606	88	33227310
chr1	33227611	33227865	12	33227783
chr1	33234856	33235511	72	33235283
chr1	33235516	33235765	5	33235573
chr1	33246196	33246865	96	33246448
chr1	33254761	33255700	212	33255108
chr1	33257446	33258130	65	33257680
chr1	33261101	33261930	145	33261518
chr1	33266536	33267405	62	33266900
chr1	33279621	33279856	7	33279810
chr1	33279861	33280386	95	33280068
chr1	33280391	33280520	7	33280413
chr1	33282026	33282271	8	33282213
chr1	33282276	33282701	31	33282473
chr1	33282706	33283380	29	33282973
chr1	33404966	33405646	133	33405388
chr1	33405651	33405900	7	33405833
chr1	33407106	33407925	124	33407420
chr1	33418696	33419626	110	33419248
chr1	33419631	33420545	146	33420003
chr1	33433806	33434195	33	33434000
chr1	33446471	33447530	84	33446930
chr1	33454226	33454791	90	33454473
chr1	33454796	33455441	227	33455048
chr1	33455446	33455600	12	33455495
chr1	33456286	33456966	43	33456715
chr1	33456971	33457325	24	33457148
chr1	33457806	33457871	6	33457835
chr1	33457876	33458690	42	33458253
chr1	33469896	33470136	5	33469933
chr1	33470141	33470795	119	33470408
chr1	33472681	33473291	93	33473045
chr1	33502206	33502995	22	33502585
chr1	33513296	33513561	6	33513420
chr1	33513601	33514345	59	33513810
chr1	33515381	33515641	6	33515448
chr1	33515646	33516530	253	33515945
chr1	33521231	33521786	42	33521548
chr1	33521791	33521990	6	33521960
chr1	33526021	33526796	161	33526513
chr1	33526801	33527000	6	33526953
chr1	33533336	33533576	6	33533375
chr1	33533581	33534226	74	33533803
chr1	33534231	33534385	5	33534365
chr1	33564841	33565206	20	33565053
chr1	33565211	33565515	20	33565393
chr1	33585931	33586466	39	33586238
chr1	33586491	33586695	5	33586658
chr1	33660941	33661890	79	33661365
chr1	33685376	33685861	86	33685668
chr1	33685866	33686210	9	33686058
chr1	33686306	33686611	13	33686433
chr1	33686616	33687456	57	33687163
chr1	33687676	33687906	7	33687875
chr1	33687911	33688545	58	33688158
chr1	33694596	33695136	41	33694933
chr1	33722396	33722796	39	33722605
chr1	33792966	33794100	131	33793653
chr1	33801536	33801741	5	33801543
chr1	33801746	33802390	49	33801963
chr1	33804076	33804386	13	33804240
chr1	33804391	33804905	30	33804580
chr1	33807726	33808316	87	33808008
chr1	33808321	33808580	9	33808568
chr1	33812116	33812351	12	33812130
chr1	33812356	33813170	55	33812683
chr1	33849736	33850570	36	33850183
chr1	33853231	33853766	60	33853523
chr1	33898816	33900175	313	33899558
chr1	33900376	33900416	6	33900390
chr1	33900421	33900646	6	33900518
chr1	33900651	33901535	145	33900933
chr1	33908426	33909200	46	33908888
chr1	33923876	33924111	9	33924058
chr1	33924116	33924671	102	33924323
chr1	33924676	33924875	8	33924870
chr1	33968136	33968965	72	33968565
chr1	33990086	33990606	40	33990363
chr1	33990611	33990820	8	33990703
chr1	34004671	34005300	50	34004878
chr1	34228636	34228701	7	34228668
chr1	34228706	34228986	12	34228810
chr1	34228991	34229441	106	34229185
chr1	34229446	34229740	13	34229553
chr1	34283481	34284320	49	34283863
chr1	34342326	34343005	44	34342808
chr1	34384031	34384580	35	34384253
chr1	34432336	34433030	49	34432558
chr1	34451741	34452615	51	34452193
chr1	34653436	34654150	45	34653790
chr1	34665396	34666125	71	34665710
chr1	35055521	35056211	41	35055963
chr1	35056216	35056415	7	35056370
chr1	35161796	35162510	67	35162033
chr1	35228666	35228846	6	35228673
chr1	35228851	35229576	89	35229288
chr1	35229581	35229795	6	35229680
chr1	35244736	35245740	97	35245275
chr1	35246196	35247185	76	35246745
chr1	35248831	35249136	7	35249023
chr1	35249141	35249671	97	35249375
chr1	35249676	35249900	5	35249810
chr1	35496536	35496646	7	35496605
chr1	35496651	35497181	24	35496865
chr1	35497186	35497835	33	35497540
chr1	35512776	35512996	5	35512928
chr1	35513001	35513575	33	35513193
chr1	35541681	35541951	6	35541868
chr1	35541956	35542775	140	35542258
chr1	35658516	35659115	33	35658845
chr1	35736371	35737020	52	35736570
chr1	35744666	35745445	35	35745053
chr1	35753181	35753461	19	35753283
chr1	35753466	35754200	59	35753655
chr1	35811011	35811311	11	35811200
chr1	35811316	35811965	36	35811528
chr1	35913671	35914586	186	35914288
chr1	35914591	35915380	78	35915083
chr1	35917501	35918131	32	35917888
chr1	35918136	35918365	9	35918160
chr1	35933176	35933501	17	35933370
chr1	35933506	35934225	46	35933723
chr1	35971071	35971316	6	35971133
chr1	35971321	35972400	124	35971590
chr1	35973551	35974250	36	35973798
chr1	36020811	36021936	196	36021398
chr1	36021941	36022045	11	36022033
chr1	36030171	36030845	38	36030540
chr1	36035426	36036220	36	36035815
chr1	36184291	36184361	7	36184335
chr1	36184366	36185100	39	36184710
chr1	36275361	36275601	6	36275480
chr1	36275606	36276385	75	36275923
chr1	36473841	36474061	8	36473908
chr1	36474066	36474556	108	36474328
chr1	36500111	36500875	117	36500393
chr1	36546261	36547050	44	36546578
chr1	36598976	36599795	58	36599268
chr1	36600256	36601070	38	36600653
chr1	36602126	36602550	38	36602320
chr1	36606121	36606830	35	36606493
chr1	36614736	36615995	142	36615508
chr1	36616091	36616311	7	36616125
chr1	36616326	36616991	60	36616600
chr1	36621101	36621666	78	36621470
chr1	36627501	36627736	6	36627520
chr1	36627741	36628410	37	36627955
chr1	36636886	36637615	33	36637185
chr1	36638291	36639081	102	36638833
chr1	36665486	36666440	142	36665920
chr1	36669121	36669461	13	36669320
chr1	36669466	36669921	43	36669660
chr1	36669926	36670125	5	36670093
chr1	36689381	36690265	41	36689860
chr1	36709976	36710685	152	36710173
chr1	36713591	36714970	177	36714113
chr1	36717401	36717830	38	36717583
chr1	36744696	36744901	6	36744708
chr1	36744906	36745466	51	36745185
chr1	36765146	36765361	10	36765170
chr1	36765366	36766141	298	36765763
chr1	36766146	36766390	14	36766253
chr1	36792996	36793680	49	36793223
chr1	36814746	36814961	5	36814798
chr1	36814966	36815431	44	36815178
chr1	36815436	36815695	8	36815500
chr1	36816241	36816941	90	36816670
[truncated: 129,998 more rows]
