# Supplementary material for: STAT3 acts through pre-existing nucleosome-depleted regions bound by FOS during an epigenetic switch linking inflammation to cancer
Source: Epigenetics Chromatin. 2015 Feb 14;8:7. doi: 10.1186/1756-8935-8-7 (PMC4362815; doi:10.1186/1756-8935-8-7)
Supplement: Supplementary file 14 — Additional file 14: Differential gene expression at 4-h TAM. Genes determined to be differentially regulated between MCF10A-ER-Src cells treated with ethanol or tamoxifen for 4 h and with a control scrambled siRNA. (XLS 75 KB) [file 13072_2014_351_MOESM14_ESM.xls]

## Sheet: ER-Src RNA 1
Differential gene expression between siSCM 4hr TAM and 4hr EtOH (MCF10A-ER-Src)
ID	logFC	t	P.Value	adj.P.Val	B	SYMBOL	Name	RefSeq
1562323_at	-2.95333	-5.53568	4.25e-05	0.00448021	2.22573	LOC400548	hypothetical gene supported by BC040918	#N/A
1558894_a_at	-2.69882	-5.41237	5.43e-05	0.00533924	1.98474	CCDC67	coiled-coil domain containing 67	NM_181645
244384_at	-1.89449	-14.2056	1.36e-10	2.98e-07	14.186	tfcp2l1	transcription factor CP2-like 1	NM_014553
202936_s_at	-1.65033	-9.93886	2.56e-08	1.38e-05	9.42752	SOX9	SRY (sex determining region Y)-box 9	NM_000346
202935_s_at	-1.57353	-8.73797	1.52e-07	5.19e-05	7.7305	SOX9	SRY (sex determining region Y)-box 9	NM_000346
201150_s_at	-1.53815	-19.8284	7.97e-13	8.71e-09	18.3655	TIMP3	TIMP metallopeptidase inhibitor 3	NM_000362
219836_at	-1.44615	-14.5672	9.31e-11	2.21e-07	14.515	ZBED2	zinc finger, BED-type containing 2	NM_024508
241436_at	-1.42164	-10.279	1.59e-08	9.87e-06	9.87576	SCNN1G	sodium channel, nonvoltage-gated 1, gamma	NM_001039
205064_at	-1.38737	-7.83542	6.49e-07	0.000169702	6.32854	Sprr1b	small proline-rich protein 1B (cornifin)	NM_003125
202207_at	-1.35839	-12.0892	1.52e-09	1.94e-06	12.0457	Arl4c	ADP-ribosylation factor-like 4C	NM_005737
232891_at	-1.35325	-5.12789	9.61e-05	0.00814416	1.42171	SIRPD	signal-regulatory protein delta	NM_178460
237435_at	-1.3079	-14.8652	6.84e-11	1.87e-07	14.7788	#N/A	#N/A	#N/A
202208_s_at	-1.28135	-6.35826	8.77e-06	0.00133198	3.78107	Arl4c	ADP-ribosylation factor-like 4C	NM_005737
1570021_at	-1.27858	-5.28648	6.98e-05	0.00641493	1.73677	LOC360030	homeobox C14	NM_001145465
210239_at	-1.27081	-6.04712	1.58e-05	0.00208764	3.20385	Irx5	iroquois homeobox 5	NM_005853
208153_s_at	-1.2528	-7.84862	6.35e-07	0.000166812	6.34988	Fat2	FAT tumor suppressor homolog 2 (Drosophila)	NM_001447
231776_at	-1.21276	-6.31523	9.51e-06	0.00139727	3.70206	EOMES	eomesodermin homolog (Xenopus laevis)	NM_005442
236947_at	-1.17063	-6.24699	1.08e-05	0.00154629	3.57624	SEMA3C	sema domain, immunoglobulin domain (Ig), short basic domain, secreted, (semaphorin) 3C	NM_006379
242138_at	-1.17004	-6.97674	2.84e-06	0.000528962	4.88667	dlx1	distal-less homeobox 1	NM_001038493
207164_s_at	-1.13641	-5.96516	1.84e-05	0.00237659	3.0495	ZNF238	zinc finger protein 238	NM_205768
211778_s_at	-1.13488	-7.47563	1.19e-06	0.000272417	5.73749	OVOL2	ovo-like 2 (Drosophila)	NM_021220
215417_at	-1.13254	-5.58015	3.9e-05	0.00424336	2.31216	EXOC6B	exocyst complex component 6B	NM_015189
220119_at	-1.12887	-5.28913	6.94e-05	0.00641326	1.74201	EPB41L4A	erythrocyte membrane protein band 4.1 like 4A	NM_022140
202206_at	-1.09491	-7.06204	2.45e-06	0.000479159	5.03474	Arl4c	ADP-ribosylation factor-like 4C	NM_005737
228854_at	-1.09005	-9.84648	2.92e-08	1.56e-05	9.3034	ZBTB16	zinc finger and BTB domain containing 16	NM_006006
227642_at	-1.08548	-16.0644	2.09e-11	7.14e-08	15.7781	tfcp2l1	transcription factor CP2-like 1	NM_014553
1559340_at	-1.07327	-5.7399	2.85e-05	0.0033438	2.62053	C9orf148	chromosome 9 open reading frame 148	#N/A
230356_at	-1.07142	-5.96735	1.84e-05	0.00237659	3.05364	#N/A	#N/A	#N/A
228067_at	-1.03898	-8.57918	1.95e-07	6.25e-05	7.49201	C2orf55	chromosome 2 open reading frame 55	NM_207362
238638_at	-1.03351	-5.30259	6.76e-05	0.00630669	1.76859	SLC37A2	solute carrier family 37 (glycerol-3-phosphate transporter), member 2	NM_198277
208025_s_at	-1.02385	-13.8011	2.11e-10	3.97e-07	13.8061	HMGA2	high mobility group AT-hook 2	NM_003484
219476_at	-1.02123	-5.68819	3.15e-05	0.00360572	2.52109	C1orf116	chromosome 1 open reading frame 116	NM_023938
227762_at	-1.01955	-10.2494	1.65e-08	1.02e-05	9.8373	ZBTB16	zinc finger and BTB domain containing 16	NM_006006
219497_s_at	-1.01891	-6.34694	8.96e-06	0.00133851	3.76032	BCL11A	B-cell CLL/lymphoma 11A (zinc finger protein)	NM_022893
219091_s_at	-1.01245	-5.18433	8.57e-05	0.00745156	1.53417	MMRN2	multimerin 2	NM_024756
1559072_a_at	-0.986515	-8.08549	4.3e-07	0.000121052	6.7284	ELFN2	extracellular leucine-rich repeat and fibronectin type III domain containing 2	NM_052906
203888_at	-0.983504	-8.51772	2.15e-07	6.59e-05	7.39879	THBD	thrombomodulin	NM_000361
1560318_at	-0.981851	-5.54971	4.14e-05	0.00438325	2.25303	ARHGAP29	Rho GTPase activating protein 29	NM_004815
222895_s_at	-0.979293	-5.94163	1.93e-05	0.0024649	3.00502	BCL11B	B-cell CLL/lymphoma 11B (zinc finger protein)	NM_022898
205463_s_at	-0.967875	-6.53113	6.37e-06	0.00104166	4.09574	PDGFA	platelet-derived growth factor alpha polypeptide	NM_033023
207334_s_at	-0.959827	-5.25419	7.45e-05	0.00674237	1.67284	Tgfbr2	transforming growth factor, beta receptor II (70/80kDa)	NM_003242
237252_at	-0.93936	-6.70693	4.62e-06	0.000799259	4.41127	THBD	thrombomodulin	NM_000361
219735_s_at	-0.937973	-12.7502	6.89e-10	1.06e-06	12.7561	tfcp2l1	transcription factor CP2-like 1	NM_014553
1569607_s_at	-0.912407	-5.55439	4.1e-05	0.00435993	2.26212	LOC100132733	similar to FLJ00310 protein	XM_001715342
213139_at	-0.911432	-11.7226	2.38e-09	2.77e-06	11.6337	snai2	snail homolog 2 (Drosophila)	NM_003068
220225_at	-0.899257	-8.90596	1.17e-07	4.25e-05	7.97911	IRX4	iroquois homeobox 4	NM_016358
1567224_at	-0.897934	-7.59873	9.66e-07	0.000234617	5.94183	HMGA2	high mobility group AT-hook 2	NM_003484
243386_at	-0.884343	-5.56955	3.98e-05	0.00431558	2.29159	CASZ1	castor zinc finger 1	NM_001079843
202628_s_at	-0.883217	-6.60921	5.52e-06	0.000917322	4.23644	SERPINE1	serpin peptidase inhibitor, clade E (nexin, plasminogen activator inhibitor type 1), member 1	NM_001165413
222108_at	-0.865423	-8.97734	1.05e-07	3.91e-05	8.0836	AMIGO2	adhesion molecule with Ig-like domain 2	NM_181847
203887_s_at	-0.863534	-11.3499	3.82e-09	3.76e-06	11.2012	THBD	thrombomodulin	NM_000361
1554949_at	-0.85353	-5.54182	4.2e-05	0.00444334	2.23769	LOC554174	hypothetical LOC554174	#N/A
226939_at	-0.850396	-9.10043	8.72e-08	3.45e-05	8.26223	CPEB2	cytoplasmic polyadenylation element binding protein 2	NM_182485
205883_at	-0.848736	-7.70486	8.07e-07	0.00020242	6.11623	ZBTB16	zinc finger and BTB domain containing 16	NM_006006
241900_at	-0.848581	-5.69128	3.13e-05	0.00359907	2.52704	SMURF2	SMAD specific E3 ubiquitin protein ligase 2	NM_022739
209373_at	-0.847138	-5.58854	3.83e-05	0.00419898	2.32844	malL	mal, T-cell differentiation protein-like	NM_005434
227032_at	-0.842493	-8.59944	1.89e-07	6.1e-05	7.52263	Plxna2	plexin A2	NM_025179
1555310_a_at	-0.836602	-7.67026	8.56e-07	0.000211651	6.05955	Pak6	p21 protein (Cdc42/Rac)-activated kinase 6	NM_020168
204602_at	-0.830637	-9.40465	5.54e-08	2.44e-05	8.69529	DKK1	dickkopf homolog 1 (Xenopus laevis)	NM_012242
219909_at	-0.825669	-6.775	4.08e-06	0.000729654	4.53221	Mmp28	matrix metallopeptidase 28	NM_001032278
235316_at	-0.817834	-6.20112	1.18e-05	0.00164271	3.49127	NAT8L	N-acetyltransferase 8-like (GCN5-related, putative)	NM_178557
214795_at	-0.81264	-5.44328	5.11e-05	0.00511316	2.04533	Zmynd8	zinc finger, MYND-type containing 8	NM_012408
228819_at	-0.794566	-5.37877	5.81e-05	0.00560771	1.91875	Tspan18	tetraspanin 18	NM_001031730
219856_at	-0.788868	-7.10876	2.25e-06	0.0004493	5.11539	C1orf116	chromosome 1 open reading frame 116	NM_023938
212660_at	-0.782741	-11.234	4.43e-09	4.04e-06	11.0637	Phf15	PHD finger protein 15	NM_015288
215501_s_at	-0.779015	-5.66563	3.29e-05	0.00372928	2.47759	Dusp10	dual specificity phosphatase 10	NM_144729
201149_s_at	-0.776363	-5.20176	8.28e-05	0.0072636	1.56882	TIMP3	TIMP metallopeptidase inhibitor 3	NM_000362
204359_at	-0.763749	-6.67323	4.91e-06	0.000841777	4.35113	FLRT2	fibronectin leucine rich transmembrane protein 2	NM_013231
212124_at	-0.761616	-10.3049	1.53e-08	9.74e-06	9.90928	Zmiz1	zinc finger, MIZ-type containing 1	NM_020338
201694_s_at	-0.75101	-9.20465	7.46e-08	3.11e-05	8.41193	Egr1	early growth response 1	NM_001964
201860_s_at	-0.74807	-5.55778	4.07e-05	0.00433933	2.26872	PLAT	plasminogen activator, tissue	NM_000930
229341_at	-0.743764	-6.19908	1.18e-05	0.00164483	3.48749	tfcp2l1	transcription factor CP2-like 1	NM_014553
205730_s_at	-0.741657	-9.13554	8.27e-08	3.32e-05	8.31282	Ablim3	actin binding LIM protein family, member 3	NM_014945
209784_s_at	-0.739705	-6.22343	1.13e-05	0.00158727	3.53262	JAG2	jagged 2	NM_002226
201010_s_at	-0.737922	-8.48949	2.24e-07	6.83e-05	7.35579	TXNIP	thioredoxin interacting protein	NM_006472
203789_s_at	-0.733858	-8.33086	2.89e-07	8.54e-05	7.11216	SEMA3C	sema domain, immunoglobulin domain (Ig), short basic domain, secreted, (semaphorin) 3C	NM_006379
201578_at	-0.732738	-5.25624	7.42e-05	0.00673687	1.67692	PODXL	podocalyxin-like	NM_001018111
221841_s_at	-0.731831	-6.4757	7.06e-06	0.00112173	3.99531	Klf4	Kruppel-like factor 4 (gut)	NM_004235
222141_at	-0.730485	-5.3567	6.07e-05	0.00580286	1.87532	Klhl22	kelch-like 22 (Drosophila)	NM_032775
239273_s_at	-0.726646	-5.75862	2.75e-05	0.00326709	2.65645	Mmp28	matrix metallopeptidase 28	NM_001032278
213943_at	-0.722571	-7.76751	7.27e-07	0.000184768	6.21841	twist1	twist homolog 1 (Drosophila)	NM_000474
213848_at	-0.712579	-7.5407	1.07e-06	0.000251123	5.84578	Dusp7	dual specificity phosphatase 7	NM_001947
225525_at	-0.712086	-9.51149	4.73e-08	2.27e-05	8.84456	LOC100131004	hypothetical protein LOC100131004	XM_001724436
225424_at	-0.712007	-8.57336	1.97e-07	6.25e-05	7.4832	GPAM	glycerol-3-phosphate acyltransferase, mitochondrial	NM_020918
35666_at	-0.700682	-11.1509	4.94e-09	4.35e-06	10.9643	sema3f	sema domain, immunoglobulin domain (Ig), short basic domain, secreted, (semaphorin) 3F	NM_004186
226431_at	-0.700546	-5.30315	6.75e-05	0.00630669	1.7697	fam117b	family with sequence similarity 117, member B	NM_173511
208650_s_at	-0.692758	-6.67559	4.89e-06	0.000840806	4.35534	CD24L4	CD24 molecule; CD24 molecule-like 4	NM_013230
202815_s_at	-0.692215	-5.64976	3.4e-05	0.00383901	2.44695	Hexim1	hexamethylene bis-acetamide inducible 1	NM_006460
209120_at	-0.689436	-5.56002	4.05e-05	0.00432865	2.27307	NR2F2	nuclear receptor subfamily 2, group F, member 2	NM_001145156
213030_s_at	-0.688546	-7.29316	1.63e-06	0.000356711	5.43054	Plxna2	plexin A2	NM_025179
230076_at	-0.686065	-5.3521	6.12e-05	0.00581148	1.86625	PITPNM3	PITPNM family member 3	NM_031220
227195_at	-0.682212	-7.17578	2e-06	0.000412968	5.23051	ZNF503	zinc finger protein 503	NM_032772
1568765_at	-0.677586	-6.09521	1.44e-05	0.00193319	3.29397	SERPINE1	serpin peptidase inhibitor, clade E (nexin, plasminogen activator inhibitor type 1), member 1	NM_001165413
232113_at	-0.677221	-10.5674	1.07e-08	7.5e-06	10.2452	LOC399959	hypothetical LOC399959	#N/A
225420_at	-0.676547	-7.94888	5.37e-07	0.000146551	6.51107	GPAM	glycerol-3-phosphate acyltransferase, mitochondrial	NM_020918
204011_at	-0.670338	-5.90965	2.05e-05	0.00258693	2.94444	SPRY2	sprouty homolog 2 (Drosophila)	NM_005842
227805_at	-0.669024	-5.29223	6.9e-05	0.00640488	1.74813	map1d	methionine aminopeptidase 1D	NM_199227
207517_at	-0.668304	-6.7332	4.4e-06	0.000774329	4.45801	LAMC2	laminin, gamma 2	NM_005562
233364_s_at	-0.668177	-7.94745	5.39e-07	0.000146551	6.50878	LOC399959	hypothetical LOC399959	#N/A
221922_at	-0.667363	-7.04651	2.51e-06	0.000485974	5.00786	Gpsm2	G-protein signaling modulator 2 (AGS3-like, C. elegans)	NM_013296
201341_at	-0.666488	-5.11139	9.93e-05	0.00839481	1.38876	Enc1	ectodermal-neural cortex (with BTB-like domain)	NM_003633
225355_at	-0.665464	-7.09991	2.29e-06	0.000454701	5.10014	NEURL1B	neuralized homolog 1B (Drosophila)	NM_001142651
32137_at	-0.665222	-5.57704	3.92e-05	0.00426085	2.30614	JAG2	jagged 2	NM_002226
229393_at	-0.656048	-5.43573	5.18e-05	0.00515999	2.03055	L3mbtl3	l(3)mbt-like 3 (Drosophila)	NM_001007102
239272_at	-0.653933	-9.22366	7.25e-08	3.05e-05	8.43908	Mmp28	matrix metallopeptidase 28	NM_001032278
201830_s_at	-0.653631	-7.63212	9.12e-07	0.000222709	5.99688	NET1	neuroepithelial cell transforming 1	NM_001047160
218309_at	-0.648356	-5.8274	2.4e-05	0.00292837	2.78798	Camk2n1	calcium/calmodulin-dependent protein kinase II inhibitor 1	NM_018584
228575_at	-0.646987	-7.99212	5.01e-07	0.000138216	6.58014	Il20rb	interleukin 20 receptor beta	NM_144717
225512_at	-0.6467	-5.56402	4.02e-05	0.00432865	2.28085	ZBTB38	zinc finger and BTB domain containing 38	NM_001080412
203910_at	-0.645759	-8.9601	1.08e-07	3.96e-05	8.05842	ARHGAP29	Rho GTPase activating protein 29	NM_004815
238520_at	-0.642843	-6.16028	1.27e-05	0.00173885	3.41538	TRERF1	transcriptional regulating factor 1	NM_033502
232181_at	-0.642796	-5.34645	6.19e-05	0.005857	1.85514	#N/A	#N/A	#N/A
225381_at	-0.641072	-7.49898	1.14e-06	0.00026396	5.77642	LOC399959	hypothetical LOC399959	#N/A
225842_at	-0.639683	-8.72432	1.55e-07	5.24e-05	7.71013	phlda1	pleckstrin homology-like domain, family A, member 1	NM_007350
226534_at	-0.6384	-6.48253	6.97e-06	0.00111378	4.00772	KITLG	KIT ligand	NM_003994
221563_at	-0.638227	-6.35413	8.84e-06	0.0013353	3.77349	Dusp10	dual specificity phosphatase 10	NM_144729
242100_at	-0.635999	-5.50329	4.53e-05	0.00469006	2.16262	Chsy3	chondroitin sulfate synthase 3	NM_175856
235144_at	-0.635125	-7.17303	2.01e-06	0.000413402	5.2258	Rasef	RAS and EF-hand domain containing	NM_152573
38918_at	-0.632251	-5.46339	4.91e-05	0.00494943	2.08469	SOX13	SRY (sex determining region Y)-box 13	NM_005686
58780_s_at	-0.624309	-5.22135	7.96e-05	0.00702791	1.60772	FLJ10357	hypothetical protein FLJ10357	NM_018071
225189_s_at	-0.620193	-7.53316	1.08e-06	0.000253276	5.83327	Raph1	Ras association (RalGDS/AF-6) and pleckstrin homology domains 1	NM_203365
212675_s_at	-0.619864	-6.23343	1.11e-05	0.00157386	3.55115	Cep68	centrosomal protein 68kDa	NM_015147
226907_at	-0.617874	-5.724	2.94e-05	0.00343416	2.58998	ppp1r14c	protein phosphatase 1, regulatory (inhibitor) subunit 14C	NM_030949
219062_s_at	-0.617231	-6.71798	4.53e-06	0.000790906	4.43094	ZCCHC2	zinc finger, CCHC domain containing 2	NM_017742
212239_at	-0.613896	-5.58517	3.86e-05	0.00421845	2.3219	Pik3r1	phosphoinositide-3-kinase, regulatory subunit 1 (alpha)	NM_181524
206858_s_at	-0.612711	-5.91594	2.03e-05	0.00257163	2.95636	HOXC4	homeobox C4	NM_153633
228172_at	-0.611591	-5.56576	4.01e-05	0.00432865	2.28423	#N/A	#N/A	#N/A
1556385_at	-0.608924	-5.48004	4.75e-05	0.00484249	2.11722	CLCF1	cardiotrophin-like cytokine factor 1	NM_001166212
233487_s_at	-0.607064	-5.43191	5.22e-05	0.00517306	2.02305	LRRC8A	leucine rich repeat containing 8 family, member A	NM_001127244
1557014_a_at	-0.606717	-6.34285	9.03e-06	0.00134144	3.7528	C9orf122	chromosome 9 open reading frame 122	#N/A
209679_s_at	-0.601089	-5.80402	2.52e-05	0.00305043	2.74333	smagp	small trans-membrane and glycosylated protein	NM_001033873
222052_at	-0.598634	-6.15041	1.3e-05	0.00176722	3.39699	c19orf54	chromosome 19 open reading frame 54	NM_198476
218631_at	-0.597697	-8.05822	4.49e-07	0.000125921	6.68523	AVPI1	arginine vasopressin-induced 1	NM_021732
227140_at	-0.592853	-6.52521	6.44e-06	0.00104479	4.08503	INHBA	inhibin, beta A	NM_002192
228523_at	-0.585276	-5.17073	8.81e-05	0.00762248	1.5071	NANOS1	nanos homolog 1 (Drosophila)	NM_199461
212192_at	-0.584685	-6.72998	4.43e-06	0.000776358	4.4523	kctd12	potassium channel tetramerisation domain containing 12	NM_138444
228708_at	-0.581614	-7.9398	5.46e-07	0.000147678	6.49654	RAB27B	RAB27B, member RAS oncogene family	NM_004163
202898_at	-0.581423	-6.08262	1.47e-05	0.00196551	3.2704	sdc3	syndecan 3	NM_014654
210791_s_at	-0.576212	-5.23365	7.76e-05	0.00694592	1.63213	ARHGAP32	Rho GTPase-activating protein	NM_001142685
218330_s_at	-0.573959	-6.12862	1.35e-05	0.00182345	3.35637	NAV2	neuron navigator 2	NM_001111019
222450_at	-0.573576	-5.23533	7.74e-05	0.00693377	1.63547	PMEPA1	prostate transmembrane protein, androgen induced 1	NM_199169
202923_s_at	-0.573127	-7.38913	1.38e-06	0.000309573	5.5926	GCLC	glutamate-cysteine ligase, catalytic subunit	NM_001498
228551_at	-0.571244	-6.05198	1.56e-05	0.00207342	3.21297	DENND5B	DENN/MADD domain containing 5B	NM_144973
227948_at	-0.57028	-5.76607	2.71e-05	0.00323337	2.67072	FGD4	FYVE, RhoGEF and PH domain containing 4	NM_139241
224901_at	-0.569636	-6.51405	6.57e-06	0.00106018	4.06485	SCD5	stearoyl-CoA desaturase 5	NM_024906
226666_at	-0.569038	-5.78116	2.63e-05	0.00316068	2.69962	DAAM1	dishevelled associated activator of morphogenesis 1	NM_014992
224435_at	-0.568139	-6.10075	1.42e-05	0.0019177	3.30431	C10orf58	chromosome 10 open reading frame 58; chromosome 10 open reading frame 57	NM_032333
230151_at	-0.568086	-5.5243	4.35e-05	0.00454695	2.20357	C13orf1	chromosome 13 open reading frame 1	NM_001127482
203881_s_at	-0.560398	-5.84198	2.34e-05	0.00286607	2.81578	dmd	dystrophin	NM_004012
202478_at	-0.557282	-5.22311	7.93e-05	0.00701925	1.61123	TRIB2	tribbles homolog 2 (Drosophila)	NM_021643
207165_at	-0.550932	-6.55124	6.14e-06	0.00101401	4.13206	HMMR	hyaluronan-mediated motility receptor (RHAMM)	NM_001142557
225188_at	-0.549928	-7.1395	2.13e-06	0.000431961	5.16827	Raph1	Ras association (RalGDS/AF-6) and pleckstrin homology domains 1	NM_203365
202036_s_at	-0.549907	-5.63637	3.49e-05	0.00393294	2.42107	Sfrp1	secreted frizzled-related protein 1	NM_003012
223347_at	-0.54226	-5.15157	9.16e-05	0.00787343	1.46892	Mum1	melanoma associated antigen (mutated) 1	NM_032853
238029_s_at	-0.541173	-5.59163	3.81e-05	0.00418195	2.33443	SLC16A14	solute carrier family 16, member 14 (monocarboxylic acid transporter 14)	NM_152527
228361_at	-0.541164	-5.37704	5.83e-05	0.00561721	1.91534	E2f2	E2F transcription factor 2	NM_004091
221031_s_at	-0.537964	-5.78766	2.6e-05	0.00313481	2.71207	APOLD1	apolipoprotein L domain containing 1	NM_030817
226590_at	-0.535659	-5.50228	4.54e-05	0.00469006	2.16064	ZNF618	zinc finger protein 618	NM_133374
218589_at	-0.53444	-5.24085	7.65e-05	0.00687993	1.6464	lpar6	purinergic receptor P2Y, G-protein coupled, 5	NM_005767
202488_s_at	-0.532449	-5.28295	7.03e-05	0.00644972	1.72977	fxyd3	FXYD domain containing ion transport regulator 3	NM_001136009
208944_at	-0.526614	-6.09026	1.45e-05	0.00194561	3.2847	Tgfbr2	transforming growth factor, beta receptor II (70/80kDa)	NM_003242
228046_at	-0.523864	-6.98558	2.8e-06	0.000524282	4.90206	ZNF827	zinc finger protein 827	NM_178835
225390_s_at	-0.520673	-7.13514	2.15e-06	0.000432351	5.16078	KLF13	Kruppel-like factor 13	NM_015995
212655_at	-0.520619	-6.32509	9.33e-06	0.00137916	3.72019	ZCCHC14	zinc finger, CCHC domain containing 14	NM_015144
203518_at	-0.518377	-5.21867	8e-05	0.0070545	1.6024	LYST	lysosomal trafficking regulator	NM_000081
213388_at	-0.517278	-6.51406	6.57e-06	0.00106018	4.06485	LOC100134230	hypothetical protein LOC100134230; similar to KIAA0454 protein; similar to phosphodiesterase 4D interacting protein isoform 2; phosphodiesterase 4D interacting protein	NM_022359
226649_at	-0.51646	-5.13197	9.53e-05	0.00810237	1.42985	PANK1	pantothenate kinase 1	NM_148978
228141_at	-0.515139	-5.44099	5.13e-05	0.00512701	2.04085	Gpx8	glutathione peroxidase 8 (putative)	NM_001008397
200666_s_at	-0.508778	-6.71593	4.54e-06	0.000791323	4.42729	DNAJB1	DnaJ (Hsp40) homolog, subfamily B, member 1	NM_006145
202724_s_at	-0.503192	-5.82511	2.42e-05	0.00293483	2.78361	foxo1	forkhead box O1	NM_002015
200878_at	0.501799	7.29822	1.62e-06	0.000355006	5.43913	Epas1	endothelial PAS domain protein 1	NM_001430
219209_at	0.504878	5.12501	9.66e-05	0.0081791	1.41596	IFIH1	interferon induced with helicase C domain 1	NM_022168
222514_at	0.505195	5.23947	7.67e-05	0.00688768	1.64367	RRAGC	Ras-related GTP binding C	NM_022157
200984_s_at	0.50663	5.92317	2e-05	0.00254791	2.97007	CD59	CD59 molecule, complement regulatory protein	NM_203329
228188_at	0.507014	5.88686	2.14e-05	0.002671	2.90118	Fosl2	FOS-like antigen 2	NM_005253
204804_at	0.507137	5.47794	4.77e-05	0.00485355	2.11313	TRIM21	tripartite motif-containing 21	NM_003141
209868_s_at	0.509518	6.3588	8.76e-06	0.00133198	3.78205	RBMS1	RNA binding motif, single stranded interacting protein 1	NM_002897
224910_at	0.509641	5.77792	2.65e-05	0.00317363	2.69342	carhsp1	calcium regulated heat stable protein 1, 24kDa	NM_001042476
215707_s_at	0.511898	5.40108	5.55e-05	0.00543122	1.96257	PRNP	prion protein	NM_000311
228771_at	0.51266	5.13038	9.56e-05	0.00811591	1.42667	Adrbk2	adrenergic, beta, receptor kinase 2	NM_005160
1555638_a_at	0.514769	7.08008	2.37e-06	0.000465803	5.06592	SAMSN1	SAM domain, SH3 domain and nuclear localization signals 1	NM_022136
217892_s_at	0.515438	7.57893	9.99e-07	0.000240498	5.90911	LIMA1	LIM domain and actin binding 1	NM_001113547
209514_s_at	0.515554	6.14627	1.31e-05	0.00177668	3.38928	Rab27a	RAB27A, member RAS oncogene family	NM_183236
224566_at	0.517323	5.42355	5.31e-05	0.00525021	2.00666	Neat1	non-protein coding RNA 84	#N/A
40016_g_at	0.51787	5.55018	4.13e-05	0.00438325	2.25395	MAST4	microtubule associated serine/threonine kinase family member 4	NM_001164664
214246_x_at	0.519699	6.17874	1.23e-05	0.0016877	3.44971	MINK1	misshapen-like kinase 1 (zebrafish)	NM_015716
227333_at	0.520529	5.30843	6.68e-05	0.00626542	1.78013	#N/A	#N/A	#N/A
209360_s_at	0.521145	6.55728	6.07e-06	0.00100586	4.14296	Runx1	runt-related transcription factor 1	NM_001122607
218091_at	0.525611	7.83065	6.54e-07	0.00017024	6.32083	AGFG1	ArfGAP with FG repeats 1	NM_001135189
226136_at	0.525729	5.33429	6.34e-05	0.0059804	1.83116	GLIPR1	GLI pathogenesis-related 1	NM_006851
213069_at	0.52723	5.70241	3.07e-05	0.00354405	2.54847	HEG1	HEG homolog 1 (zebrafish)	NM_020733
211367_s_at	0.530644	6.16978	1.25e-05	0.00171222	3.43305	CASP1	caspase 1, apoptosis-related cysteine peptidase (interleukin 1, beta, convertase)	NM_033292
218088_s_at	0.531294	5.21572	8.05e-05	0.00708505	1.59655	RRAGC	Ras-related GTP binding C	NM_022157
201207_at	0.531485	5.68845	3.15e-05	0.00360572	2.52159	TNFAIP1	tumor necrosis factor, alpha-induced protein 1 (endothelial)	NM_021137
201995_at	0.532755	5.83101	2.39e-05	0.00291444	2.79487	ext1	exostoses (multiple) 1	NM_000127
214866_at	0.536037	5.87916	2.18e-05	0.00270193	2.88655	PLAUR	plasminogen activator, urokinase receptor	NM_002659
239005_at	0.538053	5.39404	5.63e-05	0.00548826	1.94874	FLJ39739	hypothetical FLJ39739	#N/A
211676_s_at	0.538644	6.97681	2.84e-06	0.000528962	4.88679	IFNGR1	interferon gamma receptor 1	NM_000416
202949_s_at	0.540787	7.15333	2.08e-06	0.000426334	5.19201	FHL2	four and a half LIM domains 2	NM_201555
209515_s_at	0.543026	5.42091	5.34e-05	0.00525882	2.00148	Rab27a	RAB27A, member RAS oncogene family	NM_183236
232202_at	0.545039	7.00722	2.69e-06	0.000511513	4.93971	#N/A	#N/A	#N/A
37152_at	0.548843	7.55447	1.04e-06	0.000247436	5.86862	Ppard	peroxisome proliferator-activated receptor delta	NM_001171818
204765_at	0.550482	5.73719	2.87e-05	0.00335432	2.61532	arhgef5	Rho guanine nucleotide exchange factor (GEF) 5	NM_005435
215549_x_at	0.55318	5.71932	2.97e-05	0.00345099	2.58099	CTAGE4	CTAGE family, member 5 pseudogene; CTAGE family member; CTAGE family, member 4; CTAGE family, member 5	NM_001145659
200985_s_at	0.554881	7.25349	1.75e-06	0.000374692	5.36316	CD59	CD59 molecule, complement regulatory protein	NM_203329
226518_at	0.555346	7.14848	2.1e-06	0.000426779	5.1837	KCTD10	potassium channel tetramerisation domain containing 10	NM_031954
202948_at	0.555582	6.22345	1.13e-05	0.00158727	3.53268	Il1r1	interleukin 1 receptor, type I	NM_000877
202068_s_at	0.559481	6.54529	6.21e-06	0.00102207	4.12132	Ldlr	low density lipoprotein receptor	NM_000527
223982_s_at	0.559563	6.98599	2.8e-06	0.000524282	4.90278	pnpla8	patatin-like phospholipase domain containing 8	NM_015723
232369_at	0.561736	6.53007	6.38e-06	0.00104166	4.09383	mbnl2	muscleblind-like 2 (Drosophila)	NM_207304
214456_x_at	0.570202	5.15009	9.19e-05	0.00788448	1.46599	SAA1	serum amyloid A1	NM_199161
219911_s_at	0.570516	7.36733	1.43e-06	0.000320127	5.55589	SLCO4A1	solute carrier organic anion transporter family, member 4A1	NM_016354
226297_at	0.573028	5.53675	4.24e-05	0.00447936	2.22782	Hipk3	homeodomain interacting protein kinase 3	NM_005734
210754_s_at	0.57738	6.34383	9.01e-06	0.00134144	3.7546	LYN	v-yes-1 Yamaguchi sarcoma viral related oncogene homolog	NM_002350
209124_at	0.577434	5.67669	3.22e-05	0.00366465	2.49893	MYD88	myeloid differentiation primary response gene (88)	NM_002468
203256_at	0.577687	6.30593	9.67e-06	0.00141416	3.68496	CDH3	cadherin 3, type 1, P-cadherin (placental)	NM_001793
203640_at	0.578267	5.75723	2.76e-05	0.00326801	2.65378	mbnl2	muscleblind-like 2 (Drosophila)	NM_207304
225262_at	0.580447	6.35695	8.79e-06	0.00133198	3.77866	Fosl2	FOS-like antigen 2	NM_005253
214085_x_at	0.581498	6.53279	6.35e-06	0.00104166	4.09874	GLIPR1	GLI pathogenesis-related 1	NM_006851
204720_s_at	0.584981	6.22528	1.13e-05	0.00158727	3.53606	DNAJC6	DnaJ (Hsp40) homolog, subfamily C, member 6	NM_014787
226440_at	0.585081	5.47122	4.83e-05	0.0049004	2.09999	dusp22	similar to mitogen-activated protein kinase phosphatase x; dual specificity phosphatase 22	NM_020185
212463_at	0.587028	7.59066	9.79e-07	0.0002368	5.9285	CD59	CD59 molecule, complement regulatory protein	NM_203329
203780_at	0.588104	5.2548	7.44e-05	0.00674237	1.67406	MPZL2	myelin protein zero-like 2	NM_005797
232174_at	0.588956	7.11764	2.22e-06	0.000443955	5.13067	ext1	exostoses (multiple) 1	NM_000127
223192_at	0.589265	5.45267	5.01e-05	0.00504651	2.06371	slc25a28	solute carrier family 25, member 28	NM_031212
225893_at	0.589961	6.48633	6.92e-06	0.00110924	4.01461	RC3H1	ring finger and CCCH-type zinc finger domains 1	NM_172071
221485_at	0.590705	6.95696	2.95e-06	0.000546062	4.85219	B4galt5	UDP-Gal:betaGlcNAc beta 1,4- galactosyltransferase, polypeptide 5	NM_004776
204225_at	0.59132	5.44962	5.04e-05	0.00506211	2.05775	HDAC4	histone deacetylase 4	NM_006037
227611_at	0.594983	5.50189	4.55e-05	0.00469006	2.15988	TARSL2	threonyl-tRNA synthetase-like 2	NM_152334
206132_at	0.595723	5.31945	6.54e-05	0.00614985	1.80189	MCC	mutated in colorectal cancers	NM_002387
217977_at	0.597549	5.96431	1.85e-05	0.00237659	3.0479	SEPX1	selenoprotein X, 1	NM_016332
1555841_at	0.60021	8.77111	1.44e-07	5.03e-05	7.77983	TMEFF1	transmembrane protein with EGF-like and two follistatin-like domains 1; chromosome 9 open reading frame 30; hypothetical LOC729538	NM_003692
213136_at	0.600971	6.41121	7.95e-06	0.00123486	3.87792	PTPN2	protein tyrosine phosphatase, non-receptor type 2	NM_080423
209761_s_at	0.601856	6.38103	8.41e-06	0.00128784	3.82276	SP110	SP110 nuclear body protein	NM_004510
209239_at	0.603058	5.30682	6.7e-05	0.00627486	1.77696	NFKB1	nuclear factor of kappa light polypeptide gene enhancer in B-cells 1	NM_003998
202565_s_at	0.603253	8.52311	2.13e-07	6.57e-05	7.40698	SVIL	supervillin	NM_003174
226561_at	0.606395	5.49414	4.62e-05	0.0047446	2.14476	AGFG1	ArfGAP with FG repeats 1	NM_001135189
202625_at	0.607659	8.5399	2.07e-07	6.47e-05	7.43248	LYN	v-yes-1 Yamaguchi sarcoma viral related oncogene homolog	NM_002350
225415_at	0.609996	6.41741	7.86e-06	0.00122773	3.88923	dtx3l	deltex 3-like (Drosophila)	NM_138287
200839_s_at	0.610418	7.36487	1.44e-06	0.000320179	5.55176	CTSB	cathepsin B	NM_147782
223322_at	0.612813	7.15116	2.09e-06	0.000426365	5.18829	rassf5	Ras association (RalGDS/AF-6) domain family member 5	NM_182665
203535_at	0.615415	5.61491	3.64e-05	0.00402733	2.37955	S100A9	S100 calcium binding protein A9	NM_002965
203992_s_at	0.620749	5.26924	7.23e-05	0.00660734	1.70265	Kdm6a	lysine (K)-specific demethylase 6A	NM_021140
221484_at	0.622882	7.03125	2.58e-06	0.000493606	4.98142	B4galt5	UDP-Gal:betaGlcNAc beta 1,4- galactosyltransferase, polypeptide 5	NM_004776
1557418_at	0.62497	5.28186	7.05e-05	0.0064529	1.72763	Acsl4	acyl-CoA synthetase long-chain family member 4	NM_004458
243410_at	0.625953	5.56118	4.04e-05	0.00432865	2.27533	PTPN2	protein tyrosine phosphatase, non-receptor type 2	NM_080423
223310_x_at	0.628927	8.78496	1.41e-07	4.95e-05	7.80041	pnpla8	patatin-like phospholipase domain containing 8	NM_015723
213275_x_at	0.629173	7.27141	1.69e-06	0.000367508	5.39363	CTSB	cathepsin B	NM_147782
223309_x_at	0.633318	7.81105	6.76e-07	0.00017506	6.2891	pnpla8	patatin-like phospholipase domain containing 8	NM_015723
202626_s_at	0.633392	7.52168	1.1e-06	0.000256088	5.81419	LYN	v-yes-1 Yamaguchi sarcoma viral related oncogene homolog	NM_002350
1559096_x_at	0.633497	5.88669	2.14e-05	0.002671	2.90086	FBXO9	F-box protein 9	NM_033481
205676_at	0.635573	7.44432	1.26e-06	0.000286238	5.68517	CYP27B1	cytochrome P450, family 27, subfamily B, polypeptide 1	NM_000785
203066_at	0.639514	6.63423	5.27e-06	0.000889415	4.28133	CHST15	carbohydrate (N-acetylgalactosamine 4-sulfate 6-O) sulfotransferase 15	NM_015892
1564378_a_at	0.640297	7.23493	1.8e-06	0.000383993	5.33157	ext1	exostoses (multiple) 1	NM_000127
222457_s_at	0.641909	7.04334	2.53e-06	0.00048655	5.00238	LIMA1	LIM domain and actin binding 1	NM_001113547
208774_at	0.643425	5.38854	5.69e-05	0.00550941	1.93794	CSNK1D	casein kinase 1, delta	NM_001893
223991_s_at	0.649882	8.19536	3.59e-07	0.000102843	6.90127	LOC100132910	PRO1477	XM_001723529
238542_at	0.650308	5.69338	3.12e-05	0.00359356	2.53108	ULBP2	UL16 binding protein 2	NM_025217
205729_at	0.650919	5.58307	3.87e-05	0.00422748	2.31782	OSMR	oncostatin M receptor	NM_003999
227314_at	0.651584	5.86981	2.22e-05	0.00273445	2.86878	ITGA2	integrin, alpha 2 (CD49B, alpha 2 subunit of VLA-2 receptor)	NM_002203
224622_at	0.654864	7.93504	5.5e-07	0.000148112	6.4889	TBC1D14	TBC1 domain family, member 14	NM_001113363
201739_at	0.657134	7.04601	2.52e-06	0.000485974	5.00699	SGK1	serum/glucocorticoid regulated kinase 1	NM_001143676
236172_at	0.660538	5.31259	6.63e-05	0.00622419	1.78834	LTB4R	leukotriene B4 receptor	NM_181657
223082_at	0.660677	8.59964	1.89e-07	6.1e-05	7.52293	Sh3kbp1	SH3-domain kinase binding protein 1	NM_001024666
202760_s_at	0.661138	7.52709	1.09e-06	0.000254819	5.82318	akap2	A kinase (PRKA) anchor protein 2; paralemmin 2; PALM2-AKAP2 readthrough transcript	NM_007203
203120_at	0.665625	8.84408	1.29e-07	4.55e-05	7.88797	tp53bp2	tumor protein p53 binding protein, 2	NM_001031685
233085_s_at	0.666451	5.83397	2.37e-05	0.00290428	2.80052	OBFC2A	oligonucleotide/oligosaccharide-binding fold containing 2A	NM_001031716
222793_at	0.676233	6.83697	3.65e-06	0.000662772	4.64173	DDX58	DEAD (Asp-Glu-Ala-Asp) box polypeptide 58	NM_014314
212095_s_at	0.680372	5.95107	1.89e-05	0.00243202	3.02287	MTUS1	mitochondrial tumor suppressor 1	NM_020749
212445_s_at	0.681123	5.35233	6.12e-05	0.00581148	1.86671	Nedd4l	neural precursor cell expressed, developmentally down-regulated 4-like	NM_001144969
203973_s_at	0.683002	9.58801	4.23e-08	2.1e-05	8.9506	cebpd	CCAAT/enhancer binding protein (C/EBP), delta	NM_005195
213506_at	0.683739	8.42533	2.48e-07	7.42e-05	7.25767	f2rl1	coagulation factor II (thrombin) receptor-like 1	NM_005242
202181_at	0.685476	8.69958	1.61e-07	5.37e-05	7.67315	kiaa0247	KIAA0247	NM_014734
203304_at	0.692919	7.24949	1.76e-06	0.000375838	5.35635	LOC729590	hypothetical LOC729590; BMP and activin membrane-bound inhibitor homolog (Xenopus laevis)	XM_001721227
202701_at	0.694822	5.49756	4.59e-05	0.00472145	2.15144	BMP1	bone morphogenetic protein 1	NM_001199
203574_at	0.700327	6.40969	7.97e-06	0.00123486	3.87515	NFIL3	nuclear factor, interleukin 3 regulated	NM_005384
232165_at	0.702194	5.61596	3.63e-05	0.0040272	2.38158	EPPK1	epiplakin 1	NM_031308
224884_at	0.704257	5.5119	4.46e-05	0.00464195	2.1794	AKAP13	A kinase (PRKA) anchor protein 13	NM_007200
205110_s_at	0.705614	5.38901	5.69e-05	0.00550941	1.93887	fgf13	fibroblast growth factor 13	NM_033642
226474_at	0.707511	5.47535	4.79e-05	0.0048695	2.10806	NLRC5	NLR family, CARD domain containing 5	NM_032206
227452_at	0.707756	5.86743	2.23e-05	0.00274087	2.86425	#N/A	#N/A	#N/A
225478_at	0.710117	6.34891	8.93e-06	0.00133851	3.76393	MFHAS1	malignant fibrous histiocytoma amplified sequence 1	NM_004225
207574_s_at	0.714149	7.26506	1.71e-06	0.000370119	5.38284	Gadd45b	growth arrest and DNA-damage-inducible, beta	NM_015675
238017_at	0.716087	7.39559	1.37e-06	0.000307409	5.60345	SDR16C5	short chain dehydrogenase/reductase family 16C, member 5	NM_138969
202531_at	0.717911	6.23413	1.11e-05	0.00157386	3.55245	Irf1	interferon regulatory factor 1	NM_002198
215032_at	0.718354	5.97043	1.83e-05	0.00237122	3.05945	Rreb1	ras responsive element binding protein 1	NM_001003699
212110_at	0.719004	11.1171	5.16e-09	4.41e-06	10.9236	slc39a14	solute carrier family 39 (zinc transporter), member 14	NM_001128431
202464_s_at	0.720315	8.46594	2.33e-07	7.03e-05	7.31983	pfkfb3	6-phosphofructo-2-kinase/fructose-2,6-biphosphatase 3	NM_004566
205227_at	0.721011	6.29614	9.85e-06	0.00143265	3.66693	il1rap	interleukin 1 receptor accessory protein	NM_134470
1559094_at	0.721113	6.22821	1.12e-05	0.00158526	3.54149	FBXO9	F-box protein 9	NM_033481
1554168_a_at	0.726623	9.22621	7.22e-08	3.05e-05	8.44273	Sh3kbp1	SH3-domain kinase binding protein 1	NM_001024666
212614_at	0.729874	6.71264	4.57e-06	0.000793527	4.42144	ARID5B	AT rich interactive domain 5B (MRF1-like)	NM_032199
209310_s_at	0.731265	9.3602	5.92e-08	2.57e-05	8.63275	Casp4	caspase 4, apoptosis-related cysteine peptidase	NM_033306
218284_at	0.735823	7.13479	2.15e-06	0.000432351	5.16017	SMAD3	SMAD family member 3	NM_005902
209909_s_at	0.73783	5.19686	8.36e-05	0.00731142	1.55907	TGFB2	transforming growth factor, beta 2	NM_001135599
1557419_a_at	0.738798	5.14539	9.27e-05	0.00794727	1.45662	Acsl4	acyl-CoA synthetase long-chain family member 4	NM_004458
206011_at	0.739993	7.19157	1.95e-06	0.000404823	5.25753	CASP1	caspase 1, apoptosis-related cysteine peptidase (interleukin 1, beta, convertase)	NM_033292
223220_s_at	0.740024	7.2847	1.66e-06	0.000360548	5.41619	PARP9	poly (ADP-ribose) polymerase family, member 9	NM_001146106
218062_x_at	0.741488	7.72209	7.84e-07	0.000197548	6.14439	Cdc42ep4	CDC42 effector protein (Rho GTPase binding) 4	NM_012121
206332_s_at	0.741806	9.98482	2.4e-08	1.34e-05	9.48889	IFI16	interferon, gamma-inducible protein 16	NM_005531
210314_x_at	0.74282	6.62748	5.34e-06	0.000895314	4.26922	Tnfsf12-Tnfsf13	TNFSF12-TNFSF13 readthrough transcript; tumor necrosis factor (ligand) superfamily, member 12; tumor necrosis factor (ligand) superfamily, member 13	NM_172089
226105_at	0.745271	5.18283	8.6e-05	0.00746234	1.53117	C1GALT1	core 1 synthase, glycoprotein-N-acetylgalactosamine 3-beta-galactosyltransferase, 1	NM_020156
202808_at	0.745733	8.69411	1.63e-07	5.37e-05	7.66497	C10orf26	chromosome 10 open reading frame 26	NM_017787
239648_at	0.745812	6.25721	1.06e-05	0.00152489	3.59512	DCUN1D3	DCN1, defective in cullin neddylation 1, domain containing 3 (S. cerevisiae)	NM_173475
213137_s_at	0.747485	6.42327	7.77e-06	0.00121795	3.89991	PTPN2	protein tyrosine phosphatase, non-receptor type 2	NM_080423
212845_at	0.74793	10.0175	2.29e-08	1.29e-05	9.53242	samd4a	sterile alpha motif domain containing 4A	NM_001161576
202270_at	0.748575	5.28727	6.97e-05	0.00641493	1.73832	GBP1	guanylate binding protein 1, interferon-inducible, 67kDa	NM_002053
205349_at	0.748627	7.99486	4.98e-07	0.000138216	6.58452	GNA15	guanine nucleotide binding protein (G protein), alpha 15 (Gq class)	NM_002068
226206_at	0.754744	9.44182	5.24e-08	2.42e-05	8.74739	mafk	v-maf musculoaponeurotic fibrosarcoma oncogene homolog K (avian)	NM_002360
214967_at	0.755405	6.45951	7.27e-06	0.00115209	3.96589	#N/A	#N/A	#N/A
203882_at	0.756063	6.67839	4.87e-06	0.000839172	4.36034	IRF9	interferon regulatory factor 9	NM_006084
202085_at	0.756122	10.5031	1.17e-08	7.69e-06	10.1637	TJP2	tight junction protein 2 (zona occludens 2)	NM_001170414
219033_at	0.757746	6.49996	6.75e-06	0.00108487	4.03933	PARP8	poly (ADP-ribose) polymerase family, member 8	NM_024615
228748_at	0.758368	6.6595	5.04e-06	0.000860395	4.32658	CD59	CD59 molecule, complement regulatory protein	NM_203329
209305_s_at	0.759851	5.75039	2.79e-05	0.00329748	2.64065	Gadd45b	growth arrest and DNA-damage-inducible, beta	NM_015675
223586_at	0.761716	6.08926	1.46e-05	0.00194561	3.28283	ARNTL2	aryl hydrocarbon receptor nuclear translocator-like 2	NM_020183
223434_at	0.762716	7.32183	1.55e-06	0.000342142	5.4791	GBP3	guanylate binding protein 3	NM_018284
217584_at	0.763483	6.75653	4.22e-06	0.000748592	4.49946	npc1	Niemann-Pick disease, type C1	NM_000271
227188_at	0.767601	10.3824	1.38e-08	8.86e-06	10.0093	C21orf63	chromosome 21 open reading frame 63	NM_058187
204224_s_at	0.768081	8.56536	1.99e-07	6.29e-05	7.47109	GCH1	GTP cyclohydrolase 1	NM_000161
209304_x_at	0.768992	6.47553	7.06e-06	0.00112173	3.995	Gadd45b	growth arrest and DNA-damage-inducible, beta	NM_015675
219869_s_at	0.772252	7.00061	2.73e-06	0.000515768	4.9282	SLC39A8	solute carrier family 39 (zinc transporter), member 8	NM_022154
208607_s_at	0.774136	8.55934	2.01e-07	6.31e-05	7.46196	SAA1	serum amyloid A1	NM_199161
205547_s_at	0.778342	5.59436	3.79e-05	0.00416973	2.33974	TAGLN	transgelin	NM_003186
218559_s_at	0.778651	8.68903	1.64e-07	5.37e-05	7.65735	Mafb	v-maf musculoaponeurotic fibrosarcoma oncogene homolog B (avian)	NM_005461
219439_at	0.781287	6.31316	9.54e-06	0.0013989	3.69827	C1GALT1	core 1 synthase, glycoprotein-N-acetylgalactosamine 3-beta-galactosyltransferase, 1	NM_020156
200838_at	0.793646	11.5569	2.93e-09	3.34e-06	11.4431	CTSB	cathepsin B	NM_147782
221477_s_at	0.797175	5.78374	2.62e-05	0.00315179	2.70457	Sod2	superoxide dismutase 2, mitochondrial	NM_001024465
201975_at	0.801051	7.64083	8.99e-07	0.000220436	6.01121	CLIP1	CAP-GLY domain containing linker protein 1	NM_002956
234725_s_at	0.803436	7.77308	7.2e-07	0.000183906	6.22748	SEMA4B	sema domain, immunoglobulin domain (Ig), transmembrane domain (TM) and short cytoplasmic domain, (semaphorin) 4B	NM_020210
242907_at	0.803601	5.48672	4.68e-05	0.00478779	2.13027	GBP2	guanylate binding protein 2, interferon-inducible	NM_004120
202401_s_at	0.803768	5.16872	8.85e-05	0.00764136	1.5031	Srf	serum response factor (c-fos serum response element-binding transcription factor)	NM_003131
235235_s_at	0.805851	5.48744	4.68e-05	0.00478779	2.13169	PATL1	protein associated with topoisomerase II homolog 1 (yeast)	NM_152716
229021_at	0.806009	5.53405	4.27e-05	0.00448288	2.22256	MCTP2	multiple C2 domains, transmembrane 2	NM_001159644
224916_at	0.809394	6.83564	3.66e-06	0.000662772	4.63939	Tmem173	transmembrane protein 173	NM_198282
227961_at	0.810186	7.19149	1.95e-06	0.000404823	5.25739	CTSB	cathepsin B	NM_147782
232784_at	0.810857	5.72292	2.95e-05	0.00343416	2.58791	RNY4P7	hypothetical LOC100271832; RNA, Ro-associated Y5 pseudogene 10; RNA, Ro-associated Y1; RNA, Ro-associated Y4 pseudogene 7; RNA, Ro-associated Y4 pseudogene 19; RNA, Ro-associated Y3; hypothetical LOC100132111; RNA, Ro-associated Y4	#N/A
202067_s_at	0.811037	5.90925	2.05e-05	0.00258693	2.94368	Ldlr	low density lipoprotein receptor	NM_000527
221718_s_at	0.812951	6.19475	1.19e-05	0.00164991	3.47946	AKAP13	A kinase (PRKA) anchor protein 13	NM_007200
208965_s_at	0.813343	5.89403	2.11e-05	0.00264557	2.91479	IFI16	interferon, gamma-inducible protein 16	NM_005531
201310_s_at	0.813479	9.58977	4.22e-08	2.1e-05	8.95303	C5orf13	chromosome 5 open reading frame 13	NM_001142475
208966_x_at	0.814405	11.3181	3.98e-09	3.76e-06	11.1635	IFI16	interferon, gamma-inducible protein 16	NM_005531
214721_x_at	0.823614	5.75233	2.78e-05	0.00329218	2.64437	Cdc42ep4	CDC42 effector protein (Rho GTPase binding) 4	NM_012121
205476_at	0.830179	5.87836	2.18e-05	0.00270193	2.88504	CCL20	chemokine (C-C motif) ligand 20	NM_004591
223454_at	0.831834	6.41145	7.95e-06	0.00123486	3.87835	CXCL16	chemokine (C-X-C motif) ligand 16	NM_022059
227530_at	0.831872	6.63281	5.29e-06	0.000889415	4.27879	AKAP12	A kinase (PRKA) anchor protein 12	NM_144497
217738_at	0.832993	5.96486	1.85e-05	0.00237659	3.04894	NAMPT	nicotinamide phosphoribosyltransferase	NM_005746
226602_s_at	0.833139	7.08735	2.34e-06	0.000461527	5.07847	BCRL4	breakpoint cluster region pseudogene; breakpoint cluster region-like 4	#N/A
241990_at	0.836527	6.52622	6.43e-06	0.00104479	4.08687	Rhov	ras homolog gene family, member V	NM_133639
242473_at	0.838741	5.22997	7.82e-05	0.00698605	1.62483	TRAF4	TNF receptor-associated factor 4	NM_004295
221601_s_at	0.838801	8.69305	1.63e-07	5.37e-05	7.66338	FAIM3	Fas apoptotic inhibitory molecule 3	NM_001142472
235094_at	0.839035	9.26303	6.84e-08	2.94e-05	8.49517	TPM4	tropomyosin 4	NM_003290
224807_at	0.840203	6.29895	9.8e-06	0.00142893	3.67211	Gramd1a	GRAM domain containing 1A	NM_001136199
210512_s_at	0.841595	12.0654	1.56e-09	1.94e-06	12.0193	VEGFA	vascular endothelial growth factor A	NM_001025369
235680_at	0.843393	6.03454	1.62e-05	0.0021178	3.18022	Stat3	signal transducer and activator of transcription 3 (acute-phase response factor)	NM_213662
208325_s_at	0.845126	5.26379	7.31e-05	0.00665772	1.69186	AKAP13	A kinase (PRKA) anchor protein 13	NM_007200
220466_at	0.846117	5.22723	7.86e-05	0.0070095	1.6194	ccdc15	coiled-coil domain containing 15	NM_025004
235056_at	0.846651	6.91211	3.19e-06	0.00058957	4.77377	ETV6	ets variant 6	NM_001987
239227_at	0.847482	7.98112	5.1e-07	0.000140032	6.5626	ext1	exostoses (multiple) 1	NM_000127
213076_at	0.847808	5.29159	6.91e-05	0.00640488	1.74687	ITPKC	inositol 1,4,5-trisphosphate 3-kinase C	NM_025194
219630_at	0.851954	8.75898	1.47e-07	5.09e-05	7.76179	PDZK1IP1	PDZK1 interacting protein 1	NM_005764
202925_s_at	0.853759	8.20552	3.53e-07	0.000102777	6.91717	LOC152845	pleiomorphic adenoma gene-like 2; similar to pleiomorphic adenoma gene-like 2	NM_002657
222024_s_at	0.855989	5.5299	4.3e-05	0.00450554	2.21448	AKAP13	A kinase (PRKA) anchor protein 13	NM_007200
203586_s_at	0.861429	9.38901	5.67e-08	2.48e-05	8.6733	ARL4D	ADP-ribosylation factor-like 4D	NM_001661
235692_at	0.865893	9.17876	7.75e-08	3.19e-05	8.37487	Sh3kbp1	SH3-domain kinase binding protein 1	NM_001024666
212096_s_at	0.866238	9.77485	3.23e-08	1.72e-05	9.20645	MTUS1	mitochondrial tumor suppressor 1	NM_020749
231577_s_at	0.867863	8.44862	2.39e-07	7.19e-05	7.29336	GBP1	guanylate binding protein 1, interferon-inducible, 67kDa	NM_002053
222872_x_at	0.868623	10.0883	2.07e-08	1.19e-05	9.62607	OBFC2A	oligonucleotide/oligosaccharide-binding fold containing 2A	NM_001031716
203704_s_at	0.87067	11.9475	1.8e-09	2.14e-06	11.888	Rreb1	ras responsive element binding protein 1	NM_001003699
212171_x_at	0.873622	8.31667	2.95e-07	8.69e-05	7.09019	VEGFA	vascular endothelial growth factor A	NM_001025369
217787_s_at	0.874017	10.7303	8.6e-09	6.44e-06	10.4498	GALNT2	UDP-N-acetyl-alpha-D-galactosamine:polypeptide N-acetylgalactosaminyltransferase 2 (GalNAc-T2)	NM_004481
213596_at	0.875774	5.22402	7.91e-05	0.00701925	1.61303	Casp4	caspase 4, apoptosis-related cysteine peptidase	NM_033306
203627_at	0.882186	7.25522	1.74e-06	0.000374692	5.3661	IGF1R	insulin-like growth factor 1 receptor	NM_000875
242297_at	0.882241	9.00111	1.01e-07	3.8e-05	8.11825	Rreb1	ras responsive element binding protein 1	NM_001003699
240843_at	0.882395	6.21963	1.14e-05	0.00159061	3.5256	PTPN2	protein tyrosine phosphatase, non-receptor type 2	NM_080423
1553589_a_at	0.884974	6.61196	5.49e-06	0.000915513	4.24137	PDZK1IP1	PDZK1 interacting protein 1	NM_005764
200920_s_at	0.887415	6.74922	4.28e-06	0.000754612	4.48648	btg1	B-cell translocation gene 1, anti-proliferative	NM_001731
202087_s_at	0.887999	9.72802	3.46e-08	1.8e-05	9.14274	CTSL1	cathepsin L1	NM_001912
202241_at	0.891754	6.65708	5.06e-06	0.000861501	4.32225	TRIB1	tribbles homolog 1 (Drosophila)	NM_025195
218273_s_at	0.89466	5.56703	4e-05	0.0043285	2.28668	Pdp1	pyruvate dehyrogenase phosphatase catalytic subunit 1	NM_001161781
235086_at	0.899941	6.4385	7.56e-06	0.00119432	3.92766	Thbs1	thrombospondin 1	NM_003246
202644_s_at	0.902879	9.09761	8.76e-08	3.45e-05	8.25816	TNFAIP3	tumor necrosis factor, alpha-induced protein 3	NM_006290
239586_at	0.913852	9.25552	6.91e-08	2.95e-05	8.48448	FAM83A	family with sequence similarity 83, member A	NM_032899
222670_s_at	0.916996	9.19159	7.61e-08	3.15e-05	8.39324	Mafb	v-maf musculoaponeurotic fibrosarcoma oncogene homolog B (avian)	NM_005461
201170_s_at	0.918077	6.40639	8.02e-06	0.00123894	3.86912	bhlhe40	basic helix-loop-helix family, member e40	NM_003670
203917_at	0.918357	8.09755	4.21e-07	0.000119307	6.74746	cxadr	coxsackie virus and adenovirus receptor pseudogene 2; coxsackie virus and adenovirus receptor	NM_001338
209774_x_at	0.918871	5.3601	6.03e-05	0.00578979	1.88201	CXCL2	chemokine (C-X-C motif) ligand 2	NM_002089
213135_at	0.919666	10.8845	7e-09	5.55e-06	10.6406	tiam1	T-cell lymphoma invasion and metastasis 1	NM_003253
209684_at	0.929144	9.40793	5.51e-08	2.44e-05	8.69988	RIN2	Ras and Rab interactor 2	NM_018993
205542_at	0.929897	10.1469	1.91e-08	1.13e-05	9.70335	STEAP1	six transmembrane epithelial antigen of the prostate 1	NM_012449
202679_at	0.935657	10.0804	2.1e-08	1.19e-05	9.61564	npc1	Niemann-Pick disease, type C1	NM_000271
222572_at	0.936964	11.0875	5.36e-09	4.51e-06	10.888	Pdp1	pyruvate dehyrogenase phosphatase catalytic subunit 1	NM_001161781
220603_s_at	0.937483	11.363	3.75e-09	3.76e-06	11.2166	MCTP2	multiple C2 domains, transmembrane 2	NM_001159644
239448_at	0.937524	7.66404	8.65e-07	0.000212921	6.04934	SMAD3	SMAD family member 3	NM_005902
209499_x_at	0.943735	7.67827	8.44e-07	0.000209775	6.0727	Tnfsf12-Tnfsf13	TNFSF12-TNFSF13 readthrough transcript; tumor necrosis factor (ligand) superfamily, member 12; tumor necrosis factor (ligand) superfamily, member 13	NM_172089
205534_at	0.944568	8.19534	3.59e-07	0.000102843	6.90124	PCDH7	protocadherin 7	NM_032456
226757_at	0.951118	8.7304	1.54e-07	5.22e-05	7.7192	Ifit2	interferon-induced protein with tetratricopeptide repeats 2	NM_001547
213274_s_at	0.954378	12.5957	8.26e-10	1.19e-06	12.5937	CTSB	cathepsin B	NM_147782
209800_at	0.954393	6.3472	8.96e-06	0.00133851	3.76079	KRT16P2	keratin 16; keratin type 16-like	NM_005557
226374_at	0.95775	8.02612	4.73e-07	0.000132042	6.63428	cxadr	coxsackie virus and adenovirus receptor pseudogene 2; coxsackie virus and adenovirus receptor	NM_001338
201531_at	0.961421	10.8232	7.59e-09	5.85e-06	10.565	ZFP36	zinc finger protein 36, C3H type, homolog (mouse)	NM_003407
242271_at	0.961599	7.05799	2.46e-06	0.000480881	5.02773	SLC26A9	solute carrier family 26, member 9	NM_134325
200904_at	0.963058	8.5356	2.09e-07	6.48e-05	7.42596	HLA-E	major histocompatibility complex, class I, E	NM_005516
216841_s_at	0.968704	7.50843	1.13e-06	0.000260832	5.79216	Sod2	superoxide dismutase 2, mitochondrial	NM_001024465
226863_at	0.971559	10.2032	1.76e-08	1.07e-05	9.77703	Fam110c	family with sequence similarity 110, member C	NM_001077710
214329_x_at	0.976991	5.40334	5.53e-05	0.00541902	1.96702	TNFSF10	tumor necrosis factor (ligand) superfamily, member 10	NM_003810
210517_s_at	0.98456	5.67541	3.23e-05	0.00366627	2.49644	AKAP12	A kinase (PRKA) anchor protein 12	NM_144497
229074_at	0.988931	12.9379	5.55e-10	8.92e-07	12.9506	Ehd4	EH-domain containing 4	NM_139265
225344_at	0.997108	10.8732	7.11e-09	5.55e-06	10.6268	NCOA7	nuclear receptor coactivator 7	NM_181782
1559322_at	1.00273	6.35201	8.88e-06	0.00133688	3.76961	LOC727916	hypothetical protein LOC727916	#N/A
210716_s_at	1.00525	9.52597	4.64e-08	2.24e-05	8.86469	CLIP1	CAP-GLY domain containing linker protein 1	NM_002956
202315_s_at	1.01363	10.8124	7.7e-09	5.85e-06	10.5517	bcr	breakpoint cluster region	NM_021574
223217_s_at	1.01476	6.36809	8.61e-06	0.00131554	3.79908	NFKBIZ	nuclear factor of kappa light polypeptide gene enhancer in B-cells inhibitor, zeta	NM_031419
243109_at	1.02261	7.78501	7.06e-07	0.000181976	6.24686	MCTP2	multiple C2 domains, transmembrane 2	NM_001159644
229450_at	1.02306	6.24948	1.08e-05	0.00154313	3.58083	Ifit3	interferon-induced protein with tetratricopeptide repeats 3	NM_001031683
213006_at	1.02534	6.31859	9.45e-06	0.00139225	3.70825	cebpd	CCAAT/enhancer binding protein (C/EBP), delta	NM_005195
214623_at	1.02932	5.74914	2.8e-05	0.00329839	2.63826	FBXW4P1	F-box and WD repeat domain containing 4 pseudogene 1	#N/A
202269_x_at	1.0379	6.84126	3.62e-06	0.000660482	4.6493	GBP1	guanylate binding protein 1, interferon-inducible, 67kDa	NM_002053
227458_at	1.03985	6.99427	2.76e-06	0.000519805	4.91719	CD274	CD274 molecule	NM_014143
202637_s_at	1.04129	5.94678	1.91e-05	0.00244637	3.01476	ICAM1	intercellular adhesion molecule 1	NM_000201
228625_at	1.04767	5.1391	9.39e-05	0.00801128	1.44408	CITED4	Cbp/p300-interacting transactivator, with Glu/Asp-rich carboxy-terminal domain, 4	NM_133467
239893_at	1.04941	9.17423	7.81e-08	3.19e-05	8.36838	MCTP2	multiple C2 domains, transmembrane 2	NM_001159644
239930_at	1.05527	5.19124	8.45e-05	0.00737189	1.54791	GALNT2	UDP-N-acetyl-alpha-D-galactosamine:polypeptide N-acetylgalactosaminyltransferase 2 (GalNAc-T2)	NM_004481
209355_s_at	1.05656	5.2901	6.93e-05	0.00641174	1.74391	Ppap2b	phosphatidic acid phosphatase type 2B	NM_177414
1556608_a_at	1.05684	9.05567	9.34e-08	3.59e-05	8.19751	Ehd4	EH-domain containing 4	NM_139265
202430_s_at	1.06465	8.4879	2.25e-07	6.83e-05	7.35337	plscr1	phospholipid scramblase 1	NM_021105
242827_x_at	1.06697	8.75379	1.48e-07	5.1e-05	7.75407	#N/A	#N/A	#N/A
209536_s_at	1.07115	10.6299	9.84e-09	7.17e-06	10.324	Ehd4	EH-domain containing 4	NM_139265
1558924_s_at	1.07329	5.77472	2.66e-05	0.00318646	2.68729	CLIP1	CAP-GLY domain containing linker protein 1	NM_002956
203798_s_at	1.07465	6.80714	3.85e-06	0.000693081	4.58908	Vsnl1	visinin-like 1	NM_003385
226756_at	1.07658	7.21824	1.86e-06	0.000393811	5.3031	FLJ36031	hypothetical protein FLJ36031	NM_175884
239155_at	1.07786	8.57556	1.96e-07	6.25e-05	7.48653	CXADRP1	coxsackie virus and adenovirus receptor pseudogene 1	#N/A
215223_s_at	1.08046	9.0653	9.2e-08	3.57e-05	8.21146	Sod2	superoxide dismutase 2, mitochondrial	NM_001024465
233090_at	1.08803	10.6186	9.99e-09	7.19e-06	10.3098	GPC6	glypican 6	NM_005708
205315_s_at	1.08851	8.88447	1.21e-07	4.33e-05	7.94751	sntb2	syntrophin, beta 2 (dystrophin-associated protein A1, 59kDa, basic component 2)	NM_006750
226929_at	1.09487	9.48402	4.93e-08	2.34e-05	8.80632	Mthfr	5,10-methylenetetrahydrofolate reductase (NADPH)	NM_005957
232453_at	1.09936	9.04283	9.52e-08	3.64e-05	8.17889	GPC6	glypican 6	NM_005708
212230_at	1.10075	6.26196	1.05e-05	0.00151533	3.6039	Ppap2b	phosphatidic acid phosphatase type 2B	NM_177414
238460_at	1.10085	10.2961	1.55e-08	9.75e-06	9.89795	FAM83A	family with sequence similarity 83, member A	NM_032899
200632_s_at	1.10409	6.84454	3.6e-06	0.000658802	4.65507	ndrg1	N-myc downstream regulated 1	NM_001135242
210845_s_at	1.10432	7.56021	1.03e-06	0.000246102	5.87813	PLAUR	plasminogen activator, urokinase receptor	NM_002659
233660_at	1.10651	5.39259	5.65e-05	0.00549213	1.94591	Ehd4	EH-domain containing 4	NM_139265
1554980_a_at	1.10697	5.50652	4.5e-05	0.00467374	2.16892	atf3	activating transcription factor 3	NM_001674
203140_at	1.1083	5.42143	5.33e-05	0.00525882	2.00251	BCL6	B-cell CLL/lymphoma 6	NM_001134738
1559663_at	1.11105	5.74058	2.85e-05	0.0033438	2.62184	Acsl4	acyl-CoA synthetase long-chain family member 4	NM_004458
217739_s_at	1.11318	10.1502	1.9e-08	1.13e-05	9.70762	NAMPT	nicotinamide phosphoribosyltransferase	NM_005746
235508_at	1.11403	7.85038	6.33e-07	0.000166812	6.35272	LOC652346	promyelocytic leukemia; similar to promyelocytic leukemia protein isoform 1	XM_001716106
227312_at	1.11618	11.2358	4.42e-09	4.04e-06	11.0658	sntb2	syntrophin, beta 2 (dystrophin-associated protein A1, 59kDa, basic component 2)	NM_006750
226225_at	1.1167	9.60809	4.11e-08	2.08e-05	8.97831	MCC	mutated in colorectal cancers	NM_002387
238741_at	1.12534	6.79458	3.94e-06	0.000706623	4.56688	FAM83A	family with sequence similarity 83, member A	NM_032899
211924_s_at	1.12567	6.21958	1.14e-05	0.00159061	3.52551	PLAUR	plasminogen activator, urokinase receptor	NM_002659
226685_at	1.12673	14.7059	8.06e-11	2.1e-07	14.6386	sntb2	syntrophin, beta 2 (dystrophin-associated protein A1, 59kDa, basic component 2)	NM_006750
239035_at	1.12845	6.14342	1.31e-05	0.00178186	3.38397	Mthfr	5,10-methylenetetrahydrofolate reductase (NADPH)	NM_005957
202638_s_at	1.12996	7.35011	1.48e-06	0.000327121	5.52687	ICAM1	intercellular adhesion molecule 1	NM_000201
224967_at	1.15782	14.2553	1.29e-10	2.94e-07	14.2318	UGCG	UDP-glucose ceramide glucosyltransferase	NM_003358
205027_s_at	1.16005	8.25899	3.24e-07	9.48e-05	7.00063	MAP3K8	mitogen-activated protein kinase kinase kinase 8	NM_005204
210538_s_at	1.16478	10.4827	1.2e-08	7.82e-06	10.1377	BIRC3	baculoviral IAP repeat-containing 3	NM_182962
203797_at	1.18599	11.5334	3.02e-09	3.37e-06	11.4159	Vsnl1	visinin-like 1	NM_003385
202023_at	1.20397	9.97874	2.42e-08	1.34e-05	9.48079	EFNA1	ephrin-A1	NM_182685
209189_at	1.2042	10.9316	6.58e-09	5.37e-06	10.6984	FOS	v-fos FBJ murine osteosarcoma viral oncogene homolog	NM_005252
218943_s_at	1.20737	11.3679	3.73e-09	3.76e-06	11.2223	DDX58	DEAD (Asp-Glu-Ala-Asp) box polypeptide 58	NM_014314
221765_at	1.21325	9.43372	5.31e-08	2.42e-05	8.73604	UGCG	UDP-glucose ceramide glucosyltransferase	NM_003358
219256_s_at	1.22452	10.6618	9.42e-09	6.96e-06	10.3641	SH3TC1	SH3 domain and tetratricopeptide repeats 1	NM_018986
202440_s_at	1.22708	9.08058	8.99e-08	3.51e-05	8.23356	ST5	suppression of tumorigenicity 5	NM_139157
1557523_at	1.22857	6.03825	1.6e-05	0.00210794	3.18718	Atp6ap1l	ATPase, H+ transporting, lysosomal accessory protein 1-like	NM_001017971
235252_at	1.24334	12.4677	9.61e-10	1.35e-06	12.4574	KSR1	kinase suppressor of ras 1	NM_014238
206172_at	1.24546	7.01738	2.65e-06	0.000504126	4.95736	IL13RA2	interleukin 13 receptor, alpha 2	NM_000640
237097_at	1.2719	7.85721	6.26e-07	0.000166812	6.36374	SPTBN5	spectrin, beta, non-erythrocytic 5	NM_016642
201044_x_at	1.2768	5.143	9.32e-05	0.0079733	1.45185	DUSP1	dual specificity phosphatase 1	NM_004417
225871_at	1.28119	5.87519	2.19e-05	0.00271237	2.879	Steap2	six transmembrane epithelial antigen of the prostate 2	NM_001040666
219716_at	1.30131	8.89338	1.2e-07	4.3e-05	7.96062	APOL6	apolipoprotein L, 6	NM_030641
241916_at	1.30447	11.438	3.41e-09	3.59e-06	11.3047	plscr1	phospholipid scramblase 1	NM_021105
225566_at	1.3168	7.04631	2.51e-06	0.000485974	5.00751	NRP2	neuropilin 2	NM_018534
203628_at	1.32952	6.18725	1.21e-05	0.00166499	3.46553	IGF1R	insulin-like growth factor 1 receptor	NM_000875
202446_s_at	1.33966	19.5578	9.88e-13	9e-09	18.2034	plscr1	phospholipid scramblase 1	NM_021105
201329_s_at	1.35213	14.1089	1.51e-10	3.18e-07	14.0964	Ets2	v-ets erythroblastosis virus E26 oncogene homolog 2 (avian)	NM_005239
218113_at	1.3549	14.5899	9.09e-11	2.21e-07	14.5354	Tmem2	transmembrane protein 2	NM_001135820
202672_s_at	1.36923	11.9634	1.77e-09	2.14e-06	11.9058	atf3	activating transcription factor 3	NM_001674
213716_s_at	1.38126	11.0243	5.82e-09	4.82e-06	10.8115	SECTM1	secreted and transmembrane 1	NM_003004
220358_at	1.38538	7.85321	6.3e-07	0.000166812	6.35728	BATF3	basic leucine zipper transcription factor, ATF-like 3	NM_018664
201328_at	1.38602	11.1529	4.92e-09	4.35e-06	10.9667	Ets2	v-ets erythroblastosis virus E26 oncogene homolog 2 (avian)	NM_005239
222877_at	1.38762	10.5522	1.09e-08	7.56e-06	10.226	NRP2	neuropilin 2	NM_018534
44790_s_at	1.39721	5.34013	6.27e-05	0.00592114	1.84269	C13orf18	similar to protein phosphatase 1, regulatory subunit 2; protein phosphatase 1, regulatory (inhibitor) subunit 2 pseudogene 4; chromosome 13 open reading frame 18	NM_025113
201510_at	1.40558	6.87111	3.43e-06	0.000630225	4.70182	elf3	E74-like factor 3 (ets domain transcription factor, epithelial-specific )	NM_004433
209387_s_at	1.4086	13.4032	3.27e-10	5.77e-07	13.4195	TM4SF1	transmembrane 4 L six family member 1	NM_014220
232105_at	1.41599	5.62732	3.55e-05	0.0039714	2.40357	LEMD1	LEM domain containing 1	NM_001001552
209034_at	1.4212	18.9036	1.68e-12	1.31e-08	17.7973	PNRC1	proline-rich nuclear receptor coactivator 1	NM_006813
204881_s_at	1.43552	9.40871	5.51e-08	2.44e-05	8.70099	UGCG	UDP-glucose ceramide glucosyltransferase	NM_003358
241950_at	1.45235	9.42147	5.4e-08	2.44e-05	8.71888	WWC1	WW and C2 domain containing 1	NM_001161662
226535_at	1.45278	17.4655	5.75e-12	3.15e-08	16.8303	ITGB6	integrin, beta 6	NM_000888
1554697_at	1.46098	5.28706	6.97e-05	0.00641493	1.73792	ADAMTS9	ADAM metallopeptidase with thrombospondin type 1 motif, 9	NM_182920
205100_at	1.46259	16.1897	1.85e-11	6.76e-08	15.877	gfpt2	glutamine-fructose-6-phosphate transaminase 2	NM_005110
221541_at	1.4708	7.85453	6.28e-07	0.000166812	6.35941	CRISPLD2	cysteine-rich secretory protein LCCL domain containing 2	NM_031476
235205_at	1.47571	11.3159	3.99e-09	3.76e-06	11.161	LOC346887	similar to solute carrier family 16 (monocarboxylic acid transporters), member 14	XM_294450
217223_s_at	1.47912	7.20697	1.9e-06	0.000398554	5.28386	bcr	breakpoint cluster region	NM_021574
213085_s_at	1.47986	15.9917	2.24e-11	7.21e-08	15.7202	WWC1	WW and C2 domain containing 1	NM_001161662
1554997_a_at	1.48977	7.54666	1.05e-06	0.000249664	5.85566	PTGS2	prostaglandin-endoperoxide synthase 2 (prostaglandin G/H synthase and cyclooxygenase)	NM_000963
225142_at	1.50241	10.0871	2.08e-08	1.19e-05	9.62453	Jhdm1d	jumonji C domain containing histone demethylase 1 homolog D (S. cerevisiae)	NM_030647
241396_at	1.51198	6.89984	3.26e-06	0.000600623	4.75227	Nedd4l	neural precursor cell expressed, developmentally down-regulated 4-like	NM_001144969
209395_at	1.51658	9.00258	1.01e-07	3.8e-05	8.1204	CHI3L1	chitinase 3-like 1 (cartilage glycoprotein-39)	NM_001276
209386_at	1.52918	13.5608	2.74e-10	5e-07	13.5741	TM4SF1	transmembrane 4 L six family member 1	NM_014220
227868_at	1.55494	8.87714	1.23e-07	4.35e-05	7.93673	LOC154761	hypothetical LOC154761	#N/A
1555167_s_at	1.55614	12.4161	1.02e-09	1.4e-06	12.4021	NAMPT	nicotinamide phosphoribosyltransferase	NM_005746
202357_s_at	1.57474	11.458	3.33e-09	3.57e-06	11.3281	CFB	complement factor B	NM_001710
1562249_at	1.5753	5.35921	6.04e-05	0.00578991	1.88025	LOC285965	hypothetical protein LOC285965	#N/A
243290_at	1.58318	6.81431	3.8e-06	0.000686439	4.60175	WWC1	WW and C2 domain containing 1	NM_001161662
236725_at	1.606	9.13158	8.32e-08	3.32e-05	8.30712	WWC1	WW and C2 domain containing 1	NM_001161662
204748_at	1.60972	9.13398	8.29e-08	3.32e-05	8.31057	PTGS2	prostaglandin-endoperoxide synthase 2 (prostaglandin G/H synthase and cyclooxygenase)	NM_000963
211429_s_at	1.61822	13.9456	1.8e-10	3.53e-07	13.9432	SERPINA1	serpin peptidase inhibitor, clade A (alpha-1 antiproteinase, antitrypsin), member 1	NM_001127702
233352_at	1.62399	6.6378	5.24e-06	0.000886818	4.28772	WWC1	WW and C2 domain containing 1	NM_001161662
233309_at	1.63299	7.48335	1.18e-06	0.000269971	5.75037	Tmem2	transmembrane protein 2	NM_001135820
240991_at	1.6359	9.63034	3.98e-08	2.03e-05	9.00895	RPL32P20	ribosomal protein L32 pseudogene 20	#N/A
216074_x_at	1.63997	10.5045	1.17e-08	7.69e-06	10.1655	WWC1	WW and C2 domain containing 1	NM_001161662
220287_at	1.65053	11.1383	5.02e-09	4.35e-06	10.9492	ADAMTS9	ADAM metallopeptidase with thrombospondin type 1 motif, 9	NM_182920
205220_at	1.66604	7.20117	1.91e-06	0.000401075	5.27394	GPR109B	niacin receptor 2; niacin receptor 1	NM_177551
1561886_a_at	1.67255	6.64728	5.15e-06	0.000874318	4.3047	slc39a14	solute carrier family 39 (zinc transporter), member 14	NM_001128431
226811_at	1.67615	7.72226	7.84e-07	0.000197548	6.14467	FAM46C	family with sequence similarity 46, member C	NM_017709
210004_at	1.68282	8.94749	1.1e-07	4.01e-05	8.03998	Olr1	oxidized low density lipoprotein (lectin-like) receptor 1	NM_002543
1566115_at	1.69683	12.083	1.53e-09	1.94e-06	12.0388	Nedd4l	neural precursor cell expressed, developmentally down-regulated 4-like	NM_001144969
210827_s_at	1.70558	7.40963	1.33e-06	0.000302556	5.62704	elf3	E74-like factor 3 (ets domain transcription factor, epithelial-specific )	NM_004433
209732_at	1.71549	12.7361	7.01e-10	1.06e-06	12.7413	CLEC2B	C-type lectin domain family 2, member B	NM_005127
215034_s_at	1.72387	16.6436	1.21e-11	5.52e-08	16.2273	TM4SF1	transmembrane 4 L six family member 1	NM_014220
229521_at	1.72631	13.13	4.45e-10	7.37e-07	13.1464	FLJ36031	hypothetical protein FLJ36031	NM_175884
204908_s_at	1.73554	18.6819	2.02e-12	1.38e-08	17.6551	Bcl3	B-cell CLL/lymphoma 3	NM_005178
221778_at	1.7499	9.71019	3.55e-08	1.83e-05	9.1184	Jhdm1d	jumonji C domain containing histone demethylase 1 homolog D (S. cerevisiae)	NM_030647
208083_s_at	1.75424	7.77847	7.13e-07	0.000183112	6.23624	ITGB6	integrin, beta 6	NM_000888
239430_at	1.7578	11.3156	3.99e-09	3.76e-06	11.1606	IGFL1	IGF-like family member 1	NM_198541
213680_at	1.76623	10.5089	1.16e-08	7.69e-06	10.171	KRT6B	keratin 6B	NM_005555
208567_s_at	1.76979	5.22276	7.93e-05	0.00701925	1.61053	LOC100131509	similar to hkir2.2x; similar to inward rectifying K+ channel negative regulator Kir2.2v; potassium inwardly-rectifying channel, subfamily J, member 12	XM_001720057
222303_at	1.77523	12.689	7.41e-10	1.09e-06	12.692	Ets2	v-ets erythroblastosis virus E26 oncogene homolog 2 (avian)	NM_005239
225615_at	1.81435	7.09495	2.31e-06	0.000457035	5.09158	IFFO2	intermediate filament family orphan 2	NM_001136265
236495_at	1.85907	5.85871	2.26e-05	0.00278115	2.84765	NAMPT	nicotinamide phosphoribosyltransferase	NM_005746
207096_at	1.86414	12.1582	1.39e-09	1.86e-06	12.1217	SAA4	serum amyloid A4, constitutive	NM_006512
223484_at	1.89174	7.39662	1.36e-06	0.000307409	5.60518	C15orf48	chromosome 15 open reading frame 48	NM_197955
237238_at	1.89665	9.54029	4.54e-08	2.22e-05	8.88455	WWC1	WW and C2 domain containing 1	NM_001161662
243296_at	1.89707	15.901	2.45e-11	7.43e-08	15.6475	NAMPT	nicotinamide phosphoribosyltransferase	NM_005746
215078_at	1.93513	8.14337	3.91e-07	0.000111305	6.81969	Sod2	superoxide dismutase 2, mitochondrial	NM_001024465
237830_at	1.9714	6.26677	1.04e-05	0.00150571	3.61277	#N/A	#N/A	#N/A
202388_at	1.99173	22.0036	1.55e-13	2.83e-09	19.5582	RGS2	regulator of G-protein signaling 2, 24kDa	NM_002923
228726_at	1.99513	17.0156	8.62e-12	4.28e-08	16.5051	SERPINB1	serpin peptidase inhibitor, clade B (ovalbumin), member 1	NM_030666
212268_at	1.99954	23.4139	5.82e-14	1.59e-09	20.2372	SERPINB1	serpin peptidase inhibitor, clade B (ovalbumin), member 1	NM_030666
202833_s_at	2.07423	15.3178	4.33e-11	1.25e-07	15.1674	SERPINA1	serpin peptidase inhibitor, clade A (alpha-1 antiproteinase, antitrypsin), member 1	NM_001127702
213572_s_at	2.08419	23.4845	5.55e-14	1.59e-09	20.2694	SERPINB1	serpin peptidase inhibitor, clade B (ovalbumin), member 1	NM_030666
36742_at	2.11429	8.96405	1.07e-07	3.96e-05	8.06419	TRIM15	tripartite motif-containing 15	NM_033229
1552670_a_at	2.11537	13.2183	4.03e-10	6.88e-07	13.2353	PPP1R3B	protein phosphatase 1, regulatory (inhibitor) subunit 3B	NM_024607
222662_at	2.20391	20.3308	5.38e-13	7.36e-09	18.6582	PPP1R3B	protein phosphatase 1, regulatory (inhibitor) subunit 3B	NM_024607
1556989_at	2.24732	10.5065	1.16e-08	7.69e-06	10.1679	ADAMTS9	ADAM metallopeptidase with thrombospondin type 1 motif, 9	NM_182920
239213_at	2.3272	10.0815	2.09e-08	1.19e-05	9.61719	SERPINB1	serpin peptidase inhibitor, clade B (ovalbumin), member 1	NM_030666
238168_at	2.37702	5.63133	3.52e-05	0.00395572	2.41132	TM4SF1	transmembrane 4 L six family member 1	NM_014220
1568770_at	2.44569	5.62722	3.55e-05	0.0039714	2.40337	MYLK	myosin light chain kinase	NM_053028
226814_at	2.46177	11.5059	3.13e-09	3.42e-06	11.3839	ADAMTS9	ADAM metallopeptidase with thrombospondin type 1 motif, 9	NM_182920
202834_at	2.4814	5.98093	1.79e-05	0.00232956	3.07926	agt	angiotensinogen (serpin peptidase inhibitor, clade A, member 8)	NM_000029
216005_at	2.49072	10.8985	6.87e-09	5.53e-06	10.6578	TNC	tenascin C	NM_002160
1558167_a_at	2.50211	5.91746	2.02e-05	0.00257007	2.95925	MGC16275	hypothetical protein MGC16275	#N/A
201645_at	2.52436	17.5234	5.47e-12	3.15e-08	16.8714	TNC	tenascin C	NM_002160
205207_at	2.70245	9.96342	2.47e-08	1.35e-05	9.46035	IL6	interleukin 6 (interferon, beta 2)	NM_000600
204596_s_at	2.71843	9.45927	5.11e-08	2.39e-05	8.77178	stc1	stanniocalcin 1	NM_003155
204597_x_at	2.76498	9.56464	4.38e-08	2.16e-05	8.91829	stc1	stanniocalcin 1	NM_003155
230318_at	2.77772	16.4909	1.4e-11	5.72e-08	16.1108	SERPINA1	serpin peptidase inhibitor, clade A (alpha-1 antiproteinase, antitrypsin), member 1	NM_001127702
230746_s_at	2.87497	8.69541	1.62e-07	5.37e-05	7.66691	stc1	stanniocalcin 1	NM_003155
217272_s_at	2.98684	16.4394	1.47e-11	5.72e-08	16.0712	Serpinb13	serpin peptidase inhibitor, clade B (ovalbumin), member 13	NM_012397
209719_x_at	3.09319	9.43385	5.31e-08	2.42e-05	8.73622	Serpinb3	serpin peptidase inhibitor, clade B (ovalbumin), member 3	NM_006919
209720_s_at	3.11253	7.18527	1.97e-06	0.000407703	5.24675	Serpinb3	serpin peptidase inhibitor, clade B (ovalbumin), member 3	NM_006919
206359_at	3.18788	9.45922	5.11e-08	2.39e-05	8.77171	socs3	suppressor of cytokine signaling 3	NM_003955
227697_at	3.33961	9.75287	3.34e-08	1.75e-05	9.17658	socs3	suppressor of cytokine signaling 3	NM_003955
241837_at	3.41805	6.33885	9.1e-06	0.00134782	3.74547	ARID5B	AT rich interactive domain 5B (MRF1-like)	NM_032199
211361_s_at	3.54419	10.5677	1.07e-08	7.5e-06	10.2456	Serpinb13	serpin peptidase inhibitor, clade B (ovalbumin), member 13	NM_012397
204595_s_at	3.62985	13.9428	1.81e-10	3.53e-07	13.9406	stc1	stanniocalcin 1	NM_003155
224071_at	3.70052	5.2024	8.27e-05	0.0072636	1.57009	IL20	interleukin 20	NM_018724
210413_x_at	3.74246	8.38368	2.65e-07	7.89e-05	7.19367	Serpinb3	serpin peptidase inhibitor, clade B (ovalbumin), member 3	NM_006919
211906_s_at	3.91827	7.5762	1e-06	0.000240554	5.9046	serpinb4	serpin peptidase inhibitor, clade B (ovalbumin), member 4	NM_002974
216258_s_at	4.52277	6.42554	7.74e-06	0.00121631	3.90406	Serpinb13	serpin peptidase inhibitor, clade B (ovalbumin), member 13	NM_012397
206569_at	5.07523	9.02023	9.85e-08	3.74e-05	8.14607	Il24	interleukin 24	NM_006850
216598_s_at	7.52836	6.19207	1.2e-05	0.00165409	3.47448	Ccl2	chemokine (C-C motif) ligand 2	NM_002982
