# Supplementary material for: STAT3 acts through pre-existing nucleosome-depleted regions bound by FOS during an epigenetic switch linking inflammation to cancer
Source: Epigenetics Chromatin. 2015 Feb 14;8:7. doi: 10.1186/1756-8935-8-7 (PMC4362815; doi:10.1186/1756-8935-8-7)
Supplement: Supplementary file 15 — Additional file 15: Differential gene expression at 24-h TAM. Genes determined to be differentially regulated between MCF10A-ER-Src cells treated with ethanol or tamoxifen for 24 h and with a control scrambled siRNA. (XLS 263 KB) [file 13072_2014_351_MOESM15_ESM.xls]

## Sheet: ER-Src RNA 2
Differential gene expression between siSCM 24hr TAM and 24hr Etoh
ID	logFC	t	P.Value	adj.P.Val	B	SYMBOL	Name	RefSeq
202291_s_at	-4.50748	-7.85365	6.29e-07	3.26e-05	6.09027	MGP	matrix Gla protein	NM_000900
213276_at	-4.24408	-8.16864	3.75e-07	2.13e-05	6.62005	Camk2b	calcium/calmodulin-dependent protein kinase II beta	NM_172078
220196_at	-4.12683	-7.21976	1.85e-06	8e-05	4.98378	MUC16	mucin 16, cell surface associated	NM_024690
226248_s_at	-3.79193	-8.16434	3.78e-07	2.14e-05	6.61289	KIAA1324	KIAA1324	NM_020775
209956_s_at	-3.70841	-24.1762	3.5e-14	4.67e-11	22.5648	Camk2b	calcium/calmodulin-dependent protein kinase II beta	NM_172078
1553706_at	-3.6655	-10.4004	1.34e-08	1.33e-06	10.0197	HTRA4	HtrA serine peptidase 4	NM_153692
219562_at	-3.63997	-7.73295	7.7e-07	3.84e-05	5.88378	RAB26	RAB26, member RAS oncogene family	NM_014353
213412_at	-3.54988	-6.65017	5.12e-06	0.000184974	3.94268	tjp3	tight junction protein 3 (zona occludens 3)	NM_014428
213796_at	-3.39122	-5.68087	3.2e-05	0.000838545	2.07044	Sprr1a	small proline-rich protein 1A	NM_005987
210404_x_at	-3.3345	-18.0496	3.45e-12	1.61e-09	18.2558	Camk2b	calcium/calmodulin-dependent protein kinase II beta	NM_172078
203639_s_at	-3.21243	-5.29273	6.89e-05	0.00155891	1.28761	FGFR2	fibroblast growth factor receptor 2	NM_001144913
230430_at	-3.21095	-7.6156	9.38e-07	4.52e-05	5.68112	ENTPD2	ectonucleoside triphosphate diphosphohydrolase 2	NM_203468
1569861_at	-3.17997	-8.52093	2.13e-07	1.32e-05	7.19715	TRAF5	TNF receptor-associated factor 5	NM_001033910
225372_at	-3.13707	-6.19491	1.19e-05	0.000368922	3.07876	C10orf54	chromosome 10 open reading frame 54	NM_022153
217028_at	-3.08865	-6.83364	3.67e-06	0.000141067	4.28289	CXCR4	chemokine (C-X-C motif) receptor 4	NM_003467
228126_x_at	-3.00434	-8.05374	4.52e-07	2.47e-05	6.42831	CTXN1	cortexin 1	NM_206833
204734_at	-2.97999	-24.6378	2.59e-14	4.3e-11	22.8361	Krt15	keratin 15	NM_002275
212070_at	-2.92253	-5.73163	2.9e-05	0.000773192	2.1715	GPR56	G protein-coupled receptor 56	NM_001145773
205623_at	-2.83602	-19.2884	1.23e-12	7.29e-10	19.2492	ALDH3A1	aldehyde dehydrogenase 3 family, memberA1	NM_000691
228762_at	-2.83148	-5.64225	3.45e-05	0.00089071	1.99334	LFNG	LFNG O-fucosylpeptide 3-beta-N-acetylglucosaminyltransferase	NM_001166355
232361_s_at	-2.79887	-5.73756	2.86e-05	0.000767321	2.18327	Ehf	ets homologous factor	NM_012153
232116_at	-2.77658	-17.8029	4.28e-12	1.9e-09	18.0492	GRHL3	grainyhead-like 3 (Drosophila)	NM_198174
204600_at	-2.77049	-11.6016	2.77e-09	3.7e-07	11.621	EPHB3	EPH receptor B3	NM_004443
237598_at	-2.76824	-5.24537	7.58e-05	0.00168501	1.19095	SEC1	secretory blood group 1	#N/A
235605_at	-2.74088	-9.22367	7.25e-08	5.34e-06	8.30147	CASZ1	castor zinc finger 1	NM_001079843
227949_at	-2.73694	-12.333	1.13e-09	1.83e-07	12.5284	Phactr3	phosphatase and actin regulator 3	NM_183246
207510_at	-2.72637	-7.46676	1.21e-06	5.66e-05	5.42143	BDKRB1	bradykinin receptor B1	NM_000710
1552532_a_at	-2.70438	-6.44441	7.48e-06	0.000253398	3.5557	ATP6V1C2	ATPase, H+ transporting, lysosomal 42kDa, V1 subunit C2	NM_001039362
231416_at	-2.66956	-6.88848	3.33e-06	0.000129666	4.38368	dhdh	dihydrodiol dehydrogenase (dimeric)	NM_014475
201148_s_at	-2.62809	-5.47567	4.79e-05	0.00116357	1.65875	TIMP3	TIMP metallopeptidase inhibitor 3	NM_000362
232151_at	-2.62718	-5.2222	7.94e-05	0.00175044	1.14355	Macc1	metastasis associated in colon cancer 1	NM_182762
217395_at	-2.59899	-5.1501	9.19e-05	0.00197963	0.99575	MT4	metallothionein 4	NM_032935
209950_s_at	-2.59742	-5.26117	7.34e-05	0.00164106	1.22323	VILL	villin-like	NM_015873
209772_s_at	-2.59737	-24.2838	3.26e-14	4.46e-11	22.6286	CD24L4	CD24 molecule; CD24 molecule-like 4	NM_013230
1566766_a_at	-2.54346	-8.43545	2.44e-07	1.46e-05	7.0586	Macc1	metastasis associated in colon cancer 1	NM_182762
209083_at	-2.53718	-14.5683	9.3e-11	2.4e-08	15.0272	Coro1a	coronin, actin binding protein, 1A	NM_007074
235367_at	-2.53118	-6.62315	5.38e-06	0.000193303	3.8922	Mypn	myopalladin	NM_032578
244384_at	-2.51414	-18.8519	1.75e-12	9.32e-10	18.9073	tfcp2l1	transcription factor CP2-like 1	NM_014553
229130_at	-2.50023	-7.38663	1.39e-06	6.34e-05	5.28035	#N/A	#N/A	#N/A
230461_s_at	-2.4989	-7.24701	1.77e-06	7.71e-05	5.03247	Mum1	melanoma associated antigen (mutated) 1	NM_032853
240135_x_at	-2.49563	-6.4778	7.03e-06	0.000240261	3.61889	TIMP3	TIMP metallopeptidase inhibitor 3	NM_000362
220385_at	-2.48925	-8.48773	2.25e-07	1.36e-05	7.14344	jph2	junctophilin 2	NM_175913
219127_at	-2.46837	-11.2738	4.21e-09	5.13e-07	11.1983	PRR15L	ATPase family, AAA domain containing 4	NM_024320
229385_s_at	-2.4678	-10.4725	1.22e-08	1.23e-06	10.12	PLAC2	placenta-specific 2 (non-protein coding)	#N/A
243889_at	-2.45289	-5.38363	5.75e-05	0.00133931	1.47251	#N/A	#N/A	#N/A
211483_x_at	-2.40829	-13.3276	3.56e-10	6.79e-08	13.6882	Camk2b	calcium/calmodulin-dependent protein kinase II beta	NM_172078
219995_s_at	-2.39891	-6.39208	8.24e-06	0.000274302	3.45636	znf750	zinc finger protein 750	NM_024702
214370_at	-2.38929	-7.86818	6.14e-07	3.2e-05	6.11501	S100A8	S100 calcium binding protein A8	NM_002964
1552283_s_at	-2.38162	-5.32279	6.49e-05	0.00148257	1.34886	ZDHHC11	zinc finger, DHHC-type containing 11	NM_024786
222549_at	-2.37254	-19.5561	9.89e-13	6.22e-10	19.4547	CLDN1	claudin 1	NM_021101
225645_at	-2.36847	-13.7286	2.28e-10	4.75e-08	14.1335	Ehf	ets homologous factor	NM_012153
219722_s_at	-2.32936	-6.98326	2.81e-06	0.000112948	4.55692	Gdpd3	glycerophosphodiester phosphodiesterase domain containing 3	NM_024307
205363_at	-2.31853	-11.9455	1.81e-09	2.64e-07	12.0538	BBOX1	butyrobetaine (gamma), 2-oxoglutarate dioxygenase (gamma-butyrobetaine hydroxylase) 1	NM_003986
205014_at	-2.31633	-17.6698	4.8e-12	2.1e-09	17.9365	FGFBP1	fibroblast growth factor binding protein 1	NM_005130
208596_s_at	-2.2982	-8.19882	3.57e-07	2.03e-05	6.6701	UGT1A7	UDP glucuronosyltransferase 1 family, polypeptide A3; UDP glucuronosyltransferase 1 family, polypeptide A5; UDP glucuronosyltransferase 1 family, polypeptide A4; UDP glucuronosyltransferase 1 family, polypeptide A7; UDP glucuronosyltransferase 1 family, polypeptide A6; UDP glucuronosyltransferase 1 family, polypeptide A10; UDP glucuronosyltransferase 1 family, polypeptide A9; UDP glucuronosyltran…	NM_019078
216243_s_at	-2.28586	-5.98758	1.77e-05	0.000513025	2.67615	IL1RN	interleukin 1 receptor antagonist	NM_000577
208651_x_at	-2.28426	-13.4785	3.01e-10	5.93e-08	13.8573	CD24L4	CD24 molecule; CD24 molecule-like 4	NM_013230
216379_x_at	-2.21896	-13.6697	2.43e-10	5e-08	14.0688	CD24L4	CD24 molecule; CD24 molecule-like 4	NM_013230
209771_x_at	-2.21365	-13.3524	3.46e-10	6.66e-08	13.7162	CD24L4	CD24 molecule; CD24 molecule-like 4	NM_013230
227642_at	-2.20089	-32.5715	3.01e-16	1.83e-12	26.6705	tfcp2l1	transcription factor CP2-like 1	NM_014553
1560011_at	-2.19983	-11.4536	3.34e-09	4.28e-07	11.4315	PSCA	prostate stem cell antigen	NM_005672
206515_at	-2.17125	-10.2663	1.62e-08	1.56e-06	9.8318	CYP4F3	cytochrome P450, family 4, subfamily F, polypeptide 3	NM_000896
208650_s_at	-2.13572	-20.5803	4.45e-13	3.28e-10	20.2128	CD24L4	CD24 molecule; CD24 molecule-like 4	NM_013230
266_s_at	-2.11915	-16.512	1.37e-11	5.12e-09	16.9162	CD24L4	CD24 molecule; CD24 molecule-like 4	NM_013230
1569296_a_at	-2.10457	-5.74828	2.8e-05	0.000753683	2.20458	LOC493754	RAB guanine nucleotide exchange factor (GEF) 1 pseudogene	#N/A
229276_at	-2.09283	-6.94777	2.99e-06	0.000118722	4.4922	IGSF9	immunoglobulin superfamily, member 9	NM_001135050
224009_x_at	-2.08829	-7.86389	6.19e-07	3.22e-05	6.10771	dhrs9	dehydrogenase/reductase (SDR family) member 9	NM_001142270
213183_s_at	-2.08253	-6.34464	9e-06	0.000293911	3.36597	CDKN1C	cyclin-dependent kinase inhibitor 1C (p57, Kip2)	NM_000076
203407_at	-2.06329	-17.0855	8.09e-12	3.3e-09	17.4306	ppl	periplakin	NM_002705
202936_s_at	-2.04536	-12.3179	1.15e-09	1.85e-07	12.5101	SOX9	SRY (sex determining region Y)-box 9	NM_000346
203789_s_at	-2.03301	-23.079	7.3e-14	7.8e-11	21.8937	SEMA3C	sema domain, immunoglobulin domain (Ig), short basic domain, secreted, (semaphorin) 3C	NM_006379
226907_at	-2.00864	-18.6081	2.15e-12	1.08e-09	18.7126	ppp1r14c	protein phosphatase 1, regulatory (inhibitor) subunit 14C	NM_030949
204519_s_at	-2.00243	-19.1075	1.42e-12	7.94e-10	19.1086	PLLP	plasma membrane proteolipid (plasmolipin)	NM_015993
219735_s_at	-2.00138	-27.2055	5.36e-15	1.95e-11	24.237	tfcp2l1	transcription factor CP2-like 1	NM_014553
225016_at	-1.99554	-5.55459	4.1e-05	0.00102241	1.81768	Apcdd1	adenomatosis polyposis coli down-regulated 1	NM_153000
212657_s_at	-1.98574	-9.00214	1.01e-07	7.07e-06	7.95993	IL1RN	interleukin 1 receptor antagonist	NM_000577
214319_at	-1.98028	-12.2102	1.31e-09	2.06e-07	12.3794	FRY	furry homolog (Drosophila)	NM_023037
230548_at	-1.97581	-5.60157	3.74e-05	0.000950792	1.91194	#N/A	#N/A	#N/A
1553982_a_at	-1.94282	-7.40886	1.34e-06	6.15e-05	5.31957	rab7b	RAB7B, member RAS oncogene family	NM_177403
243386_at	-1.92509	-12.1242	1.45e-09	2.23e-07	12.2742	CASZ1	castor zinc finger 1	NM_001079843
1562244_at	-1.92228	-8.22172	3.44e-07	1.97e-05	6.70803	ZNF578	zinc finger protein 578	NM_001099694
211122_s_at	-1.91795	-8.54424	2.06e-07	1.28e-05	7.23478	CXCL11	chemokine (C-X-C motif) ligand 11	NM_005409
207655_s_at	-1.89965	-8.29619	3.05e-07	1.77e-05	6.83084	BLNK	B-cell linker	NM_001114094
219714_s_at	-1.88795	-7.55641	1.04e-06	4.93e-05	5.57821	CACNA2D3	calcium channel, voltage-dependent, alpha 2/delta subunit 3	NM_018398
219476_at	-1.8739	-10.4375	1.28e-08	1.27e-06	10.0714	C1orf116	chromosome 1 open reading frame 116	NM_023938
219836_at	-1.84542	-18.5891	2.18e-12	1.09e-09	18.6973	ZBED2	zinc finger, BED-type containing 2	NM_024508
35148_at	-1.84005	-5.3103	6.66e-05	0.00151124	1.32343	tjp3	tight junction protein 3 (zona occludens 3)	NM_014428
209925_at	-1.83695	-14.7368	7.81e-11	2.13e-08	15.2006	Ocln	occludin pseudogene; occludin	NM_002538
1569263_at	-1.83522	-9.52404	4.65e-08	3.74e-06	8.75516	#N/A	#N/A	#N/A
240815_at	-1.82652	-10.9777	6.19e-09	6.97e-07	10.8074	SEMA3C	sema domain, immunoglobulin domain (Ig), short basic domain, secreted, (semaphorin) 3C	NM_006379
229396_at	-1.82466	-9.67037	3.76e-08	3.12e-06	8.97235	OVOL1	ovo-like 1(Drosophila)	NM_004561
223232_s_at	-1.82306	-6.80232	3.89e-06	0.00014692	4.22515	cgn	cingulin	NM_020770
224189_x_at	-1.82264	-5.83732	2.36e-05	0.000654407	2.38088	Ehf	ets homologous factor	NM_012153
204602_at	-1.81902	-20.5953	4.4e-13	3.28e-10	20.2236	DKK1	dickkopf homolog 1 (Xenopus laevis)	NM_012242
230266_at	-1.81561	-11.1024	5.26e-09	6.13e-07	10.9731	rab7b	RAB7B, member RAS oncogene family	NM_177403
201147_s_at	-1.80508	-9.95485	2.5e-08	2.22e-06	9.38754	TIMP3	TIMP metallopeptidase inhibitor 3	NM_000362
1564706_s_at	-1.80304	-8.41283	2.53e-07	1.5e-05	7.02177	GLS2	glutaminase 2 (liver, mitochondrial)	NM_013267
237435_at	-1.79719	-20.4263	5e-13	3.6e-10	20.1016	#N/A	#N/A	#N/A
232360_at	-1.79462	-6.74598	4.3e-06	0.000160289	4.12092	Ehf	ets homologous factor	NM_012153
219909_at	-1.79434	-14.7234	7.92e-11	2.15e-08	15.1869	Mmp28	matrix metallopeptidase 28	NM_001032278
201150_s_at	-1.79208	-23.1017	7.19e-14	7.8e-11	21.908	TIMP3	TIMP metallopeptidase inhibitor 3	NM_000362
238967_at	-1.77863	-12.334	1.13e-09	1.83e-07	12.5297	CLDN1	claudin 1	NM_021101
227629_at	-1.77737	-5.95816	1.87e-05	0.000537353	2.61856	PRLR	prolactin receptor	NM_000949
203217_s_at	-1.76148	-10.9188	6.69e-09	7.42e-07	10.7287	st3gal5	ST3 beta-galactoside alpha-2,3-sialyltransferase 5	NM_001042437
39248_at	-1.7609	-13.0755	4.74e-10	8.69e-08	13.402	AQP3	aquaporin 3 (Gill blood group)	NM_004925
231776_at	-1.74968	-9.11115	8.58e-08	6.14e-06	8.12874	EOMES	eomesodermin homolog (Xenopus laevis)	NM_005442
218182_s_at	-1.74775	-9.05182	9.39e-08	6.61e-06	8.03705	CLDN1	claudin 1	NM_021101
228865_at	-1.73942	-8.97644	1.05e-07	7.28e-06	7.91993	C1orf116	chromosome 1 open reading frame 116	NM_023938
238029_s_at	-1.73826	-17.9604	3.73e-12	1.71e-09	18.1815	SLC16A14	solute carrier family 16, member 14 (monocarboxylic acid transporter 14)	NM_152527
210096_at	-1.72961	-15.8484	2.57e-11	8.63e-09	16.2976	cyp4b1	cytochrome P450, family 4, subfamily B, polypeptide 1	NM_001099772
205093_at	-1.72817	-9.67296	3.74e-08	3.12e-06	8.97617	PLEKHA6	pleckstrin homology domain containing, family A member 6	NM_014935
1438_at	-1.71964	-5.69028	3.14e-05	0.000826842	2.08919	EPHB3	EPH receptor B3	NM_004443
216918_s_at	-1.71842	-15.3213	4.32e-11	1.31e-08	15.7873	DST	dystonin	NM_020388
213106_at	-1.71045	-6.95289	2.97e-06	0.000117793	4.50155	ATP8A1	ATPase, aminophospholipid transporter (APLT), class I, type 8A, member 1	NM_001105529
228933_at	-1.71024	-16.6159	1.24e-11	4.72e-09	17.0108	NHS	Nance-Horan syndrome (congenital cataracts and dental anomalies)	NM_001136024
223605_at	-1.69901	-16.1004	2.02e-11	6.9e-09	16.5356	Slc25a18	solute carrier family 25 (mitochondrial carrier), member 18	NM_031481
205064_at	-1.68294	-9.50473	4.78e-08	3.82e-06	8.72631	Sprr1b	small proline-rich protein 1B (cornifin)	NM_003125
225822_at	-1.67446	-9.11959	8.48e-08	6.1e-06	8.14175	TMEM125	transmembrane protein 125	NM_144626
228975_at	-1.66859	-7.16191	2.05e-06	8.69e-05	4.88007	SP6	Sp6 transcription factor	NM_199262
202935_s_at	-1.66541	-9.24818	6.99e-08	5.21e-06	8.33889	SOX9	SRY (sex determining region Y)-box 9	NM_000346
228067_at	-1.65131	-13.6354	2.53e-10	5.17e-08	14.031	C2orf55	chromosome 2 open reading frame 55	NM_207362
1557779_at	-1.64354	-9.75365	3.33e-08	2.82e-06	9.09484	#N/A	#N/A	#N/A
236947_at	-1.64313	-8.76851	1.45e-07	9.48e-06	7.59321	SEMA3C	sema domain, immunoglobulin domain (Ig), short basic domain, secreted, (semaphorin) 3C	NM_006379
229930_at	-1.64241	-12.3842	1.06e-09	1.75e-07	12.5901	LOC100134361	similar to hCG1811002	XM_001726827
239273_s_at	-1.62545	-12.8816	5.92e-10	1.05e-07	13.1782	Mmp28	matrix metallopeptidase 28	NM_001032278
232914_s_at	-1.62224	-8.82983	1.32e-07	8.83e-06	7.69013	SYTL2	synaptotagmin-like 2	NM_001162951
242002_at	-1.61581	-8.69113	1.63e-07	1.05e-05	7.47026	Nkain2	Na+/K+ transporting ATPase interacting 2	NM_001040214
227492_at	-1.60659	-11.4967	3.17e-09	4.12e-07	11.4869	Ocln	occludin pseudogene; occludin	NM_002538
229764_at	-1.60502	-10.8513	7.32e-09	7.95e-07	10.6379	tprg1	tumor protein p63 regulated 1	NM_198485
201149_s_at	-1.59458	-10.6839	9.15e-09	9.58e-07	10.4109	TIMP3	TIMP metallopeptidase inhibitor 3	NM_000362
239787_at	-1.59353	-7.33601	1.51e-06	6.79e-05	5.19079	Kctd4	potassium channel tetramerisation domain containing 4	NM_198404
202036_s_at	-1.59128	-16.3101	1.66e-11	5.91e-09	16.7308	Sfrp1	secreted frizzled-related protein 1	NM_003012
209703_x_at	-1.58638	-6.38101	8.41e-06	0.000278286	3.43528	mettl7a	methyltransferase like 7A	NM_014033
221841_s_at	-1.58621	-14.0358	1.63e-10	3.66e-08	14.4664	Klf4	Kruppel-like factor 4 (gut)	NM_004235
205870_at	-1.57807	-5.68672	3.16e-05	0.000831405	2.0821	BDKRB2	bradykinin receptor B2	NM_000623
227717_at	-1.57642	-8.81634	1.35e-07	9.01e-06	7.66884	flj41603	FLJ41603 protein	NM_001001669
219858_s_at	-1.57353	-7.49147	1.16e-06	5.45e-05	5.46475	MFSD6	major facilitator superfamily domain containing 6	NM_017694
205192_at	-1.572	-7.44153	1.26e-06	5.87e-05	5.3771	MAP3K14	mitogen-activated protein kinase kinase kinase 14	NM_003954
228796_at	-1.57177	-6.68669	4.79e-06	0.000174356	4.01078	CPNE4	copine IV	NM_130808
229341_at	-1.56307	-13.0278	5e-10	9.12e-08	13.3472	tfcp2l1	transcription factor CP2-like 1	NM_014553
206094_x_at	-1.56125	-11.2942	4.1e-09	5.02e-07	11.2249	UGT1A7	UDP glucuronosyltransferase 1 family, polypeptide A3; UDP glucuronosyltransferase 1 family, polypeptide A5; UDP glucuronosyltransferase 1 family, polypeptide A4; UDP glucuronosyltransferase 1 family, polypeptide A7; UDP glucuronosyltransferase 1 family, polypeptide A6; UDP glucuronosyltransferase 1 family, polypeptide A10; UDP glucuronosyltransferase 1 family, polypeptide A9; UDP glucuronosyltran…	NM_019078
222784_at	-1.55436	-10.9848	6.13e-09	6.95e-07	10.8169	SMOC1	SPARC related modular calcium binding 1	NM_001034852
239272_at	-1.55165	-21.8859	1.69e-13	1.59e-10	21.1191	Mmp28	matrix metallopeptidase 28	NM_001032278
229518_at	-1.54644	-12.2112	1.31e-09	2.06e-07	12.3807	Fam46b	family with sequence similarity 46, member B	NM_052943
238439_at	-1.54562	-11.9957	1.7e-09	2.51e-07	12.1159	ANKRD22	ankyrin repeat domain 22	NM_144590
205768_s_at	-1.54249	-15.6144	3.23e-11	1.04e-08	16.0732	slc27a2	solute carrier family 27 (fatty acid transporter), member 2	NM_003645
221232_s_at	-1.54094	-7.78134	7.1e-07	3.59e-05	5.96679	ANKRD2	ankyrin repeat domain 2 (stretch responsive muscle)	NM_020349
205128_x_at	-1.53834	-6.85341	3.55e-06	0.000136913	4.31927	Ptgs1	prostaglandin-endoperoxide synthase 1 (prostaglandin G/H synthase and cyclooxygenase)	NM_000962
227439_at	-1.53739	-7.76351	7.31e-07	3.69e-05	5.93624	ANKS1B	ankyrin repeat and sterile alpha motif domain containing 1B	NM_152788
219932_at	-1.53684	-9.35039	6e-08	4.63e-06	8.49417	SLC27A6	solute carrier family 27 (fatty acid transporter), member 6	NM_001017372
202035_s_at	-1.52915	-11.311	4.01e-09	4.93e-07	11.2468	Sfrp1	secreted frizzled-related protein 1	NM_003012
204455_at	-1.52353	-14.719	7.95e-11	2.15e-08	15.1824	DST	dystonin	NM_020388
229616_s_at	-1.52349	-11.0115	5.92e-09	6.76e-07	10.8524	Gramd2	GRAM domain containing 2	NM_001012642
226961_at	-1.51456	-14.3442	1.18e-10	2.85e-08	14.7936	PRR15	proline rich 15	NM_175887
238919_at	-1.51415	-7.25674	1.74e-06	7.61e-05	5.04984	PCDH9	protocadherin 9	NM_020403
223843_at	-1.50879	-8.27967	3.14e-07	1.81e-05	6.80367	SCARA3	scavenger receptor class A, member 3	NM_182826
204901_at	-1.50531	-6.52894	6.4e-06	0.00022146	3.71537	btrc	beta-transducin repeat containing	NM_003939
225306_s_at	-1.49952	-7.37948	1.4e-06	6.4e-05	5.26772	slc25a29	solute carrier family 25, member 29	NM_001039355
203788_s_at	-1.49863	-6.71195	4.58e-06	0.000167971	4.05776	SEMA3C	sema domain, immunoglobulin domain (Ig), short basic domain, secreted, (semaphorin) 3C	NM_006379
222183_x_at	-1.4975	-5.99792	1.73e-05	0.000505127	2.69635	SNW1	SNW domain containing 1	NM_012245
227862_at	-1.49395	-14.6279	8.74e-11	2.28e-08	15.0888	trnP1	TMF1-regulated nuclear protein 1	NM_001013642
238134_at	-1.49142	-11.1793	4.76e-09	5.67e-07	11.0745	PLEKHA6	pleckstrin homology domain containing, family A member 6	NM_014935
214318_s_at	-1.49096	-8.16447	3.78e-07	2.14e-05	6.61312	FRY	furry homolog (Drosophila)	NM_023037
215125_s_at	-1.48209	-9.14109	8.21e-08	5.93e-06	8.17485	UGT1A7	UDP glucuronosyltransferase 1 family, polypeptide A3; UDP glucuronosyltransferase 1 family, polypeptide A5; UDP glucuronosyltransferase 1 family, polypeptide A4; UDP glucuronosyltransferase 1 family, polypeptide A7; UDP glucuronosyltransferase 1 family, polypeptide A6; UDP glucuronosyltransferase 1 family, polypeptide A10; UDP glucuronosyltransferase 1 family, polypeptide A9; UDP glucuronosyltran…	NM_019078
204897_at	-1.47631	-12.2626	1.23e-09	1.96e-07	12.4432	Ptger4	prostaglandin E receptor 4 (subtype EP4)	NM_000958
244111_at	-1.4683	-5.77117	2.68e-05	0.000727031	2.25	KRT222	keratin 222 pseudogene	NM_152349
227733_at	-1.46131	-7.90609	5.77e-07	3.04e-05	6.17939	TMEM63C	transmembrane protein 63C	NM_020431
209726_at	-1.4612	-6.1594	1.27e-05	0.000390531	3.01019	CA11	carbonic anhydrase XI	NM_001217
207126_x_at	-1.45791	-6.35455	8.83e-06	0.000289391	3.38488	UGT1A7	UDP glucuronosyltransferase 1 family, polypeptide A3; UDP glucuronosyltransferase 1 family, polypeptide A5; UDP glucuronosyltransferase 1 family, polypeptide A4; UDP glucuronosyltransferase 1 family, polypeptide A7; UDP glucuronosyltransferase 1 family, polypeptide A6; UDP glucuronosyltransferase 1 family, polypeptide A10; UDP glucuronosyltransferase 1 family, polypeptide A9; UDP glucuronosyltran…	NM_019078
229245_at	-1.45744	-13.7821	2.15e-10	4.56e-08	14.1919	PLEKHA6	pleckstrin homology domain containing, family A member 6	NM_014935
207761_s_at	-1.44954	-14.6793	8.29e-11	2.2e-08	15.1417	mettl7a	methyltransferase like 7A	NM_014033
232662_x_at	-1.44605	-11.627	2.69e-09	3.62e-07	11.6535	C10orf58	chromosome 10 open reading frame 58; chromosome 10 open reading frame 57	NM_032333
206008_at	-1.44405	-8.40071	2.58e-07	1.53e-05	7.00201	Tgm1	transglutaminase 1 (K polypeptide epidermal type I, protein-glutamine-gamma-glutamyltransferase)	NM_000359
204532_x_at	-1.44156	-9.39183	5.65e-08	4.4e-06	8.55678	UGT1A7	UDP glucuronosyltransferase 1 family, polypeptide A3; UDP glucuronosyltransferase 1 family, polypeptide A5; UDP glucuronosyltransferase 1 family, polypeptide A4; UDP glucuronosyltransferase 1 family, polypeptide A7; UDP glucuronosyltransferase 1 family, polypeptide A6; UDP glucuronosyltransferase 1 family, polypeptide A10; UDP glucuronosyltransferase 1 family, polypeptide A9; UDP glucuronosyltran…	NM_019078
243541_at	-1.43979	-7.27286	1.69e-06	7.48e-05	5.07857	Il31ra	interleukin 31 receptor A	NM_139017
231849_at	-1.43333	-5.99071	1.76e-05	0.000510779	2.68226	KRT80	keratin 80	NM_001081492
218692_at	-1.42653	-14.1951	1.38e-10	3.15e-08	14.6363	GOLSYN	Golgi-localized protein	NM_001099754
241233_x_at	-1.42601	-8.9334	1.12e-07	7.72e-06	7.85274	C21orf81	hCG2042718; chromosome 21 open reading frame 81; ankyrin repeat domain 20 family, member A1; ankyrin repeat domain 20 family, member A3; ankyrin repeat domain 20 family, member A2	NM_032250
211028_s_at	-1.42463	-5.36705	5.94e-05	0.00137553	1.43885	Khk	ketohexokinase (fructokinase)	NM_006488
212272_at	-1.42425	-14.077	1.56e-10	3.53e-08	14.5105	lpin1	lipin 1	NM_145693
50965_at	-1.4223	-8.89807	1.19e-07	8.05e-06	7.79742	RAB26	RAB26, member RAS oncogene family	NM_014353
223233_s_at	-1.42173	-9.77074	3.25e-08	2.75e-06	9.11988	cgn	cingulin	NM_020770
206393_at	-1.42123	-6.88308	3.36e-06	0.000130544	4.37377	TNNI2	troponin I type 2 (skeletal, fast)	NM_001145841
235626_at	-1.41957	-5.26004	7.36e-05	0.00164275	1.22092	Camk1d	calcium/calmodulin-dependent protein kinase ID	NM_153498
233413_at	-1.41894	-6.33761	9.12e-06	0.000296724	3.35256	#N/A	#N/A	#N/A
203180_at	-1.41682	-8.68374	1.65e-07	1.06e-05	7.45849	ALDH1A3	aldehyde dehydrogenase 1 family, member A3	NM_000693
212274_at	-1.41678	-18.9859	1.57e-12	8.59e-10	19.0132	lpin1	lipin 1	NM_145693
225540_at	-1.41287	-19.3796	1.14e-12	6.85e-10	19.3196	map2	microtubule-associated protein 2	NM_031847
203914_x_at	-1.41278	-8.57599	1.96e-07	1.22e-05	7.2859	HPGD	hydroxyprostaglandin dehydrogenase 15-(NAD)	NM_000860
202286_s_at	-1.41064	-8.95944	1.08e-07	7.45e-06	7.89342	TACSTD2	tumor-associated calcium signal transducer 2	NM_002353
219737_s_at	-1.40999	-11.4527	3.35e-09	4.28e-07	11.4303	PCDH9	protocadherin 9	NM_020403
1555854_at	-1.40073	-13.6897	2.38e-10	4.92e-08	14.0908	Akr1c1	aldo-keto reductase family 1, member C1 (dihydrodiol dehydrogenase 1; 20-alpha (3-alpha)-hydroxysteroid dehydrogenase)	NM_001353
205609_at	-1.40055	-7.93626	5.49e-07	2.92e-05	6.23048	ANGPT1	angiopoietin 1	NM_001146
215813_s_at	-1.39349	-10.2164	1.73e-08	1.64e-06	9.76133	Ptgs1	prostaglandin-endoperoxide synthase 1 (prostaglandin G/H synthase and cyclooxygenase)	NM_000962
209569_x_at	-1.39328	-5.2638	7.31e-05	0.0016332	1.2286	D4S234E	DNA segment on chromosome 4 (unique) 234 expressed sequence	NM_014392
229634_at	-1.38865	-6.54908	6.16e-06	0.000214631	3.75328	TMEM139	transmembrane protein 139	NM_153345
210239_at	-1.38492	-6.59011	5.72e-06	0.000202029	3.83032	Irx5	iroquois homeobox 5	NM_005853
225496_s_at	-1.38052	-5.53279	4.28e-05	0.00106055	1.77385	SYTL2	synaptotagmin-like 2	NM_001162951
202037_s_at	-1.37233	-18.6708	2.04e-12	1.03e-09	18.7629	Sfrp1	secreted frizzled-related protein 1	NM_003012
1555310_a_at	-1.37214	-12.5802	8.42e-10	1.44e-07	12.8244	Pak6	p21 protein (Cdc42/Rac)-activated kinase 6	NM_020168
215785_s_at	-1.37105	-12.1144	1.47e-09	2.24e-07	12.2623	CYFIP2	cytoplasmic FMR1 interacting protein 2	NM_001037333
219454_at	-1.36236	-5.49139	4.64e-05	0.00113603	1.69046	Egfl6	EGF-like-domain, multiple 6	NM_001167890
212276_at	-1.3566	-21.3613	2.48e-13	2.15e-10	20.7627	lpin1	lipin 1	NM_145693
39249_at	-1.3522	-6.97005	2.88e-06	0.000115127	4.53283	AQP3	aquaporin 3 (Gill blood group)	NM_004925
226769_at	-1.35082	-6.91688	3.16e-06	0.000124126	4.43572	Fibin	fin bud initiation factor homolog (zebrafish)	NM_203371
242138_at	-1.3485	-8.04085	4.62e-07	2.51e-05	6.4067	dlx1	distal-less homeobox 1	NM_001038493
205769_at	-1.34789	-13.5863	2.67e-10	5.44e-08	13.9769	slc27a2	solute carrier family 27 (fatty acid transporter), member 2	NM_003645
204466_s_at	-1.34685	-14.7943	7.36e-11	2.03e-08	15.2594	Snca	synuclein, alpha (non A4 component of amyloid precursor)	NM_000345
202488_s_at	-1.34316	-13.3268	3.56e-10	6.79e-08	13.6873	fxyd3	FXYD domain containing ion transport regulator 3	NM_001136009
1563595_at	-1.34295	-6.80216	3.89e-06	0.00014692	4.22486	SRGAP3	SLIT-ROBO Rho GTPase activating protein 3	NM_001033117
207469_s_at	-1.34232	-16.0104	2.2e-11	7.43e-09	16.4511	PIR	pirin (iron-binding nuclear protein)	NM_003662
1569566_at	-1.34135	-6.20713	1.16e-05	0.000362579	3.1023	TBC1D1	TBC1 (tre-2/USP6, BUB2, cdc16) domain family, member 1	NM_015173
201841_s_at	-1.34044	-11.733	2.35e-09	3.24e-07	11.7876	Hspb1	heat shock 27kDa protein-like 2 pseudogene; heat shock 27kDa protein 1	NM_001540
241397_at	-1.33966	-5.97072	1.82e-05	0.000526508	2.64315	Ehf	ets homologous factor	NM_012153
1569607_s_at	-1.33725	-8.14068	3.93e-07	2.2e-05	6.57354	LOC100132733	similar to FLJ00310 protein	XM_001715342
1555497_a_at	-1.33482	-5.28687	6.98e-05	0.00157535	1.27567	cyp4b1	cytochrome P450, family 4, subfamily B, polypeptide 1	NM_001099772
202790_at	-1.3317	-7.24103	1.79e-06	7.77e-05	5.02179	cldn7	claudin 7	NM_001307
226534_at	-1.31859	-13.3895	3.32e-10	6.42e-08	13.7577	KITLG	KIT ligand	NM_003994
227702_at	-1.31818	-8.77069	1.44e-07	9.48e-06	7.59667	Cyp4x1	cytochrome P450, family 4, subfamily X, polypeptide 1	NM_178033
233030_at	-1.31473	-11.2462	4.36e-09	5.25e-07	11.1622	pnpla3	patatin-like phospholipase domain containing 3	NM_025225
213348_at	-1.31362	-9.10659	8.64e-08	6.18e-06	8.12171	CDKN1C	cyclin-dependent kinase inhibitor 1C (p57, Kip2)	NM_000076
212094_at	-1.30997	-15.1969	4.89e-11	1.47e-08	15.6644	PEG10	paternally expressed 10	NM_015068
205883_at	-1.30752	-11.8697	1.98e-09	2.83e-07	11.9593	ZBTB16	zinc finger and BTB domain containing 16	NM_006006
1566764_at	-1.30466	-5.11772	9.81e-05	0.00209465	0.929183	Macc1	metastasis associated in colon cancer 1	NM_182762
220999_s_at	-1.30461	-7.95549	5.32e-07	2.84e-05	6.263	CYFIP2	cytoplasmic FMR1 interacting protein 2	NM_001037333
1553129_at	-1.30394	-8.01275	4.84e-07	2.61e-05	6.35949	SVEP1	sushi, von Willebrand factor type A, EGF and pentraxin domain containing 1	NM_153366
206295_at	-1.30329	-12.5884	8.33e-10	1.43e-07	12.8342	IL18	interleukin 18 (interferon-gamma-inducing factor)	NM_001562
204484_at	-1.30128	-7.58099	9.95e-07	4.77e-05	5.621	PIK3C2B	phosphoinositide-3-kinase, class 2, beta polypeptide	NM_002646
235086_at	-1.30045	-9.30389	6.43e-08	4.9e-06	8.42369	Thbs1	thrombospondin 1	NM_003246
204731_at	-1.28892	-10.4158	1.32e-08	1.31e-06	10.0412	Tgfbr3	transforming growth factor, beta receptor III	NM_003243
212143_s_at	-1.28745	-5.62915	3.54e-05	0.000909148	1.96715	igfbp3	insulin-like growth factor binding protein 3	NM_000598
231033_at	-1.28467	-9.23693	7.11e-08	5.28e-06	8.32172	#N/A	#N/A	#N/A
221679_s_at	-1.28349	-8.06453	4.44e-07	2.44e-05	6.4464	ABHD6	abhydrolase domain containing 6	NM_020676
205319_at	-1.28066	-6.00207	1.72e-05	0.000501397	2.70447	PSCA	prostate stem cell antigen	NM_005672
228834_at	-1.28003	-8.92511	1.14e-07	7.8e-06	7.83978	Tob1	transducer of ERBB2, 1	NM_005749
241470_x_at	-1.27948	-5.20893	8.16e-05	0.00179347	1.1164	#N/A	#N/A	#N/A
1555421_at	-1.27555	-7.87869	6.04e-07	3.16e-05	6.13287	ap1s3	adaptor-related protein complex 1, sigma 3 subunit	NM_001039569
1554586_a_at	-1.27512	-8.14306	3.91e-07	2.2e-05	6.5775	Rhobtb2	Rho-related BTB domain containing 2	NM_015178
1552309_a_at	-1.27324	-8.58682	1.92e-07	1.21e-05	7.30332	NEXN	nexilin (F actin binding protein)	NM_144573
228361_at	-1.2633	-12.5522	8.7e-10	1.48e-07	12.7911	E2f2	E2F transcription factor 2	NM_004091
206858_s_at	-1.26102	-12.1756	1.36e-09	2.12e-07	12.3372	HOXC4	homeobox C4	NM_153633
205109_s_at	-1.261	-10.4609	1.24e-08	1.24e-06	10.1039	ARHGEF4	Rho guanine nucleotide exchange factor (GEF) 4	NM_032995
216894_x_at	-1.25995	-9.82808	2.99e-08	2.58e-06	9.20365	CDKN1C	cyclin-dependent kinase inhibitor 1C (p57, Kip2)	NM_000076
237690_at	-1.25917	-5.61551	3.63e-05	0.000928573	1.93986	GPR115	G protein-coupled receptor 115	NM_153838
224435_at	-1.25915	-13.5209	2.87e-10	5.73e-08	13.9044	C10orf58	chromosome 10 open reading frame 58; chromosome 10 open reading frame 57	NM_032333
219150_s_at	-1.25757	-5.52775	4.32e-05	0.00106873	1.76371	ADAP1	ArfGAP with dual PH domains 1	NM_006869
205899_at	-1.25651	-10.5454	1.1e-08	1.12e-06	10.2208	CCNA1	cyclin A1	NM_003914
241156_at	-1.25577	-5.52086	4.38e-05	0.00108092	1.74985	#N/A	#N/A	#N/A
202575_at	-1.25347	-6.2165	1.14e-05	0.000356844	3.12036	crabp2	cellular retinoic acid binding protein 2	NM_001878
1554539_a_at	-1.25302	-8.34511	2.82e-07	1.64e-05	6.91113	Rhof	ras homolog gene family, member F (in filopodia)	NM_019034
219534_x_at	-1.25238	-7.49767	1.15e-06	5.4e-05	5.4756	CDKN1C	cyclin-dependent kinase inhibitor 1C (p57, Kip2)	NM_000076
202053_s_at	-1.25175	-13.7792	2.16e-10	4.56e-08	14.1888	aldh3a2	aldehyde dehydrogenase 3 family, member A2	NM_000382
221909_at	-1.24485	-8.11898	4.07e-07	2.27e-05	6.53739	Rnft2	ring finger protein, transmembrane 2	NM_032814
241044_x_at	-1.23774	-5.48247	4.72e-05	0.0011506	1.67247	#N/A	#N/A	#N/A
211778_s_at	-1.23658	-8.14555	3.89e-07	2.19e-05	6.58165	OVOL2	ovo-like 2 (Drosophila)	NM_021220
201109_s_at	-1.23537	-8.04172	4.61e-07	2.51e-05	6.40816	Thbs1	thrombospondin 1	NM_003246
203896_s_at	-1.23316	-11.7584	2.28e-09	3.16e-07	11.8197	Plcb4	phospholipase C, beta 4	NM_000933
239278_at	-1.23163	-6.95609	2.95e-06	0.000117466	4.50739	#N/A	#N/A	#N/A
204462_s_at	-1.22417	-8.07384	4.38e-07	2.41e-05	6.46199	SLC16A2	solute carrier family 16, member 2 (monocarboxylic acid transporter 8)	NM_006517
228181_at	-1.22047	-13.323	3.58e-10	6.79e-08	13.683	slc30a1	solute carrier family 30 (zinc transporter), member 1	NM_021194
202504_at	-1.2176	-16.2376	1.77e-11	6.27e-09	16.6635	TRIM29	tripartite motif-containing 29	NM_012101
219517_at	-1.21354	-8.36763	2.72e-07	1.59e-05	6.94799	ELL3	elongation factor RNA polymerase II-like 3	NM_025165
201195_s_at	-1.21217	-15.1306	5.23e-11	1.53e-08	15.5983	SLC7A5	solute carrier family 7 (cationic amino acid transporter, y+ system), member 5	NM_003486
236262_at	-1.21149	-7.44087	1.26e-06	5.87e-05	5.37594	MMRN2	multimerin 2	NM_024756
219461_at	-1.21145	-7.84203	6.42e-07	3.31e-05	6.07048	Pak6	p21 protein (Cdc42/Rac)-activated kinase 6	NM_020168
221530_s_at	-1.20646	-6.31938	9.43e-06	0.000305261	3.31773	BHLHE41	basic helix-loop-helix family, member e41	NM_030762
1566622_at	-1.20473	-8.10239	4.18e-07	2.32e-05	6.50971	#N/A	#N/A	#N/A
204527_at	-1.20311	-12.7789	6.67e-10	1.17e-07	13.0585	MYO5A	myosin VA (heavy chain 12, myoxin)	NM_001142495
207388_s_at	-1.20233	-8.37934	2.67e-07	1.57e-05	6.96713	PTGES	prostaglandin E synthase	NM_004878
223748_at	-1.20074	-7.17097	2.02e-06	8.58e-05	4.89635	Slc4a11	solute carrier family 4, sodium borate transporter, member 11	NM_032034
1562208_a_at	-1.20055	-8.09711	4.21e-07	2.33e-05	6.50089	SLC41A2	solute carrier family 41, member 2	NM_032148
201906_s_at	-1.20012	-11.3815	3.67e-09	4.57e-07	11.3384	Ctdspl	CTD (carboxy-terminal domain, RNA polymerase II, polypeptide A) small phosphatase-like	NM_001008392
227556_at	-1.1991	-6.50307	6.71e-06	0.000230661	3.6666	NME7	non-metastatic cells 7, protein expressed in (nucleoside-diphosphate kinase)	NM_013330
203585_at	-1.19252	-10.161	1.87e-08	1.74e-06	9.68282	ZNF185	zinc finger protein 185 (LIM domain)	NM_007150
226103_at	-1.19119	-10.2601	1.63e-08	1.57e-06	9.82297	NEXN	nexilin (F actin binding protein)	NM_144573
215811_at	-1.18824	-9.61426	4.08e-08	3.33e-06	8.88935	C20orf194	chromosome 20 open reading frame 194	NM_001009984
215501_s_at	-1.18749	-8.63641	1.78e-07	1.13e-05	7.38286	Dusp10	dual specificity phosphatase 10	NM_144729
1558846_at	-1.18726	-9.25936	6.87e-08	5.15e-06	8.35594	PNLIPRP3	pancreatic lipase-related protein 3	NM_001011709
209885_at	-1.18655	-8.47912	2.28e-07	1.37e-05	7.1295	RHOD	ras homolog gene family, member D	NM_014578
203638_s_at	-1.1863	-8.4852	2.26e-07	1.37e-05	7.13934	FGFR2	fibroblast growth factor receptor 2	NM_001144913
218322_s_at	-1.18546	-7.38094	1.4e-06	6.39e-05	5.2703	ACSL5	acyl-CoA synthetase long-chain family member 5	NM_203379
221552_at	-1.1836	-5.32067	6.52e-05	0.00148639	1.34454	ABHD6	abhydrolase domain containing 6	NM_020676
236009_at	-1.18263	-9.63327	3.96e-08	3.26e-06	8.91752	#N/A	#N/A	#N/A
228098_s_at	-1.18116	-5.34515	6.21e-05	0.00142793	1.39434	MYLIP	myosin regulatory light chain interacting protein	NM_013262
202704_at	-1.18023	-10.4439	1.27e-08	1.27e-06	10.0803	Tob1	transducer of ERBB2, 1	NM_005749
213587_s_at	-1.17938	-9.86082	2.86e-08	2.49e-06	9.25132	Atp6v0e2	ATPase, H+ transporting V0 subunit e2	NM_001100592
201481_s_at	-1.17931	-11.0989	5.28e-09	6.13e-07	10.9685	pygb	phosphorylase, glycogen; brain	NM_002862
237444_at	-1.17457	-5.99486	1.74e-05	0.00050701	2.69037	#N/A	#N/A	#N/A
209794_at	-1.17124	-8.5356	2.09e-07	1.29e-05	7.22083	SRGAP3	SLIT-ROBO Rho GTPase activating protein 3	NM_001033117
226200_at	-1.16923	-15.1225	5.27e-11	1.53e-08	15.5903	Vars2	valyl-tRNA synthetase 2, mitochondrial (putative)	NM_020442
232034_at	-1.16918	-9.53295	4.59e-08	3.69e-06	8.76845	LOC203274	hypothetical protein LOC203274	#N/A
229566_at	-1.16869	-9.26861	6.78e-08	5.1e-06	8.37003	LOC645638	similar to WDNM1-like protein	#N/A
201242_s_at	-1.16747	-10.353	1.43e-08	1.4e-06	9.95357	Atp1b1	ATPase, Na+/K+ transporting, beta 1 polypeptide	NM_001677
219091_s_at	-1.1667	-5.97413	1.81e-05	0.000523352	2.64984	MMRN2	multimerin 2	NM_024756
205464_at	-1.16637	-7.81219	6.74e-07	3.45e-05	6.01956	SCNN1B	sodium channel, nonvoltage-gated 1, beta	NM_000336
209008_x_at	-1.16484	-11.5293	3.04e-09	3.97e-07	11.5287	KRT8P9	keratin 8 pseudogene 9; similar to keratin 8; keratin 8	NM_002273
43427_at	-1.15997	-5.32555	6.46e-05	0.00147687	1.35448	Acacb	acetyl-Coenzyme A carboxylase beta	NM_001093
208153_s_at	-1.1588	-7.25973	1.73e-06	7.6e-05	5.05516	Fat2	FAT tumor suppressor homolog 2 (Drosophila)	NM_001447
220524_at	-1.15832	-5.40636	5.49e-05	0.00129329	1.51858	EPB41L4B	erythrocyte membrane protein band 4.1 like 4B	NM_019114
201131_s_at	-1.15741	-12.907	5.75e-10	1.03e-07	13.2077	CDH1	cadherin 1, type 1, E-cadherin (epithelial)	NM_004360
219045_at	-1.15729	-6.19104	1.2e-05	0.000371419	3.07129	Rhof	ras homolog gene family, member F (in filopodia)	NM_019034
230406_at	-1.15641	-11.1378	5.02e-09	5.89e-07	11.0199	ASS1	argininosuccinate synthetase 1	NM_000050
215318_at	-1.15601	-7.08862	2.33e-06	9.62e-05	4.74803	CG012	hypothetical gene CG012	#N/A
220675_s_at	-1.15571	-7.43495	1.28e-06	5.92e-05	5.36552	pnpla3	patatin-like phospholipase domain containing 3	NM_025225
219341_at	-1.15557	-5.18465	8.57e-05	0.00186615	1.06664	CLN8	ceroid-lipofuscinosis, neuronal 8 (epilepsy, progressive with mental retardation)	NM_018941
225299_at	-1.15146	-6.4755	7.06e-06	0.000240733	3.61453	LOC441420	similar to acetyl-Coenzyme A acyltransferase 2 (mitochondrial 3-oxoacyl-Coenzyme A thiolase); similar to KIAA1119 protein; myosin VB	NM_001080467
235937_at	-1.15099	-6.14435	1.31e-05	0.000400684	2.98109	Ocln	occludin pseudogene; occludin	NM_002538
202838_at	-1.14981	-12.1861	1.35e-09	2.11e-07	12.35	fucA1	fucosidase, alpha-L- 1, tissue	NM_000147
1558605_at	-1.14927	-5.5748	3.94e-05	0.000994314	1.85826	#N/A	#N/A	#N/A
1555097_a_at	-1.14718	-5.11961	9.77e-05	0.00208826	0.933081	PTGFR	prostaglandin F receptor (FP)	NM_000959
210544_s_at	-1.146	-8.93585	1.12e-07	7.71e-06	7.85658	aldh3a2	aldehyde dehydrogenase 3 family, member A2	NM_000382
208982_at	-1.14564	-7.31195	1.58e-06	7.05e-05	5.1481	PECAM1	platelet/endothelial cell adhesion molecule	NM_000442
208792_s_at	-1.14523	-9.96646	2.46e-08	2.19e-06	9.4043	clu	clusterin	NM_001171138
222598_s_at	-1.14512	-6.47724	7.04e-06	0.000240261	3.61782	NAV2	neuron navigator 2	NM_001111019
217626_at	-1.14467	-6.05666	1.55e-05	0.00046036	2.81091	Akr1c1	aldo-keto reductase family 1, member C1 (dihydrodiol dehydrogenase 1; 20-alpha (3-alpha)-hydroxysteroid dehydrogenase)	NM_001353
209589_s_at	-1.14169	-5.6232	3.58e-05	0.000916387	1.95524	ephb2	EPH receptor B2	NM_017449
201904_s_at	-1.1389	-9.91972	2.63e-08	2.32e-06	9.33677	Ctdspl	CTD (carboxy-terminal domain, RNA polymerase II, polypeptide A) small phosphatase-like	NM_001008392
208978_at	-1.13546	-5.75622	2.76e-05	0.000743885	2.22033	CRIP2	cysteine-rich protein 2	NM_001312
204467_s_at	-1.13135	-5.64054	3.46e-05	0.000893282	1.98992	Snca	synuclein, alpha (non A4 component of amyloid precursor)	NM_000345
204359_at	-1.12785	-9.85452	2.88e-08	2.5e-06	9.24215	FLRT2	fibronectin leucine rich transmembrane protein 2	NM_013231
222592_s_at	-1.12584	-6.12279	1.37e-05	0.000415182	2.93935	ACSL5	acyl-CoA synthetase long-chain family member 5	NM_203379
201468_s_at	-1.12445	-17.2852	6.76e-12	2.82e-09	17.6056	nqo1	NAD(P)H dehydrogenase, quinone 1	NM_001025434
202054_s_at	-1.12142	-10.7119	8.81e-09	9.28e-07	10.4491	aldh3a2	aldehyde dehydrogenase 3 family, member A2	NM_000382
225806_at	-1.12062	-15.5634	3.4e-11	1.07e-08	16.0238	JUB	jub, ajuba homolog (Xenopus laevis)	NM_198086
208228_s_at	-1.12054	-9.38092	5.74e-08	4.46e-06	8.54033	FGFR2	fibroblast growth factor receptor 2	NM_001144913
228608_at	-1.12036	-7.87808	6.04e-07	3.16e-05	6.13183	NALCN	sodium leak channel, non-selective	NM_052867
212510_at	-1.11839	-15.7876	2.73e-11	9.04e-09	16.2396	GPD1L	glycerol-3-phosphate dehydrogenase 1-like	NM_015141
200924_s_at	-1.1173	-14.2978	1.24e-10	2.92e-08	14.7448	LOC442497	hypothetical protein LOC442497	#N/A
230356_at	-1.11679	-6.22002	1.14e-05	0.000354895	3.12712	#N/A	#N/A	#N/A
224901_at	-1.11121	-12.7072	7.25e-10	1.25e-07	12.9744	SCD5	stearoyl-CoA desaturase 5	NM_024906
227367_at	-1.11038	-12.0968	1.5e-09	2.27e-07	12.2406	SLCO3A1	solute carrier organic anion transporter family, member 3A1	NM_001145044
235299_at	-1.10628	-12.6895	7.4e-10	1.28e-07	12.9536	SLC41A2	solute carrier family 41, member 2	NM_032148
227032_at	-1.10596	-11.2887	4.13e-09	5.04e-07	11.2177	Plxna2	plexin A2	NM_025179
218824_at	-1.1024	-8.69088	1.64e-07	1.05e-05	7.46986	PNMAL1	PNMA-like 1	NM_018215
228787_s_at	-1.10236	-6.73952	4.35e-06	0.000161823	4.10894	BCAS4	breast carcinoma amplified sequence 4	NM_198799
228168_at	-1.10233	-7.64597	8.91e-07	4.34e-05	5.73375	ATP5G3	ATP synthase, H+ transporting, mitochondrial F0 complex, subunit C3 (subunit 9)	NM_001689
224609_at	-1.10052	-5.68026	3.2e-05	0.000839144	2.06922	SLC44A2	solute carrier family 44, member 2	NM_020428
1555734_x_at	-1.09999	-5.81314	2.47e-05	0.00067976	2.33311	ap1s3	adaptor-related protein complex 1, sigma 3 subunit	NM_001039569
205248_at	-1.09999	-8.09816	4.21e-07	2.33e-05	6.50263	Dopey2	dopey family member 2	NM_005128
1555731_a_at	-1.09982	-7.03608	2.56e-06	0.000104144	4.65291	ap1s3	adaptor-related protein complex 1, sigma 3 subunit	NM_001039569
210367_s_at	-1.09927	-12.0281	1.63e-09	2.45e-07	12.156	PTGES	prostaglandin E synthase	NM_004878
225207_at	-1.09758	-10.2148	1.74e-08	1.65e-06	9.75902	PDK4	pyruvate dehydrogenase kinase, isozyme 4	NM_002612
219518_s_at	-1.09744	-5.45791	4.96e-05	0.00119626	1.62289	ELL3	elongation factor RNA polymerase II-like 3	NM_025165
202387_at	-1.09571	-12.79	6.58e-10	1.16e-07	13.0715	bag1	BCL2-associated athanogene	NM_004323
206508_at	-1.09546	-10.8673	7.16e-09	7.82e-07	10.6594	Cd70	CD70 molecule	NM_001252
235144_at	-1.09382	-12.3535	1.1e-09	1.81e-07	12.5531	Rasef	RAS and EF-hand domain containing	NM_152573
202756_s_at	-1.09374	-7.78213	7.09e-07	3.59e-05	5.96815	GPC1	glypican 1	NM_002081
228155_at	-1.09313	-9.74951	3.35e-08	2.82e-06	9.08877	C10orf58	chromosome 10 open reading frame 58; chromosome 10 open reading frame 57	NM_032333
202481_at	-1.09062	-11.1264	5.1e-09	5.97e-07	11.0048	Dhrs3	dehydrogenase/reductase (SDR family) member 3	NM_004753
235736_at	-1.08675	-8.81474	1.35e-07	9.02e-06	7.66632	#N/A	#N/A	#N/A
202245_at	-1.08646	-8.99117	1.03e-07	7.15e-06	7.94286	LSS	lanosterol synthase (2,3-oxidosqualene-lanosterol cyclase)	NM_001001438
200953_s_at	-1.08539	-13.5524	2.77e-10	5.59e-08	13.9393	CCND2	cyclin D2	NM_001759
225355_at	-1.08536	-11.5799	2.85e-09	3.78e-07	11.5934	NEURL1B	neuralized homolog 1B (Drosophila)	NM_001142651
232112_at	-1.08487	-8.00731	4.88e-07	2.63e-05	6.35036	ralgps2	Ral GEF with PH domain and SH3 binding motif 2	NM_152663
211002_s_at	-1.0846	-5.47546	4.79e-05	0.00116357	1.65833	TRIM29	tripartite motif-containing 29	NM_012101
1552797_s_at	-1.08344	-5.9662	1.84e-05	0.000529963	2.63432	PROM2	prominin 2	NM_001165977
226302_at	-1.0819	-7.33342	1.52e-06	6.82e-05	5.1862	Atp8b1	ATPase, class I, type 8B, member 1	NM_005603
209699_x_at	-1.08028	-17.5661	5.26e-12	2.28e-09	17.848	akr1c2	aldo-keto reductase family 1, member C2 (dihydrodiol dehydrogenase 2; bile acid binding protein; 3-alpha hydroxysteroid dehydrogenase, type III)	NM_001354
218677_at	-1.07784	-11.9996	1.69e-09	2.51e-07	12.1208	S100A14	S100 calcium binding protein A14	NM_020672
1555733_s_at	-1.07228	-7.09148	2.32e-06	9.59e-05	4.75319	ap1s3	adaptor-related protein complex 1, sigma 3 subunit	NM_001039569
206109_at	-1.0714	-7.19049	1.95e-06	8.36e-05	4.93136	Fut1	fucosyltransferase 1 (galactoside 2-alpha-L-fucosyltransferase, H blood group)	NM_000148
219552_at	-1.06671	-5.48254	4.72e-05	0.0011506	1.67261	SVEP1	sushi, von Willebrand factor type A, EGF and pentraxin domain containing 1	NM_153366
229720_at	-1.0662	-14.9411	6.33e-11	1.78e-08	15.4083	bag1	BCL2-associated athanogene	NM_004323
219051_x_at	-1.0602	-6.10609	1.41e-05	0.000425581	2.90697	metrn	meteorin, glial cell differentiation regulator	NM_024042
239729_at	-1.05884	-5.25476	7.44e-05	0.00165723	1.21012	EFCAB8	EF-hand calcium binding domain 8	NM_001143967
218494_s_at	-1.05295	-9.96758	2.46e-08	2.19e-06	9.40591	SLC2A4RG	SLC2A4 regulator	NM_020062
202922_at	-1.05072	-9.21768	7.31e-08	5.38e-06	8.29231	GCLC	glutamate-cysteine ligase, catalytic subunit	NM_001498
214433_s_at	-1.04849	-9.18289	7.71e-08	5.61e-06	8.23904	SELENBP1	selenium binding protein 1	NM_003944
221908_at	-1.04787	-6.5813	5.81e-06	0.000204775	3.8138	Rnft2	ring finger protein, transmembrane 2	NM_032814
202743_at	-1.04602	-7.63958	9.01e-07	4.38e-05	5.72269	PIK3R3	phosphoinositide-3-kinase, regulatory subunit 3 (gamma)	NM_001114172
201243_s_at	-1.04245	-13.9885	1.72e-10	3.81e-08	14.4155	Atp1b1	ATPase, Na+/K+ transporting, beta 1 polypeptide	NM_001677
223340_at	-1.03663	-6.80113	3.9e-06	0.000146991	4.22294	ATL1	atlastin GTPase 1	NM_015915
225975_at	-1.03644	-6.05478	1.55e-05	0.000460797	2.80725	PCDH18	protocadherin 18	NM_019035
239252_at	-1.0362	-10.4132	1.32e-08	1.31e-06	10.0376	#N/A	#N/A	#N/A
242626_at	-1.03554	-5.54403	4.18e-05	0.0010406	1.79645	SAMD5	sterile alpha motif domain containing 5	NM_001030060
213247_at	-1.03147	-11.6926	2.47e-09	3.38e-07	11.7367	SVEP1	sushi, von Willebrand factor type A, EGF and pentraxin domain containing 1	NM_153366
218309_at	-1.03144	-9.27053	6.76e-08	5.09e-06	8.37295	Camk2n1	calcium/calmodulin-dependent protein kinase II inhibitor 1	NM_018584
233073_at	-1.03043	-6.61952	5.42e-06	0.000194078	3.88541	Crim1	cysteine rich transmembrane BMP regulator 1 (chordin-like)	NM_016441
216627_s_at	-1.03029	-5.79136	2.58e-05	0.000702498	2.29001	B4GALT1	UDP-Gal:betaGlcNAc beta 1,4- galactosyltransferase, polypeptide 1	NM_001497
236512_at	-1.02826	-5.55529	4.09e-05	0.00102147	1.81908	sesn1	sestrin 1	NM_014454
214748_at	-1.0265	-6.3829	8.38e-06	0.000277506	3.43888	N4BP2L2	NEDD4 binding protein 2-like 2	NM_033111
211475_s_at	-1.02614	-11.6075	2.75e-09	3.68e-07	11.6286	bag1	BCL2-associated athanogene	NM_004323
204151_x_at	-1.02561	-16.5	1.39e-11	5.12e-09	16.9053	Akr1c1	aldo-keto reductase family 1, member C1 (dihydrodiol dehydrogenase 1; 20-alpha (3-alpha)-hydroxysteroid dehydrogenase)	NM_001353
219229_at	-1.02372	-11.6696	2.55e-09	3.47e-07	11.7075	SLCO3A1	solute carrier organic anion transporter family, member 3A1	NM_001145044
218807_at	-1.01852	-10.1881	1.8e-08	1.7e-06	9.72119	VAV3	vav 3 guanine nucleotide exchange factor	NM_006113
203571_s_at	-1.01808	-9.04093	9.55e-08	6.71e-06	8.02016	C10orf116	chromosome 10 open reading frame 116	NM_006829
210095_s_at	-1.0173	-5.98982	1.76e-05	0.000511375	2.68053	igfbp3	insulin-like growth factor binding protein 3	NM_000598
243357_at	-1.01697	-6.42189	7.79e-06	0.000261763	3.51299	NEGR1	neuronal growth regulator 1	NM_173808
216905_s_at	-1.01658	-6.12266	1.37e-05	0.000415182	2.9391	ST14	suppression of tumorigenicity 14 (colon carcinoma)	NM_021978
202923_s_at	-1.01565	-13.0944	4.63e-10	8.56e-08	13.4236	GCLC	glutamate-cysteine ligase, catalytic subunit	NM_001498
208791_at	-1.01269	-7.10405	2.27e-06	9.42e-05	4.77589	clu	clusterin	NM_001171138
225609_at	-1.01168	-11.111	5.2e-09	6.07e-07	10.9844	gsr	glutathione reductase	NM_000637
236081_at	-1.01151	-5.7248	2.94e-05	0.000781653	2.15791	#N/A	#N/A	#N/A
226188_at	-1.01128	-11.5637	2.91e-09	3.84e-07	11.5727	hspc159	galectin-related protein	NM_014181
210469_at	-1.01071	-5.62852	3.54e-05	0.000909848	1.96589	DLG5	discs, large homolog 5 (Drosophila)	NM_004747
202489_s_at	-1.01019	-9.97256	2.44e-08	2.19e-06	9.41309	fxyd3	FXYD domain containing ion transport regulator 3	NM_001136009
228854_at	-1.00723	-9.09837	8.75e-08	6.21e-06	8.10903	ZBTB16	zinc finger and BTB domain containing 16	NM_006006
232181_at	-1.00663	-8.37268	2.7e-07	1.58e-05	6.95624	#N/A	#N/A	#N/A
235046_at	-1.0051	-9.20249	7.48e-08	5.48e-06	8.26908	#N/A	#N/A	#N/A
212907_at	-1.00308	-9.54638	4.5e-08	3.63e-06	8.78848	slc30a1	solute carrier family 30 (zinc transporter), member 1	NM_021194
232538_at	-1.00104	-6.70516	4.63e-06	0.000169599	4.04514	#N/A	#N/A	#N/A
226899_at	-1.00066	-6.27276	1.03e-05	0.000327017	3.22846	Unc5b	unc-5 homolog B (C. elegans)	NM_170744
201721_s_at	-0.999705	-7.20452	1.9e-06	8.19e-05	4.9565	LAPTM5	lysosomal multispanning membrane protein 5	NM_006762
218330_s_at	-0.999548	-10.673	9.28e-09	9.67e-07	10.3959	NAV2	neuron navigator 2	NM_001111019
227762_at	-0.995716	-10.0098	2.31e-08	2.09e-06	9.46669	ZBTB16	zinc finger and BTB domain containing 16	NM_006006
201110_s_at	-0.995565	-8.15046	3.86e-07	2.18e-05	6.58982	Thbs1	thrombospondin 1	NM_003246
222108_at	-0.995544	-10.3271	1.49e-08	1.45e-06	9.91725	AMIGO2	adhesion molecule with Ig-like domain 2	NM_181847
225777_at	-0.995391	-7.42616	1.3e-06	5.99e-05	5.35006	C9orf140	chromosome 9 open reading frame 140	NM_178448
232244_at	-0.99533	-7.6457	8.92e-07	4.34e-05	5.73329	KIAA1161	KIAA1161	NM_020702
214717_at	-0.993233	-5.76183	2.73e-05	0.000737348	2.23147	DKFZp434H1419	hypothetical protein DKFZp434H1419	#N/A
205376_at	-0.990393	-9.69794	3.61e-08	3.02e-06	9.01299	INPP4B	inositol polyphosphate-4-phosphatase, type II, 105kDa	NM_003866
213182_x_at	-0.989962	-8.42981	2.47e-07	1.47e-05	7.04941	CDKN1C	cyclin-dependent kinase inhibitor 1C (p57, Kip2)	NM_000076
234082_at	-0.989792	-6.99681	2.74e-06	0.000110585	4.58158	LOC731312	hypothetical protein LOC731312	XM_001719782
223204_at	-0.989484	-5.1848	8.56e-05	0.00186615	1.06695	fam198b	chromosome 4 open reading frame 18	NM_001031700
241966_at	-0.989218	-5.46837	4.86e-05	0.00117743	1.64401	MYO5A	myosin VA (heavy chain 12, myoxin)	NM_001142495
227753_at	-0.988817	-6.49665	6.79e-06	0.000232676	3.65449	TMEM139	transmembrane protein 139	NM_153345
204029_at	-0.9879	-6.78389	4.02e-06	0.000150906	4.1911	CELSR2	cadherin, EGF LAG seven-pass G-type receptor 2 (flamingo homolog, Drosophila)	NM_001408
218717_s_at	-0.987119	-5.45714	4.97e-05	0.0011965	1.62134	LEPREL1	leprecan-like 1	NM_018192
207826_s_at	-0.986696	-6.74117	4.34e-06	0.000161471	4.11201	Id3	inhibitor of DNA binding 3, dominant negative helix-loop-helix protein	NM_002167
227758_at	-0.984176	-8.61366	1.85e-07	1.17e-05	7.3464	Rerg	RAS-like, estrogen-regulated, growth inhibitor	NM_032918
228108_at	-0.983988	-6.02494	1.65e-05	0.000484883	2.74911	Ppm1l	protein phosphatase 1 (formerly 2C)-like	NM_139245
1557128_at	-0.98224	-5.81032	2.49e-05	0.000682935	2.32752	FAM111B	family with sequence similarity 111, member B	NM_198947
217127_at	-0.981533	-9.88466	2.76e-08	2.41e-06	9.28595	CTH	cystathionase (cystathionine gamma-lyase)	NM_001902
1561180_at	-0.981466	-5.42338	5.31e-05	0.0012611	1.55306	Lrp11	low density lipoprotein receptor-related protein 11	NM_032832
201681_s_at	-0.981383	-15.4886	3.66e-11	1.14e-08	15.9512	DLG5	discs, large homolog 5 (Drosophila)	NM_004747
206155_at	-0.981182	-9.50106	4.81e-08	3.83e-06	8.72083	Abcc2	ATP-binding cassette, sub-family C (CFTR/MRP), member 2	NM_000392
229776_at	-0.978932	-5.95132	1.89e-05	0.000543586	2.60517	SLCO3A1	solute carrier organic anion transporter family, member 3A1	NM_001145044
223427_s_at	-0.97856	-6.42943	7.69e-06	0.000258925	3.52729	EPB41L4B	erythrocyte membrane protein band 4.1 like 4B	NM_019114
212803_at	-0.977107	-5.45763	4.96e-05	0.00119639	1.62233	NAB2	NGFI-A binding protein 2 (EGR1 binding protein 2)	NM_005967
213419_at	-0.974233	-9.51799	4.69e-08	3.76e-06	8.74613	Apbb2	amyloid beta (A4) precursor protein-binding, family B, member 2	NM_004307
219032_x_at	-0.972191	-11.5472	2.97e-09	3.9e-07	11.5516	OPN3	opsin 3	NM_014322
219301_s_at	-0.971922	-5.37793	5.81e-05	0.00135113	1.46093	CNTNAP2	contactin associated protein-like 2	NM_014141
205774_at	-0.966722	-8.23565	3.37e-07	1.93e-05	6.73105	F12	coagulation factor XII (Hageman factor)	NM_000505
205829_at	-0.966663	-6.59984	5.62e-06	0.000199234	3.84856	Hsd17b1	hydroxysteroid (17-beta) dehydrogenase 1	NM_000413
233419_at	-0.966155	-5.77738	2.65e-05	0.00071967	2.26231	#N/A	#N/A	#N/A
1553743_at	-0.965848	-5.61423	3.64e-05	0.000930037	1.9373	Fam119a	family with sequence similarity 119, member A	NM_145280
1569303_s_at	-0.965781	-5.63633	3.49e-05	0.000898136	1.9815	RGS20	regulator of G-protein signaling 20	NM_170587
205379_at	-0.96258	-8.75183	1.49e-07	9.65e-06	7.56677	Cbr3	carbonyl reductase 3	NM_001236
213385_at	-0.962242	-5.89868	2.1e-05	0.00059307	2.5018	Chn2	chimerin (chimaerin) 2	NM_001039936
218634_at	-0.961363	-5.71809	2.97e-05	0.0007904	2.14457	Phlda3	pleckstrin homology-like domain, family A, member 3	NM_012396
225298_at	-0.960815	-7.28877	1.64e-06	7.29e-05	5.10689	PNKD	paroxysmal nonkinesigenic dyskinesia	NM_001077399
244532_x_at	-0.957647	-5.27844	7.09e-05	0.00159495	1.25848	LOC401131	hypothetical LOC401131	#N/A
226912_at	-0.955075	-8.36662	2.73e-07	1.6e-05	6.94634	ZDHHC23	zinc finger, DHHC-type containing 23	NM_173570
219856_at	-0.954851	-8.6045	1.87e-07	1.18e-05	7.33171	C1orf116	chromosome 1 open reading frame 116	NM_023938
243435_at	-0.954049	-5.67354	3.24e-05	0.000847393	2.05582	Kcnq1ot1	KCNQ1 overlapping transcript 1 (non-protein coding)	#N/A
204396_s_at	-0.954006	-5.85569	2.28e-05	0.000635124	2.41714	GRK5	G protein-coupled receptor kinase 5	NM_005308
229134_at	-0.951927	-10.3718	1.4e-08	1.37e-06	9.97976	VANGL1	vang-like 1 (van gogh, Drosophila)	NM_138959
203823_at	-0.949361	-6.31015	9.6e-06	0.000309397	3.30009	rgs3	regulator of G-protein signaling 3	NM_134427
34726_at	-0.948806	-6.17394	1.24e-05	0.000381229	3.03828	CACNB3	calcium channel, voltage-dependent, beta 3 subunit	NM_000725
202308_at	-0.948753	-7.2466	1.77e-06	7.71e-05	5.03173	Srebf1	sterol regulatory element binding transcription factor 1	NM_001005291
212925_at	-0.94747	-6.31678	9.48e-06	0.00030631	3.31276	C19orf21	chromosome 19 open reading frame 21	NM_173481
226246_at	-0.946288	-7.55091	1.05e-06	4.97e-05	5.56862	KCTD1	potassium channel tetramerisation domain containing 1	NM_001142730
241436_at	-0.945043	-6.83305	3.68e-06	0.000141119	4.2818	SCNN1G	sodium channel, nonvoltage-gated 1, gamma	NM_001039
202510_s_at	-0.944971	-7.54476	1.06e-06	5.02e-05	5.55789	TNFAIP2	tumor necrosis factor, alpha-induced protein 2	NM_006291
222217_s_at	-0.941386	-9.24791	6.99e-08	5.21e-06	8.33849	Slc27a3	solute carrier family 27 (fatty acid transporter), member 3	NM_024330
213321_at	-0.940644	-8.24666	3.31e-07	1.9e-05	6.74924	BCKDHB	branched chain keto acid dehydrogenase E1, beta polypeptide	NM_000056
231928_at	-0.940387	-6.6104	5.51e-06	0.000196443	3.86833	HES2	hairy and enhancer of split 2 (Drosophila)	NM_019089
203895_at	-0.940166	-10.4179	1.31e-08	1.3e-06	10.0441	Plcb4	phospholipase C, beta 4	NM_000933
204610_s_at	-0.939913	-8.92	1.15e-07	7.85e-06	7.83177	CCDC85B	coiled-coil domain containing 85B	NM_006848
222892_s_at	-0.937658	-5.64497	3.43e-05	0.00088807	1.99878	TMEM40	transmembrane protein 40	NM_018306
219742_at	-0.936371	-5.76144	2.73e-05	0.000737547	2.23069	Prr7	proline rich 7 (synaptic)	NM_030567
236116_at	-0.93617	-6.06835	1.51e-05	0.000452542	2.83366	GPM6B	glycoprotein M6B	NM_005278
202005_at	-0.936139	-7.85099	6.32e-07	3.27e-05	6.08575	ST14	suppression of tumorigenicity 14 (colon carcinoma)	NM_021978
203682_s_at	-0.935898	-6.83778	3.65e-06	0.000140382	4.29052	ivd	isovaleryl Coenzyme A dehydrogenase	NM_001159508
226625_at	-0.933682	-6.81945	3.77e-06	0.000144008	4.25674	Tgfbr3	transforming growth factor, beta receptor III	NM_003243
211467_s_at	-0.931023	-8.36564	2.73e-07	1.6e-05	6.94474	NFIB	nuclear factor I/B	NM_005596
224516_s_at	-0.93066	-6.50843	6.64e-06	0.000228824	3.67672	CXXC5	CXXC finger 5	NM_016463
203065_s_at	-0.929754	-10.8353	7.47e-09	8.09e-07	10.6164	cav1	caveolin 1, caveolae protein, 22kDa	NM_001753
1553764_a_at	-0.929092	-13.1091	4.56e-10	8.48e-08	13.4404	JUB	jub, ajuba homolog (Xenopus laevis)	NM_198086
208763_s_at	-0.928936	-7.28871	1.64e-06	7.29e-05	5.10679	TSC22D3	TSC22 domain family, member 3; GRAM domain containing 4	NM_198057
232269_x_at	-0.926973	-5.44367	5.1e-05	0.00122458	1.59411	metrn	meteorin, glial cell differentiation regulator	NM_024042
236075_s_at	-0.925663	-7.2651	1.71e-06	7.55e-05	5.06474	usp6	ubiquitin specific peptidase 6 (Tre-2 oncogene)	NM_004505
216594_x_at	-0.924478	-11.3842	3.65e-09	4.56e-07	11.3419	Akr1c1	aldo-keto reductase family 1, member C1 (dihydrodiol dehydrogenase 1; 20-alpha (3-alpha)-hydroxysteroid dehydrogenase)	NM_001353
201746_at	-0.924419	-7.81116	6.75e-07	3.45e-05	6.0178	tp53	tumor protein p53	NM_001126113
210582_s_at	-0.924401	-6.67619	4.88e-06	0.000177465	3.99121	LIMK2	LIM domain kinase 2	NM_016733
218953_s_at	-0.923919	-5.79547	2.56e-05	0.000697966	2.29814	PCYOX1L	prenylcysteine oxidase 1 like	NM_024028
226132_s_at	-0.918566	-11.0466	5.66e-09	6.5e-07	10.8991	MANEAL	mannosidase, endo-alpha-like	NM_152496
216248_s_at	-0.916125	-6.10546	1.41e-05	0.000425698	2.90574	NR4A2	nuclear receptor subfamily 4, group A, member 2	NM_006186
229638_at	-0.915075	-5.46496	4.89e-05	0.00118277	1.63714	irx3	iroquois homeobox 3	NM_024336
220161_s_at	-0.914706	-10.4894	1.19e-08	1.2e-06	10.1434	EPB41L4B	erythrocyte membrane protein band 4.1 like 4B	NM_019114
204011_at	-0.913807	-8.05605	4.51e-07	2.46e-05	6.43219	SPRY2	sprouty homolog 2 (Drosophila)	NM_005842
224650_at	-0.911087	-11.249	4.35e-09	5.25e-07	11.166	MAL2	mal, T-cell differentiation protein 2	NM_052886
235534_at	-0.910922	-7.1832	1.98e-06	8.44e-05	4.9183	#N/A	#N/A	#N/A
240655_at	-0.910693	-7.80932	6.78e-07	3.46e-05	6.01465	Alcam	hypothetical protein LOC100133690; activated leukocyte cell adhesion molecule	XM_001720217
208161_s_at	-0.910266	-6.26395	1.05e-05	0.000330931	3.21155	Abcc3	ATP-binding cassette, sub-family C (CFTR/MRP), member 3	NM_003786
218995_s_at	-0.907027	-5.11593	9.84e-05	0.00210059	0.925511	EDN1	endothelin 1	NM_001168319
212970_at	-0.904615	-7.70329	8.09e-07	4.01e-05	5.83274	Apbb2	amyloid beta (A4) precursor protein-binding, family B, member 2	NM_004307
222859_s_at	-0.904356	-6.3636	8.69e-06	0.000285068	3.40212	dapp1	dual adaptor of phosphotyrosine and 3-phosphoinositides	NM_014395
233729_at	-0.901429	-5.96098	1.86e-05	0.000534738	2.62408	RCL1	RNA terminal phosphate cyclase-like 1	NM_005772
233304_at	-0.900961	-6.42286	7.78e-06	0.000261615	3.51483	NFIB	nuclear factor I/B	NM_005596
235798_at	-0.898515	-6.64565	5.16e-06	0.000186133	3.93426	Tmem170b	transmembrane protein 170B	NM_001100829
217889_s_at	-0.895354	-9.02815	9.73e-08	6.82e-06	8.00034	cybrd1	cytochrome b reductase 1	NM_024843
212316_at	-0.895314	-5.41578	5.39e-05	0.00127719	1.53766	Nup210	nucleoporin 210kDa	NM_024923
215807_s_at	-0.894978	-7.12622	2.18e-06	9.14e-05	4.81586	PLXNB1	plexin B1	NM_001130082
202092_s_at	-0.893419	-6.3582	8.77e-06	0.000287605	3.39183	ARL2BP	ADP-ribosylation factor-like 2 binding protein	NM_012106
200951_s_at	-0.892528	-6.09394	1.44e-05	0.000434072	2.8834	CCND2	cyclin D2	NM_001759
227804_at	-0.891779	-5.38928	5.68e-05	0.00132882	1.48395	TLCD1	TLC domain containing 1	NM_001160407
201801_s_at	-0.891618	-5.86044	2.26e-05	0.00063126	2.4265	Slc29a1	solute carrier family 29 (nucleoside transporters), member 1	NM_001078176
206698_at	-0.890327	-8.4599	2.35e-07	1.41e-05	7.09832	XK	X-linked Kx blood group (McLeod syndrome)	NM_021083
230300_at	-0.889875	-9.18771	7.65e-08	5.58e-06	8.24643	#N/A	#N/A	#N/A
201578_at	-0.888026	-6.37019	8.58e-06	0.000282195	3.41469	PODXL	podocalyxin-like	NM_001018111
231399_at	-0.887743	-10.0455	2.2e-08	1.99e-06	9.51794	RAB3IP	RAB3A interacting protein (rabin3)	NM_175624
238733_at	-0.885578	-6.41749	7.86e-06	0.000263424	3.50463	#N/A	#N/A	#N/A
225325_at	-0.885047	-9.78792	3.17e-08	2.7e-06	9.14503	MFSD6	major facilitator superfamily domain containing 6	NM_017694
218346_s_at	-0.88207	-7.26332	1.72e-06	7.56e-05	5.06156	sesn1	sestrin 1	NM_014454
1552278_a_at	-0.880989	-5.59458	3.79e-05	0.000962592	1.89794	Slc46a1	solute carrier family 46 (folate transporter), member 1	NM_080669
229201_at	-0.880202	-5.64652	3.42e-05	0.000885798	2.00187	#N/A	#N/A	#N/A
222881_at	-0.880099	-6.81463	3.8e-06	0.000145059	4.24787	HPSE	heparanase	NM_006665
218477_at	-0.879582	-13.5547	2.76e-10	5.59e-08	13.9419	TMEM14A	transmembrane protein 14A	NM_014051
234980_at	-0.878424	-5.61472	3.64e-05	0.000929582	1.93827	TMEM56	transmembrane protein 56	NM_152487
226726_at	-0.8774	-5.91784	2.02e-05	0.000574568	2.53947	Mboat2	membrane bound O-acyltransferase domain containing 2	NM_138799
205139_s_at	-0.876778	-10.1659	1.86e-08	1.74e-06	9.68966	Ust	uronyl-2-sulfotransferase	NM_005715
204916_at	-0.876366	-5.3588	6.04e-05	0.0013954	1.4221	RAMP1	receptor (G protein-coupled) activity modifying protein 1	NM_005855
201860_s_at	-0.874697	-6.49856	6.76e-06	0.000232052	3.65809	PLAT	plasminogen activator, tissue	NM_000930
227761_at	-0.874391	-7.76246	7.33e-07	3.69e-05	5.93444	MYO5A	myosin VA (heavy chain 12, myoxin)	NM_001142495
205088_at	-0.872723	-5.66063	3.33e-05	0.000866586	2.03006	MAMLD1	mastermind-like domain containing 1	NM_005491
213489_at	-0.870842	-6.97975	2.83e-06	0.000113488	4.55053	MAPRE2	microtubule-associated protein, RP/EB family, member 2	NM_014268
218313_s_at	-0.869238	-9.51787	4.69e-08	3.76e-06	8.74595	Galnt7	UDP-N-acetyl-alpha-D-galactosamine:polypeptide N-acetylgalactosaminyltransferase 7 (GalNAc-T7)	NM_017423
212624_s_at	-0.866811	-10.8905	6.95e-09	7.64e-07	10.6906	Chn1	chimerin (chimaerin) 1	NM_001025201
229461_x_at	-0.866696	-6.95547	2.95e-06	0.000117466	4.50626	NEGR1	neuronal growth regulator 1	NM_173808
1559902_at	-0.866686	-5.32231	6.5e-05	0.00148275	1.34789	mkl1	megakaryoblastic leukemia (translocation) 1	NM_020831
212242_at	-0.866321	-10.6712	9.31e-09	9.67e-07	10.3935	TUBA4A	tubulin, alpha 4a	NM_006000
223075_s_at	-0.864415	-7.60887	9.49e-07	4.56e-05	5.66946	aif1l	allograft inflammatory factor 1-like	NM_031426
218024_at	-0.863307	-8.58778	1.92e-07	1.21e-05	7.30486	Brp44l	brain protein 44-like	NM_016098
206533_at	-0.862353	-5.48782	4.67e-05	0.00114204	1.68326	chrna5	cholinergic receptor, nicotinic, alpha 5	NM_000745
243894_at	-0.86226	-8.03323	4.68e-07	2.54e-05	6.39391	SLC41A2	solute carrier family 41, member 2	NM_032148
201236_s_at	-0.858332	-8.37299	2.7e-07	1.58e-05	6.95676	BTG2	BTG family, member 2	NM_006763
218691_s_at	-0.857908	-9.21749	7.32e-08	5.38e-06	8.29203	PDLIM4	PDZ and LIM domain 4	NM_003687
209169_at	-0.856852	-6.27939	1.02e-05	0.000324294	3.24118	GPM6B	glycoprotein M6B	NM_005278
201467_s_at	-0.856566	-9.51723	4.7e-08	3.76e-06	8.74499	nqo1	NAD(P)H dehydrogenase, quinone 1	NM_001025434
201015_s_at	-0.855039	-8.50417	2.19e-07	1.34e-05	7.17006	JUP	junction plakoglobin	NM_021991
208814_at	-0.854528	-9.69343	3.63e-08	3.03e-06	9.00635	HSPA4	heat shock 70kDa protein 4	NM_002154
213711_at	-0.853721	-5.86381	2.24e-05	0.000627922	2.43315	KRT81	keratin 81	NM_002281
36499_at	-0.851716	-7.60985	9.47e-07	4.55e-05	5.67115	CELSR2	cadherin, EGF LAG seven-pass G-type receptor 2 (flamingo homolog, Drosophila)	NM_001408
209784_s_at	-0.851527	-7.16423	2.04e-06	8.67e-05	4.88424	JAG2	jagged 2	NM_002226
205417_s_at	-0.846039	-7.94691	5.39e-07	2.88e-05	6.2485	DAG1	dystroglycan 1 (dystrophin-associated glycoprotein 1)	NM_004393
200988_s_at	-0.845888	-5.80158	2.53e-05	0.000691687	2.31023	PSME3	proteasome (prosome, macropain) activator subunit 3 (PA28 gamma; Ki)	NM_005789
209829_at	-0.844164	-7.39069	1.38e-06	6.31e-05	5.28753	FAM65B	family with sequence similarity 65, member B	NM_014722
235030_at	-0.842717	-6.48664	6.91e-06	0.000236863	3.63559	FAM55C	family with sequence similarity 55, member C	NM_001134456
225123_at	-0.842117	-7.28901	1.64e-06	7.29e-05	5.10732	SESN3	sestrin 3	NM_144665
212192_at	-0.839947	-9.66815	3.77e-08	3.13e-06	8.96907	kctd12	potassium channel tetramerisation domain containing 12	NM_138444
218069_at	-0.839796	-8.86357	1.25e-07	8.41e-06	7.74325	DCTPP1	dCTP pyrophosphatase 1	NM_024096
203633_at	-0.837803	-9.15935	7.98e-08	5.79e-06	8.20292	Cpt1a	carnitine palmitoyltransferase 1A (liver)	NM_001876
205449_at	-0.836651	-7.57727	1e-06	4.79e-05	5.61453	SAC3D1	SAC3 domain containing 1	NM_013299
203038_at	-0.8362	-11.3082	4.03e-09	4.94e-07	11.2432	PTPRK	protein tyrosine phosphatase, receptor type, K	NM_002844
222587_s_at	-0.835921	-7.07981	2.37e-06	9.76e-05	4.7321	Galnt7	UDP-N-acetyl-alpha-D-galactosamine:polypeptide N-acetylgalactosaminyltransferase 7 (GalNAc-T7)	NM_017423
211004_s_at	-0.835171	-5.18608	8.54e-05	0.00186226	1.06957	Aldh3b1	aldehyde dehydrogenase 3 family, member B1	NM_001161473
216958_s_at	-0.832094	-6.62489	5.36e-06	0.000192941	3.89546	ivd	isovaleryl Coenzyme A dehydrogenase	NM_001159508
1552782_at	-0.829717	-5.48977	4.66e-05	0.00113814	1.6872	SLC44A5	solute carrier family 44, member 5	NM_001130058
227533_at	-0.829408	-5.35046	6.14e-05	0.00141585	1.40513	ralgps2	Ral GEF with PH domain and SH3 binding motif 2	NM_152663
242722_at	-0.828152	-5.34803	6.17e-05	0.00142092	1.40021	Lmo7	LIM domain 7	NM_015842
228255_at	-0.827807	-5.38986	5.68e-05	0.00132791	1.48513	Als2cr4	amyotrophic lateral sclerosis 2 (juvenile) chromosome region, candidate 4	NM_001044385
242300_at	-0.827645	-5.88042	2.17e-05	0.000610826	2.46587	#N/A	#N/A	#N/A
219022_at	-0.8274	-6.3901	8.27e-06	0.000274647	3.45258	C12orf43	chromosome 12 open reading frame 43	NM_022895
227046_at	-0.825873	-6.434	7.62e-06	0.000257219	3.53595	Slc39a11	solute carrier family 39 (metal ion transporter), member 11	NM_139177
227559_at	-0.825665	-7.48433	1.17e-06	5.5e-05	5.45223	LOC100131149	NADH dehydrogenase (ubiquinone) 1 alpha subcomplex, assembly factor 4; similar to HSPC125	NM_014165
227485_at	-0.825341	-5.986	1.77e-05	0.000514307	2.67306	ddx26b	DEAD/H (Asp-Glu-Ala-Asp/His) box polypeptide 26B	NM_182540
229160_at	-0.824941	-5.56446	4.02e-05	0.00100793	1.83749	Mum1l1	melanoma associated antigen (mutated) 1-like 1	NM_152423
204493_at	-0.824617	-10.3089	1.52e-08	1.48e-06	9.8916	BID	BH3 interacting domain death agonist	NM_197967
1553986_at	-0.82254	-5.81475	2.46e-05	0.000678126	2.33628	Rasef	RAS and EF-hand domain containing	NM_152573
233955_x_at	-0.822488	-7.83469	6.49e-07	3.34e-05	6.05797	CXXC5	CXXC finger 5	NM_016463
212097_at	-0.821857	-11.4034	3.57e-09	4.49e-07	11.3666	cav1	caveolin 1, caveolae protein, 22kDa	NM_001753
212315_s_at	-0.820807	-7.35613	1.46e-06	6.61e-05	5.22643	Nup210	nucleoporin 210kDa	NM_024923
206600_s_at	-0.819353	-8.75678	1.48e-07	9.58e-06	7.57463	LOC100133772	similar to MCT; solute carrier family 16, member 5 (monocarboxylic acid transporter 6)	XM_001715145
239763_at	-0.817879	-5.72264	2.95e-05	0.000784177	2.15362	#N/A	#N/A	#N/A
227224_at	-0.817785	-8.34577	2.82e-07	1.64e-05	6.91221	ralgps2	Ral GEF with PH domain and SH3 binding motif 2	NM_152663
216210_x_at	-0.817596	-7.15481	2.08e-06	8.76e-05	4.86731	Triobp	TRIO and F-actin binding protein	NM_001039141
205673_s_at	-0.81733	-6.26151	1.05e-05	0.000332063	3.20688	ASB9	ankyrin repeat and SOCS box-containing 9	NM_001168531
221059_s_at	-0.816078	-12.0598	1.57e-09	2.37e-07	12.1951	cotl1	coactosin-like 1 (Dictyostelium)	NM_021149
212640_at	-0.815855	-12.256	1.24e-09	1.97e-07	12.4352	ptplb	protein tyrosine phosphatase-like (proline instead of catalytic arginine), member b	NM_198402
235532_at	-0.815371	-7.85555	6.27e-07	3.25e-05	6.09351	PIGM	phosphatidylinositol glycan anchor biosynthesis, class M	NM_145167
231022_at	-0.815191	-7.61109	9.45e-07	4.55e-05	5.6733	#N/A	#N/A	#N/A
201905_s_at	-0.815126	-6.97601	2.85e-06	0.000114162	4.54371	Ctdspl	CTD (carboxy-terminal domain, RNA polymerase II, polypeptide A) small phosphatase-like	NM_001008392
242354_at	-0.814146	-5.1728	8.77e-05	0.00190145	1.04234	#N/A	#N/A	#N/A
242931_at	-0.813843	-10.9076	6.79e-09	7.5e-07	10.7135	LONRF3	LON peptidase N-terminal domain and ring finger 3	NM_024778
202193_at	-0.813066	-9.28044	6.66e-08	5.04e-06	8.38804	LIMK2	LIM domain kinase 2	NM_016733
226473_at	-0.813046	-5.88443	2.15e-05	0.000607057	2.47377	cbx2	chromobox homolog 2 (Pc class homolog, Drosophila)	NM_032647
226444_at	-0.812557	-6.12842	1.35e-05	0.000411576	2.95025	SLC39A10	solute carrier family 39 (zinc transporter), member 10	NM_001127257
226649_at	-0.812029	-8.06899	4.41e-07	2.42e-05	6.45386	PANK1	pantothenate kinase 1	NM_148978
211546_x_at	-0.811462	-6.02395	1.65e-05	0.000485169	2.74718	Snca	synuclein, alpha (non A4 component of amyloid precursor)	NM_000345
235500_at	-0.809925	-5.92332	2e-05	0.000569735	2.55022	Hnrnpc	heterogeneous nuclear ribonucleoprotein C (C1/C2)	NM_004500
201822_at	-0.80874	-6.39122	8.25e-06	0.000274406	3.45472	TIMM17A	translocase of inner mitochondrial membrane 17 homolog A (yeast)	NM_006335
219395_at	-0.807914	-6.60593	5.55e-06	0.000197668	3.85996	ESRP2	epithelial splicing regulatory protein 2	NM_024939
213992_at	-0.80627	-10.8189	7.64e-09	8.24e-07	10.5942	Col4a6	collagen, type IV, alpha 6	NM_033641
232619_at	-0.806233	-5.68846	3.15e-05	0.000828981	2.08557	C20orf134	chromosome 20 open reading frame 134	NM_001024675
226010_at	-0.805031	-6.344	9.01e-06	0.000294084	3.36476	SLC25A23	solute carrier family 25 (mitochondrial carrier; phosphate carrier), member 23	NM_024103
233608_at	-0.803886	-5.43853	5.15e-05	0.00123175	1.58371	RBMS3	RNA binding motif, single stranded interacting protein	NM_014483
204476_s_at	-0.803716	-6.51569	6.55e-06	0.000226355	3.69041	Pc	pyruvate carboxylase	NM_000920
226245_at	-0.803	-8.15377	3.84e-07	2.17e-05	6.59533	KCTD1	potassium channel tetramerisation domain containing 1	NM_001142730
227593_at	-0.802429	-6.10272	1.42e-05	0.000427136	2.90042	FLJ37453	hypothetical LOC729614	#N/A
40148_at	-0.802403	-7.2351	1.8e-06	7.84e-05	5.01119	Apbb2	amyloid beta (A4) precursor protein-binding, family B, member 2	NM_004307
205730_s_at	-0.801468	-9.87229	2.81e-08	2.45e-06	9.26799	Ablim3	actin binding LIM protein family, member 3	NM_014945
206204_at	-0.8007	-6.8049	3.87e-06	0.000146705	4.2299	Grb14	growth factor receptor-bound protein 14	NM_004490
1569868_s_at	-0.799402	-5.67554	3.23e-05	0.000844488	2.05981	EME2	essential meiotic endonuclease 1 homolog 2 (S. pombe)	NM_001010865
222931_s_at	-0.799184	-8.28274	3.12e-07	1.81e-05	6.80872	Thnsl1	threonine synthase-like 1 (S. cerevisiae)	NM_024838
225912_at	-0.79874	-6.10867	1.4e-05	0.000423739	2.91197	TP53INP1	tumor protein p53 inducible nuclear protein 1	NM_001135733
204985_s_at	-0.79754	-5.94644	1.91e-05	0.000547264	2.5956	TRAPPC6A	trafficking protein particle complex 6A	NM_024108
210653_s_at	-0.796765	-9.45857	5.12e-08	4.06e-06	8.65718	BCKDHB	branched chain keto acid dehydrogenase E1, beta polypeptide	NM_000056
220432_s_at	-0.796566	-5.46535	4.89e-05	0.00118277	1.63792	CYP39A1	cytochrome P450, family 39, subfamily A, polypeptide 1	NM_016593
209168_at	-0.796128	-7.22045	1.85e-06	8e-05	4.98502	GPM6B	glycoprotein M6B	NM_005278
205661_s_at	-0.79609	-7.1565	2.07e-06	8.74e-05	4.87035	FLAD1	FAD1 flavin adenine dinucleotide synthetase homolog (S. cerevisiae)	NM_201398
211056_s_at	-0.796042	-5.18219	8.61e-05	0.0018732	1.06159	srd5a1	steroid-5-alpha-reductase, alpha polypeptide 1 (3-oxo-5 alpha-steroid delta 4-dehydrogenase alpha 1)	NM_001047
213540_at	-0.795615	-7.63543	9.07e-07	4.39e-05	5.71549	HSD17B8	hydroxysteroid (17-beta) dehydrogenase 8	NM_014234
228176_at	-0.795429	-10.0082	2.32e-08	2.1e-06	9.46433	S1pr3	sphingosine-1-phosphate receptor 3	NM_005226
202551_s_at	-0.795275	-10.1617	1.87e-08	1.74e-06	9.68381	Crim1	cysteine rich transmembrane BMP regulator 1 (chordin-like)	NM_016441
205677_s_at	-0.794086	-6.60791	5.53e-06	0.000197209	3.86368	DLEU1	deleted in lymphocytic leukemia 1 (non-protein coding)	#N/A
213119_at	-0.793841	-5.3005	6.79e-05	0.00153608	1.30346	SLC36A1	solute carrier family 36 (proton/amino acid symporter), member 1	NM_078483
212148_at	-0.793812	-7.43318	1.28e-06	5.93e-05	5.36242	PBX1	pre-B-cell leukemia homeobox 1	NM_002585
37117_at	-0.793299	-10.2837	1.58e-08	1.52e-06	9.8563	prr5	Rho GTPase activating protein 8; proline rich 5 (renal); PRR5-ARHGAP8 fusion	NM_001017530
219532_at	-0.793262	-5.82594	2.41e-05	0.000665446	2.35841	ELOVL4	elongation of very long chain fatty acids (FEN1/Elo2, SUR4/Elo3, yeast)-like 4	NM_022726
203387_s_at	-0.792465	-8.87973	1.22e-07	8.21e-06	7.76864	TBC1D4	TBC1 domain family, member 4	NM_014832
203367_at	-0.791347	-9.32836	6.2e-08	4.76e-06	8.46081	Dusp14	dual specificity phosphatase 14	NM_007026
213033_s_at	-0.790662	-5.7738	2.67e-05	0.00072434	2.2552	NFIB	nuclear factor I/B	NM_005596
228797_at	-0.790452	-7.18241	1.98e-06	8.44e-05	4.91687	#N/A	#N/A	#N/A
223312_at	-0.7903	-7.6767	8.46e-07	4.16e-05	5.78686	C2orf7	chromosome 2 open reading frame 7	NM_032319
212985_at	-0.788871	-9.06584	9.19e-08	6.5e-06	8.05875	Apbb2	amyloid beta (A4) precursor protein-binding, family B, member 2	NM_004307
227944_at	-0.787703	-7.01265	2.67e-06	0.000107997	4.61038	Ptpn3	protein tyrosine phosphatase, non-receptor type 3	NM_001145368
209016_s_at	-0.786196	-9.19056	7.62e-08	5.57e-06	8.25081	Krt7	keratin 7	NM_005556
225861_at	-0.786147	-10.1292	1.96e-08	1.8e-06	9.63752	fam195a	chromosome 16 open reading frame 14	NM_138418
228575_at	-0.7857	-9.70563	3.57e-08	2.99e-06	9.0243	Il20rb	interleukin 20 receptor beta	NM_144717
203453_at	-0.785677	-11.5375	3.01e-09	3.94e-07	11.5392	SCNN1A	sodium channel, nonvoltage-gated 1 alpha	NM_001159575
225521_at	-0.78512	-6.11363	1.39e-05	0.000420933	2.92159	anapc7	anaphase promoting complex subunit 7	NM_016238
1554878_a_at	-0.7845	-9.61652	4.06e-08	3.33e-06	8.89271	abcd3	ATP-binding cassette, sub-family D (ALD), member 3	NM_001122674
203518_at	-0.781299	-7.86559	6.17e-07	3.21e-05	6.1106	LYST	lysosomal trafficking regulator	NM_000081
208813_at	-0.781243	-7.90062	5.82e-07	3.06e-05	6.17011	GOT1	glutamic-oxaloacetic transaminase 1, soluble (aspartate aminotransferase 1)	NM_002079
226020_s_at	-0.781039	-8.98501	1.04e-07	7.21e-06	7.93327	OMA1	OMA1 homolog, zinc metallopeptidase (S. cerevisiae)	NM_145243
1558703_at	-0.780904	-8.77997	1.42e-07	9.38e-06	7.61137	Slc46a1	solute carrier family 46 (folate transporter), member 1	NM_080669
227480_at	-0.780385	-7.50146	1.14e-06	5.37e-05	5.48224	Susd2	sushi domain containing 2	NM_019601
213032_at	-0.779913	-10.9761	6.2e-09	6.97e-07	10.8052	NFIB	nuclear factor I/B	NM_005596
232944_at	-0.778461	-6.50156	6.73e-06	0.00023116	3.66375	THSD4	thrombospondin, type I, domain containing 4	NM_024817
204069_at	-0.777243	-6.26514	1.04e-05	0.000330584	3.21384	MEIS1	Meis homeobox 1	NM_002398
204981_at	-0.775333	-6.23545	1.1e-05	0.000345922	3.15682	Slc22a18	solute carrier family 22, member 18	NM_002555
218292_s_at	-0.775099	-6.83099	3.69e-06	0.000141444	4.27801	PRKAG2	protein kinase, AMP-activated, gamma 2 non-catalytic subunit	NM_001040633
224583_at	-0.774782	-7.57973	9.97e-07	4.77e-05	5.61881	cotl1	coactosin-like 1 (Dictyostelium)	NM_021149
220588_at	-0.7745	-6.24452	1.09e-05	0.000341056	3.17424	BCAS4	breast carcinoma amplified sequence 4	NM_198799
234604_at	-0.77396	-6.35171	8.88e-06	0.000290581	3.37946	#N/A	#N/A	#N/A
203910_at	-0.773871	-10.7377	8.51e-09	9.02e-07	10.4841	ARHGAP29	Rho GTPase activating protein 29	NM_004815
235800_at	-0.772617	-6.0083	1.7e-05	0.000495993	2.71663	ENO4	chromosome 10 open reading frame 134	XM_939821
220576_at	-0.772149	-5.98184	1.79e-05	0.000517088	2.66493	PGAP1	post-GPI attachment to proteins 1	NM_024989
230791_at	-0.771633	-7.43052	1.29e-06	5.95e-05	5.35773	NFIB	nuclear factor I/B	NM_005596
234111_at	-0.771161	-6.95924	2.93e-06	0.000116935	4.51314	ZNF81	zinc finger protein 81	NM_007137
213590_at	-0.771113	-5.42552	5.29e-05	0.00125685	1.55738	LOC100133772	similar to MCT; solute carrier family 16, member 5 (monocarboxylic acid transporter 6)	XM_001715145
238929_at	-0.77034	-7.63689	9.05e-07	4.38e-05	5.71803	SFRS2B	splicing factor, arginine/serine-rich 2B	NM_032102
218168_s_at	-0.769947	-5.92775	1.98e-05	0.000565491	2.55893	cabc1	chaperone, ABC1 activity of bc1 complex homolog (S. pombe)	NM_020247
203806_s_at	-0.769084	-5.30469	6.73e-05	0.00152641	1.312	FANCA	Fanconi anemia, complementation group A	NM_001018112
203787_at	-0.768756	-6.7181	4.53e-06	0.000166506	4.06919	SSBP2	single-stranded DNA binding protein 2	NM_012446
1557889_at	-0.768728	-6.73541	4.39e-06	0.000162722	4.10132	LDLRAD3	low density lipoprotein receptor class A domain containing 3	NM_174902
227948_at	-0.767798	-7.76316	7.32e-07	3.69e-05	5.93565	FGD4	FYVE, RhoGEF and PH domain containing 4	NM_139241
210971_s_at	-0.766833	-7.15802	2.06e-06	8.73e-05	4.87308	arntl	aryl hydrocarbon receptor nuclear translocator-like	NM_001030273
227332_at	-0.764979	-6.24859	1.08e-05	0.000339039	3.18208	PXN	paxillin	NM_001080855
201952_at	-0.764114	-11.8454	2.05e-09	2.88e-07	11.929	Alcam	hypothetical protein LOC100133690; activated leukocyte cell adhesion molecule	XM_001720217
225807_at	-0.764049	-6.59359	5.68e-06	0.00020104	3.83684	JUB	jub, ajuba homolog (Xenopus laevis)	NM_198086
235570_at	-0.762832	-8.17651	3.7e-07	2.1e-05	6.6331	RBMS3	RNA binding motif, single stranded interacting protein	NM_014483
235580_at	-0.761023	-5.92525	1.99e-05	0.000567924	2.55401	ZNF141	zinc finger protein 141	NM_003441
221843_s_at	-0.759965	-7.5204	1.1e-06	5.21e-05	5.51536	KIAA1609	KIAA1609	NM_020947
1557487_at	-0.759664	-9.89827	2.71e-08	2.38e-06	9.30569	SIDT1	SID1 transmembrane family, member 1	NM_017699
213906_at	-0.759477	-7.40672	1.34e-06	6.16e-05	5.31581	mybl1	v-myb myeloblastosis viral oncogene homolog (avian)-like 1	NM_001080416
204256_at	-0.759231	-6.67221	4.92e-06	0.000178519	3.98379	ELOVL6	ELOVL family member 6, elongation of long chain fatty acids (FEN1/Elo2, SUR4/Elo3-like, yeast)	NM_024090
217973_at	-0.75847	-6.72341	4.48e-06	0.000165404	4.07904	DCXR	dicarbonyl/L-xylulose reductase	NM_016286
212188_at	-0.757199	-5.27462	7.15e-05	0.00160478	1.25068	kctd12	potassium channel tetramerisation domain containing 12	NM_138444
36475_at	-0.755121	-5.40704	5.49e-05	0.0012923	1.51997	gcat	glycine C-acetyltransferase (2-amino-3-ketobutyrate coenzyme A ligase)	NM_014291
210986_s_at	-0.755049	-9.62972	3.99e-08	3.28e-06	8.91225	TPM1	tropomyosin 1 (alpha)	NM_001018004
50221_at	-0.753799	-7.30252	1.6e-06	7.15e-05	5.13135	TFEB	transcription factor EB	NM_007162
203074_at	-0.753716	-9.81408	3.06e-08	2.63e-06	9.18324	ANXA8L2	annexin A8-like 2	NM_001630
233924_s_at	-0.753242	-6.02367	1.65e-05	0.000485169	2.74663	EXOC6	exocyst complex component 6	NM_001013848
227455_at	-0.751754	-6.85101	3.56e-06	0.000137406	4.31487	c6orf136	chromosome 6 open reading frame 136	NM_001161376
229564_at	-0.751031	-6.37149	8.56e-06	0.000281752	3.41717	#N/A	#N/A	#N/A
222584_at	-0.750737	-6.51136	6.61e-06	0.000227736	3.68224	msto1	misato homolog 1 (Drosophila)	NM_018116
228708_at	-0.750639	-10.2472	1.66e-08	1.58e-06	9.80483	RAB27B	RAB27B, member RAS oncogene family	NM_004163
237737_at	-0.750615	-5.31988	6.53e-05	0.00148813	1.34293	LOC727770	similar to FLJ00310 protein	#N/A
242956_at	-0.750544	-6.98996	2.78e-06	0.000111858	4.56911	IDH1	isocitrate dehydrogenase 1 (NADP+), soluble	NM_005896
228674_s_at	-0.749013	-5.47069	4.84e-05	0.00117306	1.6487	eml4	echinoderm microtubule associated protein like 4	NM_001145076
227335_at	-0.747975	-5.70386	3.06e-05	0.000808491	2.11624	DIDO1	death inducer-obliterator 1	NM_080796
229426_at	-0.747788	-5.24742	7.55e-05	0.00167876	1.19514	COX5A	cytochrome c oxidase subunit Va	NM_004255
235678_at	-0.747417	-7.50646	1.13e-06	5.33e-05	5.49099	gm2a	GM2 ganglioside activator	NM_000405
206116_s_at	-0.745498	-7.17145	2.02e-06	8.57e-05	4.8972	TPM1	tropomyosin 1 (alpha)	NM_001018004
229072_at	-0.745053	-5.73329	2.89e-05	0.000771992	2.17479	RAB30	RAB30, member RAS oncogene family	NM_014488
224818_at	-0.744067	-6.75029	4.27e-06	0.000159153	4.1289	Sort1	sortilin 1	NM_002959
224392_s_at	-0.742855	-6.37814	8.45e-06	0.00027896	3.42982	OPN3	opsin 3	NM_014322
224908_s_at	-0.742835	-6.06133	1.53e-05	0.000456974	2.82001	TTL	tubulin tyrosine ligase	NM_153712
226145_s_at	-0.742306	-8.48962	2.24e-07	1.36e-05	7.14651	FRAS1	Fraser syndrome 1	NM_001166133
219420_s_at	-0.741672	-5.84768	2.31e-05	0.000643711	2.40134	C1orf163	chromosome 1 open reading frame 163	NM_023077
206284_x_at	-0.740887	-6.80917	3.84e-06	0.000146086	4.23779	Cltb	clathrin, light chain (Lcb)	NM_001834
203752_s_at	-0.740794	-7.78812	7.02e-07	3.56e-05	5.9784	JUND	jun D proto-oncogene	NM_005354
213029_at	-0.740663	-9.26631	6.8e-08	5.1e-06	8.36652	NFIB	nuclear factor I/B	NM_005596
242053_at	-0.740172	-5.77994	2.64e-05	0.000716463	2.26737	Tsga10	testis specific, 10	NM_025244
214587_at	-0.738057	-5.60435	3.71e-05	0.000946048	1.91751	COL8A1	collagen, type VIII, alpha 1	NM_001850
226925_at	-0.737326	-7.23335	1.81e-06	7.85e-05	5.00807	Acpl2	acid phosphatase-like 2	NM_152282
200832_s_at	-0.737072	-10.9479	6.44e-09	7.18e-07	10.7676	scd	stearoyl-CoA desaturase (delta-9-desaturase)	NM_005063
1554628_at	-0.735074	-8.80944	1.36e-07	9.08e-06	7.65796	ZNF57	zinc finger protein 57	NM_173480
232098_at	-0.732511	-7.00485	2.71e-06	0.000109179	4.5962	DST	dystonin	NM_020388
215068_s_at	-0.731648	-5.41278	5.43e-05	0.00128294	1.5316	Fbxl18	F-box and leucine-rich repeat protein 18	NM_024963
210026_s_at	-0.731555	-8.18093	3.68e-07	2.09e-05	6.64044	CARD10	caspase recruitment domain family, member 10	NM_014550
230109_at	-0.731025	-6.69545	4.72e-06	0.000172041	4.02708	Pde7b	phosphodiesterase 7B	NM_018945
221692_s_at	-0.729159	-9.60664	4.12e-08	3.35e-06	8.87806	Mrpl34	mitochondrial ribosomal protein L34	NM_023937
229415_at	-0.728828	-5.71473	2.99e-05	0.000794054	2.13788	CYCS	cytochrome c, somatic	NM_018947
225420_at	-0.728612	-8.5606	2.01e-07	1.25e-05	7.26114	GPAM	glycerol-3-phosphate acyltransferase, mitochondrial	NM_020918
202994_s_at	-0.72728	-6.03842	1.6e-05	0.000473846	2.77539	FBLN1	fibulin 1	NM_006486
242932_at	-0.725663	-5.84878	2.31e-05	0.000642673	2.40351	FARP2	FERM, RhoGEF and pleckstrin domain protein 2	NM_014808
224889_at	-0.725019	-7.27474	1.68e-06	7.46e-05	5.08192	foxo3b	forkhead box O3; forkhead box O3B pseudogene	NM_201559
229111_at	-0.724972	-5.99721	1.73e-05	0.000505538	2.69498	masp2	mannan-binding lectin serine peptidase 2	NM_139208
228287_at	-0.723961	-7.25681	1.74e-06	7.61e-05	5.04995	ing5	inhibitor of growth family, member 5	NM_032329
218418_s_at	-0.723057	-6.52602	6.43e-06	0.000222371	3.70987	KANK2	KN motif and ankyrin repeat domains 2	NM_015493
238012_at	-0.721783	-5.48631	4.69e-05	0.00114443	1.68022	dpp7	dipeptidyl-peptidase 7	NM_013379
210987_x_at	-0.721583	-8.51725	2.15e-07	1.32e-05	7.19121	TPM1	tropomyosin 1 (alpha)	NM_001018004
205442_at	-0.720913	-7.67568	8.48e-07	4.16e-05	5.78511	MFAP3L	microfibrillar-associated protein 3-like	NM_021647
212253_x_at	-0.720802	-5.70798	3.03e-05	0.000803605	2.12446	DST	dystonin	NM_020388
228977_at	-0.720339	-5.28451	7.01e-05	0.00158022	1.27085	LOC729680	hypothetical protein LOC729680	#N/A
225923_at	-0.720075	-5.46992	4.84e-05	0.00117434	1.64714	vapB	VAMP (vesicle-associated membrane protein)-associated protein B and C	NM_004738
234985_at	-0.719614	-8.49674	2.22e-07	1.35e-05	7.15803	LDLRAD3	low density lipoprotein receptor class A domain containing 3	NM_174902
1552256_a_at	-0.719294	-6.10287	1.42e-05	0.000427136	2.90071	SCARB1	scavenger receptor class B, member 1	NM_001082959
218086_at	-0.719291	-6.109	1.4e-05	0.000423709	2.91261	NPDC1	neural proliferation, differentiation and control, 1	NM_015392
231644_at	-0.719248	-8.03216	4.69e-07	2.54e-05	6.39211	#N/A	#N/A	#N/A
239232_at	-0.719067	-5.735	2.88e-05	0.00077039	2.1782	MSI2	musashi homolog 2 (Drosophila)	NM_138962
227177_at	-0.718989	-5.73384	2.88e-05	0.000771755	2.17589	coro2a	coronin, actin binding protein, 2A	NM_003389
1553715_s_at	-0.71868	-7.61933	9.32e-07	4.5e-05	5.6876	fam195a	chromosome 16 open reading frame 14	NM_138418
221884_at	-0.718214	-5.11001	9.96e-05	0.00212096	0.913327	MECOM	ecotropic viral integration site 1	NM_001164000
226350_at	-0.717222	-8.45316	2.38e-07	1.42e-05	7.08738	CHML	choroideremia-like (Rab escort protein 2)	NM_001821
212151_at	-0.717021	-9.2671	6.79e-08	5.1e-06	8.36773	PBX1	pre-B-cell leukemia homeobox 1	NM_002585
240344_x_at	-0.716325	-5.32829	6.42e-05	0.00147003	1.36006	LYRM7	Lyrm7 homolog (mouse)	NM_181705
227461_at	-0.716109	-9.45706	5.13e-08	4.06e-06	8.65491	STON2	stonin 2	NM_033104
1565951_s_at	-0.71566	-5.43803	5.16e-05	0.00123189	1.5827	CHML	choroideremia-like (Rab escort protein 2)	NM_001821
201308_s_at	-0.715619	-5.68452	3.17e-05	0.000834581	2.07772	41163	septin 11	NM_018243
204872_at	-0.714999	-5.35021	6.15e-05	0.00141594	1.40464	Tle4	transducin-like enhancer of split 4 (E(sp1) homolog, Drosophila)	NM_007005
213388_at	-0.714284	-8.99495	1.02e-07	7.12e-06	7.94876	LOC100134230	hypothetical protein LOC100134230; similar to KIAA0454 protein; similar to phosphodiesterase 4D interacting protein isoform 2; phosphodiesterase 4D interacting protein	NM_022359
218128_at	-0.714206	-6.56157	6.02e-06	0.000210568	3.77676	NFYB	nuclear transcription factor Y, beta	NM_006166
211653_x_at	-0.712363	-7.22723	1.83e-06	7.93e-05	4.99713	akr1c2	aldo-keto reductase family 1, member C2 (dihydrodiol dehydrogenase 2; bile acid binding protein; 3-alpha hydroxysteroid dehydrogenase, type III)	NM_001354
219161_s_at	-0.711799	-7.70428	8.08e-07	4.01e-05	5.83443	Cklf	chemokine-like factor	NM_181641
231835_at	-0.710873	-5.37919	5.8e-05	0.00134894	1.46348	C1orf93	chromosome 1 open reading frame 93	NM_152371
233748_x_at	-0.71044	-8.09155	4.25e-07	2.35e-05	6.4916	PRKAG2	protein kinase, AMP-activated, gamma 2 non-catalytic subunit	NM_001040633
225876_at	-0.710088	-8.12559	4.02e-07	2.24e-05	6.54841	NIPAL3	NIPA-like domain containing 3	NM_020448
231130_at	-0.7095	-6.38362	8.37e-06	0.000277472	3.44025	FKBP7	FK506 binding protein 7	NM_181342
224458_at	-0.709414	-7.18995	1.95e-06	8.36e-05	4.93039	c9orf125	chromosome 9 open reading frame 125	NM_032342
226187_at	-0.70914	-7.03338	2.57e-06	0.000104565	4.64802	CDS1	CDP-diacylglycerol synthase (phosphatidate cytidylyltransferase) 1	NM_001263
227491_at	-0.708594	-7.85953	6.23e-07	3.24e-05	6.10028	ELOVL6	ELOVL family member 6, elongation of long chain fatty acids (FEN1/Elo2, SUR4/Elo3-like, yeast)	NM_024090
238447_at	-0.707986	-6.65658	5.06e-06	0.000183428	3.95466	RBMS3	RNA binding motif, single stranded interacting protein	NM_014483
202712_s_at	-0.707805	-7.93062	5.54e-07	2.94e-05	6.22094	CKMT1A	creatine kinase, mitochondrial 1A; creatine kinase, mitochondrial 1B	NM_001015001
227921_at	-0.706969	-6.30926	9.61e-06	0.00030973	3.29838	#N/A	#N/A	#N/A
218942_at	-0.7035	-6.73922	4.36e-06	0.000161823	4.10838	PIP4K2C	phosphatidylinositol-5-phosphate 4-kinase, type II, gamma	NM_001146258
239960_x_at	-0.702976	-5.5871	3.84e-05	0.000974138	1.88294	LYRM7	Lyrm7 homolog (mouse)	NM_181705
202000_at	-0.702862	-8.06286	4.46e-07	2.44e-05	6.4436	ndufa6	NADH dehydrogenase (ubiquinone) 1 alpha subcomplex, 6, 14kDa	NM_002490
222507_s_at	-0.702812	-5.85039	2.3e-05	0.000641013	2.40667	TMEM9B	TMEM9 domain family, member B	NM_020644
203192_at	-0.702776	-6.26531	1.04e-05	0.000330584	3.21417	ABCB6	ATP-binding cassette, sub-family B (MDR/TAP), member 6	NM_005689
215071_s_at	-0.701692	-5.13339	9.5e-05	0.00203722	0.961411	Hist1h2ac	histone cluster 1, H2ac	NM_003512
211922_s_at	-0.70124	-6.01162	1.69e-05	0.000493976	2.72311	cat	catalase	NM_001752
235587_at	-0.700396	-5.51228	4.45e-05	0.00109513	1.73257	LOC202781	hypothetical protein LOC202781	XM_001719263
210276_s_at	-0.699171	-6.17477	1.24e-05	0.000380848	3.03988	Triobp	TRIO and F-actin binding protein	NM_001039141
1558236_at	-0.698639	-7.04657	2.51e-06	0.000102589	4.67193	#N/A	#N/A	#N/A
229267_at	-0.698244	-6.54936	6.16e-06	0.000214631	3.7538	ANAPC1	anaphase promoting complex subunit 1; similar to anaphase promoting complex subunit 1	XM_001726697
242584_at	-0.697626	-6.6492	5.13e-06	0.000185177	3.94088	fam161a	family with sequence similarity 161, member A	NM_032180
226185_at	-0.697328	-7.39417	1.37e-06	6.28e-05	5.29367	CDS1	CDP-diacylglycerol synthase (phosphatidate cytidylyltransferase) 1	NM_001263
209170_s_at	-0.696579	-7.78358	7.07e-07	3.59e-05	5.97063	GPM6B	glycoprotein M6B	NM_005278
219014_at	-0.695577	-7.75538	7.41e-07	3.72e-05	5.92229	PLAC8	placenta-specific 8	NM_016619
235428_at	-0.695453	-6.83506	3.66e-06	0.000140905	4.28551	#N/A	#N/A	#N/A
49329_at	-0.693587	-5.47613	4.78e-05	0.00116307	1.65968	Klhl22	kelch-like 22 (Drosophila)	NM_032775
201266_at	-0.692747	-7.80231	6.86e-07	3.5e-05	6.00268	LOC100130902	thioredoxin reductase 1; hypothetical LOC100130902	NM_182742
218703_at	-0.691961	-6.95553	2.95e-06	0.000117466	4.50636	SEC22A	SEC22 vesicle trafficking protein homolog A (S. cerevisiae)	NM_012430
204488_at	-0.691933	-7.16308	2.05e-06	8.68e-05	4.88217	DOLK	dolichol kinase	NM_014908
210337_s_at	-0.690586	-6.31294	9.55e-06	0.000308334	3.30541	ACLY	ATP citrate lyase	NM_001096
212611_at	-0.690316	-6.4008	8.11e-06	0.000270557	3.47293	Dtx4	deltex homolog 4 (Drosophila)	NM_015177
201969_at	-0.690151	-7.4543	1.24e-06	5.75e-05	5.39954	NASP	nuclear autoantigenic sperm protein (histone-binding)	NM_152298
205521_at	-0.689768	-5.41093	5.45e-05	0.00128657	1.52784	exog	endo/exonuclease (5'-3'), endonuclease G-like	NM_001145464
225237_s_at	-0.687227	-6.86484	3.47e-06	0.000134416	4.34029	MSI2	musashi homolog 2 (Drosophila)	NM_138962
224593_at	-0.683069	-8.76197	1.46e-07	9.52e-06	7.58285	ZNF664	zinc finger protein 664	NM_152437
216080_s_at	-0.682259	-7.36951	1.43e-06	6.49e-05	5.2501	Fads3	fatty acid desaturase 3	NM_021727
225525_at	-0.681179	-9.09866	8.75e-08	6.21e-06	8.10948	LOC100131004	hypothetical protein LOC100131004	XM_001724436
1554006_a_at	-0.681063	-6.29588	9.86e-06	0.000315905	3.27278	llgl2	lethal giant larvae homolog 2 (Drosophila)	NM_001031803
218332_at	-0.680761	-6.0235	1.65e-05	0.000485169	2.7463	BEX1	brain expressed, X-linked 1	NM_018476
201127_s_at	-0.67946	-6.8129	3.81e-06	0.000145309	4.24467	ACLY	ATP citrate lyase	NM_001096
214169_at	-0.678358	-5.59689	3.77e-05	0.000958681	1.90256	SUN1	unc-84 homolog A (C. elegans)	NM_001171944
210519_s_at	-0.67771	-7.90015	5.83e-07	3.06e-05	6.16931	nqo1	NAD(P)H dehydrogenase, quinone 1	NM_001025434
1559814_at	-0.677086	-5.38655	5.72e-05	0.00133427	1.47843	Chsy3	chondroitin sulfate synthase 3	NM_175856
202084_s_at	-0.676052	-7.79148	6.98e-07	3.55e-05	5.98415	LOC729799	SEC14-like 1 (S. cerevisiae); SEC14-like 1 pseudogene	NM_001143998
227143_s_at	-0.675587	-7.40823	1.34e-06	6.15e-05	5.31848	BID	BH3 interacting domain death agonist	NM_197967
225060_at	-0.67546	-9.35209	5.99e-08	4.62e-06	8.49675	Lrp11	low density lipoprotein receptor-related protein 11	NM_032832
1554095_at	-0.67513	-6.28353	1.01e-05	0.000322357	3.24911	RBM33	RNA binding motif protein 33	NM_053043
34689_at	-0.67502	-5.72375	2.94e-05	0.000782862	2.15583	trex1	three prime repair exonuclease 1	NM_033629
36553_at	-0.674788	-8.45948	2.35e-07	1.41e-05	7.09764	ASMTL	acetylserotonin O-methyltransferase-like	NM_004192
200665_s_at	-0.674615	-9.55741	4.43e-08	3.58e-06	8.8049	SPARC	secreted protein, acidic, cysteine-rich (osteonectin)	NM_003118
218493_at	-0.672756	-5.76848	2.7e-05	0.000730404	2.24467	SNRNP25	small nuclear ribonucleoprotein 25kDa (U11/U12)	NM_024571
221577_x_at	-0.6723	-5.27899	7.09e-05	0.00159386	1.25959	Gdf15	growth differentiation factor 15	NM_004864
31846_at	-0.671364	-6.62983	5.32e-06	0.000191334	3.9047	RHOD	ras homolog gene family, member D	NM_014578
222403_at	-0.669874	-8.60834	1.86e-07	1.18e-05	7.33786	mtch2	mitochondrial carrier homolog 2 (C. elegans)	NM_014342
209167_at	-0.669835	-8.09719	4.21e-07	2.33e-05	6.50102	GPM6B	glycoprotein M6B	NM_005278
203881_s_at	-0.669792	-6.98238	2.82e-06	0.000113042	4.55531	dmd	dystrophin	NM_004012
208741_at	-0.6694	-5.73906	2.85e-05	0.000765827	2.18626	SAP18	Sin3A-associated protein, 18kDa	NM_005870
201791_s_at	-0.668909	-6.18863	1.21e-05	0.000372475	3.06665	DHCR7	7-dehydrocholesterol reductase	NM_001163817
205055_at	-0.668799	-9.23625	7.11e-08	5.28e-06	8.32069	ITGAE	integrin, alpha E (antigen CD103, human mucosal lymphocyte antigen 1; alpha polypeptide)	NM_002208
225278_at	-0.668727	-6.65394	5.09e-06	0.000184029	3.94973	PRKAB2	protein kinase, AMP-activated, beta 2 non-catalytic subunit	NM_005399
1569362_at	-0.668247	-5.65086	3.39e-05	0.000880117	2.01054	Alcam	hypothetical protein LOC100133690; activated leukocyte cell adhesion molecule	XM_001720217
203340_s_at	-0.667826	-6.82917	3.7e-06	0.000141807	4.27466	slc25a12	solute carrier family 25 (mitochondrial carrier, Aralar), member 12	NM_003705
227525_at	-0.667316	-6.08431	1.47e-05	0.000440876	2.86469	glcci1	glucocorticoid induced transcript 1	NM_138426
1553954_at	-0.66712	-7.75706	7.39e-07	3.71e-05	5.92517	ALG14	asparagine-linked glycosylation 14 homolog (S. cerevisiae)	NM_144988
230298_at	-0.664709	-5.38453	5.74e-05	0.00133807	1.47432	MBLAC2	metallo-beta-lactamase domain containing 2	NM_203406
226134_s_at	-0.66317	-6.17952	1.23e-05	0.000377873	3.04905	MSI2	musashi homolog 2 (Drosophila)	NM_138962
228760_at	-0.662692	-6.2556	1.06e-05	0.000334994	3.19553	SFRS2B	splicing factor, arginine/serine-rich 2B	NM_032102
218980_at	-0.662451	-8.04275	4.61e-07	2.51e-05	6.40989	FHOD3	formin homology 2 domain containing 3	NM_025135
218275_at	-0.661937	-5.9771	1.8e-05	0.000520934	2.65565	slc25a10	solute carrier family 25 (mitochondrial carrier; dicarboxylate transporter), member 10	NM_012140
1554667_s_at	-0.661638	-6.03663	1.61e-05	0.000475212	2.7719	Mettl8	methyltransferase like 8	NM_024770
239644_at	-0.659703	-5.24332	7.61e-05	0.00169061	1.18674	ZC3H8	zinc finger CCCH-type containing 8	NM_032494
212848_s_at	-0.659564	-8.34336	2.83e-07	1.65e-05	6.90827	C9orf3	chromosome 9 open reading frame 3	NM_032823
236476_at	-0.659065	-5.32629	6.45e-05	0.00147531	1.35599	vbp1	von Hippel-Lindau binding protein 1	NM_003372
214130_s_at	-0.658878	-5.6889	3.15e-05	0.000828677	2.08644	LOC100134230	hypothetical protein LOC100134230; similar to KIAA0454 protein; similar to phosphodiesterase 4D interacting protein isoform 2; phosphodiesterase 4D interacting protein	NM_022359
225049_at	-0.658386	-8.24092	3.34e-07	1.92e-05	6.73977	BLOC1S2	biogenesis of lysosomal organelles complex-1, subunit 2	NM_001001342
204542_at	-0.657987	-6.19632	1.19e-05	0.000368362	3.08147	St6galnac2	ST6 (alpha-N-acetyl-neuraminyl-2,3-beta-galactosyl-1,3)-N-acetylgalactosaminide alpha-2,6-sialyltransferase 2	NM_006456
235628_x_at	-0.657562	-6.82224	3.75e-06	0.000143385	4.2619	#N/A	#N/A	#N/A
225283_at	-0.65725	-5.28344	7.02e-05	0.00158164	1.26868	arrdc4	arrestin domain containing 4	NM_183376
206023_at	-0.656505	-9.42751	5.36e-08	4.2e-06	8.61052	Nmu	neuromedin U	NM_006681
223165_s_at	-0.656167	-5.2332	7.77e-05	0.00171664	1.16606	ip6k2	inositol hexakisphosphate kinase 2	NM_001005911
225685_at	-0.655435	-5.56821	3.99e-05	0.00100452	1.84503	CDC42EP3	CDC42 effector protein (Rho GTPase binding) 3	NM_006449
226214_at	-0.654822	-9.35945	5.92e-08	4.58e-06	8.50788	GDE1	glycerophosphodiester phosphodiesterase 1	NM_016641
216862_s_at	-0.654769	-7.0321	2.58e-06	0.000104724	4.6457	MTCP1NB	mature T-cell proliferation 1 neighbor; mature T-cell proliferation 1	NM_001018025
207023_x_at	-0.654623	-6.02381	1.65e-05	0.000485169	2.74691	KRT10	keratin 10	NM_000421
223223_at	-0.654208	-7.63892	9.02e-07	4.38e-05	5.72155	ARV1	ARV1 homolog (S. cerevisiae)	NM_022786
211043_s_at	-0.653035	-7.35057	1.48e-06	6.66e-05	5.21659	Cltb	clathrin, light chain (Lcb)	NM_001834
235921_at	-0.652887	-6.45321	7.35e-06	0.000249926	3.57235	#N/A	#N/A	#N/A
224185_at	-0.652745	-5.25211	7.48e-05	0.00166371	1.20471	WRAP53	WD repeat containing, antisense to TP53	NM_001143990
217118_s_at	-0.652282	-9.8323	2.98e-08	2.57e-06	9.20981	C22orf9	chromosome 22 open reading frame 9	NM_015264
238853_at	-0.652044	-6.96284	2.92e-06	0.000116425	4.51969	RAB3IP	RAB3A interacting protein (rabin3)	NM_175624
227889_at	-0.65182	-6.74162	4.34e-06	0.000161448	4.11285	lpcat2	lysophosphatidylcholine acyltransferase 2	NM_017839
226237_at	-0.650842	-9.11118	8.58e-08	6.14e-06	8.12879	COL8A1	collagen, type VIII, alpha 1	NM_001850
226037_s_at	-0.650748	-5.1529	9.13e-05	0.00196924	1.0015	taf9b	TAF9B RNA polymerase II, TATA box binding protein (TBP)-associated factor, 31kDa	NM_015975
219258_at	-0.648986	-8.78362	1.42e-07	9.35e-06	7.61714	TIPIN	TIMELESS interacting protein	NM_017858
210138_at	-0.648932	-6.92712	3.11e-06	0.000122573	4.45446	RGS20	regulator of G-protein signaling 20	NM_170587
221558_s_at	-0.64817	-5.11808	9.8e-05	0.00209392	0.929935	Lef1	lymphoid enhancer-binding factor 1	NM_001166119
235117_at	-0.64743	-7.03024	2.59e-06	0.000104993	4.64231	Chac2	ChaC, cation transport regulator homolog 2 (E. coli)	NM_001008708
223126_s_at	-0.64742	-6.91998	3.15e-06	0.000123619	4.44139	C1orf21	chromosome 1 open reading frame 21	NM_030806
219063_at	-0.645234	-6.07338	1.5e-05	0.000449154	2.84343	C1orf35	chromosome 1 open reading frame 35	NM_024319
212328_at	-0.645168	-8.08765	4.28e-07	2.36e-05	6.48507	LIMCH1	LIM and calponin homology domains 1	NM_014988
225728_at	-0.645154	-5.99622	1.74e-05	0.000505961	2.69303	SORBS2	sorbin and SH3 domain containing 2	NM_001145671
209289_at	-0.644314	-7.24702	1.77e-06	7.71e-05	5.03249	NFIB	nuclear factor I/B	NM_005596
203608_at	-0.643987	-6.93116	3.09e-06	0.000121786	4.46184	ALDH5A1	aldehyde dehydrogenase 5 family, member A1	NM_170740
209290_s_at	-0.643805	-9.78977	3.16e-08	2.7e-06	9.14772	NFIB	nuclear factor I/B	NM_005596
205462_s_at	-0.643494	-5.31393	6.61e-05	0.00150219	1.33081	hpcal1	hippocalcin-like 1	NM_002149
218511_s_at	-0.642976	-6.8314	3.69e-06	0.000141438	4.27876	Pnpo	pyridoxamine 5'-phosphate oxidase	NM_018129
202478_at	-0.642468	-6.02152	1.66e-05	0.000486481	2.74244	TRIB2	tribbles homolog 2 (Drosophila)	NM_021643
214848_at	-0.641233	-5.16931	8.84e-05	0.00191108	1.03519	YWHAZ	tyrosine 3-monooxygenase/tryptophan 5-monooxygenase activation protein, zeta polypeptide	NM_003406
225173_at	-0.639666	-6.39131	8.25e-06	0.000274406	3.45489	arhgap18	Rho GTPase activating protein 18	NM_033515
227135_at	-0.638911	-6.56894	5.94e-06	0.000208405	3.79061	NAAA	N-acylethanolamine acid amidase	NM_014435
228956_at	-0.638536	-6.91221	3.19e-06	0.000124992	4.42717	UGT8	UDP glycosyltransferase 8	NM_001128174
219987_at	-0.638523	-7.57022	1.01e-06	4.83e-05	5.60227	#N/A	#N/A	#N/A
209824_s_at	-0.638408	-5.48978	4.66e-05	0.00113814	1.68722	arntl	aryl hydrocarbon receptor nuclear translocator-like	NM_001030273
202741_at	-0.637869	-5.39381	5.63e-05	0.00131975	1.49315	PRKACB	protein kinase, cAMP-dependent, catalytic, beta	NM_207578
224870_at	-0.637625	-7.22048	1.85e-06	8e-05	4.98506	KIAA0114	KIAA0114	#N/A
211382_s_at	-0.637459	-6.20166	1.18e-05	0.000365297	3.09176	TACC2	transforming, acidic coiled-coil containing protein 2	NM_006997
226780_s_at	-0.637281	-6.37933	8.44e-06	0.000278848	3.43209	c7orf55	chromosome 7 open reading frame 55	NM_197964
203509_at	-0.636959	-5.43923	5.15e-05	0.00123112	1.58512	SORL1	sortilin-related receptor, L(DLR class) A repeats-containing	NM_003105
202217_at	-0.636505	-7.45407	1.24e-06	5.75e-05	5.39914	C21orf33	chromosome 21 open reading frame 33	NM_004649
213358_at	-0.636191	-7.3672	1.43e-06	6.51e-05	5.24602	KIAA0802	KIAA0802	NM_015210
222531_s_at	-0.634533	-7.92353	5.6e-07	2.97e-05	6.20893	mudeng	MU-2/AP1M2 domain containing, death-inducing	NM_018229
224410_s_at	-0.633499	-6.61353	5.48e-06	0.000195585	3.8742	LMBR1	limb region 1 homolog (mouse)	NM_022458
203771_s_at	-0.633372	-6.86719	3.46e-06	0.000133945	4.34461	BLVRA	biliverdin reductase A	NM_000712
204215_at	-0.632336	-8.13129	3.99e-07	2.23e-05	6.5579	c7orf23	chromosome 7 open reading frame 23	NM_024315
201839_s_at	-0.631965	-8.99724	1.02e-07	7.11e-06	7.95231	epcam	epithelial cell adhesion molecule	NM_002354
235134_at	-0.628657	-6.71875	4.52e-06	0.000166506	4.0704	#N/A	#N/A	#N/A
209916_at	-0.628105	-9.61344	4.08e-08	3.33e-06	8.88814	DHTKD1	dehydrogenase E1 and transketolase domain containing 1	NM_018706
207233_s_at	-0.627692	-5.4449	5.09e-05	0.00122268	1.5966	MITF	microphthalmia-associated transcription factor	NM_000248
202486_at	-0.627196	-8.09001	4.26e-07	2.35e-05	6.48903	AFG3L2	AFG3 ATPase family gene 3-like 2 (yeast)	NM_006796
212660_at	-0.625743	-8.98076	1.05e-07	7.24e-06	7.92666	Phf15	PHD finger protein 15	NM_015288
217853_at	-0.625127	-8.01127	4.85e-07	2.62e-05	6.35702	TNS3	tensin 3	NM_022748
209101_at	-0.624516	-6.95323	2.97e-06	0.000117793	4.50215	CTGF	connective tissue growth factor	NM_001901
222376_at	-0.624515	-7.05183	2.49e-06	0.000101845	4.68147	HACE1	HECT domain and ankyrin repeat containing, E3 ubiquitin protein ligase 1	NM_020771
223894_s_at	-0.624423	-5.23986	7.67e-05	0.00169827	1.17967	LOC100130746	AKT interacting protein; similar to AKT interacting protein	NM_001012398
205980_s_at	-0.624076	-6.37	8.58e-06	0.000282195	3.41433	prr5	Rho GTPase activating protein 8; proline rich 5 (renal); PRR5-ARHGAP8 fusion	NM_001017530
219221_at	-0.624012	-5.51443	4.44e-05	0.00109227	1.73691	ZBTB38	zinc finger and BTB domain containing 38	NM_001080412
229333_at	-0.623346	-6.83752	3.65e-06	0.000140382	4.29004	GMPS	guanine monphosphate synthetase	NM_003875
44654_at	-0.623115	-7.26268	1.72e-06	7.56e-05	5.06042	G6pc3	glucose 6 phosphatase, catalytic, 3	NM_138387
1552332_at	-0.622716	-5.30215	6.77e-05	0.0015323	1.30682	Triobp	TRIO and F-actin binding protein	NM_001039141
206382_s_at	-0.622656	-5.19873	8.33e-05	0.0018266	1.09551	BDNF	brain-derived neurotrophic factor	NM_001143816
225424_at	-0.622265	-7.49277	1.16e-06	5.44e-05	5.46702	GPAM	glycerol-3-phosphate acyltransferase, mitochondrial	NM_020918
238477_at	-0.622172	-6.05585	1.55e-05	0.00046036	2.80933	Kif1c	kinesin family member 1C	NM_006612
224946_s_at	-0.621863	-7.56572	1.02e-06	4.87e-05	5.59443	CCDC115	coiled-coil domain containing 115	NM_032357
215465_at	-0.61957	-6.02607	1.64e-05	0.000484101	2.75131	Abca12	ATP-binding cassette, sub-family A (ABC1), member 12	NM_015657
235005_at	-0.618526	-7.46181	1.22e-06	5.7e-05	5.41274	Dis3l	DIS3 mitotic control homolog (S. cerevisiae)-like	NM_001143688
219733_s_at	-0.618365	-5.71421	3e-05	0.000794464	2.13685	Slc27a5	solute carrier family 27 (fatty acid transporter), member 5	NM_012254
212277_at	-0.617016	-5.26377	7.31e-05	0.0016332	1.22853	mtmr4	myotubularin related protein 4	NM_004687
227669_at	-0.615555	-5.75577	2.76e-05	0.000743885	2.21944	BRP44	brain protein 44	NM_001143674
220327_at	-0.614903	-5.85813	2.27e-05	0.00063279	2.42194	vgll3	vestigial like 3 (Drosophila)	NM_016206
235109_at	-0.614565	-6.37338	8.53e-06	0.000281104	3.42076	ZBED3	zinc finger, BED-type containing 3	NM_032367
227875_at	-0.613262	-5.2972	6.83e-05	0.00154563	1.29674	Klhl13	kelch-like 13 (Drosophila)	NM_001168303
232802_at	-0.613131	-6.21783	1.14e-05	0.000356158	3.12291	Syt8	synaptotagmin VIII	NM_138567
1567224_at	-0.61313	-5.18858	8.5e-05	0.00185538	1.07471	HMGA2	high mobility group AT-hook 2	NM_003484
200659_s_at	-0.613094	-5.38908	5.69e-05	0.00132882	1.48355	Phb	prohibitin	NM_002634
203432_at	-0.612929	-6.63739	5.24e-06	0.000188837	3.91882	TMPO	thymopoietin	NM_003276
58780_s_at	-0.612541	-5.12293	9.7e-05	0.00207592	0.9399	FLJ10357	hypothetical protein FLJ10357	NM_018071
218631_at	-0.611669	-8.24659	3.31e-07	1.9e-05	6.74912	AVPI1	arginine vasopressin-induced 1	NM_021732
222962_s_at	-0.610387	-6.14347	1.31e-05	0.000401129	2.97938	Mcm10	minichromosome maintenance complex component 10	NM_018518
201998_at	-0.610172	-7.46276	1.22e-06	5.7e-05	5.41441	ST6GAL1	ST6 beta-galactosamide alpha-2,6-sialyltranferase 1	NM_003032
243016_at	-0.609809	-6.79166	3.96e-06	0.00014911	4.20546	Tyms	thymidylate synthetase	NM_001071
220346_at	-0.60957	-6.61113	5.5e-06	0.000196309	3.8697	Mthfd2l	methylenetetrahydrofolate dehydrogenase (NADP+ dependent) 2-like	NM_001144978
213030_s_at	-0.609171	-6.4524	7.37e-06	0.000250145	3.57082	Plxna2	plexin A2	NM_025179
221521_s_at	-0.609062	-5.61044	3.67e-05	0.000935688	1.92969	GINS2	GINS complex subunit 2 (Psf2 homolog)	NM_016095
221563_at	-0.606642	-6.03967	1.6e-05	0.000472975	2.77783	Dusp10	dual specificity phosphatase 10	NM_144729
223053_x_at	-0.606577	-6.83459	3.67e-06	0.000140925	4.28464	ssu72	SSU72 RNA polymerase II CTD phosphatase homolog (S. cerevisiae)	NM_014188
227328_at	-0.606459	-5.70785	3.03e-05	0.000803605	2.12419	CAMTA1	calmodulin binding transcription activator 1	NM_015215
230002_at	-0.606449	-5.26093	7.35e-05	0.00164117	1.22274	CLCC1	chloride channel CLIC-like 1	NM_015127
238520_at	-0.605869	-5.80596	2.51e-05	0.000686657	2.3189	TRERF1	transcriptional regulating factor 1	NM_033502
1559739_at	-0.605816	-6.59716	5.64e-06	0.000199953	3.84355	CHPT1	choline phosphotransferase 1	NM_020244
201445_at	-0.605696	-8.2296	3.4e-07	1.95e-05	6.72105	cnn3	calponin 3, acidic	NM_001839
227208_at	-0.604673	-6.06324	1.53e-05	0.000455652	2.82373	CCDC84	coiled-coil domain containing 84	NM_198489
224824_at	-0.604244	-7.11848	2.21e-06	9.24e-05	4.80191	Fam36a	family with sequence similarity 36, member A	NM_198076
213427_at	-0.603888	-6.54929	6.16e-06	0.000214631	3.75367	RPP40	ribonuclease P/MRP 40kDa subunit	NM_006638
230312_at	-0.603182	-5.82256	2.43e-05	0.000668948	2.35173	FLJ45482	hypothetical LOC645566	#N/A
227370_at	-0.599836	-6.29961	9.79e-06	0.000314468	3.27992	Fam171b	family with sequence similarity 171, member B	NM_177454
205308_at	-0.599767	-5.43953	5.14e-05	0.00123093	1.58572	FAM164A	family with sequence similarity 164, member A	NM_016010
235651_at	-0.599078	-5.31254	6.63e-05	0.00150512	1.32799	#N/A	#N/A	#N/A
208358_s_at	-0.598877	-5.2006	8.3e-05	0.00182091	1.09932	UGT8	UDP glycosyltransferase 8	NM_001128174
235141_at	-0.598511	-7.10597	2.26e-06	9.39e-05	4.77936	MARVELD2	MARVEL domain containing 2	NM_001038603
226767_s_at	-0.597868	-5.63374	3.51e-05	0.000901859	1.97632	Fahd1	fumarylacetoacetate hydrolase domain containing 1	NM_001142398
228031_at	-0.597096	-6.72373	4.48e-06	0.000165404	4.07964	ttpal	tocopherol (alpha) transfer protein-like	NM_024331
65438_at	-0.597012	-7.2066	1.9e-06	8.17e-05	4.96023	KIAA1609	KIAA1609	NM_020947
220467_at	-0.59674	-6.22008	1.14e-05	0.000354895	3.12724	#N/A	#N/A	#N/A
236004_at	-0.59669	-5.27778	7.1e-05	0.0015964	1.25713	#N/A	#N/A	#N/A
209917_s_at	-0.596552	-5.8062	2.51e-05	0.000686657	2.31937	TP53TG1	TP53 target 1 (non-protein coding)	#N/A
213203_at	-0.596549	-6.73808	4.37e-06	0.000162047	4.10627	Snapc5	small nuclear RNA activating complex, polypeptide 5, 19kDa	NM_006049
219352_at	-0.596285	-5.90963	2.05e-05	0.000582499	2.52334	herc6	hect domain and RLD 6	NM_017912
203126_at	-0.595982	-6.923	3.13e-06	0.000123042	4.44691	Impa2	inositol(myo)-1(or 4)-monophosphatase 2	NM_014214
210793_s_at	-0.595579	-7.12081	2.2e-06	9.21e-05	4.80612	NUP98	nucleoporin 98kDa	NM_139132
204004_at	-0.5954	-7.33125	1.53e-06	6.84e-05	5.18236	pawr	PRKC, apoptosis, WT1, regulator	NM_002583
218217_at	-0.595392	-5.15427	9.11e-05	0.00196458	1.00431	Scpep1	serine carboxypeptidase 1	NM_021626
218105_s_at	-0.594298	-5.84392	2.33e-05	0.00064742	2.39392	mRpL4	mitochondrial ribosomal protein L4	NM_146387
227195_at	-0.594152	-6.24953	1.08e-05	0.000338638	3.18387	ZNF503	zinc finger protein 503	NM_032772
226575_at	-0.593948	-5.70341	3.06e-05	0.000808491	2.11534	znf462	zinc finger protein 462	NM_021224
209366_x_at	-0.593444	-8.77977	1.42e-07	9.38e-06	7.61106	cyb5a	cytochrome b5 type A (microsomal)	NM_001914
213227_at	-0.593243	-6.60434	5.57e-06	0.000197984	3.857	PGRMC2	progesterone receptor membrane component 2	NM_006320
213093_at	-0.592444	-6.1478	1.3e-05	0.0003983	2.98776	Prkca	protein kinase C, alpha	NM_002737
1558027_s_at	-0.591957	-5.70201	3.07e-05	0.00081007	2.11256	PRKAB2	protein kinase, AMP-activated, beta 2 non-catalytic subunit	NM_005399
202282_at	-0.590881	-7.30352	1.6e-06	7.14e-05	5.13312	HSD17B10	hydroxysteroid (17-beta) dehydrogenase 10	NM_001037811
222994_at	-0.590209	-6.50559	6.68e-06	0.000229737	3.67136	Prdx5	peroxiredoxin 5	NM_181652
225240_s_at	-0.589257	-5.33518	6.33e-05	0.0014536	1.37407	MSI2	musashi homolog 2 (Drosophila)	NM_138962
224746_at	-0.588545	-5.67965	3.21e-05	0.00083975	2.068	KIAA1522	KIAA1522	NM_020888
219324_at	-0.586398	-5.63879	3.47e-05	0.000895915	1.98643	Triobp	TRIO and F-actin binding protein	NM_001039141
211071_s_at	-0.584962	-7.20278	1.91e-06	8.21e-05	4.95339	MLLT11	myeloid/lymphoid or mixed-lineage leukemia (trithorax homolog, Drosophila); translocated to, 11	NM_006818
227920_at	-0.584949	-5.70663	3.04e-05	0.000804748	2.12175	BEND3	BEN domain containing 3	NM_001080450
225875_s_at	-0.58403	-5.73318	2.89e-05	0.000771992	2.17458	NIPAL3	NIPA-like domain containing 3	NM_020448
201674_s_at	-0.583434	-5.56002	4.05e-05	0.00101524	1.82858	AKAP1	A kinase (PRKA) anchor protein 1	NM_003488
205709_s_at	-0.582925	-5.17999	8.65e-05	0.00187926	1.0571	CDS1	CDP-diacylglycerol synthase (phosphatidate cytidylyltransferase) 1	NM_001263
223275_at	-0.582116	-6.43241	7.64e-06	0.000257817	3.53294	PRMT6	protein arginine methyltransferase 6	NM_018137
210010_s_at	-0.58161	-6.42228	7.79e-06	0.000261736	3.51373	slc25a1	solute carrier family 25 (mitochondrial carrier; citrate transporter), member 1	NM_005984
203967_at	-0.580748	-5.19865	8.33e-05	0.0018266	1.09534	cdc6	cell division cycle 6 homolog (S. cerevisiae)	NM_001254
205240_at	-0.580567	-6.32641	9.31e-06	0.000302487	3.33116	Gpsm2	G-protein signaling modulator 2 (AGS3-like, C. elegans)	NM_013296
228987_at	-0.579884	-6.65445	5.08e-06	0.000184021	3.95067	FAM49B	family with sequence similarity 49, member B	NM_016623
202427_s_at	-0.578791	-6.91219	3.19e-06	0.000124992	4.42713	BRP44	brain protein 44	NM_001143674
209121_x_at	-0.578669	-5.43506	5.19e-05	0.00123864	1.57669	NR2F2	nuclear receptor subfamily 2, group F, member 2	NM_001145156
220643_s_at	-0.578447	-6.54322	6.23e-06	0.000216542	3.74225	FAIM	Fas apoptotic inhibitory molecule	NM_001033031
208424_s_at	-0.577632	-7.0455	2.52e-06	0.000102651	4.66999	CIAPIN1	cytokine induced apoptosis inhibitor 1; cytokine induced apoptosis inhibitor 1 pseudogene	NM_020313
202726_at	-0.575923	-5.3234	6.48e-05	0.001482	1.3501	lig1	ligase I, DNA, ATP-dependent	NM_000234
208630_at	-0.575525	-5.13875	9.4e-05	0.00202079	0.972438	HADHA	hydroxyacyl-Coenzyme A dehydrogenase/3-ketoacyl-Coenzyme A thiolase/enoyl-Coenzyme A hydratase (trifunctional protein), alpha subunit	NM_000182
239863_at	-0.575106	-6.71715	4.53e-06	0.000166506	4.06743	#N/A	#N/A	#N/A
222477_s_at	-0.574904	-8.1416	3.92e-07	2.2e-05	6.57508	TM7SF3	transmembrane 7 superfamily member 3	NM_016551
228381_at	-0.574489	-6.93391	3.07e-06	0.000121277	4.46688	Atf7ip2	activating transcription factor 7 interacting protein 2	NM_024997
218866_s_at	-0.574345	-5.25289	7.47e-05	0.0016618	1.2063	POLR3K	polymerase (RNA) III (DNA directed) polypeptide K, 12.3 kDa	NM_016310
228841_at	-0.574087	-8.554	2.03e-07	1.26e-05	7.2505	LYRM7	Lyrm7 homolog (mouse)	NM_181705
201432_at	-0.57404	-6.9189	3.15e-06	0.000123768	4.43941	cat	catalase	NM_001752
202017_at	-0.573303	-5.8378	2.36e-05	0.000654131	2.38183	ephX1	epoxide hydrolase 1, microsomal (xenobiotic)	NM_001136018
204971_at	-0.57183	-7.91024	5.73e-07	3.03e-05	6.18642	cstA	cystatin A (stefin A)	NM_005213
218139_s_at	-0.571659	-6.94747	3e-06	0.000118722	4.49165	mudeng	MU-2/AP1M2 domain containing, death-inducing	NM_018229
242366_at	-0.57119	-5.31448	6.6e-05	0.00150126	1.33194	#N/A	#N/A	#N/A
44065_at	-0.571105	-5.70326	3.06e-05	0.000808491	2.11504	C12orf52	chromosome 12 open reading frame 52	NM_032848
224856_at	-0.570535	-7.84144	6.42e-07	3.31e-05	6.06947	FKBP5	FK506 binding protein 5	NM_001145777
201079_at	-0.569996	-6.81368	3.81e-06	0.000145207	4.24611	SYNGR2	synaptogyrin 2	NM_004710
203323_at	-0.569979	-6.88582	3.35e-06	0.000130007	4.37881	CAV2	caveolin 2	NM_001233
32091_at	-0.569922	-6.38325	8.37e-06	0.000277492	3.43955	slc25a44	solute carrier family 25, member 44	NM_014655
236656_s_at	-0.569722	-5.34055	6.27e-05	0.00143988	1.385	LOC100130506	hypothetical protein LOC100130506	XM_001724500
205891_at	-0.569363	-7.48665	1.17e-06	5.48e-05	5.45631	LOC100131909	hypothetical LOC100131909; adenosine A2b receptor	XM_001714611
215111_s_at	-0.568746	-9.30117	6.46e-08	4.91e-06	8.41956	Tsc22d1	TSC22 domain family, member 1	NM_006022
201821_s_at	-0.567884	-5.58956	3.82e-05	0.000971251	1.88786	TIMM17A	translocase of inner mitochondrial membrane 17 homolog A (yeast)	NM_006335
204255_s_at	-0.567503	-6.1665	1.26e-05	0.000386189	3.02392	VDR	vitamin D (1,25- dihydroxyvitamin D3) receptor	NM_001017535
202468_s_at	-0.567328	-5.28187	7.05e-05	0.00158596	1.26548	CTNNAL1	catenin (cadherin-associated protein), alpha-like 1	NM_003798
216044_x_at	-0.567104	-6.30691	9.66e-06	0.000310729	3.29388	fam69a	family with sequence similarity 69, member A	NM_001006605
209567_at	-0.566838	-5.16975	8.83e-05	0.00191017	1.03608	rrs1	RRS1 ribosome biogenesis regulator homolog (S. cerevisiae)	NM_015169
224509_s_at	-0.565601	-5.3946	5.62e-05	0.0013188	1.49475	RTN4IP1	reticulon 4 interacting protein 1	NM_032730
212741_at	-0.565562	-5.65556	3.36e-05	0.00087379	2.01993	MAOA	monoamine oxidase A	NM_000240
209790_s_at	-0.564783	-5.56439	4.02e-05	0.00100793	1.83735	CASP6	caspase 6, apoptosis-related cysteine peptidase	NM_032992
1557094_at	-0.564671	-6.96086	2.93e-06	0.000116685	4.51608	LOC653110	hypothetical LOC653110	#N/A
201032_at	-0.564534	-7.39861	1.36e-06	6.24e-05	5.3015	BLCAP	bladder cancer associated protein	NM_001167823
202532_s_at	-0.562865	-6.31893	9.44e-06	0.000305261	3.31687	Dhfr	dihydrofolate reductase	NM_000791
212282_at	-0.562646	-7.74394	7.56e-07	3.78e-05	5.90266	TMEM97	transmembrane protein 97	NM_014573
224463_s_at	-0.561489	-5.5449	4.18e-05	0.00103929	1.7982	C11orf70	chromosome 11 open reading frame 70	NM_032930
212552_at	-0.56074	-7.46039	1.22e-06	5.71e-05	5.41024	hpcal1	hippocalcin-like 1	NM_002149
230434_at	-0.559435	-6.46519	7.19e-06	0.000244905	3.59503	PHOSPHO2	phosphatase, orphan 2	NM_001008489
212367_at	-0.558836	-6.96252	2.92e-06	0.000116425	4.51911	fem1b	fem-1 homolog b (C. elegans)	NM_015322
202263_at	-0.558196	-6.23018	1.12e-05	0.000348774	3.14667	CYB5R1	cytochrome b5 reductase 1	NM_016243
204526_s_at	-0.557652	-8.422	2.5e-07	1.49e-05	7.03671	TBC1D8	TBC1 domain family, member 8 (with GRAM domain)	NM_001102426
225655_at	-0.557484	-5.40799	5.48e-05	0.00129132	1.52189	UHRF1	ubiquitin-like with PHD and ring finger domains 1	NM_001048201
227204_at	-0.557454	-5.38416	5.74e-05	0.00133849	1.47357	PARD6G	par-6 partitioning defective 6 homolog gamma (C. elegans)	NM_032510
225348_at	-0.557335	-5.47758	4.77e-05	0.00116026	1.66261	SFRS13A	FUS interacting protein (serine/arginine-rich) 1; similar to FUS interacting protein (serine-arginine rich) 1	XM_002344447
212453_at	-0.55671	-6.92594	3.11e-06	0.000122573	4.4523	KIAA1279	KIAA1279	NM_015634
204675_at	-0.555692	-5.62571	3.56e-05	0.000912741	1.96026	srd5a1	steroid-5-alpha-reductase, alpha polypeptide 1 (3-oxo-5 alpha-steroid delta 4-dehydrogenase alpha 1)	NM_001047
225391_at	-0.554778	-5.5372	4.24e-05	0.00105231	1.78273	LOC93622	hypothetical LOC93622	#N/A
204262_s_at	-0.55422	-5.88309	2.16e-05	0.000608319	2.47112	psen2	presenilin 2 (Alzheimer disease 4)	NM_012486
223124_s_at	-0.553496	-5.63714	3.48e-05	0.000897121	1.98314	c1orf128	chromosome 1 open reading frame 128	NM_020362
201202_at	-0.55133	-7.05928	2.46e-06	0.000100705	4.69496	pcnA	proliferating cell nuclear antigen	NM_002592
202780_at	-0.551165	-5.1315	9.54e-05	0.00204343	0.957523	oxct1	3-oxoacid CoA transferase 1	NM_000436
209163_at	-0.551123	-5.1772	8.7e-05	0.00188912	1.05137	CYB561	cytochrome b-561	NM_001915
225108_at	-0.550651	-7.22587	1.83e-06	7.94e-05	4.99471	AGPS	alkylglycerone phosphate synthase	NM_003659
212327_at	-0.548614	-6.85452	3.54e-06	0.000136737	4.32131	LIMCH1	LIM and calponin homology domains 1	NM_014988
221675_s_at	-0.548269	-8.67736	1.67e-07	1.07e-05	7.44831	CHPT1	choline phosphotransferase 1	NM_020244
1555037_a_at	-0.547547	-8.76256	1.46e-07	9.52e-06	7.5838	IDH1	isocitrate dehydrogenase 1 (NADP+), soluble	NM_005896
201819_at	-0.546944	-5.63759	3.48e-05	0.000897121	1.98403	SCARB1	scavenger receptor class B, member 1	NM_001082959
212731_at	-0.546456	-7.13964	2.13e-06	8.98e-05	4.84002	Ankrd46	ankyrin repeat domain 46	NM_198401
201516_at	-0.546406	-6.60541	5.56e-06	0.000197726	3.859	SRM	spermidine synthase	NM_003132
239001_at	-0.546089	-5.56527	4.01e-05	0.0010071	1.83913	mgst1	microsomal glutathione S-transferase 1	NM_020300
228852_at	-0.545986	-6.87644	3.4e-06	0.00013193	4.36159	ENSA	endosulfine alpha	NM_004436
212141_at	-0.545406	-6.43957	7.54e-06	0.000255047	3.54652	MCM4	minichromosome maintenance complex component 4	NM_182746
235126_at	-0.54361	-5.40554	5.5e-05	0.00129485	1.51691	LQK1	hypothetical LOC642946	#N/A
225129_at	-0.543424	-5.7645	2.72e-05	0.000734621	2.23677	Cpne2	copine II	NM_152727
224002_s_at	-0.542548	-5.25582	7.42e-05	0.00165501	1.21229	FKBP7	FK506 binding protein 7	NM_181342
219934_s_at	-0.542169	-5.1414	9.35e-05	0.00201077	0.977885	SULT1E1	sulfotransferase family 1E, estrogen-preferring, member 1	NM_005420
202814_s_at	-0.542043	-8.54076	2.07e-07	1.28e-05	7.22917	Hexim1	hexamethylene bis-acetamide inducible 1	NM_006460
237563_s_at	-0.542016	-6.00512	1.71e-05	0.000498749	2.71042	#N/A	#N/A	#N/A
227687_at	-0.541561	-6.40519	8.04e-06	0.00026885	3.48127	Hyls1	hydrolethalus syndrome 1	NM_001134793
238951_at	-0.541087	-5.23551	7.73e-05	0.00170972	1.17078	Prdx6	peroxiredoxin 6	NM_004905
227960_s_at	-0.54041	-7.78321	7.08e-07	3.59e-05	5.97	Fahd1	fumarylacetoacetate hydrolase domain containing 1	NM_001142398
225003_at	-0.54038	-5.93692	1.95e-05	0.000556485	2.57693	TMEM205	transmembrane protein 205	NM_001145416
209849_s_at	-0.54036	-7.94136	5.44e-07	2.9e-05	6.23911	RAD51C	RAD51 homolog C (S. cerevisiae)	NM_058216
226817_at	-0.539653	-7.26813	1.7e-06	7.52e-05	5.07014	DSC2	desmocollin 2	NM_004949
1555274_a_at	-0.53935	-6.45033	7.39e-06	0.000250949	3.5669	Ept1	selenoprotein I	NM_033505
1552575_a_at	-0.539266	-5.16114	8.98e-05	0.00193982	1.01841	C6orf141	chromosome 6 open reading frame 141	NM_001145652
212912_at	-0.539102	-5.2724	7.18e-05	0.00161043	1.24614	RPS6KA2	ribosomal protein S6 kinase, 90kDa, polypeptide 2; hypothetical LOC100127984	NM_021135
226453_at	-0.536347	-6.75619	4.22e-06	0.000157676	4.13985	RNASEH2C	ribonuclease H2, subunit C	NM_032193
226482_s_at	-0.535909	-6.73261	4.41e-06	0.000163439	4.09612	TSTD1	thiosulfate sulfurtransferase KAT, putative	NM_001113205
212281_s_at	-0.535708	-7.63675	9.05e-07	4.38e-05	5.71779	TMEM97	transmembrane protein 97	NM_014573
225316_at	-0.535632	-5.21206	8.11e-05	0.00178435	1.12281	mfsd2a	major facilitator superfamily domain containing 2	NM_001136493
219062_s_at	-0.535628	-5.82981	2.39e-05	0.000661868	2.36605	ZCCHC2	zinc finger, CCHC domain containing 2	NM_017742
203359_s_at	-0.535522	-7.07848	2.38e-06	9.77e-05	4.7297	MYCBP	c-myc binding protein	NM_012333
222777_s_at	-0.534419	-7.53257	1.08e-06	5.11e-05	5.53663	Whsc1	Wolf-Hirschhorn syndrome candidate 1	NM_133330
222824_at	-0.534307	-5.45346	5e-05	0.00120421	1.61389	Sec61a2	Sec61 alpha 2 subunit (S. cerevisiae)	NM_001142627
227558_at	-0.534251	-7.19107	1.95e-06	8.36e-05	4.9324	cbx4	chromobox homolog 4 (Pc class homolog, Drosophila)	NM_003655
225098_at	-0.534125	-6.20266	1.17e-05	0.000364816	3.09369	ABI2	abl interactor 2	NM_005759
223576_at	-0.534117	-5.81745	2.45e-05	0.000675266	2.34162	c6orf203	chromosome 6 open reading frame 203	NM_001142470
201675_at	-0.533958	-7.6607	8.69e-07	4.25e-05	5.75923	AKAP1	A kinase (PRKA) anchor protein 1	NM_003488
200979_at	-0.533715	-6.31912	9.44e-06	0.000305261	3.31723	Pdha1	pyruvate dehydrogenase (lipoamide) alpha 1	NM_000284
221620_s_at	-0.533618	-6.98691	2.79e-06	0.0001123	4.56356	apoo	apolipoprotein O	NM_024122
225856_at	-0.532868	-6.28184	1.01e-05	0.00032319	3.24587	#N/A	#N/A	#N/A
1557014_a_at	-0.532461	-5.56655	4e-05	0.00100595	1.8417	C9orf122	chromosome 9 open reading frame 122	#N/A
218722_s_at	-0.532132	-8.71763	1.57e-07	1.01e-05	7.51245	Ccdc51	coiled-coil domain containing 51	NM_024661
219307_at	-0.531748	-5.51417	4.44e-05	0.00109236	1.73636	pdss2	prenyl (decaprenyl) diphosphate synthase, subunit 2	NM_020381
205074_at	-0.53166	-6.2075	1.16e-05	0.000362533	3.10302	slc22a5	solute carrier family 22 (organic cation/carnitine transporter), member 5	NM_003060
219526_at	-0.530577	-5.79599	2.56e-05	0.000697612	2.29917	C14orf169	chromosome 14 open reading frame 169	NM_024644
200762_at	-0.530282	-6.54255	6.24e-06	0.000216669	3.741	Dpysl2	dihydropyrimidinase-like 2	NM_001386
221196_x_at	-0.53028	-6.15955	1.27e-05	0.000390531	3.01048	BRCC3	BRCA1/BRCA2-containing complex, subunit 3	NM_024332
212774_at	-0.530248	-7.15127	2.09e-06	8.81e-05	4.86094	ZNF238	zinc finger protein 238	NM_205768
228306_at	-0.529307	-6.04844	1.57e-05	0.000465891	2.79491	CNIH4	cornichon homolog 4 (Drosophila)	NM_014184
218032_at	-0.523551	-6.34507	8.99e-06	0.000293847	3.3668	SNN	stannin	NM_003498
222605_at	-0.522781	-6.81119	3.83e-06	0.000145657	4.24151	Rcor3	REST corepressor 3	NM_001136223
201471_s_at	-0.522748	-6.04262	1.59e-05	0.000470574	2.78358	sqstm1	sequestosome 1	NM_003900
217829_s_at	-0.522682	-5.51231	4.45e-05	0.00109513	1.73263	Usp39	ubiquitin specific peptidase 39	NM_006590
235919_at	-0.521818	-6.89337	3.3e-06	0.00012881	4.39266	#N/A	#N/A	#N/A
202795_x_at	-0.521452	-5.63811	3.48e-05	0.000896688	1.98507	Triobp	TRIO and F-actin binding protein	NM_001039141
226320_at	-0.521368	-5.88747	2.14e-05	0.000604141	2.47974	thoc4	THO complex 4	NM_005782
219654_at	-0.52126	-7.29712	1.62e-06	7.21e-05	5.12174	PTPLA	protein tyrosine phosphatase-like (proline instead of catalytic arginine), member A	NM_014241
225441_x_at	-0.521215	-6.62069	5.41e-06	0.000193893	3.8876	Lsmd1	LSM domain containing 1	NM_032356
564_at	-0.520511	-5.27456	7.15e-05	0.00160478	1.25055	GNA11	guanine nucleotide binding protein (G protein), alpha 11 (Gq class)	NM_002067
204720_s_at	-0.519823	-5.53187	4.28e-05	0.00106199	1.77201	DNAJC6	DnaJ (Hsp40) homolog, subfamily C, member 6	NM_014787
220651_s_at	-0.51698	-6.18946	1.2e-05	0.000372108	3.06823	Mcm10	minichromosome maintenance complex component 10	NM_018518
208972_s_at	-0.516357	-5.20984	8.14e-05	0.00179162	1.11827	ATP5G1	ATP synthase, H+ transporting, mitochondrial F0 complex, subunit C1 (subunit 9)	NM_005175
231810_at	-0.516329	-8.09707	4.21e-07	2.33e-05	6.50082	BRI3BP	BRI3 binding protein	NM_080626
228716_at	-0.514398	-5.39431	5.63e-05	0.001319	1.49417	thrB	thyroid hormone receptor, beta (erythroblastic leukemia viral (v-erb-a) oncogene homolog 2, avian)	NM_000461
1565786_x_at	-0.5133	-6.60088	5.6e-06	0.000199114	3.85051	FLJ45482	hypothetical LOC645566	#N/A
204975_at	-0.51305	-5.4315	5.23e-05	0.00124472	1.56948	EMP2	epithelial membrane protein 2	NM_001424
202534_x_at	-0.512882	-5.80987	2.49e-05	0.000683134	2.32664	Dhfr	dihydrofolate reductase	NM_000791
225509_at	-0.510716	-5.48427	4.71e-05	0.00114804	1.67611	SAP30L	SAP30-like	NM_024632
1554544_a_at	-0.508578	-5.62193	3.59e-05	0.00091824	1.9527	MBP	myelin basic protein	NM_002385
220094_s_at	-0.508404	-6.58098	5.81e-06	0.000204775	3.8132	CCDC90A	coiled-coil domain containing 90A	NM_001031713
203904_x_at	-0.508281	-5.6443	3.43e-05	0.000888814	1.99744	CD82	CD82 molecule	NM_001024844
217964_at	-0.508255	-7.41321	1.33e-06	6.12e-05	5.32725	TTC19	tetratricopeptide repeat domain 19	NM_017775
212541_at	-0.507611	-5.66193	3.32e-05	0.00086479	2.03266	FLAD1	FAD1 flavin adenine dinucleotide synthetase homolog (S. cerevisiae)	NM_201398
221606_s_at	-0.507516	-5.16997	8.82e-05	0.00191005	1.03654	HMGN5	nucleosomal binding protein 1	NM_030763
219522_at	-0.507125	-6.62331	5.38e-06	0.000193303	3.8925	Fjx1	four jointed box 1 (Drosophila)	NM_014344
201128_s_at	-0.506292	-5.28377	7.02e-05	0.00158124	1.26935	ACLY	ATP citrate lyase	NM_001096
226272_at	-0.506218	-6.27172	1.03e-05	0.000327469	3.22646	Rcan3	RCAN family member 3	NM_013441
208740_at	-0.506111	-6.51532	6.56e-06	0.000226367	3.68971	SAP18	Sin3A-associated protein, 18kDa	NM_005870
225078_at	-0.505994	-7.37625	1.41e-06	6.43e-05	5.26201	EMP2	epithelial membrane protein 2	NM_001424
230256_at	-0.504155	-5.4157	5.39e-05	0.00127719	1.5375	C1orf104	chromosome 1 open reading frame 104	NM_001039517
203355_s_at	-0.502394	-6.18436	1.22e-05	0.000374892	3.05839	PSD3	pleckstrin and Sec7 domain containing 3	NM_015310
202593_s_at	-0.501902	-5.53046	4.3e-05	0.00106447	1.76917	GDE1	glycerophosphodiester phosphodiesterase 1	NM_016641
203209_at	-0.50156	-6.19911	1.18e-05	0.000366845	3.08685	RFC5	replication factor C (activator 1) 5, 36.5kDa	NM_007370
213454_at	-0.501062	-5.42505	5.29e-05	0.00125748	1.55643	Apitd1	cortistatin; apoptosis-inducing, TAF9-like domain 1	NM_199294
206567_s_at	-0.500843	-5.17338	8.76e-05	0.00189996	1.04354	phf20	PHD finger protein 20	NM_016436
206032_at	-0.500619	-6.70273	4.65e-06	0.000170235	4.04062	dsc3	desmocollin 3	NM_024423
202609_at	-0.500588	-6.972	2.87e-06	0.000114811	4.5364	Eps8	epidermal growth factor receptor pathway substrate 8	NM_004447
202562_s_at	-0.500333	-6.72552	4.47e-06	0.000165106	4.08296	c14orf1	chromosome 14 open reading frame 1	NM_007176
201007_at	-0.500226	-6.43918	7.55e-06	0.000255077	3.54577	hadhb	hydroxyacyl-Coenzyme A dehydrogenase/3-ketoacyl-Coenzyme A thiolase/enoyl-Coenzyme A hydratase (trifunctional protein), beta subunit	NM_000183
232164_s_at	0.500253	5.47757	4.77e-05	0.00116026	1.66259	EPPK1	epiplakin 1	NM_031308
224666_at	0.502395	5.93884	1.94e-05	0.000554727	2.58069	nsmce1	non-SMC element 1 homolog (S. cerevisiae)	NM_145080
1564630_at	0.503115	5.85859	2.26e-05	0.000632547	2.42285	EDN1	endothelin 1	NM_001168319
201206_s_at	0.503768	5.72815	2.92e-05	0.000777313	2.16458	RRBP1	ribosome binding protein 1 homolog 180kDa (dog)	NM_004587
213043_s_at	0.503889	5.55077	4.13e-05	0.00102968	1.81	MED24	mediator complex subunit 24	NM_014815
213069_at	0.505062	5.46265	4.91e-05	0.00118664	1.63246	HEG1	HEG homolog 1 (zebrafish)	NM_020733
212438_at	0.506349	7.08906	2.33e-06	9.62e-05	4.74883	SNRNP27	small nuclear ribonucleoprotein 27kDa (U4/U6.U5)	NM_006857
211284_s_at	0.507452	5.80965	2.49e-05	0.000683134	2.3262	grn	granulin	NM_002087
230733_at	0.509105	6.68663	4.79e-06	0.000174356	4.01067	#N/A	#N/A	#N/A
225520_at	0.510049	5.26025	7.36e-05	0.00164275	1.22133	MTHFD1L	methylenetetrahydrofolate dehydrogenase (NADP+ dependent) 1-like	NM_015440
207945_s_at	0.510599	5.70345	3.06e-05	0.000808491	2.11543	CSNK1D	casein kinase 1, delta	NM_001893
228386_s_at	0.511446	5.95558	1.88e-05	0.000539728	2.61351	ddx59	DEAD (Asp-Glu-Ala-Asp) box polypeptide 59	NM_001031725
200797_s_at	0.511596	5.98152	1.79e-05	0.000517088	2.6643	mcl1	myeloid cell leukemia sequence 1 (BCL2-related)	NM_182763
215243_s_at	0.512268	6.09045	1.45e-05	0.000436726	2.8766	GJB3	gap junction protein, beta 3, 31kDa	NM_001005752
225436_at	0.514927	7.70482	8.07e-07	4.01e-05	5.83536	Fam108c1	family with sequence similarity 108, member C1	NM_021214
200670_at	0.515826	5.44271	5.11e-05	0.00122639	1.59216	Xbp1	X-box binding protein 1	NM_005080
211896_s_at	0.516892	5.37438	5.86e-05	0.00135789	1.45372	DCN	decorin	NM_133507
203816_at	0.517212	6.20388	1.17e-05	0.000364393	3.09604	Dguok	deoxyguanosine kinase	NM_080916
201207_at	0.517656	5.54045	4.21e-05	0.00104749	1.78926	TNFAIP1	tumor necrosis factor, alpha-induced protein 1 (endothelial)	NM_021137
213603_s_at	0.519924	5.61306	3.65e-05	0.00093175	1.93494	rac2	ras-related C3 botulinum toxin substrate 2 (rho family, small GTP binding protein Rac2)	NM_002872
202382_s_at	0.520231	6.08973	1.45e-05	0.00043684	2.87521	gnpda1	glucosamine-6-phosphate deaminase 1	NM_005471
203373_at	0.521108	6.80017	3.9e-06	0.000147145	4.22117	socs2	suppressor of cytokine signaling 2	NM_003877
203740_at	0.522019	6.4137	7.91e-06	0.000264961	3.49743	MPHOSPH6	M-phase phosphoprotein 6	NM_005792
225688_s_at	0.522095	6.70615	4.63e-06	0.000169406	4.04699	PHLDB2	pleckstrin homology-like domain, family B, member 2; phosphatidylinositol-specific phospholipase C, X domain containing 2	NM_153268
213139_at	0.522259	6.71715	4.53e-06	0.000166506	4.06742	snai2	snail homolog 2 (Drosophila)	NM_003068
218268_at	0.522558	6.7101	4.59e-06	0.000168393	4.05433	TBC1D15	TBC1 domain family, member 15	NM_001146213
229422_at	0.522613	6.58451	5.78e-06	0.000203716	3.81983	NRD1	nardilysin (N-arginine dibasic convertase)	NM_001101662
200790_at	0.52324	5.57074	3.97e-05	0.000999994	1.8501	ODC1	ornithine decarboxylase 1	NM_002539
212511_at	0.525388	6.32633	9.31e-06	0.000302487	3.331	PICALM	phosphatidylinositol binding clathrin assembly protein	NM_001008660
227249_at	0.525679	5.19279	8.43e-05	0.00184533	1.08333	NDE1	nudE nuclear distribution gene E homolog 1 (A. nidulans)	NM_001143979
206245_s_at	0.526004	7.13448	2.15e-06	9.03e-05	4.83074	IVNS1ABP	influenza virus NS1A binding protein	NM_006469
201761_at	0.528138	5.15475	9.1e-05	0.00196346	1.00529	mthfd2	methylenetetrahydrofolate dehydrogenase (NADP+ dependent) 2, methenyltetrahydrofolate cyclohydrolase	NM_006636
1557055_s_at	0.530883	5.12391	9.69e-05	0.00207343	0.941915	LOC643837	hypothetical LOC643837	#N/A
208780_x_at	0.531249	7.24337	1.78e-06	7.74e-05	5.02598	vapa	VAMP (vesicle-associated membrane protein)-associated protein A, 33kDa	NM_003574
202022_at	0.533326	5.67042	3.26e-05	0.000851776	2.04959	aldoc	aldolase C, fructose-bisphosphate	NM_005165
203854_at	0.533632	6.29655	9.84e-06	0.000315696	3.27405	Cfi	complement factor I	NM_000204
219137_s_at	0.533848	7.87423	6.08e-07	3.18e-05	6.12528	MFF	mitochondrial fission factor	NM_020194
227034_at	0.537173	7.0491	2.5e-06	0.000102227	4.67652	ANKRD57	ankyrin repeat domain 57	NM_023016
220924_s_at	0.537341	5.90024	2.09e-05	0.000591594	2.50487	slc38a2	solute carrier family 38, member 2	NM_018976
201738_at	0.538135	5.89628	2.11e-05	0.000595246	2.49709	EIF1B	eukaryotic translation initiation factor 1B	NM_005875
202627_s_at	0.541006	5.88131	2.17e-05	0.000610091	2.46762	SERPINE1	serpin peptidase inhibitor, clade E (nexin, plasminogen activator inhibitor type 1), member 1	NM_001165413
212746_s_at	0.541893	5.32906	6.41e-05	0.00146901	1.36162	CEP170	centrosomal protein 170kDa	NM_001042404
218508_at	0.54257	5.57127	3.96e-05	0.000999406	1.85117	DCP1A	DCP1 decapping enzyme homolog A (S. cerevisiae)	NM_018403
210663_s_at	0.542808	6.80308	3.88e-06	0.00014692	4.22655	Kynu	kynureninase (L-kynurenine hydrolase)	NM_001032998
223276_at	0.543	6.70108	4.67e-06	0.000170519	4.03755	C5orf62	MSTP150	NM_032947
210951_x_at	0.54317	6.34224	9.04e-06	0.000294877	3.36139	Rab27a	RAB27A, member RAS oncogene family	NM_183236
224892_at	0.543221	5.50779	4.49e-05	0.00110324	1.72351	PLDN	pallidin homolog (mouse)	NM_012388
223879_s_at	0.543758	5.11432	9.88e-05	0.0021058	0.922204	oxr1	oxidation resistance 1	NM_018002
202271_at	0.545252	6.27347	1.03e-05	0.00032677	3.22983	Fbxo28	F-box protein 28	NM_015176
223309_x_at	0.545771	6.73128	4.42e-06	0.000163612	4.09366	pnpla8	patatin-like phospholipase domain containing 8	NM_015723
227051_at	0.545867	6.3969	8.16e-06	0.00027219	3.46551	#N/A	#N/A	#N/A
207543_s_at	0.546883	5.55866	4.06e-05	0.0010175	1.82585	P4HA1	prolyl 4-hydroxylase, alpha polypeptide I	NM_001017962
210449_x_at	0.547129	5.90563	2.07e-05	0.00058639	2.51548	Mapk14	mitogen-activated protein kinase 14	NM_139013
226685_at	0.54853	7.15933	2.06e-06	8.72e-05	4.87543	sntb2	syntrophin, beta 2 (dystrophin-associated protein A1, 59kDa, basic component 2)	NM_006750
209609_s_at	0.549742	8.05314	4.53e-07	2.47e-05	6.42732	mRpL9	mitochondrial ribosomal protein L9	NM_031420
200660_at	0.550318	7.26934	1.7e-06	7.51e-05	5.0723	S100A11	S100 calcium binding protein A11; S100 calcium binding protein A11 pseudogene	NM_005620
217992_s_at	0.550544	5.48453	4.71e-05	0.00114796	1.67663	Efhd2	EF-hand domain family, member D2	NM_024329
224608_s_at	0.550606	7.05812	2.46e-06	0.000100836	4.69286	vps25	vacuolar protein sorting 25 homolog (S. cerevisiae)	NM_032353
202910_s_at	0.551101	5.96651	1.84e-05	0.000529963	2.63493	CD97	CD97 molecule	NM_001025160
231907_at	0.553031	5.86803	2.22e-05	0.000623669	2.44147	abl2	v-abl Abelson murine leukemia viral oncogene homolog 2 (arg, Abelson-related gene)	NM_001168239
218603_at	0.554281	6.80138	3.89e-06	0.000146991	4.2234	Heca	headcase homolog (Drosophila)	NM_016217
215549_x_at	0.555233	5.74054	2.85e-05	0.000764	2.1892	CTAGE4	CTAGE family, member 5 pseudogene; CTAGE family member; CTAGE family, member 4; CTAGE family, member 5	NM_001145659
225647_s_at	0.556828	6.32585	9.32e-06	0.000302487	3.33009	CTSC	cathepsin C	NM_001814
223452_s_at	0.560478	5.51464	4.43e-05	0.00109227	1.73732	ATL3	atlastin GTPase 3	NM_015459
212561_at	0.561174	5.47291	4.81e-05	0.00116843	1.65318	DENND5A	DENN/MADD domain containing 5A	NM_015213
223310_x_at	0.562971	7.86367	6.19e-07	3.22e-05	6.10733	pnpla8	patatin-like phospholipase domain containing 8	NM_015723
209514_s_at	0.563549	6.71845	4.52e-06	0.000166506	4.06985	Rab27a	RAB27A, member RAS oncogene family	NM_183236
206364_at	0.564168	7.07587	2.39e-06	9.81e-05	4.72497	KIF14	kinesin family member 14	NM_014875
219147_s_at	0.564561	7.10944	2.25e-06	9.34e-05	4.78562	C9orf95	chromosome 9 open reading frame 95	NM_017881
211561_x_at	0.56501	5.30555	6.72e-05	0.00152441	1.31375	Mapk14	mitogen-activated protein kinase 14	NM_139013
201845_s_at	0.566794	8.33731	2.86e-07	1.66e-05	6.89835	RYBP	RING1 and YY1 binding protein	NM_012234
204435_at	0.569612	5.9848	1.78e-05	0.000515221	2.6707	nupl1	nucleoporin like 1	NM_001008565
224747_at	0.569965	8.5472	2.05e-07	1.27e-05	7.23955	UBE2Q2	ubiquitin-conjugating enzyme E2Q family member 2	NM_173469
224314_s_at	0.571089	5.86066	2.26e-05	0.00063126	2.42693	egln1	egl nine homolog 1 (C. elegans)	NM_022051
215127_s_at	0.571421	5.45244	5.01e-05	0.00120611	1.61184	RBMS1	RNA binding motif, single stranded interacting protein 1	NM_002897
203499_at	0.571614	5.99688	1.74e-05	0.000505589	2.69433	EPHA2	EPH receptor A2	NM_004431
213506_at	0.571824	7.04626	2.51e-06	0.000102589	4.67137	f2rl1	coagulation factor II (thrombin) receptor-like 1	NM_005242
202610_s_at	0.572559	5.46453	4.9e-05	0.00118326	1.63627	Med14	mediator complex subunit 14	NM_004229
202668_at	0.57318	8.34228	2.84e-07	1.65e-05	6.9065	EFNB2	ephrin-B2	NM_004093
226025_at	0.573314	7.85308	6.3e-07	3.26e-05	6.08931	ANKRD28	ankyrin repeat domain 28	NM_015199
212845_at	0.573687	7.68378	8.36e-07	4.12e-05	5.79909	samd4a	sterile alpha motif domain containing 4A	NM_001161576
227068_at	0.573706	8.20175	3.56e-07	2.03e-05	6.67497	PGK1	phosphoglycerate kinase 1	NM_000291
221832_s_at	0.576519	7.0724	2.4e-06	9.85e-05	4.71871	LUZP1	leucine zipper protein 1	NM_001142546
226941_at	0.57702	7.35153	1.47e-06	6.65e-05	5.21828	Atf6	activating transcription factor 6	NM_007348
243410_at	0.577915	5.1344	9.48e-05	0.00203386	0.963486	PTPN2	protein tyrosine phosphatase, non-receptor type 2	NM_080423
1552546_a_at	0.578212	6.06717	1.52e-05	0.000452542	2.83136	LETM2	leucine zipper-EF-hand containing transmembrane protein 2	NM_144652
222601_at	0.581204	5.32234	6.5e-05	0.00148275	1.34794	UBA6	ubiquitin-like modifier activating enzyme 6	NM_018227
228754_at	0.58415	5.38321	5.75e-05	0.00133955	1.47165	slc6a6	solute carrier family 6 (neurotransmitter transporter, taurine), member 6	NM_001134367
217867_x_at	0.584662	5.57754	3.92e-05	0.000989431	1.86375	BACE2	beta-site APP-cleaving enzyme 2	NM_138992
241371_at	0.585026	5.91939	2.01e-05	0.000573162	2.5425	TNFRSF10A	tumor necrosis factor receptor superfamily, member 10a	NM_003844
209360_s_at	0.585889	7.37193	1.42e-06	6.47e-05	5.25438	Runx1	runt-related transcription factor 1	NM_001122607
235252_at	0.587241	5.88861	2.14e-05	0.000603116	2.482	KSR1	kinase suppressor of ras 1	NM_014238
221478_at	0.588021	7.08633	2.34e-06	9.65e-05	4.74389	BNIP3L	BCL2/adenovirus E1B 19kDa interacting protein 3-like	NM_004331
236027_at	0.58927	5.89356	2.12e-05	0.000598017	2.49173	C10orf78	chromosome 10 open reading frame 78	NM_001002759
212698_s_at	0.589296	8.67957	1.66e-07	1.07e-05	7.45182	41162	septin 10	NM_144710
212447_at	0.589997	7.8449	6.39e-07	3.3e-05	6.07537	KBTBD2	kelch repeat and BTB (POZ) domain containing 2	NM_015483
223158_s_at	0.590918	5.83133	2.39e-05	0.000660387	2.36906	Nek6	NIMA (never in mitosis gene a)-related kinase 6	NM_014397
218335_x_at	0.59119	6.48446	6.94e-06	0.000237671	3.63147	TNIP2	TNFAIP3 interacting protein 2	NM_001161527
225530_at	0.592817	7.79758	6.91e-07	3.52e-05	5.99459	MOBKL2A	MOB1, Mps One Binder kinase activator-like 2A (yeast)	NM_130807
225899_x_at	0.592874	6.40056	8.11e-06	0.000270557	3.47247	#N/A	#N/A	#N/A
203720_s_at	0.596219	6.01844	1.67e-05	0.000488831	2.73642	Ercc1	excision repair cross-complementing rodent repair deficiency, complementation group 1 (includes overlapping antisense sequence)	NM_001166049
229287_at	0.598181	5.76777	2.7e-05	0.000731062	2.24324	pcnx	pecanex homolog (Drosophila)	NM_014982
48531_at	0.598208	5.24118	7.65e-05	0.00169651	1.18237	TNIP2	TNFAIP3 interacting protein 2	NM_001161527
241722_x_at	0.598301	5.68289	3.19e-05	0.000836849	2.07446	mcl1	myeloid cell leukemia sequence 1 (BCL2-related)	NM_182763
230721_at	0.598396	5.27059	7.21e-05	0.0016156	1.24247	C16orf52	chromosome 16 open reading frame 52	NM_001164579
213839_at	0.598861	6.05813	1.54e-05	0.000459363	2.81377	CLMN	calmin (calponin-like, transmembrane)	NM_024734
235756_at	0.599972	6.13296	1.34e-05	0.000408277	2.95904	samd4a	sterile alpha motif domain containing 4A	NM_001161576
201325_s_at	0.601623	6.43568	7.6e-06	0.000256576	3.53914	emp1	epithelial membrane protein 1	NM_001423
232202_at	0.603439	7.75804	7.38e-07	3.71e-05	5.92686	#N/A	#N/A	#N/A
219496_at	0.603908	7.74132	7.59e-07	3.79e-05	5.89816	ANKRD57	ankyrin repeat domain 57	NM_023016
219155_at	0.605607	5.55825	4.07e-05	0.00101785	1.82504	PITPNC1	phosphatidylinositol transfer protein, cytoplasmic 1	NM_012417
212687_at	0.607333	6.96701	2.89e-06	0.000115666	4.52731	LIMS1	LIM and senescent cell antigen-like domains 1	NM_004987
211980_at	0.607804	6.51991	6.5e-06	0.000224746	3.69835	Col4a1	collagen, type IV, alpha 1	NM_001845
208690_s_at	0.610217	8.9479	1.1e-07	7.57e-06	7.87539	PDLIM1	PDZ and LIM domain 1	NM_020992
201362_at	0.610826	7.0251	2.61e-06	0.000105718	4.63298	IVNS1ABP	influenza virus NS1A binding protein	NM_006469
203748_x_at	0.612155	6.17167	1.25e-05	0.000382651	3.0339	RBMS1	RNA binding motif, single stranded interacting protein 1	NM_002897
1553034_at	0.612361	5.57774	3.91e-05	0.000989431	1.86415	sdccag8	serologically defined colon cancer antigen 8	NM_006642
227176_at	0.61239	6.2667	1.04e-05	0.000330181	3.21683	SLC2A13	solute carrier family 2 (facilitated glucose transporter), member 13	NM_052885
201846_s_at	0.613051	7.3906	1.38e-06	6.31e-05	5.28737	RYBP	RING1 and YY1 binding protein	NM_012234
203372_s_at	0.613231	6.05592	1.55e-05	0.00046036	2.80947	socs2	suppressor of cytokine signaling 2	NM_003877
223354_x_at	0.613709	8.59738	1.89e-07	1.19e-05	7.32028	MFF	mitochondrial fission factor	NM_020194
228640_at	0.61462	7.11181	2.24e-06	9.31e-05	4.78989	PCDH7	protocadherin 7	NM_032456
226038_at	0.615707	8.26338	3.22e-07	1.86e-05	6.77682	LONRF1	LON peptidase N-terminal domain and ring finger 1	NM_152271
209307_at	0.616345	7.56529	1.02e-06	4.87e-05	5.59368	SWAP70	SWAP switching B-cell complex 70kDa subunit	NM_015055
222602_at	0.617783	6.67322	4.91e-06	0.000178307	3.98568	UBA6	ubiquitin-like modifier activating enzyme 6	NM_018227
208937_s_at	0.618493	6.47894	7.01e-06	0.000239955	3.62104	id1	inhibitor of DNA binding 1, dominant negative helix-loop-helix protein	NM_181353
225674_at	0.619058	7.57368	1.01e-06	4.81e-05	5.60829	BCAP29	B-cell receptor-associated protein 29	NM_018844
214683_s_at	0.620389	6.8871	3.34e-06	0.000129893	4.38116	clk1	CDC-like kinase 1	NM_001162407
212870_at	0.620748	6.71757	4.53e-06	0.000166506	4.0682	SOS2	son of sevenless homolog 2 (Drosophila)	NM_006939
215387_x_at	0.620847	6.76855	4.13e-06	0.000154826	4.16272	GPC6	glypican 6	NM_005708
1556054_at	0.623023	5.35057	6.14e-05	0.00141585	1.40536	TBC1D8	TBC1 domain family, member 8 (with GRAM domain)	NM_001102426
227129_x_at	0.623276	7.69054	8.27e-07	4.08e-05	5.81076	FLJ45340	hypothetical LOC402483; similar to capicua-like protein/double homeodomain 4 fusion protein	#N/A
212856_at	0.624229	5.56541	4.01e-05	0.0010071	1.83942	TSC22D3	TSC22 domain family, member 3; GRAM domain containing 4	NM_198057
238430_x_at	0.624711	5.98445	1.78e-05	0.000515286	2.67003	Slfn5	schlafen family member 5	NM_144975
202952_s_at	0.624723	7.51832	1.11e-06	5.23e-05	5.51173	adam12	ADAM metallopeptidase domain 12	NM_021641
201029_s_at	0.624777	8.60972	1.86e-07	1.17e-05	7.34008	CD99	CD99 molecule	NM_002414
212136_at	0.625223	5.63001	3.53e-05	0.000908057	1.96886	atp2b4	ATPase, Ca++ transporting, plasma membrane 4	NM_001001396
1552487_a_at	0.62528	7.3912	1.38e-06	6.31e-05	5.28842	Bnc1	basonuclin 1	NM_001717
205042_at	0.625364	6.76012	4.2e-06	0.000156882	4.14711	gne	glucosamine (UDP-N-acetyl)-2-epimerase/N-acetylmannosamine kinase	NM_001128227
221816_s_at	0.626435	7.363	1.45e-06	6.55e-05	5.23859	PHF11	PHD finger protein 11	NM_001040444
200798_x_at	0.626588	7.69849	8.16e-07	4.03e-05	5.82446	mcl1	myeloid cell leukemia sequence 1 (BCL2-related)	NM_182763
201454_s_at	0.629133	6.53277	6.35e-06	0.000220043	3.72259	npepps	hypothetical protein FLJ11822; aminopeptidase puromycin sensitive	NM_006310
227755_at	0.631041	5.85253	2.29e-05	0.000638686	2.41091	#N/A	#N/A	#N/A
203066_at	0.632225	6.55861	6.06e-06	0.000211409	3.77119	CHST15	carbohydrate (N-acetylgalactosamine 4-sulfate 6-O) sulfotransferase 15	NM_015892
235199_at	0.632285	5.76482	2.72e-05	0.000734527	2.2374	RNF125	ring finger protein 125	NM_017831
204224_s_at	0.632342	7.05164	2.49e-06	0.000101845	4.68113	GCH1	GTP cyclohydrolase 1	NM_000161
225802_at	0.634179	8.41563	2.52e-07	1.5e-05	7.02634	top1mt	topoisomerase (DNA) I, mitochondrial	NM_052963
209616_s_at	0.637803	6.20424	1.17e-05	0.000364351	3.09674	CES1	carboxylesterase 1 (monocyte/macrophage serine esterase 1)	NM_001266
201482_at	0.637817	5.57362	3.95e-05	0.000995715	1.85588	Qsox1	quiescin Q6 sulfhydryl oxidase 1	NM_002826
220122_at	0.638699	6.88619	3.34e-06	0.000130007	4.37949	MCTP1	multiple C2 domains, transmembrane 1	NM_024717
209216_at	0.643035	7.13827	2.14e-06	8.99e-05	4.83755	wdr45	WD repeat domain 45	NM_007075
217977_at	0.6435	6.42296	7.78e-06	0.000261615	3.51502	SEPX1	selenoprotein X, 1	NM_016332
225842_at	0.644182	8.78568	1.41e-07	9.34e-06	7.6204	phlda1	pleckstrin homology-like domain, family A, member 1	NM_007350
220081_x_at	0.644535	9.38461	5.71e-08	4.44e-06	8.54589	hsd17b7	hydroxysteroid (17-beta) dehydrogenase 7	NM_016371
222138_s_at	0.644771	5.79717	2.55e-05	0.000696712	2.30151	WDR13	WD repeat domain 13	NM_017883
1553096_s_at	0.646078	5.85902	2.26e-05	0.000632344	2.4237	BCL2L11	BCL2-like 11 (apoptosis facilitator)	NM_006538
213035_at	0.647502	7.74843	7.5e-07	3.76e-05	5.91036	ANKRD28	ankyrin repeat domain 28	NM_015199
204636_at	0.647522	5.44042	5.14e-05	0.00122927	1.58754	Col17a1	collagen, type XVII, alpha 1	NM_000494
203184_at	0.649325	9.41465	5.46e-08	4.27e-06	8.59117	Fbn2	fibrillin 2	NM_001999
210762_s_at	0.650179	7.30431	1.6e-06	7.14e-05	5.13452	DLC1	deleted in liver cancer 1	NM_001164271
212311_at	0.650294	6.6537	5.09e-06	0.000184029	3.94928	Sel1l3	KIAA0746 protein	NM_015187
203313_s_at	0.650412	6.59787	5.64e-06	0.000199823	3.84488	Tgif1	TGFB-induced factor homeobox 1	NM_173211
1555971_s_at	0.652924	5.3575	6.06e-05	0.00139845	1.41944	Fbxo28	F-box protein 28	NM_015176
240038_at	0.654373	5.5105	4.47e-05	0.00109783	1.72898	ELL2	elongation factor, RNA polymerase II, 2	NM_012081
203297_s_at	0.654859	6.77505	4.08e-06	0.000153229	4.17475	jarid2	jumonji, AT rich interactive domain 2	NM_004973
224604_at	0.655913	7.73165	7.72e-07	3.85e-05	5.88154	C4orf3	chromosome 4 open reading frame 3	NM_001001701
221840_at	0.656115	6.75754	4.21e-06	0.0001574	4.14234	PTPRE	protein tyrosine phosphatase, receptor type, E	NM_006504
212838_at	0.656205	6.61714	5.44e-06	0.00019467	3.88096	DNMBP	dynamin binding protein	NM_015221
209760_at	0.657484	7.14441	2.11e-06	8.91e-05	4.84861	KIAA0922	KIAA0922	NM_015196
200885_at	0.65839	5.31366	6.61e-05	0.00150237	1.33027	RHOC	ras homolog gene family, member C	NM_175744
222668_at	0.658816	7.46064	1.22e-06	5.71e-05	5.41067	KCTD15	potassium channel tetramerisation domain containing 15	NM_024076
225198_at	0.659471	5.31445	6.6e-05	0.00150126	1.33187	vapa	VAMP (vesicle-associated membrane protein)-associated protein A, 33kDa	NM_003574
223474_at	0.661293	10.356	1.43e-08	1.4e-06	9.95769	c14orf4	chromosome 14 open reading frame 4	NM_024496
218091_at	0.661562	9.85607	2.88e-08	2.5e-06	9.24441	AGFG1	ArfGAP with FG repeats 1	NM_001135189
226844_at	0.662752	5.71692	2.98e-05	0.000791822	2.14223	MOBKL2B	MOB1, Mps One Binder kinase activator-like 2B (yeast)	NM_024761
202393_s_at	0.663148	7.69972	8.14e-07	4.03e-05	5.82658	KLF10	Kruppel-like factor 10	NM_001032282
239893_at	0.663478	5.80031	2.53e-05	0.000692834	2.30772	MCTP2	multiple C2 domains, transmembrane 2	NM_001159644
217997_at	0.664837	7.77674	7.15e-07	3.62e-05	5.95892	phlda1	pleckstrin homology-like domain, family A, member 1	NM_007350
222664_at	0.664945	6.47737	7.03e-06	0.000240261	3.61807	KCTD15	potassium channel tetramerisation domain containing 15	NM_024076
204363_at	0.665132	5.54676	4.16e-05	0.00103643	1.80193	F3	coagulation factor III (thromboplastin, tissue factor)	NM_001993
232160_s_at	0.665909	5.2331	7.77e-05	0.00171664	1.16585	TNIP2	TNFAIP3 interacting protein 2	NM_001161527
214720_x_at	0.667824	7.23726	1.8e-06	7.81e-05	5.01505	41162	septin 10	NM_144710
226472_at	0.670026	7.37388	1.42e-06	6.45e-05	5.25783	ppil4	peptidylprolyl isomerase (cyclophilin)-like 4	NM_139126
201631_s_at	0.671126	7.25507	1.74e-06	7.62e-05	5.04685	Ier3	immediate early response 3	NM_003897
206165_s_at	0.671215	8.37773	2.68e-07	1.57e-05	6.9645	CLCA2	chloride channel accessory 2	NM_006536
223402_at	0.672277	8.45057	2.39e-07	1.43e-05	7.08317	DUSP23	dual specificity phosphatase 23	NM_017823
1557458_s_at	0.672423	5.78213	2.63e-05	0.000714136	2.27171	SHB	Src homology 2 domain containing adaptor protein B	NM_003028
221788_at	0.6752	5.6774	3.22e-05	0.000843042	2.06352	Pgm3	phosphoglucomutase 3	NM_015599
218136_s_at	0.67569	6.33801	9.11e-06	0.00029668	3.35333	Slc25a37	solute carrier family 25, member 37	NM_016612
240673_at	0.676037	7.09847	2.29e-06	9.49e-05	4.76581	#N/A	#N/A	#N/A
209217_s_at	0.677523	5.96622	1.84e-05	0.000529963	2.63435	wdr45	WD repeat domain 45	NM_007075
222446_s_at	0.678532	9.77137	3.25e-08	2.75e-06	9.1208	BACE2	beta-site APP-cleaving enzyme 2	NM_138992
218764_at	0.681471	5.94978	1.9e-05	0.000544631	2.60213	PRKCH	protein kinase C, eta	NM_006255
228158_at	0.682577	7.09822	2.29e-06	9.49e-05	4.76536	LOC654342	lymphocyte-specific protein 1 pseudogene	XM_001129441
204765_at	0.682883	7.11709	2.22e-06	9.25e-05	4.79942	arhgef5	Rho guanine nucleotide exchange factor (GEF) 5	NM_005435
226099_at	0.683119	7.55949	1.03e-06	4.91e-05	5.58358	ELL2	elongation factor, RNA polymerase II, 2	NM_012081
1553928_at	0.683352	6.92601	3.11e-06	0.000122573	4.45242	ELMOD2	ELMO/CED-12 domain containing 2	NM_153702
225269_s_at	0.684515	10.1649	1.86e-08	1.74e-06	9.68833	#N/A	#N/A	#N/A
224558_s_at	0.68467	5.11617	9.84e-05	0.0021004	0.925999	MALAT1	metastasis associated lung adenocarcinoma transcript 1 (non-protein coding)	#N/A
203233_at	0.68759	6.84398	3.61e-06	0.000139054	4.30193	IL4R	interleukin 4 receptor	NM_000418
222832_s_at	0.687799	10.5597	1.08e-08	1.11e-06	10.2405	MFF	mitochondrial fission factor	NM_020194
217892_s_at	0.690225	10.149	1.9e-08	1.76e-06	9.66566	LIMA1	LIM domain and actin binding 1	NM_001113547
230161_at	0.690635	5.378	5.81e-05	0.00135113	1.46106	CD99	CD99 molecule	NM_002414
232231_at	0.691373	5.50185	4.55e-05	0.00111476	1.71155	Runx2	runt-related transcription factor 2	NM_004348
212119_at	0.692495	6.56175	6.02e-06	0.000210568	3.77709	RHOQP2	ras homolog gene family, member Q; similar to small GTP binding protein TC10	NM_012249
223249_at	0.694666	9.14702	8.13e-08	5.88e-06	8.18397	cldn12	claudin 12	NM_012129
208613_s_at	0.695603	8.58184	1.94e-07	1.22e-05	7.2953	FLNB	filamin B, beta (actin binding protein 278)	NM_001164318
242515_x_at	0.696888	7.92619	5.58e-07	2.96e-05	6.21344	C11orf17	chromosome 11 open reading frame 17	NM_182901
202458_at	0.697461	6.54817	6.17e-06	0.000214719	3.75156	prss23	protease, serine, 23	NM_007173
229568_at	0.700006	5.19161	8.45e-05	0.00184749	1.08092	MOBKL2B	MOB1, Mps One Binder kinase activator-like 2B (yeast)	NM_024761
226297_at	0.700317	6.76665	4.15e-06	0.000155252	4.15921	Hipk3	homeodomain interacting protein kinase 3	NM_005734
223982_s_at	0.702437	8.76973	1.45e-07	9.48e-06	7.59516	pnpla8	patatin-like phospholipase domain containing 8	NM_015723
212314_at	0.703728	9.57722	4.3e-08	3.48e-06	8.83438	Sel1l3	KIAA0746 protein	NM_015187
226452_at	0.705039	6.29742	9.83e-06	0.000315369	3.27571	PDK1	pyruvate dehydrogenase kinase, isozyme 1	NM_002610
210665_at	0.705078	6.38416	8.36e-06	0.000277414	3.44129	TFPI	tissue factor pathway inhibitor (lipoprotein-associated coagulation inhibitor)	NM_001032281
227345_at	0.706749	7.35432	1.47e-06	6.62e-05	5.22323	TNFRSF10D	tumor necrosis factor receptor superfamily, member 10d, decoy with truncated death domain	NM_003840
215388_s_at	0.706768	6.5742	5.89e-06	0.000206936	3.80048	CFH	complement factor H	NM_001014975
225606_at	0.711093	7.19281	1.94e-06	8.34e-05	4.93553	BCL2L11	BCL2-like 11 (apoptosis facilitator)	NM_006538
236641_at	0.711549	5.28894	6.95e-05	0.00156948	1.27989	KIF14	kinesin family member 14	NM_014875
207266_x_at	0.71459	8.40241	2.58e-07	1.53e-05	7.00478	RBMS1	RNA binding motif, single stranded interacting protein 1	NM_002897
202252_at	0.716104	10.7504	8.37e-09	8.94e-07	10.5014	RAB13	RAB13, member RAS oncogene family; similar to hCG24991	XM_001717684
219630_at	0.716111	7.36236	1.45e-06	6.55e-05	5.23746	PDZK1IP1	PDZK1 interacting protein 1	NM_005764
239841_at	0.716697	6.24201	1.09e-05	0.00034247	3.16943	Ggct	gamma-glutamyl cyclotransferase	NM_024051
223196_s_at	0.716737	5.40776	5.48e-05	0.00129136	1.52142	SESN2	sestrin 2	NM_031459
207808_s_at	0.717942	7.48893	1.16e-06	5.47e-05	5.46029	proS1	protein S (alpha)	NM_000313
207375_s_at	0.722389	5.38801	5.7e-05	0.00133109	1.48139	IL15RA	interleukin 15 receptor, alpha	NM_002189
213668_s_at	0.723271	5.26751	7.25e-05	0.00162331	1.23616	Sox4	SRY (sex determining region Y)-box 4	NM_003107
205981_s_at	0.723423	5.68156	3.19e-05	0.000837818	2.07181	ING2	inhibitor of growth family, member 2	NM_001564
206662_at	0.725151	10.6095	1.01e-08	1.05e-06	10.3091	GLRX	glutaredoxin (thioltransferase)	NM_001118890
202477_s_at	0.725246	8.39646	2.6e-07	1.53e-05	6.99508	Tubgcp2	tubulin, gamma complex associated protein 2	NM_006659
225330_at	0.72629	5.75135	2.79e-05	0.000749568	2.21067	IGF1R	insulin-like growth factor 1 receptor	NM_000875
226206_at	0.727315	9.09869	8.75e-08	6.21e-06	8.10952	mafk	v-maf musculoaponeurotic fibrosarcoma oncogene homolog K (avian)	NM_002360
224797_at	0.727829	5.69548	3.11e-05	0.000818886	2.09955	arrdc3	arrestin domain containing 3	NM_020801
212117_at	0.728875	10.5467	1.1e-08	1.12e-06	10.2226	RHOQP2	ras homolog gene family, member Q; similar to small GTP binding protein TC10	NM_012249
233369_at	0.729528	6.43982	7.54e-06	0.000255047	3.547	SOS2	son of sevenless homolog 2 (Drosophila)	NM_006939
207630_s_at	0.7299	6.6075	5.54e-06	0.000197229	3.86291	Crem	cAMP responsive element modulator	NM_182719
224602_at	0.730429	7.38096	1.4e-06	6.39e-05	5.27034	C4orf3	chromosome 4 open reading frame 3	NM_001001701
222457_s_at	0.731078	8.02176	4.77e-07	2.58e-05	6.37464	LIMA1	LIM domain and actin binding 1	NM_001113547
204334_at	0.732196	5.55553	4.09e-05	0.00102145	1.81957	KLF7	Kruppel-like factor 7 (ubiquitous)	NM_003709
212364_at	0.732974	5.9194	2.01e-05	0.000573162	2.54252	MYO1B	myosin IB	NM_012223
225662_at	0.734036	7.21548	1.87e-06	8.05e-05	4.97612	ZAK	sterile alpha motif and leucine zipper containing kinase AZK	NM_133646
225366_at	0.735196	6.80506	3.87e-06	0.000146705	4.23019	pgm2	phosphoglucomutase 2	NM_018290
242853_at	0.735315	5.62027	3.6e-05	0.000920804	1.94938	FLJ34208	hypothetical protein LOC401106	XM_001719177
213137_s_at	0.737603	6.33835	9.1e-06	0.000296668	3.35397	PTPN2	protein tyrosine phosphatase, non-receptor type 2	NM_080423
202419_at	0.737838	10.0883	2.07e-08	1.9e-06	9.57918	kdsr	3-ketodihydrosphingosine reductase	NM_002035
227452_at	0.738236	6.12011	1.37e-05	0.000416711	2.93416	#N/A	#N/A	#N/A
225033_at	0.739516	5.46096	4.93e-05	0.0011901	1.62904	ST3GAL1	ST3 beta-galactoside alpha-2,3-sialyltransferase 1	NM_003033
218319_at	0.740413	8.05458	4.52e-07	2.47e-05	6.42972	PELI1	pellino homolog 1 (Drosophila)	NM_020651
218284_at	0.740471	7.17985	1.99e-06	8.46e-05	4.91229	SMAD3	SMAD family member 3	NM_005902
36564_at	0.741402	6.02725	1.64e-05	0.000483273	2.75361	Rnf19b	ring finger protein 19B	NM_153341
240843_at	0.741769	5.22842	7.84e-05	0.00173007	1.15628	PTPN2	protein tyrosine phosphatase, non-receptor type 2	NM_080423
219569_s_at	0.742236	5.63532	3.5e-05	0.000899485	1.97949	TMEM22	transmembrane protein 22	NM_025246
205676_at	0.743476	8.70815	1.59e-07	1.03e-05	7.49738	CYP27B1	cytochrome P450, family 27, subfamily B, polypeptide 1	NM_000785
219033_at	0.743557	6.37825	8.45e-06	0.00027896	3.43003	PARP8	poly (ADP-ribose) polymerase family, member 8	NM_024615
202891_at	0.74367	5.39539	5.62e-05	0.00131781	1.49636	NIT1	nitrilase 1	NM_005600
243367_at	0.745955	6.79899	3.91e-06	0.000147355	4.219	DRD5P2	dopamine receptor D5 pseudogene 2	#N/A
205020_s_at	0.74784	8.65888	1.72e-07	1.1e-05	7.41879	ARL4A	ADP-ribosylation factor-like 4A	NM_212460
219550_at	0.748816	8.34024	2.85e-07	1.65e-05	6.90316	robo3	roundabout, axon guidance receptor, homolog 3 (Drosophila)	NM_022370
221601_s_at	0.749238	7.76486	7.3e-07	3.68e-05	5.93855	FAIM3	Fas apoptotic inhibitory molecule 3	NM_001142472
234932_s_at	0.749271	5.24047	7.66e-05	0.00169757	1.18092	CDCP1	CUB domain containing protein 1	NM_022842
226538_at	0.749428	11.88	1.96e-09	2.81e-07	11.9721	MAN2A1	mannosidase, alpha, class 2A, member 1	NM_002372
241599_at	0.749895	6.76563	4.15e-06	0.000155431	4.15733	LSM11	LSM11, U7 small nuclear RNA associated	NM_173491
221479_s_at	0.750116	7.20192	1.91e-06	8.22e-05	4.95184	BNIP3L	BCL2/adenovirus E1B 19kDa interacting protein 3-like	NM_004331
225677_at	0.750642	10.8019	7.81e-09	8.38e-07	10.5712	BCAP29	B-cell receptor-associated protein 29	NM_018844
228483_s_at	0.752583	5.20786	8.18e-05	0.00179662	1.1142	taf9b	TAF9B RNA polymerase II, TATA box binding protein (TBP)-associated factor, 31kDa	NM_015975
225258_at	0.752774	8.28017	3.13e-07	1.81e-05	6.80449	FBLIM1	filamin binding LIM protein 1	NM_001024215
239089_at	0.753591	6.27484	1.03e-05	0.000326312	3.23246	#N/A	#N/A	#N/A
235103_at	0.754738	7.68751	8.31e-07	4.09e-05	5.80552	MAN2A1	mannosidase, alpha, class 2A, member 1	NM_002372
225646_at	0.755251	10.8669	7.17e-09	7.82e-07	10.6589	CTSC	cathepsin C	NM_001814
223492_s_at	0.755387	6.65226	5.1e-06	0.000184389	3.9466	Lrrfip1	leucine rich repeat (in FLII) interacting protein 1	NM_004735
235740_at	0.755431	5.24126	7.64e-05	0.00169651	1.18254	MCTP1	multiple C2 domains, transmembrane 1	NM_024717
214967_at	0.755547	6.46072	7.25e-06	0.00024663	3.58658	#N/A	#N/A	#N/A
226179_at	0.756701	8.09657	4.22e-07	2.33e-05	6.49999	Slc25a37	solute carrier family 25, member 37	NM_016612
1567107_s_at	0.75725	5.98173	1.79e-05	0.000517088	2.6647	TPM4	tropomyosin 4	NM_003290
205534_at	0.75727	6.57028	5.93e-06	0.000208028	3.79312	PCDH7	protocadherin 7	NM_032456
1566901_at	0.757638	6.55836	6.06e-06	0.000211409	3.77072	Tgif1	TGFB-induced factor homeobox 1	NM_173211
226621_at	0.758706	11.7309	2.36e-09	3.24e-07	11.785	OSMR	oncostatin M receptor	NM_003999
206034_at	0.759591	5.84482	2.33e-05	0.000646621	2.3957	SERPINB8	serpin peptidase inhibitor, clade B (ovalbumin), member 8	NM_002640
219622_at	0.759607	5.90209	2.08e-05	0.000590102	2.50851	RAB20	RAB20, member RAS oncogene family	NM_017817
239809_at	0.761551	6.27613	1.02e-05	0.000325905	3.23492	KLF7	Kruppel-like factor 7 (ubiquitous)	NM_003709
220966_x_at	0.762023	7.12788	2.18e-06	9.13e-05	4.81884	ARPC5L	actin related protein 2/3 complex, subunit 5-like	NM_030978
209454_s_at	0.762824	5.50531	4.52e-05	0.00110815	1.71852	TEAD3	TEA domain family member 3	NM_003214
228923_at	0.76289	6.54844	6.17e-06	0.000214719	3.75208	S100A6	S100 calcium binding protein A6	NM_014624
224566_at	0.763446	8.00387	4.91e-07	2.64e-05	6.34457	Neat1	non-protein coding RNA 84	#N/A
204194_at	0.763774	7.12707	2.18e-06	9.13e-05	4.81739	Bach1	BTB and CNC homology 1, basic leucine zipper transcription factor 1	NM_206866
205105_at	0.765295	11.2087	4.58e-09	5.48e-07	11.1131	MAN2A1	mannosidase, alpha, class 2A, member 1	NM_002372
208747_s_at	0.766302	5.66821	3.28e-05	0.000855046	2.04519	C1s	complement component 1, s subcomponent	NM_201442
227107_at	0.767274	10.0627	2.15e-08	1.95e-06	9.54251	PANX1	pannexin 1	NM_015368
212067_s_at	0.767422	6.66059	5.03e-06	0.000182213	3.96214	C1r	complement component 1, r subcomponent	NM_001733
224813_at	0.768164	5.91204	2.04e-05	0.000580414	2.52807	WASL	Wiskott-Aldrich syndrome-like	NM_003941
218992_at	0.768273	7.25915	1.73e-06	7.6e-05	5.05413	C9orf46	chromosome 9 open reading frame 46	NM_018465
233506_at	0.768693	7.61482	9.4e-07	4.52e-05	5.67977	#N/A	#N/A	#N/A
212093_s_at	0.769461	5.62616	3.56e-05	0.00091236	1.96116	MTUS1	mitochondrial tumor suppressor 1	NM_020749
201601_x_at	0.769901	9.10141	8.71e-08	6.2e-06	8.11372	Ifitm1	interferon induced transmembrane protein 1 (9-27)	NM_003641
229893_at	0.769913	5.54612	4.17e-05	0.00103726	1.80065	frmd3	FERM domain containing 3	NM_174938
209212_s_at	0.771319	5.90034	2.09e-05	0.000591594	2.50507	Klf5	Kruppel-like factor 5 (intestinal)	NM_001730
225768_at	0.772358	5.14226	9.33e-05	0.0020081	0.97964	NR1D2	nuclear receptor subfamily 1, group D, member 2	NM_005126
200919_at	0.775497	6.78821	3.99e-06	0.00014994	4.19908	PHC2	polyhomeotic homolog 2 (Drosophila)	NM_004427
220330_s_at	0.776741	9.22343	7.25e-08	5.34e-06	8.3011	SAMSN1	SAM domain, SH3 domain and nuclear localization signals 1	NM_022136
212095_s_at	0.778004	6.80503	3.87e-06	0.000146705	4.23015	MTUS1	mitochondrial tumor suppressor 1	NM_020749
203586_s_at	0.778044	8.48016	2.28e-07	1.37e-05	7.13118	ARL4D	ADP-ribosylation factor-like 4D	NM_001661
225665_at	0.778613	10.5971	1.03e-08	1.06e-06	10.292	ZAK	sterile alpha motif and leucine zipper containing kinase AZK	NM_133646
240061_at	0.778659	5.53756	4.24e-05	0.00105205	1.78345	PION	pigeon homolog (Drosophila)	NM_017439
205480_s_at	0.778693	11.0272	5.8e-09	6.64e-07	10.8734	UGP2	UDP-glucose pyrophosphorylase 2	NM_006759
218088_s_at	0.778974	7.6472	8.89e-07	4.34e-05	5.73589	RRAGC	Ras-related GTP binding C	NM_022157
221773_at	0.779198	8.78575	1.41e-07	9.34e-06	7.62051	ELK3	ELK3, ETS-domain protein (SRF accessory protein 2)	NM_005230
217528_at	0.779438	5.55586	4.09e-05	0.00102125	1.82023	CLCA2	chloride channel accessory 2	NM_006536
243999_at	0.779446	5.4106	5.45e-05	0.00128685	1.52718	Slfn5	schlafen family member 5	NM_144975
218943_s_at	0.780352	7.34732	1.48e-06	6.68e-05	5.21084	DDX58	DEAD (Asp-Glu-Ala-Asp) box polypeptide 58	NM_014314
221704_s_at	0.780418	7.72717	7.77e-07	3.87e-05	5.87384	vps37b	vacuolar protein sorting 37 homolog B (S. cerevisiae)	NM_024667
209706_at	0.780541	6.35325	8.86e-06	0.000289923	3.38239	NKX3-1	NK3 homeobox 1	NM_006167
225265_at	0.781379	8.67261	1.68e-07	1.08e-05	7.44072	RBMS1	RNA binding motif, single stranded interacting protein 1	NM_002897
213394_at	0.781471	5.83232	2.38e-05	0.000660387	2.37102	MAPKBP1	mitogen-activated protein kinase binding protein 1	NM_014994
224414_s_at	0.782477	6.19768	1.19e-05	0.000367626	3.0841	Card6	caspase recruitment domain family, member 6	NM_032587
209868_s_at	0.782859	9.77009	3.25e-08	2.75e-06	9.11893	RBMS1	RNA binding motif, single stranded interacting protein 1	NM_002897
232369_at	0.783234	9.10494	8.67e-08	6.19e-06	8.11917	mbnl2	muscleblind-like 2 (Drosophila)	NM_207304
237133_at	0.784384	5.5146	4.43e-05	0.00109227	1.73724	ZAK	sterile alpha motif and leucine zipper containing kinase AZK	NM_133646
203640_at	0.785108	7.81653	6.69e-07	3.43e-05	6.02698	mbnl2	muscleblind-like 2 (Drosophila)	NM_207304
209318_x_at	0.785277	9.66216	3.8e-08	3.15e-06	8.96022	PLAGL1	pleiomorphic adenoma gene-like 1	NM_006718
202181_at	0.785607	9.97037	2.45e-08	2.19e-06	9.40993	kiaa0247	KIAA0247	NM_014734
213136_at	0.785626	8.38114	2.67e-07	1.57e-05	6.97006	PTPN2	protein tyrosine phosphatase, non-receptor type 2	NM_080423
203650_at	0.785779	10.5696	1.07e-08	1.1e-06	10.2542	Procr	protein C receptor, endothelial (EPCR)	NM_006404
208965_s_at	0.786405	5.69882	3.09e-05	0.000814737	2.10621	IFI16	interferon, gamma-inducible protein 16	NM_005531
235251_at	0.786828	7.18845	1.96e-06	8.38e-05	4.92771	#N/A	#N/A	#N/A
226826_at	0.787199	8.76414	1.46e-07	9.52e-06	7.5863	LSM11	LSM11, U7 small nuclear RNA associated	NM_173491
212521_s_at	0.787936	5.67145	3.26e-05	0.000850466	2.05164	PDE8A	phosphodiesterase 8A	NM_173454
213038_at	0.790243	5.53829	4.23e-05	0.00105102	1.7849	Rnf19b	ring finger protein 19B	NM_153341
219394_at	0.791567	7.80875	6.78e-07	3.46e-05	6.01368	PGS1	phosphatidylglycerophosphate synthase 1	NM_024419
220603_s_at	0.792382	9.6043	4.14e-08	3.35e-06	8.87458	MCTP2	multiple C2 domains, transmembrane 2	NM_001159644
223322_at	0.793286	9.25717	6.9e-08	5.15e-06	8.3526	rassf5	Ras association (RalGDS/AF-6) domain family member 5	NM_182665
201953_at	0.794452	9.64957	3.87e-08	3.19e-06	8.94162	CIB1	calcium and integrin binding 1 (calmyrin)	NM_006384
209340_at	0.794622	9.90475	2.68e-08	2.36e-06	9.31509	UAP1	UDP-N-acteylglucosamine pyrophosphorylase 1	NM_003115
203298_s_at	0.795012	8.58064	1.94e-07	1.22e-05	7.29339	jarid2	jumonji, AT rich interactive domain 2	NM_004973
218451_at	0.795486	9.05666	9.32e-08	6.58e-06	8.04455	CDCP1	CUB domain containing protein 1	NM_022842
226929_at	0.795567	6.89141	3.31e-06	0.00012917	4.38906	Mthfr	5,10-methylenetetrahydrofolate reductase (NADPH)	NM_005957
219620_x_at	0.795951	5.57979	3.9e-05	0.00098642	1.86827	C9orf167	chromosome 9 open reading frame 167	NM_017723
226275_at	0.797274	7.666	8.62e-07	4.22e-05	5.76839	MXD1	MAX dimerization protein 1	NM_002357
201505_at	0.797697	7.6822	8.38e-07	4.12e-05	5.79636	LAMB1	laminin, beta 1	NM_002291
222529_at	0.79936	7.02592	2.61e-06	0.000105641	4.63449	Slc25a37	solute carrier family 25, member 37	NM_016612
226751_at	0.800091	6.61392	5.47e-06	0.000195585	3.87492	Cnrip1	cannabinoid receptor interacting protein 1	NM_015463
235295_at	0.801161	7.75934	7.37e-07	3.7e-05	5.92909	PANX1	pannexin 1	NM_015368
223854_at	0.801759	6.56408	6e-06	0.000209871	3.78146	PCDHB9	protocadherin beta 10; protocadherin beta 9	NM_018930
202628_s_at	0.803223	6.01061	1.69e-05	0.000494339	2.72114	SERPINE1	serpin peptidase inhibitor, clade E (nexin, plasminogen activator inhibitor type 1), member 1	NM_001165413
229021_at	0.804215	5.52174	4.37e-05	0.00107953	1.75162	MCTP2	multiple C2 domains, transmembrane 2	NM_001159644
202864_s_at	0.807224	6.6135	5.48e-06	0.000195585	3.87415	Sp100	SP100 nuclear antigen	NM_003113
1555292_at	0.807784	5.3288	6.41e-05	0.00146916	1.36109	FAM40B	family with sequence similarity 40, member B	NM_020704
233518_at	0.807806	7.22103	1.85e-06	8e-05	4.98605	#N/A	#N/A	#N/A
218498_s_at	0.809008	7.33793	1.51e-06	6.77e-05	5.19419	ERO1L	ERO1-like (S. cerevisiae)	NM_014584
217523_at	0.809037	8.50479	2.19e-07	1.34e-05	7.17106	CD44	CD44 molecule (Indian blood group)	NM_000610
219312_s_at	0.809358	6.56628	5.97e-06	0.00020916	3.7856	ZBTB10	zinc finger and BTB domain containing 10	NM_001105539
202006_at	0.809443	8.78982	1.4e-07	9.31e-06	7.62695	PTPN12	protein tyrosine phosphatase, non-receptor type 12	NM_002835
206166_s_at	0.810075	6.53929	6.28e-06	0.000217559	3.73486	CLCA2	chloride channel accessory 2	NM_006536
219953_s_at	0.810259	7.93453	5.5e-07	2.92e-05	6.22756	C11orf17	chromosome 11 open reading frame 17	NM_182901
224833_at	0.811837	8.10265	4.18e-07	2.32e-05	6.51014	ETS1	v-ets erythroblastosis virus E26 oncogene homolog 1 (avian)	NM_005238
218644_at	0.812939	8.50041	2.21e-07	1.35e-05	7.16397	PLEK2	pleckstrin 2	NM_016445
225367_at	0.813029	10.9251	6.63e-09	7.37e-07	10.7371	pgm2	phosphoglucomutase 2	NM_018290
225847_at	0.815935	5.86617	2.23e-05	0.0006256	2.43779	NCEH1	arylacetamide deacetylase-like 1	NM_001146277
213056_at	0.816341	8.1832	3.66e-07	2.08e-05	6.64422	FRMD4B	FERM domain containing 4B	NM_015123
210716_s_at	0.816669	7.73894	7.62e-07	3.81e-05	5.89407	CLIP1	CAP-GLY domain containing linker protein 1	NM_002956
212460_at	0.817561	9.34236	6.07e-08	4.68e-06	8.48202	c14orf147	chromosome 14 open reading frame 147	NM_138288
224783_at	0.820477	6.95269	2.97e-06	0.000117793	4.50118	Fam100b	family with sequence similarity 100, member B	NM_182565
232958_at	0.822024	5.42831	5.26e-05	0.00125115	1.56304	PYGL	phosphorylase, glycogen, liver	NM_002863
206332_s_at	0.822383	11.0694	5.49e-09	6.32e-07	10.9294	IFI16	interferon, gamma-inducible protein 16	NM_005531
213094_at	0.822772	12.1775	1.36e-09	2.12e-07	12.3395	GPR126	G protein-coupled receptor 126	NM_020455
208012_x_at	0.822897	7.9538	5.33e-07	2.85e-05	6.26014	SP110	SP110 nuclear body protein	NM_004510
226519_s_at	0.823781	8.49407	2.23e-07	1.35e-05	7.15371	AGXT2L2	alanine-glyoxylate aminotransferase 2-like 2	NM_153373
202808_at	0.824157	9.60842	4.11e-08	3.34e-06	8.8807	C10orf26	chromosome 10 open reading frame 26	NM_017787
211981_at	0.82427	5.31597	6.58e-05	0.00149793	1.33498	Col4a1	collagen, type IV, alpha 1	NM_001845
215620_at	0.825891	5.26966	7.22e-05	0.00161798	1.24055	Rreb1	ras responsive element binding protein 1	NM_001003699
1555841_at	0.826481	12.0777	1.54e-09	2.32e-07	12.2172	TMEFF1	transmembrane protein with EGF-like and two follistatin-like domains 1; chromosome 9 open reading frame 30; hypothetical LOC729538	NM_003692
218833_at	0.827953	8.88212	1.22e-07	8.2e-06	7.77239	ZAK	sterile alpha motif and leucine zipper containing kinase AZK	NM_133646
1553581_s_at	0.829731	10.9815	6.16e-09	6.96e-07	10.8125	SFRS12IP1	SFRS12-interacting protein 1; family with sequence similarity 159, member B	XM_001722781
227333_at	0.830314	8.46767	2.32e-07	1.4e-05	7.11092	#N/A	#N/A	#N/A
226281_at	0.832508	8.06537	4.44e-07	2.43e-05	6.44781	Dner	delta/notch-like EGF repeat containing	NM_139072
223101_s_at	0.833499	5.73511	2.88e-05	0.00077039	2.17841	ARPC5L	actin related protein 2/3 complex, subunit 5-like	NM_030978
1553132_a_at	0.833924	5.3952	5.62e-05	0.00131781	1.49595	tc2n	tandem C2 domains, nuclear	NM_152332
1552931_a_at	0.834686	5.43884	5.15e-05	0.00123154	1.58433	PDE8A	phosphodiesterase 8A	NM_173454
202081_at	0.835488	5.58761	3.84e-05	0.000973613	1.88396	ier2	immediate early response 2	NM_004907
243109_at	0.835946	6.36397	8.68e-06	0.000285042	3.40283	MCTP2	multiple C2 domains, transmembrane 2	NM_001159644
209305_s_at	0.836711	6.33205	9.21e-06	0.000299644	3.34194	Gadd45b	growth arrest and DNA-damage-inducible, beta	NM_015675
223519_at	0.837003	8.20522	3.54e-07	2.02e-05	6.68072	ZAK	sterile alpha motif and leucine zipper containing kinase AZK	NM_133646
224807_at	0.83819	6.28386	1.01e-05	0.000322357	3.24975	Gramd1a	GRAM domain containing 1A	NM_001136199
200904_at	0.839767	7.44287	1.26e-06	5.86e-05	5.37945	HLA-E	major histocompatibility complex, class I, E	NM_005516
38037_at	0.841784	6.18959	1.2e-05	0.000372108	3.0685	HBEGF	heparin-binding EGF-like growth factor	NM_001945
224859_at	0.841828	7.25569	1.74e-06	7.62e-05	5.04797	CD276	CD276 molecule	NM_001024736
212096_s_at	0.84227	9.50439	4.78e-08	3.82e-06	8.7258	MTUS1	mitochondrial tumor suppressor 1	NM_020749
231726_at	0.842457	5.48685	4.68e-05	0.00114372	1.68131	PCDHB14	protocadherin beta 14	NM_018934
229221_at	0.842658	7.29091	1.64e-06	7.28e-05	5.11071	CD44	CD44 molecule (Indian blood group)	NM_000610
201849_at	0.843688	8.92214	1.14e-07	7.83e-06	7.83513	BNIP3	BCL2/adenovirus E1B 19kDa interacting protein 3	NM_004052
232471_at	0.843812	6.49845	6.77e-06	0.000232052	3.65788	MYO1E	myosin IE	NM_004998
210260_s_at	0.844398	11.8417	2.05e-09	2.88e-07	11.9243	TNFAIP8	tumor necrosis factor, alpha-induced protein 8	NM_001077654
1554008_at	0.8444	5.86882	2.22e-05	0.000623045	2.44302	OSMR	oncostatin M receptor	NM_003999
218559_s_at	0.845939	9.43991	5.26e-08	4.14e-06	8.62916	Mafb	v-maf musculoaponeurotic fibrosarcoma oncogene homolog B (avian)	NM_005461
219326_s_at	0.846991	5.16529	8.91e-05	0.00192592	1.02692	B3GNT2	UDP-GlcNAc:betaGal beta-1,3-N-acetylglucosaminyltransferase 1; UDP-GlcNAc:betaGal beta-1,3-N-acetylglucosaminyltransferase 2	NM_006577
224565_at	0.847552	9.121	8.46e-08	6.09e-06	8.14392	Neat1	non-protein coding RNA 84	#N/A
226561_at	0.850049	7.70173	8.11e-07	4.02e-05	5.83004	AGFG1	ArfGAP with FG repeats 1	NM_001135189
201412_at	0.850081	7.19369	1.94e-06	8.33e-05	4.9371	LRP10	low density lipoprotein receptor-related protein 10	NM_014045
225750_at	0.85033	9.05374	9.36e-08	6.6e-06	8.04002	ERO1L	ERO1-like (S. cerevisiae)	NM_014584
238587_at	0.850864	5.68236	3.19e-05	0.000837316	2.0734	UBASH3B	ubiquitin associated and SH3 domain containing, B	NM_032873
203464_s_at	0.850915	6.87394	3.42e-06	0.000132428	4.357	EPN2	epsin 2	NM_014964
208966_x_at	0.852101	11.8419	2.05e-09	2.88e-07	11.9246	IFI16	interferon, gamma-inducible protein 16	NM_005531
211651_s_at	0.855165	7.88634	5.96e-07	3.13e-05	6.14586	LAMB1	laminin, beta 1	NM_002291
222870_s_at	0.855318	6.29375	9.9e-06	0.000316986	3.26868	B3GNT2	UDP-GlcNAc:betaGal beta-1,3-N-acetylglucosaminyltransferase 1; UDP-GlcNAc:betaGal beta-1,3-N-acetylglucosaminyltransferase 2	NM_006577
206061_s_at	0.856493	5.72968	2.91e-05	0.000775647	2.16762	DICER1	dicer 1, ribonuclease type III	NM_030621
201594_s_at	0.856688	11.3266	3.93e-09	4.86e-07	11.267	Ppp4r1	protein phosphatase 4, regulatory subunit 1	NM_005134
218197_s_at	0.85683	9.49779	4.83e-08	3.84e-06	8.71593	oxr1	oxidation resistance 1	NM_018002
205633_s_at	0.858431	10.6766	9.24e-09	9.64e-07	10.4009	ALAS1	aminolevulinate, delta-, synthase 1	NM_199166
234970_at	0.858507	5.465	4.89e-05	0.00118277	1.63722	tc2n	tandem C2 domains, nuclear	NM_152332
91703_at	0.858756	7.26662	1.71e-06	7.54e-05	5.06745	Ehbp1l1	EH domain binding protein 1-like 1	NM_001099409
212764_at	0.859098	11.7135	2.41e-09	3.3e-07	11.763	ZEB1	zinc finger E-box binding homeobox 1	NM_001128128
222670_s_at	0.859601	8.61629	1.84e-07	1.17e-05	7.35062	Mafb	v-maf musculoaponeurotic fibrosarcoma oncogene homolog B (avian)	NM_005461
242780_at	0.861714	6.59349	5.68e-06	0.00020104	3.83667	vapa	VAMP (vesicle-associated membrane protein)-associated protein A, 33kDa	NM_003574
236172_at	0.86308	6.9416	3.03e-06	0.000119798	4.48092	LTB4R	leukotriene B4 receptor	NM_181657
226893_at	0.864074	6.2348	1.11e-05	0.000346148	3.15557	abl2	v-abl Abelson murine leukemia viral oncogene homolog 2 (arg, Abelson-related gene)	NM_001168239
223394_at	0.86412	8.15451	3.84e-07	2.17e-05	6.59656	Sertad1	SERTA domain containing 1	NM_013376
229005_at	0.865126	5.2738	7.16e-05	0.00160655	1.24901	MCTP2	multiple C2 domains, transmembrane 2	NM_001159644
203882_at	0.866314	7.65225	8.82e-07	4.31e-05	5.74461	IRF9	interferon regulatory factor 9	NM_006084
201028_s_at	0.866748	7.97949	5.11e-07	2.74e-05	6.3035	CD99	CD99 molecule	NM_002414
212614_at	0.867046	7.97422	5.15e-07	2.77e-05	6.29461	ARID5B	AT rich interactive domain 5B (MRF1-like)	NM_032199
226034_at	0.870144	11.4271	3.46e-09	4.37e-07	11.3973	DUSP4	dual specificity phosphatase 4	NM_001394
204955_at	0.871887	8.80335	1.37e-07	9.15e-06	7.64834	SRPX	sushi-repeat-containing protein, X-linked	NM_001170750
202332_at	0.871945	10.38	1.38e-08	1.36e-06	9.99123	CSNK1E	casein kinase 1, epsilon	NM_001894
202701_at	0.872423	6.90278	3.25e-06	0.000126932	4.40989	BMP1	bone morphogenetic protein 1	NM_001199
227379_at	0.873274	6.26095	1.05e-05	0.000332219	3.20581	MBOAT1	membrane bound O-acyltransferase domain containing 1	NM_001080480
205209_at	0.876671	6.73216	4.41e-06	0.000163461	4.09529	ACVR1B	activin A receptor, type IB	NM_020327
214438_at	0.880128	5.40023	5.56e-05	0.00130691	1.50616	hlx	H2.0-like homeobox	NM_021958
209762_x_at	0.880324	5.44178	5.12e-05	0.00122805	1.59028	SP110	SP110 nuclear body protein	NM_004510
230372_at	0.883148	5.56703	4e-05	0.00100546	1.84266	HAS2	hyaluronan synthase 2	NM_005328
214022_s_at	0.883764	11.2472	4.36e-09	5.25e-07	11.1635	Ifitm1	interferon induced transmembrane protein 1 (9-27)	NM_003641
218092_s_at	0.884422	9.975	2.43e-08	2.19e-06	9.41661	AGFG1	ArfGAP with FG repeats 1	NM_001135189
209835_x_at	0.884472	8.93013	1.13e-07	7.75e-06	7.84762	CD44	CD44 molecule (Indian blood group)	NM_000610
241360_at	0.885275	5.46697	4.87e-05	0.00118017	1.64119	ccdc15	coiled-coil domain containing 15	NM_025004
1555897_at	0.885473	5.25459	7.44e-05	0.00165723	1.20979	KDM1A	lysine (K)-specific demethylase 1	NM_015013
232442_at	0.885946	6.05529	1.55e-05	0.000460601	2.80824	#N/A	#N/A	#N/A
202599_s_at	0.886543	7.71135	7.98e-07	3.97e-05	5.8466	NRIP1	nuclear receptor interacting protein 1	NM_003489
222284_at	0.886785	6.13891	1.32e-05	0.000404377	2.97057	#N/A	#N/A	#N/A
214246_x_at	0.887924	10.5566	1.09e-08	1.11e-06	10.2363	MINK1	misshapen-like kinase 1 (zebrafish)	NM_015716
226416_at	0.888952	9.07405	9.08e-08	6.43e-06	8.07146	Eri1	exoribonuclease 1	NM_153332
222877_at	0.890805	6.77418	4.09e-06	0.000153363	4.17315	NRP2	neuropilin 2	NM_018534
203897_at	0.891114	13.1181	4.51e-10	8.42e-08	13.4507	lyrm1	LYR motif containing 1	NM_020424
222646_s_at	0.891228	10.3071	1.53e-08	1.48e-06	9.88918	ERO1L	ERO1-like (S. cerevisiae)	NM_014584
228501_at	0.892422	6.16586	1.26e-05	0.000386437	3.02269	GALNTL2	UDP-N-acetyl-alpha-D-galactosamine:polypeptide N-acetylgalactosaminyltransferase-like 2	NM_054110
200983_x_at	0.892836	8.35708	2.77e-07	1.62e-05	6.93073	CD59	CD59 molecule, complement regulatory protein	NM_203329
200921_s_at	0.894026	9.94161	2.55e-08	2.26e-06	9.36842	btg1	B-cell translocation gene 1, anti-proliferative	NM_001731
207002_s_at	0.89403	6.11009	1.4e-05	0.000423068	2.91472	PLAGL1	pleiomorphic adenoma gene-like 1	NM_006718
226915_s_at	0.895169	11.8418	2.05e-09	2.88e-07	11.9244	ARPC5L	actin related protein 2/3 complex, subunit 5-like	NM_030978
202990_at	0.895847	7.69902	8.15e-07	4.03e-05	5.82538	PYGL	phosphorylase, glycogen, liver	NM_002863
202669_s_at	0.895985	6.49938	6.75e-06	0.000231945	3.65963	EFNB2	ephrin-B2	NM_004093
212297_at	0.896029	6.36126	8.72e-06	0.00028614	3.39767	ATP13A3	ATPase type 13A3	NM_024524
202638_s_at	0.896161	5.82932	2.4e-05	0.000661924	2.36509	ICAM1	intercellular adhesion molecule 1	NM_000201
204105_s_at	0.897592	6.28666	1e-05	0.000321033	3.25511	nrcam	neuronal cell adhesion molecule	NM_001037132
202949_s_at	0.898442	11.8843	1.95e-09	2.8e-07	11.9775	FHL2	four and a half LIM domains 2	NM_201555
222447_at	0.898506	7.25698	1.74e-06	7.61e-05	5.05025	METTL9	methyltransferase like 9	NM_001077180
221920_s_at	0.898921	8.48344	2.27e-07	1.37e-05	7.13649	Slc25a37	solute carrier family 25, member 37	NM_016612
1561079_at	0.899202	5.39178	5.66e-05	0.00132395	1.48904	ANKRD28	ankyrin repeat domain 28	NM_015199
232263_at	0.899554	7.11391	2.23e-06	9.28e-05	4.79367	Slc6a15	solute carrier family 6 (neutral amino acid transporter), member 15	NM_182767
223217_s_at	0.900111	5.64861	3.41e-05	0.000882594	2.00605	NFKBIZ	nuclear factor of kappa light polypeptide gene enhancer in B-cells inhibitor, zeta	NM_031419
213173_at	0.901683	6.15813	1.28e-05	0.000391249	3.00774	pcnx	pecanex homolog (Drosophila)	NM_014982
242297_at	0.902534	9.20815	7.42e-08	5.44e-06	8.27774	Rreb1	ras responsive element binding protein 1	NM_001003699
222757_s_at	0.90272	10.2972	1.55e-08	1.5e-06	9.8752	ZAK	sterile alpha motif and leucine zipper containing kinase AZK	NM_133646
213400_s_at	0.902799	9.28877	6.58e-08	4.99e-06	8.40071	tbl1x	transducin (beta)-like 1X-linked	NM_001139466
241359_at	0.903162	6.18431	1.22e-05	0.000374892	3.0583	#N/A	#N/A	#N/A
227295_at	0.903229	6.90055	3.26e-06	0.000127347	4.40582	ikbip	IKK interacting protein	NM_201612
212365_at	0.904315	9.93085	2.59e-08	2.29e-06	9.35287	MYO1B	myosin IB	NM_012223
1552277_a_at	0.904341	13.0549	4.85e-10	8.87e-08	13.3783	TMEFF1	transmembrane protein with EGF-like and two follistatin-like domains 1; chromosome 9 open reading frame 30; hypothetical LOC729538	NM_003692
223980_s_at	0.906749	6.94058	3.03e-06	0.000119931	4.47905	SP110	SP110 nuclear body protein	NM_004510
200920_s_at	0.906904	6.89744	3.28e-06	0.000127967	4.40011	btg1	B-cell translocation gene 1, anti-proliferative	NM_001731
204319_s_at	0.908383	8.64356	1.76e-07	1.12e-05	7.39431	Rgs10	regulator of G-protein signaling 10	NM_001005339
205729_at	0.913017	7.83114	6.53e-07	3.36e-05	6.05191	OSMR	oncostatin M receptor	NM_003999
226725_at	0.913368	8.90566	1.17e-07	7.99e-06	7.80931	Slfn5	schlafen family member 5	NM_144975
203455_s_at	0.91371	6.0221	1.65e-05	0.000486203	2.74358	Sat1	spermidine/spermine N1-acetyltransferase 1	NM_002970
225140_at	0.914254	5.86015	2.26e-05	0.000631285	2.42594	KLF3	Kruppel-like factor 3 (basic)	NM_016531
222150_s_at	0.916112	9.30568	6.41e-08	4.89e-06	8.4264	PION	pigeon homolog (Drosophila)	NM_017439
220306_at	0.916496	5.65816	3.34e-05	0.000870159	2.02512	FAM46C	family with sequence similarity 46, member C	NM_017709
226196_s_at	0.91734	6.54051	6.26e-06	0.000217346	3.73716	c14orf179	chromosome 14 open reading frame 179	NM_052873
1557852_at	0.918198	6.38405	8.36e-06	0.000277414	3.44108	PHC2	polyhomeotic homolog 2 (Drosophila)	NM_004427
212448_at	0.919169	11.4288	3.45e-09	4.37e-07	11.3995	Nedd4l	neural precursor cell expressed, developmentally down-regulated 4-like	NM_001144969
238576_at	0.926496	7.86541	6.17e-07	3.21e-05	6.11029	#N/A	#N/A	#N/A
228356_at	0.92666	5.79222	2.57e-05	0.000701677	2.29171	ankrd11	ankyrin repeat domain 11; hypothetical protein LOC100128265	XM_001720760
209304_x_at	0.929164	7.8243	6.61e-07	3.39e-05	6.04024	Gadd45b	growth arrest and DNA-damage-inducible, beta	NM_015675
212888_at	0.929699	7.88895	5.93e-07	3.12e-05	6.15031	DICER1	dicer 1, ribonuclease type III	NM_030621
226448_at	0.930555	7.8157	6.7e-07	3.44e-05	6.02555	FAM89A	family with sequence similarity 89, member A	NM_198552
205443_at	0.933674	10.8859	6.99e-09	7.67e-07	10.6844	SNAPC1	small nuclear RNA activating complex, polypeptide 1, 43kDa	NM_003082
222139_at	0.934623	5.25984	7.36e-05	0.00164275	1.22052	KIAA1466	KIAA1466 gene	#N/A
219959_at	0.935243	11.8317	2.08e-09	2.91e-07	11.9117	MOCOS	molybdenum cofactor sulfurase	NM_017947
202644_s_at	0.935826	9.42959	5.34e-08	4.19e-06	8.61365	TNFAIP3	tumor necrosis factor, alpha-induced protein 3	NM_006290
221073_s_at	0.936207	5.5605	4.05e-05	0.00101475	1.82954	NOD1	nucleotide-binding oligomerization domain containing 1	NM_006092
221489_s_at	0.942139	5.54969	4.14e-05	0.00103139	1.80783	SPRY4	sprouty homolog 4 (Drosophila)	NM_001127496
204489_s_at	0.943656	9.2768	6.7e-08	5.06e-06	8.3825	CD44	CD44 molecule (Indian blood group)	NM_000610
224320_s_at	0.943695	11.4787	3.24e-09	4.18e-07	11.4638	MCM8	minichromosome maintenance complex component 8	NM_182802
201310_s_at	0.945674	11.1482	4.95e-09	5.84e-07	11.0335	C5orf13	chromosome 5 open reading frame 13	NM_001142475
226614_s_at	0.945837	8.11838	4.07e-07	2.27e-05	6.53639	Fam167a	family with sequence similarity 167, member A	NM_053279
227584_at	0.947884	6.80252	3.89e-06	0.00014692	4.22552	NAV1	neuron navigator 1	NM_001167738
208633_s_at	0.94988	6.90294	3.24e-06	0.000126932	4.4102	MACF1	microtubule-actin crosslinking factor 1	NM_012090
204715_at	0.949919	8.84687	1.28e-07	8.62e-06	7.71698	PANX1	pannexin 1	NM_015368
211742_s_at	0.950655	8.09716	4.21e-07	2.33e-05	6.50096	EVI2B	ecotropic viral integration site 2B	NM_006495
209761_s_at	0.951029	10.083	2.09e-08	1.91e-06	9.57168	SP110	SP110 nuclear body protein	NM_004510
224910_at	0.951383	10.7861	7.98e-09	8.54e-07	10.5498	carhsp1	calcium regulated heat stable protein 1, 24kDa	NM_001042476
223159_s_at	0.952032	9.30018	6.47e-08	4.91e-06	8.41805	Nek6	NIMA (never in mitosis gene a)-related kinase 6	NM_014397
214449_s_at	0.952441	9.01928	9.87e-08	6.91e-06	7.98657	RHOQP2	ras homolog gene family, member Q; similar to small GTP binding protein TC10	NM_012249
213629_x_at	0.953429	11.3199	3.97e-09	4.89e-07	11.2584	MT1F	metallothionein 1F	NM_005949
213895_at	0.954047	8.90537	1.17e-07	7.99e-06	7.80886	emp1	epithelial membrane protein 1	NM_001423
222528_s_at	0.95485	6.72355	4.48e-06	0.000165404	4.07931	Slc25a37	solute carrier family 25, member 37	NM_016612
221538_s_at	0.954944	8.49991	2.21e-07	1.35e-05	7.16317	PLXNA1	plexin A1	NM_032242
221760_at	0.956442	5.24084	7.65e-05	0.00169699	1.18168	MAN1A1	mannosidase, alpha, class 1A, member 1	NM_005907
213135_at	0.961933	11.3847	3.65e-09	4.56e-07	11.3425	tiam1	T-cell lymphoma invasion and metastasis 1	NM_003253
226208_at	0.963176	9.06154	9.25e-08	6.54e-06	8.05209	Zswim6	zinc finger, SWIM-type containing 6	NM_020928
221477_s_at	0.965505	7.00503	2.7e-06	0.000109179	4.59652	Sod2	superoxide dismutase 2, mitochondrial	NM_001024465
227388_at	0.965889	9.44592	5.21e-08	4.12e-06	8.6382	Tusc1	tumor suppressor candidate 1	NM_001004125
203946_s_at	0.971412	7.11408	2.23e-06	9.28e-05	4.79399	arg2	arginase, type II	NM_001172
231094_s_at	0.971803	7.31354	1.57e-06	7.04e-05	5.15093	MTHFD1L	methylenetetrahydrofolate dehydrogenase (NADP+ dependent) 1-like	NM_015440
244356_at	0.973393	7.5367	1.07e-06	5.08e-05	5.54383	PTPN12	protein tyrosine phosphatase, non-receptor type 12	NM_002835
225211_at	0.973579	7.87537	6.07e-07	3.17e-05	6.12723	pvrl1	poliovirus receptor-related 1 (herpesvirus entry mediator C)	NM_002855
222553_x_at	0.974738	10.7425	8.46e-09	9.01e-07	10.4906	oxr1	oxidation resistance 1	NM_018002
219256_s_at	0.975033	8.48957	2.24e-07	1.36e-05	7.14642	SH3TC1	SH3 domain and tetratricopeptide repeats 1	NM_018986
226220_at	0.975805	7.16182	2.05e-06	8.69e-05	4.8799	METTL9	methyltransferase like 9	NM_001077180
206693_at	0.976518	5.57791	3.91e-05	0.000989431	1.8645	Il7	interleukin 7	NM_000880
228314_at	0.978574	9.80623	3.09e-08	2.64e-06	9.17178	LRRC8C	leucine rich repeat containing 8 family, member C	NM_032270
217868_s_at	0.980366	14.3359	1.19e-10	2.86e-08	14.7849	METTL9	methyltransferase like 9	NM_001077180
206472_s_at	0.981428	5.4087	5.47e-05	0.00129006	1.52333	TLE3	transducin-like enhancer of split 3 (E(sp1) homolog, Drosophila)	NM_001105192
207574_s_at	0.98277	9.99776	2.35e-08	2.12e-06	9.44937	Gadd45b	growth arrest and DNA-damage-inducible, beta	NM_015675
215074_at	0.983086	8.49934	2.21e-07	1.35e-05	7.16224	MYO1B	myosin IB	NM_012223
237097_at	0.98355	6.0759	1.49e-05	0.000447252	2.84833	SPTBN5	spectrin, beta, non-erythrocytic 5	NM_016642
208296_x_at	0.984769	8.76529	1.46e-07	9.52e-06	7.58811	TNFAIP8	tumor necrosis factor, alpha-induced protein 8	NM_001077654
202863_at	0.986289	8.14004	3.93e-07	2.2e-05	6.57247	Sp100	SP100 nuclear antigen	NM_003113
1560792_at	0.987247	9.37709	5.77e-08	4.48e-06	8.53453	IER5	immediate early response 5	NM_016545
229014_at	0.987635	9.65173	3.86e-08	3.19e-06	8.94481	FLJ42709	hypothetical LOC441094	#N/A
212014_x_at	0.987662	8.45644	2.36e-07	1.42e-05	7.09271	CD44	CD44 molecule (Indian blood group)	NM_000610
203741_s_at	0.98768	8.13321	3.97e-07	2.22e-05	6.56111	ADCY7	adenylate cyclase 7	NM_001114
218611_at	0.987816	16.2073	1.82e-11	6.39e-09	16.6354	IER5	immediate early response 5	NM_016545
218880_at	0.989098	7.21554	1.87e-06	8.05e-05	4.97623	Fosl2	FOS-like antigen 2	NM_005253
1556607_at	0.991	5.58101	3.89e-05	0.000984974	1.87071	Ehd4	EH-domain containing 4	NM_139265
201867_s_at	0.994457	5.18935	8.49e-05	0.0018537	1.07629	tbl1x	transducin (beta)-like 1X-linked	NM_001139466
203108_at	0.994827	6.58483	5.77e-06	0.000203716	3.82041	Gprc5a	G protein-coupled receptor, family C, group 5, member A	NM_003979
229952_at	0.995582	5.89204	2.12e-05	0.000599453	2.48875	#N/A	#N/A	#N/A
206132_at	0.998531	8.91629	1.15e-07	7.88e-06	7.82597	MCC	mutated in colorectal cancers	NM_002387
215294_s_at	0.999199	5.31956	6.53e-05	0.00148846	1.34228	SMARCA1	SWI/SNF related, matrix associated, actin dependent regulator of chromatin, subfamily a, member 1	NM_003069
210875_s_at	0.999434	5.63723	3.48e-05	0.000897121	1.9833	ZEB1	zinc finger E-box binding homeobox 1	NM_001128128
209099_x_at	1.00466	7.66442	8.64e-07	4.23e-05	5.76565	JAG1	jagged 1 (Alagille syndrome)	NM_000214
212399_s_at	1.00509	12.8082	6.44e-10	1.14e-07	13.0928	VGLL4	vestigial like 4 (Drosophila)	NM_014667
212120_at	1.00798	12.9799	5.28e-10	9.54e-08	13.292	RHOQP2	ras homolog gene family, member Q; similar to small GTP binding protein TC10	NM_012249
238613_at	1.00878	6.35051	8.9e-06	0.00029106	3.37716	ZAK	sterile alpha motif and leucine zipper containing kinase AZK	NM_133646
244433_at	1.00891	7.29802	1.62e-06	7.2e-05	5.12334	#N/A	#N/A	#N/A
228562_at	1.01075	6.24748	1.08e-05	0.000339556	3.17993	ZBTB10	zinc finger and BTB domain containing 10	NM_001105539
222514_at	1.01238	10.4996	1.17e-08	1.19e-06	10.1576	RRAGC	Ras-related GTP binding C	NM_022157
206164_at	1.01342	5.3902	5.67e-05	0.00132756	1.48583	CLCA2	chloride channel accessory 2	NM_006536
235094_at	1.01559	11.2122	4.56e-09	5.47e-07	11.1177	TPM4	tropomyosin 4	NM_003290
210513_s_at	1.01846	7.43128	1.28e-06	5.95e-05	5.35907	VEGFA	vascular endothelial growth factor A	NM_001025369
213508_at	1.01906	8.76855	1.45e-07	9.48e-06	7.59328	c14orf147	chromosome 14 open reading frame 147	NM_138288
212522_at	1.02014	8.65874	1.72e-07	1.1e-05	7.41857	PDE8A	phosphodiesterase 8A	NM_173454
200985_s_at	1.02109	13.3479	3.48e-10	6.67e-08	13.7111	CD59	CD59 molecule, complement regulatory protein	NM_203329
210592_s_at	1.02147	14.3935	1.12e-10	2.73e-08	14.8453	Sat1	spermidine/spermine N1-acetyltransferase 1	NM_002970
209967_s_at	1.0221	6.6227	5.39e-06	0.000193335	3.89135	Crem	cAMP responsive element modulator	NM_182719
201170_s_at	1.02241	7.13446	2.15e-06	9.03e-05	4.8307	bhlhe40	basic helix-loop-helix family, member e40	NM_003670
233589_x_at	1.02448	6.113	1.39e-05	0.000420994	2.92038	C9orf167	chromosome 9 open reading frame 167	NM_017723
221898_at	1.0295	7.92164	5.62e-07	2.97e-05	6.20575	PDPN	podoplanin	NM_001006625
231823_s_at	1.03017	8.7264	1.55e-07	1e-05	7.52641	SH3PXD2B	SH3 and PX domains 2B	NM_001017995
204015_s_at	1.03053	9.91237	2.66e-08	2.34e-06	9.32613	DUSP4	dual specificity phosphatase 4	NM_001394
239035_at	1.03183	5.61742	3.62e-05	0.000925542	1.94367	Mthfr	5,10-methylenetetrahydrofolate reductase (NADPH)	NM_005957
201466_s_at	1.03479	10.4904	1.19e-08	1.2e-06	10.1448	Jun	jun oncogene	NM_002228
1555638_a_at	1.0351	14.2367	1.32e-10	3.07e-08	14.6803	SAMSN1	SAM domain, SH3 domain and nuclear localization signals 1	NM_022136
210904_s_at	1.03751	10.107	2.02e-08	1.85e-06	9.60583	IL13RA1	interleukin 13 receptor, alpha 1	NM_001560
1554737_at	1.03911	6.08987	1.45e-05	0.00043684	2.87547	Fbn2	fibrillin 2	NM_001999
221447_s_at	1.03962	6.13436	1.34e-05	0.00040742	2.96176	GLT8D2	glycosyltransferase 8 domain containing 2	NM_031302
239648_at	1.0419	8.74134	1.51e-07	9.78e-06	7.55014	DCUN1D3	DCN1, defective in cullin neddylation 1, domain containing 3 (S. cerevisiae)	NM_173475
230333_at	1.04364	5.74166	2.84e-05	0.000762706	2.19143	Sat1	spermidine/spermine N1-acetyltransferase 1	NM_002970
219492_at	1.04568	10.9558	6.37e-09	7.14e-07	10.7781	Chic2	cysteine-rich hydrophobic domain 2	NM_012110
227290_at	1.04619	5.76362	2.72e-05	0.000735518	2.23502	#N/A	#N/A	#N/A
235692_at	1.04663	11.0946	5.31e-09	6.15e-07	10.9628	Sh3kbp1	SH3-domain kinase binding protein 1	NM_001024666
209276_s_at	1.05029	9.90557	2.68e-08	2.36e-06	9.31628	GLRX	glutaredoxin (thioltransferase)	NM_001118890
213198_at	1.05474	11.2662	4.25e-09	5.16e-07	11.1884	ACVR1B	activin A receptor, type IB	NM_020327
205880_at	1.05577	9.62618	4.01e-08	3.29e-06	8.90702	PRKD1	protein kinase D1	NM_002742
1557905_s_at	1.05676	12.1558	1.4e-09	2.15e-07	12.313	CD44	CD44 molecule (Indian blood group)	NM_000610
225478_at	1.05763	9.45593	5.14e-08	4.06e-06	8.65322	MFHAS1	malignant fibrous histiocytoma amplified sequence 1	NM_004225
203704_s_at	1.05776	14.5148	9.83e-11	2.47e-08	14.9718	Rreb1	ras responsive element binding protein 1	NM_001003699
225293_at	1.05873	5.73289	2.89e-05	0.000772063	2.17399	Col27a1	collagen, type XXVII, alpha 1	NM_032888
200984_s_at	1.06092	12.4035	1.04e-09	1.72e-07	12.6134	CD59	CD59 molecule, complement regulatory protein	NM_203329
213800_at	1.06157	8.49532	2.22e-07	1.35e-05	7.15574	CFH	complement factor H	NM_001014975
202637_s_at	1.06243	6.06751	1.52e-05	0.000452542	2.83202	ICAM1	intercellular adhesion molecule 1	NM_000201
210809_s_at	1.06453	13.5168	2.88e-10	5.73e-08	13.8999	postn	periostin, osteoblast specific factor	NM_001135936
201975_at	1.06669	10.1746	1.84e-08	1.72e-06	9.70213	CLIP1	CAP-GLY domain containing linker protein 1	NM_002956
1561195_at	1.06836	8.18528	3.65e-07	2.08e-05	6.64766	GPR137B	G protein-coupled receptor 137B	NM_003272
205767_at	1.07014	6.15379	1.29e-05	0.000394252	2.99935	ereg	epiregulin	NM_001432
213457_at	1.07128	8.45669	2.36e-07	1.42e-05	7.09311	MFHAS1	malignant fibrous histiocytoma amplified sequence 1	NM_004225
217996_at	1.07249	15.5744	3.36e-11	1.07e-08	16.0345	phlda1	pleckstrin homology-like domain, family A, member 1	NM_007350
211612_s_at	1.07497	10.0732	2.12e-08	1.93e-06	9.55755	IL13RA1	interleukin 13 receptor, alpha 1	NM_001560
226914_at	1.07618	14.2848	1.25e-10	2.95e-08	14.7311	ARPC5L	actin related protein 2/3 complex, subunit 5-like	NM_030978
214110_s_at	1.07664	7.27082	1.7e-06	7.5e-05	5.07493	LOC654342	lymphocyte-specific protein 1 pseudogene	XM_001129441
244447_at	1.08129	5.45726	4.97e-05	0.0011965	1.62158	KLF10	Kruppel-like factor 10	NM_001032282
209500_x_at	1.08299	6.73051	4.43e-06	0.000163729	4.09223	Tnfsf12-Tnfsf13	TNFSF12-TNFSF13 readthrough transcript; tumor necrosis factor (ligand) superfamily, member 12; tumor necrosis factor (ligand) superfamily, member 13	NM_172089
201087_at	1.08318	6.79484	3.94e-06	0.000148361	4.21133	PXN	paxillin	NM_001080855
206686_at	1.08403	6.11898	1.38e-05	0.000417379	2.93196	PDK1	pyruvate dehydrogenase kinase, isozyme 1	NM_002610
226071_at	1.08408	5.19586	8.38e-05	0.00183616	1.08962	ADAMTSL4	ADAMTS-like 4	NM_025008
208634_s_at	1.08454	19.0937	1.44e-12	7.94e-10	19.0978	MACF1	microtubule-actin crosslinking factor 1	NM_012090
206118_at	1.08585	10.9497	6.42e-09	7.18e-07	10.77	STAT4	signal transducer and activator of transcription 4	NM_003151
219863_at	1.08757	6.07047	1.51e-05	0.000451398	2.83778	HERC5	hect domain and RLD 5	NM_016323
1557749_at	1.08794	6.32488	9.34e-06	0.000302605	3.32823	Ehbp1l1	EH domain binding protein 1-like 1	NM_001099409
210916_s_at	1.08946	11.4486	3.37e-09	4.28e-07	11.425	CD44	CD44 molecule (Indian blood group)	NM_000610
237498_at	1.09303	5.74522	2.82e-05	0.000757819	2.1985	Nedd4l	neural precursor cell expressed, developmentally down-regulated 4-like	NM_001144969
1564796_at	1.09316	6.26445	1.05e-05	0.000330806	3.21253	emp1	epithelial membrane protein 1	NM_001423
225582_at	1.09489	7.06457	2.43e-06	9.98e-05	4.70453	ITPRIP	inositol 1,4,5-triphosphate receptor interacting protein	NM_033397
212122_at	1.09749	7.12368	2.19e-06	9.18e-05	4.81129	RHOQP2	ras homolog gene family, member Q; similar to small GTP binding protein TC10	NM_012249
213480_at	1.09877	7.97133	5.18e-07	2.78e-05	6.28973	Vamp4	vesicle-associated membrane protein 4	NM_003762
224927_at	1.09906	7.9053	5.78e-07	3.04e-05	6.17805	KIAA1949	KIAA1949	NM_001134870
242986_at	1.10088	6.10484	1.41e-05	0.00042589	2.90454	NAV1	neuron navigator 1	NM_001167738
225954_s_at	1.10127	7.09976	2.29e-06	9.48e-05	4.76815	MIDN	midnolin	NM_177401
220466_at	1.10156	6.80532	3.87e-06	0.000146705	4.23069	ccdc15	coiled-coil domain containing 15	NM_025004
219558_at	1.10226	5.42078	5.34e-05	0.00126598	1.5478	ATP13A3	ATPase type 13A3	NM_024524
231852_at	1.10505	6.26262	1.05e-05	0.000331566	3.209	Eri1	exoribonuclease 1	NM_153332
204490_s_at	1.10796	13.8852	1.92e-10	4.19e-08	14.304	CD44	CD44 molecule (Indian blood group)	NM_000610
225756_at	1.1087	10.3108	1.52e-08	1.48e-06	9.89429	CSNK1E	casein kinase 1, epsilon	NM_001894
203139_at	1.1092	6.72263	4.49e-06	0.000165526	4.07759	DAPK1	death-associated protein kinase 1	NM_004938
204879_at	1.11092	6.7023	4.66e-06	0.000170255	4.03982	PDPN	podoplanin	NM_001006625
215222_x_at	1.11119	9.22559	7.23e-08	5.34e-06	8.3044	MACF1	microtubule-actin crosslinking factor 1	NM_012090
221524_s_at	1.11301	5.53326	4.27e-05	0.00106004	1.7748	Rragd	Ras-related GTP binding D	NM_021244
230645_at	1.11353	10.0056	2.33e-08	2.1e-06	9.46063	frmd3	FERM domain containing 3	NM_174938
202643_s_at	1.11417	7.25378	1.75e-06	7.63e-05	5.04455	TNFAIP3	tumor necrosis factor, alpha-induced protein 3	NM_006290
234113_at	1.11487	6.80448	3.87e-06	0.000146714	4.22913	Gmds	GDP-mannose 4,6-dehydratase	NM_001500
1553622_a_at	1.11509	5.41005	5.45e-05	0.0012877	1.52607	FSIP1	fibrous sheath interacting protein 1	NM_152597
209098_s_at	1.11532	5.789	2.59e-05	0.00070537	2.28533	JAG1	jagged 1 (Alagille syndrome)	NM_000214
226440_at	1.11574	10.4335	1.28e-08	1.28e-06	10.0658	dusp22	similar to mitogen-activated protein kinase phosphatase x; dual specificity phosphatase 22	NM_020185
215495_s_at	1.11813	7.12067	2.2e-06	9.21e-05	4.80586	samd4a	sterile alpha motif domain containing 4A	NM_001161576
216268_s_at	1.11985	12.9941	5.2e-10	9.44e-08	13.3084	JAG1	jagged 1 (Alagille syndrome)	NM_000214
203140_at	1.12253	5.49105	4.64e-05	0.00113627	1.68979	BCL6	B-cell CLL/lymphoma 6	NM_001134738
237439_at	1.12403	5.26909	7.23e-05	0.00161914	1.2394	Usp43	ubiquitin specific peptidase 43	NM_153210
224991_at	1.12426	7.41093	1.33e-06	6.13e-05	5.32322	cmip	c-Maf-inducing protein	NM_198390
202729_s_at	1.12749	18.4357	2.48e-12	1.2e-09	18.5732	Ltbp1	latent transforming growth factor beta binding protein 1	NM_206943
231880_at	1.13433	7.69764	8.17e-07	4.03e-05	5.823	FAM40B	family with sequence similarity 40, member B	NM_020704
208892_s_at	1.14163	9.74862	3.36e-08	2.82e-06	9.08747	dusp6	dual specificity phosphatase 6	NM_022652
201465_s_at	1.14291	5.62761	3.55e-05	0.000911042	1.96407	Jun	jun oncogene	NM_002228
209536_s_at	1.14354	11.3483	3.83e-09	4.75e-07	11.2952	Ehd4	EH-domain containing 4	NM_139265
225968_at	1.14355	5.78456	2.61e-05	0.000711126	2.27653	prickle2	prickle homolog 2 (Drosophila)	NM_198859
229114_at	1.1442	8.88182	1.22e-07	8.2e-06	7.77192	gab1	GRB2-associated binding protein 1	NM_207123
242612_at	1.14703	6.85896	3.51e-06	0.000135747	4.32948	npepps	hypothetical protein FLJ11822; aminopeptidase puromycin sensitive	NM_006310
207358_x_at	1.14708	10.1577	1.88e-08	1.75e-06	9.67803	MACF1	microtubule-actin crosslinking factor 1	NM_012090
201848_s_at	1.14738	9.89055	2.74e-08	2.4e-06	9.2945	BNIP3	BCL2/adenovirus E1B 19kDa interacting protein 3	NM_004052
227368_at	1.15017	6.23946	1.1e-05	0.000343766	3.16452	akirin2	akirin 2	NM_018064
227080_at	1.1514	13.1175	4.51e-10	8.42e-08	13.4499	LOC100130667	hypothetical LOC100130667; zinc finger protein 697	XM_001716853
228625_at	1.15166	5.64924	3.4e-05	0.000881933	2.0073	CITED4	Cbp/p300-interacting transactivator, with Glu/Asp-rich carboxy-terminal domain, 4	NM_133467
219181_at	1.15251	10.3881	1.37e-08	1.35e-06	10.0025	LIPG	lipase, endothelial	NM_006033
233970_s_at	1.153	10.5991	1.03e-08	1.06e-06	10.2948	TRMT6	tRNA methyltransferase 6 homolog (S. cerevisiae)	NM_015939
231996_at	1.15815	5.59193	3.81e-05	0.000967188	1.89261	N4bp2	NEDD4 binding protein 2	NM_018177
233085_s_at	1.1596	10.1509	1.9e-08	1.76e-06	9.66836	OBFC2A	oligonucleotide/oligosaccharide-binding fold containing 2A	NM_001031716
219257_s_at	1.16019	10.0703	2.12e-08	1.94e-06	9.55345	SPHK1	sphingosine kinase 1	NM_182965
205780_at	1.16083	10.4432	1.27e-08	1.27e-06	10.0793	BIK	BCL2-interacting killer (apoptosis-inducing)	NM_001197
46665_at	1.16618	9.11743	8.5e-08	6.11e-06	8.13842	SEMA4C	sema domain, immunoglobulin domain (Ig), transmembrane domain (TM) and short cytoplasmic domain, (semaphorin) 4C	NM_017789
207351_s_at	1.16725	9.1645	7.92e-08	5.75e-06	8.21083	SH2D2A	SH2 domain protein 2A	NM_001161443
218845_at	1.16754	14.252	1.3e-10	3.03e-08	14.6965	dusp22	similar to mitogen-activated protein kinase phosphatase x; dual specificity phosphatase 22	NM_020185
218181_s_at	1.17135	13.7922	2.13e-10	4.54e-08	14.203	MAP4K4	mitogen-activated protein kinase kinase kinase kinase 4	NM_004834
201887_at	1.17184	11.8733	1.98e-09	2.82e-07	11.9638	IL13RA1	interleukin 13 receptor, alpha 1	NM_001560
217788_s_at	1.17327	6.01142	1.69e-05	0.000493976	2.72273	GALNT2	UDP-N-acetyl-alpha-D-galactosamine:polypeptide N-acetylgalactosaminyltransferase 2 (GalNAc-T2)	NM_004481
200796_s_at	1.17525	7.03908	2.55e-06	0.000103669	4.65836	mcl1	myeloid cell leukemia sequence 1 (BCL2-related)	NM_182763
204908_s_at	1.17554	12.6539	7.72e-10	1.33e-07	12.9116	Bcl3	B-cell CLL/lymphoma 3	NM_005178
222872_x_at	1.17849	13.6871	2.39e-10	4.92e-08	14.088	OBFC2A	oligonucleotide/oligosaccharide-binding fold containing 2A	NM_001031716
236361_at	1.18048	8.08619	4.29e-07	2.36e-05	6.48264	GALNTL2	UDP-N-acetyl-alpha-D-galactosamine:polypeptide N-acetylgalactosaminyltransferase-like 2	NM_054110
209499_x_at	1.18182	9.61537	4.07e-08	3.33e-06	8.891	Tnfsf12-Tnfsf13	TNFSF12-TNFSF13 readthrough transcript; tumor necrosis factor (ligand) superfamily, member 12; tumor necrosis factor (ligand) superfamily, member 13	NM_172089
223082_at	1.18313	15.4001	3.99e-11	1.23e-08	15.8647	Sh3kbp1	SH3-domain kinase binding protein 1	NM_001024666
217584_at	1.18485	10.4855	1.2e-08	1.21e-06	10.138	npc1	Niemann-Pick disease, type C1	NM_000271
228242_at	1.192	9.49367	4.86e-08	3.86e-06	8.70977	N4bp2	NEDD4 binding protein 2	NM_018177
1555259_at	1.1954	11.9646	1.77e-09	2.58e-07	12.0774	ZAK	sterile alpha motif and leucine zipper containing kinase AZK	NM_133646
223116_at	1.19942	8.22356	3.43e-07	1.97e-05	6.71106	LOC646079	similar to breast cancer anti-estrogen resistance 1; breast cancer anti-estrogen resistance 1	XM_929039
226195_at	1.19955	9.67226	3.75e-08	3.12e-06	8.97512	c14orf179	chromosome 14 open reading frame 179	NM_052873
227059_at	1.2002	11.648	2.62e-09	3.53e-07	11.68	GPC6	glypican 6	NM_005708
227478_at	1.20141	10.636	9.76e-09	1.01e-06	10.3454	SETBP1	SET binding protein 1	NM_001130110
224952_at	1.20216	12.2302	1.28e-09	2.02e-07	12.4038	TANC2	tetratricopeptide repeat, ankyrin repeat and coiled-coil containing 2	NM_025185
210314_x_at	1.20223	10.7264	8.64e-09	9.14e-07	10.4688	Tnfsf12-Tnfsf13	TNFSF12-TNFSF13 readthrough transcript; tumor necrosis factor (ligand) superfamily, member 12; tumor necrosis factor (ligand) superfamily, member 13	NM_172089
228188_at	1.20499	13.9909	1.71e-10	3.81e-08	14.4182	Fosl2	FOS-like antigen 2	NM_005253
1554997_a_at	1.20751	6.11686	1.38e-05	0.000418592	2.92785	PTGS2	prostaglandin-endoperoxide synthase 2 (prostaglandin G/H synthase and cyclooxygenase)	NM_000963
233465_at	1.20992	6.92321	3.13e-06	0.000123042	4.44731	spred1	sprouty-related, EVH1 domain containing 1	NM_152594
219557_s_at	1.21257	6.57664	5.86e-06	0.000206144	3.80506	Nrip3	nuclear receptor interacting protein 3	NM_020645
208891_at	1.21375	7.53496	1.08e-06	5.09e-05	5.54079	dusp6	dual specificity phosphatase 6	NM_022652
201888_s_at	1.21414	8.89048	1.2e-07	8.13e-06	7.78551	IL13RA1	interleukin 13 receptor, alpha 1	NM_001560
202357_s_at	1.22145	8.88749	1.21e-07	8.15e-06	7.78081	CFB	complement factor B	NM_001710
231779_at	1.22176	11.9094	1.89e-09	2.73e-07	12.0088	IRAK2	interleukin-1 receptor-associated kinase 2	NM_001570
1558691_a_at	1.22614	6.0823	1.47e-05	0.000442323	2.86078	DOCK4	dedicator of cytokinesis 4	NM_014705
1555778_a_at	1.22786	5.62692	3.55e-05	0.000911428	1.96268	postn	periostin, osteoblast specific factor	NM_001135936
219157_at	1.23087	15.1053	5.36e-11	1.55e-08	15.5731	KLHL2	kelch-like 2, Mayven (Drosophila)	NM_001161521
210233_at	1.23121	5.5122	4.45e-05	0.00109513	1.7324	il1rap	interleukin 1 receptor accessory protein	NM_134470
242521_at	1.23888	6.50712	6.66e-06	0.000229234	3.67424	#N/A	#N/A	#N/A
209267_s_at	1.24209	14.2121	1.35e-10	3.12e-08	14.6542	SLC39A8	solute carrier family 39 (zinc transporter), member 8	NM_022154
204457_s_at	1.24433	11.1568	4.9e-09	5.78e-07	11.0449	GAS1	growth arrest-specific 1	NM_002048
238909_at	1.24436	9.27098	6.75e-08	5.09e-06	8.37365	S100A10	S100 calcium binding protein A10	NM_002966
215032_at	1.24827	10.3747	1.39e-08	1.37e-06	9.98378	Rreb1	ras responsive element binding protein 1	NM_001003699
209050_s_at	1.2496	10.6772	9.23e-09	9.64e-07	10.4018	RALGDS	ral guanine nucleotide dissociation stimulator	NM_001042368
207390_s_at	1.25001	5.71554	2.99e-05	0.000793173	2.1395	smtn	smoothelin	NM_134269
202498_s_at	1.25041	6.82305	3.74e-06	0.000143277	4.26338	SLC2A3	solute carrier family 2 (facilitated glucose transporter), member 3	NM_006931
238025_at	1.25161	9.18497	7.68e-08	5.6e-06	8.24224	MLKL	mixed lineage kinase domain-like	NM_152649
201464_x_at	1.25206	6.4756	7.06e-06	0.000240733	3.61473	Jun	jun oncogene	NM_002228
205076_s_at	1.2528	10.2022	1.77e-08	1.67e-06	9.74113	MTMR11	myotubularin related protein 11	NM_001145862
210240_s_at	1.25393	6.53946	6.27e-06	0.000217559	3.73517	CDKN2D	cyclin-dependent kinase inhibitor 2D (p19, inhibits CDK4)	NM_001800
227070_at	1.25475	10.8572	7.26e-09	7.91e-07	10.6458	GLT8D2	glycosyltransferase 8 domain containing 2	NM_031302
226225_at	1.25798	10.8237	7.59e-09	8.2e-07	10.6007	MCC	mutated in colorectal cancers	NM_002387
202728_s_at	1.25991	5.95078	1.9e-05	0.000543867	2.6041	Ltbp1	latent transforming growth factor beta binding protein 1	NM_206943
225262_at	1.26245	13.8261	2.05e-10	4.43e-08	14.2399	Fosl2	FOS-like antigen 2	NM_005253
211343_s_at	1.26446	7.15723	2.07e-06	8.74e-05	4.87166	COL13A1	collagen, type XIII, alpha 1	NM_080798
209505_at	1.2672	11.9666	1.76e-09	2.58e-07	12.0799	NR2F1	nuclear receptor subfamily 2, group F, member 1	NM_005654
214866_at	1.26899	13.918	1.86e-10	4.06e-08	14.3396	PLAUR	plasminogen activator, urokinase receptor	NM_002659
209270_at	1.2771	12.3262	1.14e-09	1.84e-07	12.5202	Lamb3	laminin, beta 3	NM_001017402
213596_at	1.28035	7.63731	9.04e-07	4.38e-05	5.71875	Casp4	caspase 4, apoptosis-related cysteine peptidase	NM_033306
209310_s_at	1.2816	16.4045	1.51e-11	5.46e-09	16.8178	Casp4	caspase 4, apoptosis-related cysteine peptidase	NM_033306
204875_s_at	1.28311	9.60173	4.15e-08	3.36e-06	8.87078	Gmds	GDP-mannose 4,6-dehydratase	NM_001500
209386_at	1.28541	11.399	3.59e-09	4.51e-07	11.361	TM4SF1	transmembrane 4 L six family member 1	NM_014220
205180_s_at	1.28609	6.58611	5.76e-06	0.000203385	3.82281	Adam8	ADAM metallopeptidase domain 8	NM_001164490
229678_at	1.28618	7.00819	2.69e-06	0.000108774	4.60228	LOC728431	hypothetical LOC728431	XM_001132105
214894_x_at	1.28817	14.32	1.21e-10	2.89e-08	14.7682	MACF1	microtubule-actin crosslinking factor 1	NM_012090
226489_at	1.29254	7.07529	2.39e-06	9.81e-05	4.72392	tmcc3	transmembrane and coiled-coil domain family 3	NM_020698
204260_at	1.29281	7.62571	9.22e-07	4.45e-05	5.69865	CHGB	chromogranin B (secretogranin 1)	NM_001819
1554168_a_at	1.29465	16.4387	1.47e-11	5.35e-09	16.8492	Sh3kbp1	SH3-domain kinase binding protein 1	NM_001024666
1555471_a_at	1.29652	5.58914	3.83e-05	0.000971353	1.88703	Fmn2	formin 2	NM_020066
224772_at	1.29782	16.9227	9.38e-12	3.77e-09	17.2864	NAV1	neuron navigator 1	NM_001167738
229074_at	1.29969	17.0035	8.71e-12	3.53e-09	17.3582	Ehd4	EH-domain containing 4	NM_139265
211559_s_at	1.3002	8.12887	4e-07	2.24e-05	6.55388	CCNG2	cyclin G2	NM_004354
229307_at	1.30578	8.89915	1.19e-07	8.05e-06	7.79911	ANKRD28	ankyrin repeat domain 28	NM_015199
233090_at	1.31003	12.7852	6.62e-10	1.16e-07	13.0658	GPC6	glypican 6	NM_005708
226974_at	1.31165	8.40821	2.55e-07	1.51e-05	7.01425	Nedd4l	neural precursor cell expressed, developmentally down-regulated 4-like	NM_001144969
202769_at	1.31371	12.3436	1.11e-09	1.82e-07	12.5413	CCNG2	cyclin G2	NM_004354
202446_s_at	1.31473	19.1938	1.33e-12	7.71e-10	19.1759	plscr1	phospholipid scramblase 1	NM_021105
227314_at	1.31717	11.8658	1.99e-09	2.83e-07	11.9544	ITGA2	integrin, alpha 2 (CD49B, alpha 2 subunit of VLA-2 receptor)	NM_002203
209946_at	1.31889	9.21645	7.33e-08	5.38e-06	8.29043	VEGFC	vascular endothelial growth factor C	NM_005429
205479_s_at	1.31893	10.213	1.74e-08	1.65e-06	9.75654	PLAU	plasminogen activator, urokinase	NM_001145031
223730_at	1.31902	5.33864	6.29e-05	0.00144418	1.38111	GPC6	glypican 6	NM_005708
239430_at	1.32111	8.50444	2.19e-07	1.34e-05	7.17049	IGFL1	IGF-like family member 1	NM_198541
233660_at	1.32153	6.44048	7.53e-06	0.000254934	3.54824	Ehd4	EH-domain containing 4	NM_139265
207350_s_at	1.32203	8.80844	1.36e-07	9.09e-06	7.65637	Vamp4	vesicle-associated membrane protein 4	NM_003762
210757_x_at	1.32203	6.37493	8.5e-06	0.000280461	3.42372	DAB2	disabled homolog 2, mitogen-responsive phosphoprotein (Drosophila)	NM_001343
204420_at	1.32555	8.57406	1.96e-07	1.23e-05	7.28279	FOSL1	FOS-like antigen 1	NM_005438
232779_at	1.32658	8.65563	1.73e-07	1.1e-05	7.41359	Gmds	GDP-mannose 4,6-dehydratase	NM_001500
210612_s_at	1.3267	9.75166	3.34e-08	2.82e-06	9.09192	SYNJ2	synaptojanin 2	NM_003898
222900_at	1.32822	7.24375	1.78e-06	7.74e-05	5.02665	Nrip3	nuclear receptor interacting protein 3	NM_020645
223533_at	1.33006	12.112	1.47e-09	2.24e-07	12.2593	LRRC8C	leucine rich repeat containing 8 family, member C	NM_032270
203628_at	1.33133	6.1957	1.19e-05	0.000368588	3.08027	IGF1R	insulin-like growth factor 1 receptor	NM_000875
242944_at	1.33191	6.32527	9.33e-06	0.000302561	3.32899	FAM83A	family with sequence similarity 83, member A	NM_032899
202430_s_at	1.3326	10.6241	9.91e-09	1.03e-06	10.3291	plscr1	phospholipid scramblase 1	NM_021105
1557321_a_at	1.33622	5.8071	2.5e-05	0.000685832	2.32115	CAPN14	calpain 14	NM_001145122
218810_at	1.3391	6.56798	5.95e-06	0.000208641	3.78879	ZC3H12A	zinc finger CCCH-type containing 12A	NM_025079
241824_at	1.33958	9.41461	5.46e-08	4.27e-06	8.59111	Fosl2	FOS-like antigen 2	NM_005253
205016_at	1.34173	14.8955	6.63e-11	1.86e-08	15.3621	TGFA	transforming growth factor, alpha	NM_003236
218456_at	1.34389	19.631	9.32e-13	5.99e-10	19.5117	CAPRIN2	caprin family member 2	NM_032156
203044_at	1.34429	12.1164	1.47e-09	2.24e-07	12.2648	CHSY1	chondroitin sulfate synthase 1	NM_014918
203603_s_at	1.3465	6.88272	3.36e-06	0.000130544	4.37313	Zeb2	zinc finger E-box binding homeobox 2	NM_014795
212444_at	1.34711	11.7345	2.35e-09	3.24e-07	11.7896	Gprc5a	G protein-coupled receptor, family C, group 5, member A	NM_003979
200878_at	1.34893	19.619	9.41e-13	5.99e-10	19.5025	Epas1	endothelial PAS domain protein 1	NM_001430
216735_x_at	1.34925	6.12096	1.37e-05	0.000416277	2.93579	HRH1	histamine receptor H1	NM_000861
202770_s_at	1.3518	11.6498	2.61e-09	3.53e-07	11.6824	CCNG2	cyclin G2	NM_004354
225998_at	1.35186	10.8083	7.75e-09	8.32e-07	10.5799	gab1	GRB2-associated binding protein 1	NM_207123
224992_s_at	1.35323	5.12109	9.74e-05	0.00208284	0.936118	cmip	c-Maf-inducing protein	NM_198390
220052_s_at	1.35453	8.74393	1.51e-07	9.75e-06	7.55425	tinf2	TERF1 (TRF1)-interacting nuclear factor 2	NM_012461
225505_s_at	1.35544	10.3946	1.35e-08	1.34e-06	10.0117	Fam113a	family with sequence similarity 113, member A	NM_022760
202998_s_at	1.36044	10.8156	7.67e-09	8.26e-07	10.5898	loxl2	lysyl oxidase-like 2	NM_002318
217519_at	1.36116	10.1772	1.83e-08	1.72e-06	9.70574	MACF1	microtubule-actin crosslinking factor 1	NM_012090
208425_s_at	1.36459	5.19433	8.4e-05	0.00184109	1.08648	TANC2	tetratricopeptide repeat, ankyrin repeat and coiled-coil containing 2	NM_025185
231861_at	1.36591	9.02955	9.71e-08	6.82e-06	8.00252	LRP10	low density lipoprotein receptor-related protein 10	NM_014045
227252_at	1.36605	10.138	1.93e-08	1.78e-06	9.65007	LRP10	low density lipoprotein receptor-related protein 10	NM_014045
202948_at	1.36777	15.3213	4.32e-11	1.31e-08	15.7873	Il1r1	interleukin 1 receptor, type I	NM_000877
222904_s_at	1.36906	8.21479	3.48e-07	1.99e-05	6.69657	TMC5	transmembrane channel-like 5	NM_024780
218486_at	1.37097	15.0967	5.41e-11	1.56e-08	15.5645	klf11	Kruppel-like factor 11	NM_003597
222547_at	1.37099	14.5138	9.84e-11	2.47e-08	14.9708	MAP4K4	mitogen-activated protein kinase kinase kinase kinase 4	NM_004834
201329_s_at	1.37515	14.3492	1.17e-10	2.84e-08	14.7988	Ets2	v-ets erythroblastosis virus E26 oncogene homolog 2 (avian)	NM_005239
201328_at	1.37704	11.0807	5.41e-09	6.25e-07	10.9444	Ets2	v-ets erythroblastosis virus E26 oncogene homolog 2 (avian)	NM_005239
222768_s_at	1.37791	8.77536	1.43e-07	9.44e-06	7.60406	TRMT6	tRNA methyltransferase 6 homolog (S. cerevisiae)	NM_015939
203917_at	1.38457	12.2084	1.31e-09	2.06e-07	12.3772	cxadr	coxsackie virus and adenovirus receptor pseudogene 2; coxsackie virus and adenovirus receptor	NM_001338
243290_at	1.38985	5.98218	1.79e-05	0.000517088	2.66558	WWC1	WW and C2 domain containing 1	NM_001161662
242665_at	1.39302	12.7281	7.07e-10	1.23e-07	12.999	FMNL2	formin-like 2	NM_052905
206618_at	1.39363	10.2211	1.72e-08	1.64e-06	9.7679	Il18r1	interleukin 18 receptor 1	NM_003855
209427_at	1.39488	5.84262	2.34e-05	0.000648717	2.39134	smtn	smoothelin	NM_134269
211756_at	1.39808	7.04052	2.54e-06	0.000103481	4.66097	PTHLH	parathyroid hormone-like hormone	NM_198964
226837_at	1.39899	10.1368	1.94e-08	1.78e-06	9.64838	spred1	sprouty-related, EVH1 domain containing 1	NM_152594
218404_at	1.40081	17.3776	6.22e-12	2.66e-09	17.6858	SNX10	sorting nexin 10	NM_013322
1556608_a_at	1.40251	12.0176	1.65e-09	2.47e-07	12.1431	Ehd4	EH-domain containing 4	NM_139265
205933_at	1.40299	7.18126	1.98e-06	8.45e-05	4.91482	SETBP1	SET binding protein 1	NM_001130110
244846_at	1.40743	8.99759	1.02e-07	7.11e-06	7.95286	MAP4K4	mitogen-activated protein kinase kinase kinase kinase 4	NM_004834
211668_s_at	1.40744	11.3374	3.88e-09	4.8e-07	11.2811	PLAU	plasminogen activator, urokinase	NM_001145031
223541_at	1.40758	11.5232	3.06e-09	4e-07	11.5209	HAS3	hyaluronan synthase 3	NM_138612
218384_at	1.40887	14.6842	8.24e-11	2.2e-08	15.1467	carhsp1	calcium regulated heat stable protein 1, 24kDa	NM_001042476
1553407_at	1.40994	7.31506	1.57e-06	7.03e-05	5.15362	MACF1	microtubule-actin crosslinking factor 1	NM_012090
205349_at	1.41109	15.0696	5.56e-11	1.59e-08	15.5374	GNA15	guanine nucleotide binding protein (G protein), alpha 15 (Gq class)	NM_002068
235737_at	1.41379	9.17508	7.8e-08	5.67e-06	8.22707	TSLP	thymic stromal lymphopoietin	NM_033035
226140_s_at	1.41528	13.4281	3.18e-10	6.21e-08	13.801	Otud1	OTU domain containing 1	NM_001145373
227486_at	1.41902	6.27072	1.03e-05	0.000327889	3.22455	NT5E	5'-nucleotidase, ecto (CD73)	NM_002526
222689_at	1.41996	8.39975	2.59e-07	1.53e-05	7.00045	ACER3	alkaline ceramidase 3	NM_018367
224771_at	1.4234	7.57424	1.01e-06	4.81e-05	5.60927	NAV1	neuron navigator 1	NM_001167738
202679_at	1.42611	15.3643	4.14e-11	1.27e-08	15.8296	npc1	Niemann-Pick disease, type C1	NM_000271
226184_at	1.43254	16.1764	1.88e-11	6.5e-09	16.6066	FMNL2	formin-like 2	NM_052905
202497_x_at	1.43363	10.1675	1.85e-08	1.74e-06	9.69195	SLC2A3	solute carrier family 2 (facilitated glucose transporter), member 3	NM_006931
232180_at	1.43385	9.8062	3.09e-08	2.64e-06	9.17173	UGP2	UDP-glucose pyrophosphorylase 2	NM_006759
222303_at	1.43531	10.2594	1.63e-08	1.57e-06	9.82196	Ets2	v-ets erythroblastosis virus E26 oncogene homolog 2 (avian)	NM_005239
209034_at	1.43567	19.0961	1.44e-12	7.94e-10	19.0997	PNRC1	proline-rich nuclear receptor coactivator 1	NM_006813
215078_at	1.43602	6.04304	1.59e-05	0.000470452	2.7844	Sod2	superoxide dismutase 2, mitochondrial	NM_001024465
227776_at	1.44182	15.6728	3.05e-11	9.91e-09	16.1295	ACER3	alkaline ceramidase 3	NM_018367
222088_s_at	1.44183	7.99095	5.01e-07	2.7e-05	6.32281	slc2a14	solute carrier family 2 (facilitated glucose transporter), member 14	NM_153449
1555950_a_at	1.44243	14.2823	1.26e-10	2.95e-08	14.7285	Cd55	CD55 molecule, decay accelerating factor for complement (Cromer blood group)	NM_000574
236439_at	1.44348	6.61894	5.42e-06	0.000194159	3.88432	BCL6	B-cell CLL/lymphoma 6	NM_001134738
228846_at	1.44515	11.6182	2.72e-09	3.65e-07	11.6422	MXD1	MAX dimerization protein 1	NM_002357
230493_at	1.44537	6.26512	1.04e-05	0.000330584	3.21381	SHISA2	shisa homolog 2 (Xenopus laevis)	NM_001007538
209387_s_at	1.44884	13.7862	2.14e-10	4.56e-08	14.1964	TM4SF1	transmembrane 4 L six family member 1	NM_014220
226374_at	1.45095	12.1592	1.39e-09	2.15e-07	12.3172	cxadr	coxsackie virus and adenovirus receptor pseudogene 2; coxsackie virus and adenovirus receptor	NM_001338
230973_at	1.452	6.6482	5.14e-06	0.000185392	3.93902	SH2D5	SH2 domain containing 5	NM_001103161
241916_at	1.45411	12.7501	6.89e-10	1.2e-07	13.0248	plscr1	phospholipid scramblase 1	NM_021105
1556656_at	1.45629	10.8975	6.88e-09	7.59e-07	10.7001	LOC100129449	PRO2055	XM_001724506
209684_at	1.45914	14.7743	7.51e-11	2.06e-08	15.2389	RIN2	Ras and Rab interactor 2	NM_018993
208893_s_at	1.45947	11.9851	1.72e-09	2.54e-07	12.1029	dusp6	dual specificity phosphatase 6	NM_022652
205003_at	1.46786	11.1459	4.97e-09	5.84e-07	11.0305	DOCK4	dedicator of cytokinesis 4	NM_014705
222548_s_at	1.46865	11.5713	2.88e-09	3.81e-07	11.5824	MAP4K4	mitogen-activated protein kinase kinase kinase kinase 4	NM_004834
1559322_at	1.46929	9.30757	6.4e-08	4.88e-06	8.42927	LOC727916	hypothetical protein LOC727916	#N/A
231799_at	1.47539	5.41579	5.39e-05	0.00127719	1.53769	TANC2	tetratricopeptide repeat, ankyrin repeat and coiled-coil containing 2	NM_025185
213076_at	1.4834	9.25864	6.88e-08	5.15e-06	8.35485	ITPKC	inositol 1,4,5-trisphosphate 3-kinase C	NM_025194
209747_at	1.48746	6.12481	1.36e-05	0.000414171	2.94325	TGFB3	transforming growth factor, beta 3	NM_003239
212828_at	1.4908	10.9346	6.55e-09	7.3e-07	10.7498	SYNJ2	synaptojanin 2	NM_003898
238945_at	1.49169	7.59911	9.65e-07	4.63e-05	5.65251	ACER3	alkaline ceramidase 3	NM_018367
224773_at	1.49192	12.5295	8.93e-10	1.52e-07	12.7641	NAV1	neuron navigator 1	NM_001167738
242827_x_at	1.49257	12.2455	1.25e-09	1.99e-07	12.4224	#N/A	#N/A	#N/A
211495_x_at	1.49627	6.99968	2.73e-06	0.000110106	4.58679	Tnfsf12-Tnfsf13	TNFSF12-TNFSF13 readthrough transcript; tumor necrosis factor (ligand) superfamily, member 12; tumor necrosis factor (ligand) superfamily, member 13	NM_172089
224809_x_at	1.49739	20.7515	3.9e-13	2.96e-10	20.3354	tinf2	TERF1 (TRF1)-interacting nuclear factor 2	NM_012461
201695_s_at	1.50011	12.454	9.77e-10	1.63e-07	12.6739	pnp	nucleoside phosphorylase	NM_000270
201280_s_at	1.50164	8.49198	2.23e-07	1.36e-05	7.15033	DAB2	disabled homolog 2, mitogen-responsive phosphoprotein (Drosophila)	NM_001343
206360_s_at	1.50275	5.8314	2.39e-05	0.000660387	2.36919	socs3	suppressor of cytokine signaling 3	NM_003955
216841_s_at	1.50432	11.66	2.58e-09	3.5e-07	11.6953	Sod2	superoxide dismutase 2, mitochondrial	NM_001024465
223686_at	1.50595	10.5683	1.07e-08	1.1e-06	10.2524	TPK1	thiamin pyrophosphokinase 1	NM_001042482
236201_at	1.50657	6.75802	4.21e-06	0.00015737	4.14324	#N/A	#N/A	#N/A
202827_s_at	1.50754	9.27726	6.69e-08	5.06e-06	8.3832	MMP14	matrix metallopeptidase 14 (membrane-inserted)	NM_004995
215034_s_at	1.50776	14.5571	9.41e-11	2.41e-08	15.0156	TM4SF1	transmembrane 4 L six family member 1	NM_014220
240450_at	1.50913	9.37287	5.81e-08	4.5e-06	8.52816	PAPPA	PAPPA antisense RNA (non-protein coding); pregnancy-associated plasma protein A, pappalysin 1	NM_002581
202440_s_at	1.50938	11.1697	4.82e-09	5.71e-07	11.0618	ST5	suppression of tumorigenicity 5	NM_139157
235019_at	1.50961	5.8258	2.41e-05	0.000665446	2.35812	CPM	carboxypeptidase M	NM_198320
212171_x_at	1.51415	14.4143	1.09e-10	2.69e-08	14.8671	VEGFA	vascular endothelial growth factor A	NM_001025369
1568633_a_at	1.51809	16.5027	1.38e-11	5.12e-09	16.9078	#N/A	#N/A	#N/A
235146_at	1.52176	8.80219	1.38e-07	9.15e-06	7.64651	tmcc3	transmembrane and coiled-coil domain family 3	NM_020698
226075_at	1.52562	7.79398	6.95e-07	3.54e-05	5.98843	SPSB1	splA/ryanodine receptor domain and SOCS box containing 1	NM_025106
212445_s_at	1.52646	11.995	1.7e-09	2.51e-07	12.1152	Nedd4l	neural precursor cell expressed, developmentally down-regulated 4-like	NM_001144969
206571_s_at	1.53373	20.9454	3.37e-13	2.71e-10	20.4728	MAP4K4	mitogen-activated protein kinase kinase kinase kinase 4	NM_004834
214623_at	1.53456	8.57108	1.97e-07	1.23e-05	7.27801	FBXW4P1	F-box and WD repeat domain containing 4 pseudogene 1	#N/A
213988_s_at	1.53537	13.0982	4.61e-10	8.55e-08	13.4279	Sat1	spermidine/spermine N1-acetyltransferase 1	NM_002970
217739_s_at	1.53692	14.0139	1.67e-10	3.73e-08	14.4429	NAMPT	nicotinamide phosphoribosyltransferase	NM_005746
201531_at	1.5374	17.3072	6.62e-12	2.81e-09	17.6246	ZFP36	zinc finger protein 36, C3H type, homolog (mouse)	NM_003407
210512_s_at	1.53975	22.0743	1.48e-13	1.42e-10	21.2447	VEGFA	vascular endothelial growth factor A	NM_001025369
1554980_a_at	1.54221	7.67159	8.54e-07	4.19e-05	5.77805	atf3	activating transcription factor 3	NM_001674
241456_at	1.54309	5.11264	9.91e-05	0.00211217	0.918734	#N/A	#N/A	#N/A
227361_at	1.54754	12.2698	1.22e-09	1.95e-07	12.4519	Hs3st3b1	heparan sulfate (glucosamine) 3-O-sulfotransferase 3B1	NM_006041
242335_at	1.5514	5.62381	3.58e-05	0.000915713	1.95647	Slc25a37	solute carrier family 25, member 37	NM_016612
226002_at	1.55188	13.0763	4.73e-10	8.69e-08	13.4029	gab1	GRB2-associated binding protein 1	NM_207123
214106_s_at	1.55587	12.4744	9.54e-10	1.6e-07	12.6983	Gmds	GDP-mannose 4,6-dehydratase	NM_001500
160020_at	1.55632	16.6598	1.19e-11	4.61e-09	17.0506	MMP14	matrix metallopeptidase 14 (membrane-inserted)	NM_004995
241950_at	1.55746	10.1034	2.03e-08	1.86e-06	9.60069	WWC1	WW and C2 domain containing 1	NM_001161662
205290_s_at	1.55829	11.0444	5.67e-09	6.5e-07	10.8963	bmp2	bone morphogenetic protein 2	NM_001200
209879_at	1.55855	5.25446	7.44e-05	0.00165723	1.20952	Selplg	selectin P ligand	NM_003006
200839_s_at	1.5621	18.8473	1.76e-12	9.32e-10	18.9037	CTSB	cathepsin B	NM_147782
232453_at	1.568	12.8977	5.81e-10	1.04e-07	13.1969	GPC6	glypican 6	NM_005708
217272_s_at	1.57342	8.66003	1.72e-07	1.1e-05	7.42062	Serpinb13	serpin peptidase inhibitor, clade B (ovalbumin), member 13	NM_012397
222688_at	1.57363	13.7732	2.17e-10	4.57e-08	14.1822	ACER3	alkaline ceramidase 3	NM_018367
233352_at	1.57604	6.44182	7.51e-06	0.00025446	3.55078	WWC1	WW and C2 domain containing 1	NM_001161662
218660_at	1.57609	5.75212	2.78e-05	0.000748823	2.21219	DYSF	dysferlin, limb girdle muscular dystrophy 2B (autosomal recessive)	NM_001130980
235706_at	1.57739	6.18647	1.21e-05	0.000373786	3.06248	CPM	carboxypeptidase M	NM_198320
203779_s_at	1.58265	11.1589	4.88e-09	5.78e-07	11.0477	MPZL2	myelin protein zero-like 2	NM_005797
203780_at	1.58657	14.1763	1.41e-10	3.19e-08	14.6163	MPZL2	myelin protein zero-like 2	NM_005797
205404_at	1.58745	11.2352	4.43e-09	5.32e-07	11.1478	HSD11B1	hydroxysteroid (11-beta) dehydrogenase 1	NM_181755
217787_s_at	1.58983	19.5184	1.02e-12	6.34e-10	19.426	GALNT2	UDP-N-acetyl-alpha-D-galactosamine:polypeptide N-acetylgalactosaminyltransferase 2 (GalNAc-T2)	NM_004481
201925_s_at	1.59127	17.1173	7.86e-12	3.23e-09	17.4586	Cd55	CD55 molecule, decay accelerating factor for complement (Cromer blood group)	NM_000574
211760_s_at	1.60009	15.1538	5.11e-11	1.52e-08	15.6215	Vamp4	vesicle-associated membrane protein 4	NM_003762
237465_at	1.60016	14.6815	8.27e-11	2.2e-08	15.1439	usp53	ubiquitin specific peptidase 53	NM_019050
44790_s_at	1.60061	6.11754	1.38e-05	0.000418286	2.92917	C13orf18	similar to protein phosphatase 1, regulatory subunit 2; protein phosphatase 1, regulatory (inhibitor) subunit 2 pseudogene 4; chromosome 13 open reading frame 18	NM_025113
1553994_at	1.60451	9.8536	2.89e-08	2.5e-06	9.24082	NT5E	5'-nucleotidase, ecto (CD73)	NM_002526
215717_s_at	1.61257	12.495	9.31e-10	1.57e-07	12.7229	Fbn2	fibrillin 2	NM_001999
1555716_a_at	1.61545	6.94693	3e-06	0.000118751	4.49066	cxadr	coxsackie virus and adenovirus receptor pseudogene 2; coxsackie virus and adenovirus receptor	NM_001338
219869_s_at	1.61553	14.6451	8.59e-11	2.25e-08	15.1065	SLC39A8	solute carrier family 39 (zinc transporter), member 8	NM_022154
242271_at	1.61559	11.8582	2.01e-09	2.85e-07	11.9449	SLC26A9	solute carrier family 26, member 9	NM_134325
207610_s_at	1.6182	9.74271	3.39e-08	2.84e-06	9.0788	EMR2	egf-like module containing, mucin-like, hormone receptor-like 2	NM_152917
217738_at	1.61843	11.5892	2.82e-09	3.75e-07	11.6052	NAMPT	nicotinamide phosphoribosyltransferase	NM_005746
216325_x_at	1.61882	10.2739	1.6e-08	1.54e-06	9.84242	TNFRSF6B	tumor necrosis factor receptor superfamily, member 6b, decoy; regulator of telomere elongation helicase 1	NM_032957
239930_at	1.6198	7.96838	5.2e-07	2.78e-05	6.28476	GALNT2	UDP-N-acetyl-alpha-D-galactosamine:polypeptide N-acetylgalactosaminyltransferase 2 (GalNAc-T2)	NM_004481
225536_at	1.62019	7.98605	5.06e-07	2.72e-05	6.31455	tmem54	transmembrane protein 54	NM_033504
223019_at	1.62436	13.2194	4.02e-10	7.58e-08	13.566	Fam129b	family with sequence similarity 129, member B	NM_022833
235074_at	1.62799	7.83573	6.48e-07	3.34e-05	6.05974	spred1	sprouty-related, EVH1 domain containing 1	NM_152594
223776_x_at	1.62804	25.3936	1.61e-14	3.25e-11	23.2669	tinf2	TERF1 (TRF1)-interacting nuclear factor 2	NM_012461
216775_at	1.62976	6.80613	3.86e-06	0.000146705	4.23218	usp53	ubiquitin specific peptidase 53	NM_019050
227458_at	1.63307	10.9844	6.14e-09	6.95e-07	10.8163	CD274	CD274 molecule	NM_014143
227868_at	1.63517	9.33522	6.14e-08	4.72e-06	8.4712	LOC154761	hypothetical LOC154761	#N/A
215268_at	1.64617	8.76221	1.46e-07	9.52e-06	7.58324	KIAA0754	hypothetical LOC643314	NM_015038
219183_s_at	1.64693	5.58295	3.87e-05	0.000981679	1.8746	CYTH4	cytohesin 4	NM_013385
203797_at	1.64815	16.0278	2.16e-11	7.35e-09	16.4675	Vsnl1	visinin-like 1	NM_003385
206100_at	1.64815	10.8468	7.36e-09	7.98e-07	10.6319	CPM	carboxypeptidase M	NM_198320
230663_at	1.65299	9.61489	4.07e-08	3.33e-06	8.89029	FMNL2	formin-like 2	NM_052905
233540_s_at	1.65468	15.1293	5.23e-11	1.53e-08	15.5971	CDK5RAP2	CDK5 regulatory subunit associated protein 2	NM_018249
237833_s_at	1.65532	9.10117	8.71e-08	6.2e-06	8.11335	SNCAIP	synuclein, alpha interacting protein	NM_005460
232290_at	1.65612	8.80064	1.38e-07	9.16e-06	7.64405	Gprc5a	G protein-coupled receptor, family C, group 5, member A	NM_003979
208083_s_at	1.65993	7.36028	1.45e-06	6.57e-05	5.23378	ITGB6	integrin, beta 6	NM_000888
230083_at	1.66044	15.3146	4.35e-11	1.31e-08	15.7807	usp53	ubiquitin specific peptidase 53	NM_019050
242559_at	1.67055	8.9016	1.18e-07	8.03e-06	7.80295	#N/A	#N/A	#N/A
213085_s_at	1.67805	18.1332	3.21e-12	1.51e-09	18.3252	WWC1	WW and C2 domain containing 1	NM_001161662
201278_at	1.67828	8.44932	2.39e-07	1.43e-05	7.08114	DAB2	disabled homolog 2, mitogen-responsive phosphoprotein (Drosophila)	NM_001343
206101_at	1.68688	7.26293	1.72e-06	7.56e-05	5.06088	ECM2	extracellular matrix protein 2, female organ and adipocyte specific	NM_001393
205032_at	1.68715	6.08784	1.46e-05	0.000438171	2.87154	ITGA2	integrin, alpha 2 (CD49B, alpha 2 subunit of VLA-2 receptor)	NM_002203
201926_s_at	1.69059	21.1381	2.92e-13	2.46e-10	20.6079	Cd55	CD55 molecule, decay accelerating factor for complement (Cromer blood group)	NM_000574
202499_s_at	1.69799	7.6444	8.94e-07	4.35e-05	5.73103	SLC2A3	solute carrier family 2 (facilitated glucose transporter), member 3	NM_006931
226682_at	1.69836	7.63102	9.14e-07	4.42e-05	5.70786	RORA	RAR-related orphan receptor A	NM_134262
236725_at	1.69985	9.66521	3.79e-08	3.14e-06	8.96473	WWC1	WW and C2 domain containing 1	NM_001161662
229521_at	1.70672	12.981	5.28e-10	9.54e-08	13.2932	FLJ36031	hypothetical protein FLJ36031	NM_175884
222687_s_at	1.70879	19.1403	1.38e-12	7.94e-10	19.1342	ACER3	alkaline ceramidase 3	NM_018367
1553995_a_at	1.71575	19.1142	1.41e-12	7.94e-10	19.1138	NT5E	5'-nucleotidase, ecto (CD73)	NM_002526
238289_at	1.71717	7.92775	5.57e-07	2.95e-05	6.21608	RPGR	retinitis pigmentosa GTPase regulator	NM_001034853
224774_s_at	1.72462	18.7044	1.98e-12	1.01e-09	18.7899	NAV1	neuron navigator 1	NM_001167738
215223_s_at	1.72609	14.4823	1.02e-10	2.53e-08	14.938	Sod2	superoxide dismutase 2, mitochondrial	NM_001024465
209652_s_at	1.72719	7.09836	2.29e-06	9.49e-05	4.76561	PGF	placental growth factor	NM_002632
210517_s_at	1.72799	9.96082	2.48e-08	2.2e-06	9.39616	AKAP12	A kinase (PRKA) anchor protein 12	NM_144497
223991_s_at	1.72904	21.8041	1.79e-13	1.64e-10	21.0642	LOC100132910	PRO1477	XM_001723529
201389_at	1.73013	12.1127	1.47e-09	2.24e-07	12.2602	ITGA5	integrin, alpha 5 (fibronectin receptor, alpha polypeptide)	NM_002205
214719_at	1.7358	9.11273	8.56e-08	6.14e-06	8.13117	SLC46A3	solute carrier family 46, member 3	NM_001135919
226535_at	1.74211	20.9439	3.38e-13	2.71e-10	20.4717	ITGB6	integrin, beta 6	NM_000888
201981_at	1.74581	11.7965	2.17e-09	3.03e-07	11.8676	PAPPA	PAPPA antisense RNA (non-protein coding); pregnancy-associated plasma protein A, pappalysin 1	NM_002581
230711_at	1.74592	9.37075	5.82e-08	4.51e-06	8.52496	Epas1	endothelial PAS domain protein 1	NM_001430
224942_at	1.74687	10.7378	8.51e-09	9.02e-07	10.4843	PAPPA	PAPPA antisense RNA (non-protein coding); pregnancy-associated plasma protein A, pappalysin 1	NM_002581
226602_s_at	1.75023	14.8889	6.68e-11	1.86e-08	15.3554	BCRL4	breakpoint cluster region pseudogene; breakpoint cluster region-like 4	#N/A
231817_at	1.75165	21.6166	2.05e-13	1.81e-10	20.9374	usp53	ubiquitin specific peptidase 53	NM_019050
217223_s_at	1.75167	8.53495	2.09e-07	1.29e-05	7.21979	bcr	breakpoint cluster region	NM_021574
213640_s_at	1.7575	8.05263	4.53e-07	2.47e-05	6.42646	lox	lysyl oxidase	NM_002317
[truncated: 300 more rows]
