# Supplementary material for: STAT3 acts through pre-existing nucleosome-depleted regions bound by FOS during an epigenetic switch linking inflammation to cancer
Source: Epigenetics Chromatin. 2015 Feb 14;8:7. doi: 10.1186/1756-8935-8-7 (PMC4362815; doi:10.1186/1756-8935-8-7)
Supplement: Supplementary file 16 — Additional file 16: STAT3-dependent differential gene expression at 4 h. Genes determined to be differentially regulated between MCF10A-ER-Src cells treated with ethanol or tamoxifen for 4 h and with a STAT3-specific siRNA. (XLS 27 KB) [file 13072_2014_351_MOESM16_ESM.xls]

## Sheet: ER-Src RNA 3
STAT3 dependent differential gene expression between siSCM 4hr TAM and 4hr Etoh
ID	logFC	t	P.Value	adj.P.Val	B	Symbol	Name	RefSeq
1558167_a_at	-3.83349	-6.41072	7.96e-06	0.00543844	3.80367	MGC16275	hypothetical protein MGC16275	#N/A
206359_at	-2.82838	-5.93439	1.96e-05	0.010188	2.99763	socs3	suppressor of cytokine signaling 3	NM_003955
230318_at	-2.77991	-11.67	2.54e-09	3.48e-05	10.4029	SERPINA1	serpin peptidase inhibitor, clade A (alpha-1 antiproteinase, antitrypsin), member 1	NM_001127702
204596_s_at	-2.71544	-6.68136	4.84e-06	0.00389089	4.24507	stc1	stanniocalcin 1	NM_003155
204595_s_at	-2.66189	-7.22999	1.82e-06	0.00191427	5.10273	stc1	stanniocalcin 1	NM_003155
211361_s_at	-2.55074	-5.37792	5.82e-05	0.022085	2.0105	Serpinb13	serpin peptidase inhibitor, clade B (ovalbumin), member 13	NM_012397
217272_s_at	-2.50035	-9.73104	3.44e-08	0.000130958	8.41514	Serpinb13	serpin peptidase inhibitor, clade B (ovalbumin), member 13	NM_012397
239213_at	-2.09741	-6.42483	7.75e-06	0.005365	3.82697	SERPINB1	serpin peptidase inhibitor, clade B (ovalbumin), member 1	NM_030666
202833_s_at	-2.00552	-10.4725	1.22e-08	7.4e-05	9.22819	SERPINA1	serpin peptidase inhibitor, clade A (alpha-1 antiproteinase, antitrypsin), member 1	NM_001127702
201645_at	-1.97643	-9.70139	3.59e-08	0.000130958	8.38116	TNC	tenascin C	NM_002160
202388_at	-1.96695	-15.3653	4.13e-11	2.26e-06	13.168	RGS2	regulator of G-protein signaling 2, 24kDa	NM_002923
226629_at	-1.78041	-6.60126	5.6e-06	0.00425308	4.11569	Slc43a2	solute carrier family 43, member 2	NM_152346
213572_s_at	-1.75676	-13.9972	1.7e-10	3.1e-06	12.2743	SERPINB1	serpin peptidase inhibitor, clade B (ovalbumin), member 1	NM_030666
228726_at	-1.74404	-10.5176	1.15e-08	7.4e-05	9.27543	SERPINB1	serpin peptidase inhibitor, clade B (ovalbumin), member 1	NM_030666
237238_at	-1.72239	-6.12619	1.36e-05	0.0078095	3.32662	WWC1	WW and C2 domain containing 1	NM_001161662
36742_at	-1.70909	-5.12376	9.69e-05	0.0324974	1.54443	TRIM15	tripartite motif-containing 15	NM_033229
212268_at	-1.70445	-14.1128	1.5e-10	3.1e-06	12.3552	SERPINB1	serpin peptidase inhibitor, clade B (ovalbumin), member 1	NM_030666
235205_at	-1.67034	-9.05687	9.32e-08	0.000242623	7.61298	LOC346887	similar to solute carrier family 16 (monocarboxylic acid transporters), member 14	XM_294450
243296_at	-1.64205	-9.73219	3.44e-08	0.000130958	8.41646	NAMPT	nicotinamide phosphoribosyltransferase	NM_005746
226811_at	-1.61495	-5.26109	7.35e-05	0.0267755	1.79738	FAM46C	family with sequence similarity 46, member C	NM_017709
209732_at	-1.60017	-8.40039	2.58e-07	0.000504681	6.76983	CLEC2B	C-type lectin domain family 2, member B	NM_005127
211429_s_at	-1.5379	-9.3716	5.82e-08	0.000198786	7.99523	SERPINA1	serpin peptidase inhibitor, clade A (alpha-1 antiproteinase, antitrypsin), member 1	NM_001127702
216074_x_at	-1.51731	-6.8723	3.43e-06	0.00292825	4.54919	WWC1	WW and C2 domain containing 1	NM_001161662
217223_s_at	-1.5138	-5.21557	8.05e-05	0.0285791	1.71382	bcr	breakpoint cluster region	NM_021574
207096_at	-1.50159	-6.9251	3.12e-06	0.00270648	4.63224	SAA4	serum amyloid A4, constitutive	NM_006512
238741_at	-1.45773	-6.22362	1.13e-05	0.00670892	3.49146	FAM83A	family with sequence similarity 83, member A	NM_032899
229521_at	-1.42286	-7.65231	8.82e-07	0.00114793	5.72939	FLJ36031	hypothetical protein FLJ36031	NM_175884
226225_at	-1.41991	-8.63868	1.77e-07	0.000359264	7.08321	MCC	mutated in colorectal cancers	NM_002387
1566115_at	-1.41798	-7.13993	2.13e-06	0.00208108	4.96535	Nedd4l	neural precursor cell expressed, developmentally down-regulated 4-like	NM_001144969
236725_at	-1.39086	-5.59202	3.81e-05	0.016516	2.39589	WWC1	WW and C2 domain containing 1	NM_001161662
232453_at	-1.38008	-8.02703	4.73e-07	0.000786722	6.26146	GPC6	glypican 6	NM_005708
212230_at	-1.37648	-5.53704	4.24e-05	0.0177024	2.29757	Ppap2b	phosphatidic acid phosphatase type 2B	NM_177414
233090_at	-1.31725	-9.0903	8.86e-08	0.000242187	7.65424	GPC6	glypican 6	NM_005708
219256_s_at	-1.30037	-8.00602	4.89e-07	0.000786722	6.23222	SH3TC1	SH3 domain and tetratricopeptide repeats 1	NM_018986
213006_at	-1.29688	-5.65116	3.39e-05	0.0151886	2.50113	cebpd	CCAAT/enhancer binding protein (C/EBP), delta	NM_005195
1555167_s_at	-1.28746	-7.26366	1.72e-06	0.00185805	5.15377	NAMPT	nicotinamide phosphoribosyltransferase	NM_005746
205100_at	-1.28485	-10.0567	2.17e-08	9.87e-05	8.78082	gfpt2	glutamine-fructose-6-phosphate transaminase 2	NM_005110
222877_at	-1.27131	-6.83613	3.66e-06	0.00307664	4.49205	NRP2	neuropilin 2	NM_018534
235252_at	-1.26889	-8.99717	1.02e-07	0.000253576	7.53889	KSR1	kinase suppressor of ras 1	NM_014238
215034_s_at	-1.26765	-8.65423	1.73e-07	0.000359264	7.10337	TM4SF1	transmembrane 4 L six family member 1	NM_014220
241950_at	-1.2404	-5.68978	3.14e-05	0.0145683	2.56957	WWC1	WW and C2 domain containing 1	NM_001161662
204881_s_at	-1.2205	-5.65644	3.35e-05	0.0151566	2.5105	UGCG	UDP-glucose ceramide glucosyltransferase	NM_003358
213085_s_at	-1.20714	-9.22386	7.25e-08	0.000220136	7.81751	WWC1	WW and C2 domain containing 1	NM_001161662
218113_at	-1.1772	-8.96357	1.07e-07	0.000255293	7.49697	Tmem2	transmembrane protein 2	NM_001135820
226756_at	-1.15485	-5.47515	4.79e-05	0.0195585	2.18636	FLJ36031	hypothetical protein FLJ36031	NM_175884
213274_s_at	-1.14771	-10.7107	8.82e-09	6.89e-05	9.47497	CTSB	cathepsin B	NM_147782
209189_at	-1.14438	-7.34585	1.49e-06	0.00169575	5.27753	FOS	v-fos FBJ murine osteosarcoma viral oncogene homolog	NM_005252
221765_at	-1.11772	-6.14542	1.31e-05	0.00761037	3.35927	UGCG	UDP-glucose ceramide glucosyltransferase	NM_003358
226685_at	-1.09699	-10.1242	1.97e-08	9.87e-05	8.85489	sntb2	syntrophin, beta 2 (dystrophin-associated protein A1, 59kDa, basic component 2)	NM_006750
203797_at	-1.09538	-7.53227	1.08e-06	0.00128485	5.5542	Vsnl1	visinin-like 1	NM_003385
238460_at	-1.08827	-7.19725	1.93e-06	0.00193548	5.05295	FAM83A	family with sequence similarity 83, member A	NM_032899
226535_at	-1.07961	-9.17764	7.77e-08	0.000223507	7.7613	ITGB6	integrin, beta 6	NM_000888
218062_x_at	-1.06757	-7.86163	6.21e-07	0.000918107	6.02934	Cdc42ep4	CDC42 effector protein (Rho GTPase binding) 4	NM_012121
212093_s_at	-1.05032	-5.43039	5.24e-05	0.0208567	2.10558	MTUS1	mitochondrial tumor suppressor 1	NM_020749
202446_s_at	-1.04245	-10.7614	8.25e-09	6.89e-05	9.52658	plscr1	phospholipid scramblase 1	NM_021105
203586_s_at	-1.0342	-7.97054	5.19e-07	0.000810181	6.18267	ARL4D	ADP-ribosylation factor-like 4D	NM_001661
209387_s_at	-1.03202	-6.94378	3.02e-06	0.00268996	4.6615	TM4SF1	transmembrane 4 L six family member 1	NM_014220
241916_at	-1.02893	-6.37955	8.43e-06	0.00554849	3.75205	plscr1	phospholipid scramblase 1	NM_021105
224967_at	-0.997614	-8.68528	1.65e-07	0.000359264	7.14351	UGCG	UDP-glucose ceramide glucosyltransferase	NM_003358
205315_s_at	-0.992768	-5.7297	2.91e-05	0.0138275	2.64007	sntb2	syntrophin, beta 2 (dystrophin-associated protein A1, 59kDa, basic component 2)	NM_006750
213135_at	-0.95678	-8.00708	4.88e-07	0.000786722	6.2337	tiam1	T-cell lymphoma invasion and metastasis 1	NM_003253
217739_s_at	-0.938322	-6.04986	1.57e-05	0.00866371	3.1964	NAMPT	nicotinamide phosphoribosyltransferase	NM_005746
219869_s_at	-0.9337	-5.98506	1.78e-05	0.00951658	3.08513	SLC39A8	solute carrier family 39 (zinc transporter), member 8	NM_022154
227361_at	-0.929447	-5.21082	8.13e-05	0.0286672	1.70509	Hs3st3b1	heparan sulfate (glucosamine) 3-O-sulfotransferase 3B1	NM_006041
210716_s_at	-0.92881	-6.22368	1.13e-05	0.00670892	3.49157	CLIP1	CAP-GLY domain containing linker protein 1	NM_002956
226844_at	-0.923776	-5.6346	3.5e-05	0.015391	2.47171	MOBKL2B	MOB1, Mps One Binder kinase activator-like 2B (yeast)	NM_024761
219250_s_at	-0.923388	-5.21573	8.05e-05	0.0285791	1.71411	Flrt3	fibronectin leucine rich transmembrane protein 3	NM_198391
227312_at	-0.916091	-6.52066	6.49e-06	0.00482773	3.98444	sntb2	syntrophin, beta 2 (dystrophin-associated protein A1, 59kDa, basic component 2)	NM_006750
212096_s_at	-0.909647	-7.25823	1.73e-06	0.00185805	5.14554	MTUS1	mitochondrial tumor suppressor 1	NM_020749
217787_s_at	-0.905565	-7.86136	6.21e-07	0.000918107	6.02896	GALNT2	UDP-N-acetyl-alpha-D-galactosamine:polypeptide N-acetylgalactosaminyltransferase 2 (GalNAc-T2)	NM_004481
209386_at	-0.902315	-5.6581	3.34e-05	0.0151566	2.51344	TM4SF1	transmembrane 4 L six family member 1	NM_014220
219630_at	-0.875971	-6.36813	8.61e-06	0.00554849	3.7331	PDZK1IP1	PDZK1 interacting protein 1	NM_005764
239586_at	-0.875421	-6.26941	1.04e-05	0.00631271	3.56839	FAM83A	family with sequence similarity 83, member A	NM_032899
235692_at	-0.869488	-6.51731	6.53e-06	0.00482773	3.97895	Sh3kbp1	SH3-domain kinase binding protein 1	NM_001024666
200838_at	-0.858999	-8.84488	1.29e-07	0.000293476	7.34759	CTSB	cathepsin B	NM_147782
201329_s_at	-0.857379	-6.32607	9.32e-06	0.00578819	3.66312	Ets2	v-ets erythroblastosis virus E26 oncogene homolog 2 (avian)	NM_005239
209536_s_at	-0.857331	-6.01603	1.67e-05	0.00905836	3.13838	Ehd4	EH-domain containing 4	NM_139265
202315_s_at	-0.856633	-6.46134	7.25e-06	0.0052122	3.88714	bcr	breakpoint cluster region	NM_021574
212171_x_at	-0.853898	-5.748	2.81e-05	0.0137307	2.6723	VEGFA	vascular endothelial growth factor A	NM_001025369
202808_at	-0.850296	-7.00966	2.68e-06	0.00257336	4.76425	C10orf26	chromosome 10 open reading frame 26	NM_017787
204908_s_at	-0.847752	-6.45268	7.36e-06	0.00522756	3.87289	Bcl3	B-cell CLL/lymphoma 3	NM_005178
209684_at	-0.840689	-6.0191	1.66e-05	0.00905836	3.14366	RIN2	Ras and Rab interactor 2	NM_018993
202087_s_at	-0.825493	-6.39456	8.2e-06	0.00553504	3.77692	CTSL1	cathepsin L1	NM_001912
204225_at	-0.825229	-5.37778	5.82e-05	0.022085	2.01025	HDAC4	histone deacetylase 4	NM_006037
210512_s_at	-0.802393	-8.13411	3.97e-07	0.000700307	6.40947	VEGFA	vascular endothelial growth factor A	NM_001025369
203704_s_at	-0.777264	-7.54185	1.06e-06	0.00128485	5.56827	Rreb1	ras responsive element binding protein 1	NM_001003699
208966_x_at	-0.775072	-7.61656	9.37e-07	0.00119112	5.67745	IFI16	interferon, gamma-inducible protein 16	NM_005531
222853_at	-0.756535	-5.17687	8.7e-05	0.0303065	1.64255	Flrt3	fibronectin leucine rich transmembrane protein 3	NM_198391
229074_at	-0.755912	-6.99285	2.76e-06	0.00260559	4.73811	Ehd4	EH-domain containing 4	NM_139265
209310_s_at	-0.751885	-6.80529	3.87e-06	0.00320301	4.44315	Casp4	caspase 4, apoptosis-related cysteine peptidase	NM_033306
215387_x_at	-0.744536	-5.7396	2.85e-05	0.0137975	2.65752	GPC6	glypican 6	NM_005708
200839_s_at	-0.723404	-6.17169	1.25e-05	0.00731941	3.4038	CTSB	cathepsin B	NM_147782
209863_s_at	-0.714164	-7.32233	1.55e-06	0.00173017	5.24222	tp63	tumor protein p63	NM_001114980
223991_s_at	-0.702895	-6.26772	1.04e-05	0.00631271	3.56556	LOC100132910	PRO1477	XM_001723529
227188_at	-0.700579	-6.70044	4.67e-06	0.00381438	4.27572	C21orf63	chromosome 21 open reading frame 63	NM_058187
201531_at	-0.691959	-5.50815	4.49e-05	0.0185995	2.24574	ZFP36	zinc finger protein 36, C3H type, homolog (mouse)	NM_003407
206332_s_at	-0.676478	-6.43856	7.56e-06	0.00529727	3.84962	IFI16	interferon, gamma-inducible protein 16	NM_005531
203973_s_at	-0.670824	-6.65886	5.04e-06	0.00399488	4.20883	cebpd	CCAAT/enhancer binding protein (C/EBP), delta	NM_005195
213275_x_at	-0.66609	-5.44335	5.11e-05	0.020525	2.129	CTSB	cathepsin B	NM_147782
222572_at	-0.629446	-5.26689	7.26e-05	0.0267755	1.80801	Pdp1	pyruvate dehyrogenase phosphatase catalytic subunit 1	NM_001161781
222872_x_at	-0.628917	-5.16492	8.91e-05	0.0306557	1.62051	OBFC2A	oligonucleotide/oligosaccharide-binding fold containing 2A	NM_001031716
219911_s_at	-0.617304	-5.63672	3.49e-05	0.015391	2.47548	SLCO4A1	solute carrier organic anion transporter family, member 4A1	NM_016354
207275_s_at	-0.609549	-5.87209	2.21e-05	0.0113779	2.8895	ACSL1	acyl-CoA synthetase long-chain family member 1	NM_001995
200878_at	-0.565784	-5.81866	2.45e-05	0.0124978	2.79628	Epas1	endothelial PAS domain protein 1	NM_001430
223310_x_at	-0.563948	-5.5701	3.97e-05	0.0168817	2.35675	pnpla8	patatin-like phospholipase domain containing 8	NM_015723
200732_s_at	-0.537522	-5.96408	1.85e-05	0.00971635	3.04895	ptp4a1	protein tyrosine phosphatase type IVA, member 1	NM_003463
202565_s_at	-0.534513	-5.34001	6.27e-05	0.0236496	1.94156	SVIL	supervillin	NM_003174
219137_s_at	-0.502732	-5.24338	7.61e-05	0.0275611	1.76491	MFF	mitochondrial fission factor	NM_020194
222619_at	0.527719	5.31488	6.6e-05	0.024698	1.89574	ZNF281	zinc finger protein 281	NM_012482
213139_at	0.56254	5.11608	9.84e-05	0.0328051	1.53021	snai2	snail homolog 2 (Drosophila)	NM_003068
35666_at	0.576683	6.48951	6.88e-06	0.00501381	3.93342	sema3f	sema domain, immunoglobulin domain (Ig), short basic domain, secreted, (semaphorin) 3F	NM_004186
208078_s_at	0.581415	5.97223	1.82e-05	0.00965862	3.06301	Sik1	salt-inducible kinase 1	NM_173354
210118_s_at	0.594991	5.2039	8.24e-05	0.0288831	1.69236	Il1a	interleukin 1, alpha	NM_000575
225390_s_at	0.596011	5.77532	2.66e-05	0.0133441	2.72033	KLF13	Kruppel-like factor 13	NM_015995
225525_at	0.602386	5.68952	3.14e-05	0.0145683	2.56912	LOC100131004	hypothetical protein LOC100131004	XM_001724436
201694_s_at	0.60722	5.2625	7.32e-05	0.0267755	1.79997	Egr1	early growth response 1	NM_001964
228046_at	0.60764	5.72948	2.91e-05	0.0138275	2.63968	ZNF827	zinc finger protein 827	NM_178835
225189_s_at	0.648389	5.56892	3.98e-05	0.0168817	2.35465	Raph1	Ras association (RalGDS/AF-6) and pleckstrin homology domains 1	NM_203365
203789_s_at	0.673829	5.40894	5.47e-05	0.0214909	2.06677	SEMA3C	sema domain, immunoglobulin domain (Ig), short basic domain, secreted, (semaphorin) 3C	NM_006379
203910_at	0.709663	6.96273	2.92e-06	0.00268996	4.69112	ARHGAP29	Rho GTPase activating protein 29	NM_004815
203725_at	0.709673	5.78243	2.62e-05	0.0132831	2.73281	GADD45A	growth arrest and DNA-damage-inducible, alpha	NM_001924
1558703_at	0.715661	5.68967	3.14e-05	0.0145683	2.56939	Slc46a1	solute carrier family 46 (folate transporter), member 1	NM_080669
202898_at	0.730738	5.40562	5.5e-05	0.0214909	2.06075	sdc3	syndecan 3	NM_014654
201009_s_at	0.735885	5.15985	9.01e-05	0.0307777	1.61114	TXNIP	thioredoxin interacting protein	NM_006472
220761_s_at	0.745685	5.38146	5.77e-05	0.022085	2.01693	TAOK3	TAO kinase 3	NM_016281
227642_at	0.777253	8.1337	3.97e-07	0.000700307	6.4089	tfcp2l1	transcription factor CP2-like 1	NM_014553
219735_s_at	0.777643	7.47468	1.19e-06	0.00138751	5.46934	tfcp2l1	transcription factor CP2-like 1	NM_014553
225188_at	0.785195	7.20816	1.89e-06	0.00193548	5.06955	Raph1	Ras association (RalGDS/AF-6) and pleckstrin homology domains 1	NM_203365
204602_at	0.791469	6.33651	9.14e-06	0.00574165	3.68052	DKK1	dickkopf homolog 1 (Xenopus laevis)	NM_012242
220225_at	0.795403	5.57018	3.97e-05	0.0168817	2.3569	IRX4	iroquois homeobox 4	NM_016358
201417_at	0.795588	7.81481	6.71e-07	0.000941197	5.96285	Sox4	SRY (sex determining region Y)-box 4	NM_003107
219836_at	0.79803	5.68418	3.18e-05	0.0145976	2.55965	ZBED2	zinc finger, BED-type containing 2	NM_024508
208025_s_at	0.806384	7.68607	8.33e-07	0.00111131	5.77824	HMGA2	high mobility group AT-hook 2	NM_003484
219856_at	0.809068	5.15537	9.09e-05	0.0308641	1.60288	C1orf116	chromosome 1 open reading frame 116	NM_023938
209772_s_at	0.816905	5.40056	5.56e-05	0.0215545	2.05158	CD24L4	CD24 molecule; CD24 molecule-like 4	NM_013230
242956_at	0.835362	5.50121	4.55e-05	0.0187148	2.23326	IDH1	isocitrate dehydrogenase 1 (NADP+), soluble	NM_005896
234156_at	0.857758	5.54204	4.2e-05	0.0176634	2.30653	MICAL2	microtubule associated monoxygenase, calponin and LIM domain containing 2	NM_014632
227762_at	0.858531	6.10282	1.42e-05	0.00799512	3.28685	ZBTB16	zinc finger and BTB domain containing 16	NM_006006
224657_at	0.881601	6.93906	3.04e-06	0.00268996	4.65411	ERRFI1	ERBB receptor feedback inhibitor 1	NM_018948
1567224_at	0.941199	5.63201	3.52e-05	0.015391	2.46711	HMGA2	high mobility group AT-hook 2	NM_003484
1552279_a_at	0.983744	7.56315	1.03e-06	0.00127447	5.59948	Slc46a1	solute carrier family 46 (folate transporter), member 1	NM_080669
228854_at	0.996868	6.36734	8.63e-06	0.00554849	3.73179	ZBTB16	zinc finger and BTB domain containing 16	NM_006006
226939_at	1.0157	7.68583	8.33e-07	0.00111131	5.77789	CPEB2	cytoplasmic polyadenylation element binding protein 2	NM_182485
237435_at	1.02085	8.20432	3.54e-07	0.000667572	6.50553	#N/A	#N/A	#N/A
201416_at	1.05885	5.13849	9.4e-05	0.0317381	1.57168	Sox4	SRY (sex determining region Y)-box 4	NM_003107
207517_at	1.0984	7.82519	6.6e-07	0.000941197	5.97762	LAMC2	laminin, gamma 2	NM_005562
201418_s_at	1.10584	6.37924	8.44e-06	0.00554849	3.75154	Sox4	SRY (sex determining region Y)-box 4	NM_003107
201010_s_at	1.13566	9.23855	7.09e-08	0.000220136	7.83532	TXNIP	thioredoxin interacting protein	NM_006472
201150_s_at	1.20466	10.9809	6.16e-09	6.74e-05	9.74673	TIMP3	TIMP metallopeptidase inhibitor 3	NM_000362
244524_at	1.2129	5.74666	2.81e-05	0.0137307	2.66995	PAX8	paired box 8	NM_013992
220987_s_at	1.21629	6.61819	5.43e-06	0.0041815	4.14311	C11orf17	chromosome 11 open reading frame 17	NM_182901
227140_at	1.29875	10.1078	2.02e-08	9.87e-05	8.83702	INHBA	inhibin, beta A	NM_002192
202935_s_at	1.3454	5.28291	7.03e-05	0.0261519	1.83733	SOX9	SRY (sex determining region Y)-box 9	NM_000346
244384_at	1.35636	7.19158	1.95e-06	0.00193548	5.0443	tfcp2l1	transcription factor CP2-like 1	NM_014553
202936_s_at	1.42185	6.05487	1.55e-05	0.00866371	3.20498	SOX9	SRY (sex determining region Y)-box 9	NM_000346
215417_at	1.55797	5.42792	5.26e-05	0.0208567	2.10112	EXOC6B	exocyst complex component 6B	NM_015189
207164_s_at	1.64447	6.10378	1.42e-05	0.00799512	3.28848	ZNF238	zinc finger protein 238	NM_205768
236947_at	1.68197	6.34683	8.96e-06	0.00569766	3.6977	SEMA3C	sema domain, immunoglobulin domain (Ig), short basic domain, secreted, (semaphorin) 3C	NM_006379
232891_at	2.04123	5.46939	4.85e-05	0.0196363	2.17598	SIRPD	signal-regulatory protein delta	NM_178460
215790_at	2.26114	5.22245	7.94e-05	0.028557	1.72646	AJAP1	adherens junctions associated protein 1	NM_018836
1570090_at	2.57111	6.62517	5.36e-06	0.0041815	4.15442	LOC100129166	hypothetical protein LOC100129166	XM_001726227
220359_s_at	2.70472	6.9375	3.05e-06	0.00268996	4.65166	ARPP21	cyclic AMP-regulated phosphoprotein, 21 kD	NM_016300
207321_s_at	4.06187	5.76803	2.7e-05	0.0134113	2.70753	Abcb9	ATP-binding cassette, sub-family B (MDR/TAP), member 9	NM_203444
