# Supplementary material for: STAT3 acts through pre-existing nucleosome-depleted regions bound by FOS during an epigenetic switch linking inflammation to cancer
Source: Epigenetics Chromatin. 2015 Feb 14;8:7. doi: 10.1186/1756-8935-8-7 (PMC4362815; doi:10.1186/1756-8935-8-7)
Supplement: Supplementary file 17 — Additional file 17: STAT3-dependent differential gene expression at 24 h. Genes determined to be differentially regulated between MCF10A-ER-Src cells treated with ethanol or tamoxifen for 24 h and with a STAT3-specific siRNA. (XLS 120 KB) [file 13072_2014_351_MOESM17_ESM.xls]

## Sheet: ER-Src RNA 4
STAT3 dependent differential gene expression between siSCM 24hr TAM and 24hr Etoh
ID	logFC	t	P.Value	adj.P.Val	B	Symbol	Name	RefSeq
223467_at	-6.36135	-11.0172	5.88e-09	3.21e-06	10.8789	rasd1	RAS, dexamethasone-induced 1	NM_016084
210164_at	-6.25342	-6.09552	1.44e-05	0.00121829	3.24279	GZMB	granzyme B (granzyme 2, cytotoxic T-lymphocyte-associated serine esterase 1)	NM_004131
206859_s_at	-6.17197	-6.02891	1.63e-05	0.00134304	3.11657	Paep	progestagen-associated endometrial protein	NM_001018049
209821_at	-5.85694	-6.5556	6.09e-06	0.000635418	4.0976	IL33	interleukin 33	NM_033439
211745_x_at	-5.4423	-5.38975	5.68e-05	0.00353839	1.87528	hba2	hemoglobin, alpha 2; hemoglobin, alpha 1	NM_000517
37020_at	-5.42224	-5.53263	4.28e-05	0.00286278	2.15732	crp	C-reactive protein, pentraxin-related	NM_000567
1568926_x_at	-5.2817	-5.44173	5.12e-05	0.00326005	1.97819	MYLK3	myosin light chain kinase 3	NM_182493
212768_s_at	-5.09709	-5.51452	4.43e-05	0.00292804	2.12173	OLFM4	olfactomedin 4	NM_006418
204596_s_at	-5.04491	-11.7031	2.44e-09	1.81e-06	11.7093	stc1	stanniocalcin 1	NM_003155
228339_at	-4.69647	-6.39017	8.27e-06	0.000801868	3.7937	ECSCR	endothelial cell-specific chemotaxis regulator	NM_001077693
223168_at	-4.48985	-18.47	2.41e-12	2.03e-08	17.8578	RHOU	ras homolog gene family, member U	NM_021205
1555786_s_at	-4.33729	-8.82457	1.33e-07	3.3e-05	7.8714	CUEDC1	CUE domain containing 1	NM_017949
216005_at	-4.33174	-12.6361	7.88e-10	7.56e-07	12.765	TNC	tenascin C	NM_002160
201645_at	-4.2207	-19.5326	1.01e-12	1.38e-08	18.5693	TNC	tenascin C	NM_002160
216975_x_at	-4.08787	-5.29968	6.8e-05	0.00408046	1.69622	NPAS1	neuronal PAS domain protein 1	NM_002517
209765_at	-3.95774	-8.91725	1.15e-07	2.94e-05	8.01044	adam19	ADAM metallopeptidase domain 19 (meltrin beta)	NM_033274
239213_at	-3.91437	-11.3048	4.05e-09	2.54e-06	11.233	SERPINB1	serpin peptidase inhibitor, clade B (ovalbumin), member 1	NM_030666
204597_x_at	-3.87155	-8.92833	1.13e-07	2.91e-05	8.02698	stc1	stanniocalcin 1	NM_003155
214414_x_at	-3.8161	-14.54	9.58e-11	1.63e-07	14.6856	hba2	hemoglobin, alpha 2; hemoglobin, alpha 1	NM_000517
205305_at	-3.77414	-12.2991	1.18e-09	1.04e-06	12.3931	FGL1	fibrinogen-like 1	NM_201553
230318_at	-3.74549	-14.8242	7.14e-11	1.3e-07	14.9482	SERPINA1	serpin peptidase inhibitor, clade A (alpha-1 antiproteinase, antitrypsin), member 1	NM_001127702
209732_at	-3.68205	-18.2241	2.97e-12	2.03e-08	17.6853	CLEC2B	C-type lectin domain family 2, member B	NM_005127
1563445_x_at	-3.64807	-9.13583	8.27e-08	2.26e-05	8.33395	LOC1518	cathepsin L-like 3; similar to Cathepsin L1	XM_001128559
241272_at	-3.62353	-6.18965	1.2e-05	0.00106133	3.4201	TNC	tenascin C	NM_002160
236495_at	-3.53963	-7.43658	1.27e-06	0.000189687	5.64954	NAMPT	nicotinamide phosphoribosyltransferase	NM_005746
221107_at	-3.49062	-10.4974	1.18e-08	5.32e-06	10.2165	CHRNA9	cholinergic receptor, nicotinic, alpha 9	NM_017581
206191_at	-3.45455	-5.23133	7.8e-05	0.00451927	1.55971	entpd3	ectonucleoside triphosphate diphosphohydrolase 3	NM_001248
232579_at	-3.44502	-6.49882	6.76e-06	0.000689621	3.99373	LOC100134229	hypothetical protein LOC100134229	#N/A
204714_s_at	-3.43554	-10.759	8.27e-09	4.15e-06	10.5535	F5	coagulation factor V (proaccelerin, labile factor)	NM_000130
211699_x_at	-3.42495	-7.83047	6.54e-07	0.000116108	6.3073	hba2	hemoglobin, alpha 2; hemoglobin, alpha 1	NM_000517
224497_x_at	-3.41426	-5.36065	6.02e-05	0.00370581	1.81754	hsd17b14	hydroxysteroid (17-beta) dehydrogenase 14	NM_016246
209396_s_at	-3.34053	-6.96421	2.91e-06	0.000352688	4.83135	CHI3L1	chitinase 3-like 1 (cartilage glycoprotein-39)	NM_001276
204595_s_at	-3.29749	-8.44411	2.41e-07	5.32e-05	7.28867	stc1	stanniocalcin 1	NM_003155
1553602_at	-3.26114	-7.91821	5.65e-07	0.000102294	6.45083	MUCL1	mucin-like 1	NM_058173
225142_at	-3.25	-14.5468	9.51e-11	1.63e-07	14.692	Jhdm1d	jumonji C domain containing histone demethylase 1 homolog D (S. cerevisiae)	NM_030647
226814_at	-3.23623	-10.0837	2.09e-08	7.96e-06	9.6678	ADAMTS9	ADAM metallopeptidase with thrombospondin type 1 motif, 9	NM_182920
209395_at	-3.18714	-12.6128	8.1e-10	7.63e-07	12.7396	CHI3L1	chitinase 3-like 1 (cartilage glycoprotein-39)	NM_001276
230188_at	-3.04018	-10.142	1.92e-08	7.45e-06	9.74631	Nipal4	NIPA-like domain containing 4	NM_001172292
203504_s_at	-3.03854	-6.23326	1.11e-05	0.00100193	3.50184	ABCA1	ATP-binding cassette, sub-family A (ABC1), member 1	NM_005502
36742_at	-3.02673	-8.55504	2.02e-07	4.67e-05	7.46057	TRIM15	tripartite motif-containing 15	NM_033229
1553311_at	-3.02592	-5.33666	6.31e-05	0.00383577	1.76987	C20orf197	chromosome 20 open reading frame 197	NM_173644
1562290_at	-3.01868	-13.2872	3.73e-10	4.71e-07	13.4552	PPP2R2C	protein phosphatase 2 (formerly 2A), regulatory subunit B, gamma isoform	NM_020416
228726_at	-2.98611	-16.9781	8.91e-12	3.41e-08	16.7621	SERPINB1	serpin peptidase inhibitor, clade B (ovalbumin), member 1	NM_030666
223573_s_at	-2.94983	-7.96134	5.27e-07	9.78e-05	6.52099	PPP2R2C	protein phosphatase 2 (formerly 2A), regulatory subunit B, gamma isoform	NM_020416
1557523_at	-2.94863	-9.66144	3.81e-08	1.24e-05	9.08714	Atp6ap1l	ATPase, H+ transporting, lysosomal accessory protein 1-like	NM_001017971
222847_s_at	-2.9451	-6.95215	2.97e-06	0.000357092	4.81004	egln3	egl nine homolog 3 (C. elegans)	NM_022073
206359_at	-2.93166	-5.79932	2.54e-05	0.00191759	2.67685	socs3	suppressor of cytokine signaling 3	NM_003955
214681_at	-2.88639	-10.1359	1.94e-08	7.46e-06	9.73818	GK3P	glycerol kinase 3 pseudogene; glycerol kinase	NM_001128127
221778_at	-2.88582	-10.6756	9.25e-09	4.48e-06	10.4469	Jhdm1d	jumonji C domain containing histone demethylase 1 homolog D (S. cerevisiae)	NM_030647
226811_at	-2.88448	-8.85947	1.26e-07	3.16e-05	7.92389	FAM46C	family with sequence similarity 46, member C	NM_017709
211532_x_at	-2.81778	-5.68695	3.16e-05	0.00225552	2.45907	KIR2DS2	killer cell immunoglobulin-like receptor, two domains, short cytoplasmic tail, 2; killer cell immunoglobulin-like receptor, two domains, short cytoplasmic tail, 4	NM_012312
227697_at	-2.80454	-5.46019	4.94e-05	0.00316493	2.01465	socs3	suppressor of cytokine signaling 3	NM_003955
202833_s_at	-2.7992	-13.781	2.15e-10	3.02e-07	13.9549	SERPINA1	serpin peptidase inhibitor, clade A (alpha-1 antiproteinase, antitrypsin), member 1	NM_001127702
202464_s_at	-2.79218	-21.8779	1.7e-13	5.62e-09	19.9641	pfkfb3	6-phosphofructo-2-kinase/fructose-2,6-biphosphatase 3	NM_004566
1553973_a_at	-2.78914	-9.27647	6.7e-08	1.94e-05	8.53887	Spink6	serine peptidase inhibitor, Kazal type 6	NM_205841
238692_at	-2.757	-10.74	8.49e-09	4.22e-06	10.5293	BTBD11	BTB (POZ) domain containing 11	NM_001017523
203543_s_at	-2.75175	-8.16326	3.78e-07	7.52e-05	6.84598	KLF9	Kruppel-like factor 9	NM_001206
237830_at	-2.73	-5.78551	2.61e-05	0.00195614	2.65017	#N/A	#N/A	#N/A
211361_s_at	-2.72664	-5.42001	5.35e-05	0.00336851	1.93523	Serpinb13	serpin peptidase inhibitor, clade B (ovalbumin), member 13	NM_012397
205828_at	-2.70471	-6.32734	9.29e-06	0.000874609	3.67725	MMP3	matrix metallopeptidase 3 (stromelysin 1, progelatinase)	NM_002422
241396_at	-2.70232	-8.22125	3.45e-07	7e-05	6.93827	Nedd4l	neural precursor cell expressed, developmentally down-regulated 4-like	NM_001144969
220358_at	-2.69352	-10.179	1.83e-08	7.23e-06	9.79595	BATF3	basic leucine zipper transcription factor, ATF-like 3	NM_018664
211429_s_at	-2.68025	-15.3987	4e-11	9.93e-08	15.4615	SERPINA1	serpin peptidase inhibitor, clade A (alpha-1 antiproteinase, antitrypsin), member 1	NM_001127702
222895_s_at	-2.64258	-10.6888	9.09e-09	4.44e-06	10.4638	BCL11B	B-cell CLL/lymphoma 11B (zinc finger protein)	NM_022898
203505_at	-2.63687	-6.99353	2.76e-06	0.000338434	4.88308	ABCA1	ATP-binding cassette, sub-family A (ABC1), member 1	NM_005502
209325_s_at	-2.60026	-9.81779	3.04e-08	1.05e-05	9.30463	RGS16	regulator of G-protein signaling 16	NM_002928
209324_s_at	-2.59478	-6.82581	3.73e-06	0.000421795	4.58554	RGS16	regulator of G-protein signaling 16	NM_002928
219975_x_at	-2.55975	-7.13465	2.15e-06	0.000280731	5.1303	Olah	oleoyl-ACP hydrolase	NM_018324
223574_x_at	-2.53532	-6.28951	9.98e-06	0.000926856	3.60686	PPP2R2C	protein phosphatase 2 (formerly 2A), regulatory subunit B, gamma isoform	NM_020416
1556989_at	-2.53319	-7.89527	5.87e-07	0.00010563	6.41341	ADAMTS9	ADAM metallopeptidase with thrombospondin type 1 motif, 9	NM_182920
228010_at	-2.52493	-11.6451	2.63e-09	1.89e-06	11.6409	PPP2R2C	protein phosphatase 2 (formerly 2A), regulatory subunit B, gamma isoform	NM_020416
235205_at	-2.51124	-12.8376	6.23e-10	6.42e-07	12.9826	LOC346887	similar to solute carrier family 16 (monocarboxylic acid transporters), member 14	XM_294450
243296_at	-2.50293	-13.9861	1.72e-10	2.48e-07	14.1567	NAMPT	nicotinamide phosphoribosyltransferase	NM_005746
207387_s_at	-2.5003	-5.60511	3.71e-05	0.00256402	2.29944	GK3P	glycerol kinase 3 pseudogene; glycerol kinase	NM_001128127
222857_s_at	-2.49639	-7.33119	1.53e-06	0.000218001	5.46979	KCNMB4	potassium large conductance calcium-activated channel, subfamily M, beta member 4	NM_014505
201042_at	-2.48694	-6.83777	3.65e-06	0.00041454	4.60688	tgm2	transglutaminase 2 (C polypeptide, protein-glutamine-gamma-glutamyltransferase)	NM_198951
241684_at	-2.47392	-5.49322	4.62e-05	0.00302839	2.07979	#N/A	#N/A	#N/A
240991_at	-2.4534	-9.62857	3.99e-08	1.28e-05	9.04105	RPL32P20	ribosomal protein L32 pseudogene 20	#N/A
225871_at	-2.45255	-7.49779	1.15e-06	0.000175499	5.75321	Steap2	six transmembrane epithelial antigen of the prostate 2	NM_001040666
219911_s_at	-2.44695	-21.0657	3.08e-13	5.62e-09	19.5064	SLCO4A1	solute carrier organic anion transporter family, member 4A1	NM_016354
215977_x_at	-2.43136	-5.92624	1.99e-05	0.001568	2.92082	GK3P	glycerol kinase 3 pseudogene; glycerol kinase	NM_001128127
1555167_s_at	-2.42795	-12.9147	5.7e-10	6.13e-07	13.0648	NAMPT	nicotinamide phosphoribosyltransferase	NM_005746
203542_s_at	-2.41487	-8.07729	4.35e-07	8.41e-05	6.7083	KLF9	Kruppel-like factor 9	NM_001206
209652_s_at	-2.41094	-6.60559	5.56e-06	0.000592215	4.18866	PGF	placental growth factor	NM_002632
213274_s_at	-2.40909	-21.1965	2.8e-13	5.62e-09	19.5818	CTSB	cathepsin B	NM_147782
228570_at	-2.39308	-14.8358	7.05e-11	1.3e-07	14.9587	BTBD11	BTB (POZ) domain containing 11	NM_001017523
219287_at	-2.38631	-5.4659	4.88e-05	0.00314474	2.02592	KCNMB4	potassium large conductance calcium-activated channel, subfamily M, beta member 4	NM_014505
209906_at	-2.34948	-6.59904	5.62e-06	0.000597032	4.17674	C3AR1	complement component 3a receptor 1	NM_004054
222945_x_at	-2.34765	-6.28141	1.01e-05	0.000935377	3.59177	Olah	oleoyl-ACP hydrolase	NM_018324
205403_at	-2.30982	-8.84198	1.29e-07	3.23e-05	7.8976	IL1R2	interleukin 1 receptor, type II	NM_173343
207526_s_at	-2.30396	-5.84377	2.33e-05	0.00180688	2.76254	IL1RL1	interleukin 1 receptor-like 1	NM_003856
203798_s_at	-2.27534	-9.60845	4.11e-08	1.31e-05	9.01277	Vsnl1	visinin-like 1	NM_003385
222853_at	-2.24991	-14.5153	9.83e-11	1.63e-07	14.6625	Flrt3	fibronectin leucine rich transmembrane protein 3	NM_198391
227961_at	-2.24174	-13.2657	3.82e-10	4.71e-07	13.4329	CTSB	cathepsin B	NM_147782
1566115_at	-2.24139	-10.6406	9.7e-09	4.57e-06	10.4019	Nedd4l	neural precursor cell expressed, developmentally down-regulated 4-like	NM_001144969
219528_s_at	-2.23856	-6.12072	1.37e-05	0.00117313	3.29038	BCL11B	B-cell CLL/lymphoma 11B (zinc finger protein)	NM_022898
205518_s_at	-2.2304	-5.34822	6.17e-05	0.00376085	1.79284	CMAH	cytidine monophosphate-N-acetylneuraminic acid hydroxylase (CMP-N-acetylneuraminate monooxygenase) pseudogene	#N/A
230357_at	-2.21364	-5.31746	6.56e-05	0.00395076	1.73166	Gmds	GDP-mannose 4,6-dehydratase	NM_001500
212268_at	-2.21216	-17.2691	6.85e-12	3.12e-08	16.9852	SERPINB1	serpin peptidase inhibitor, clade B (ovalbumin), member 1	NM_030666
236599_at	-2.19913	-8.59303	1.91e-07	4.45e-05	7.51907	SERPINE2	serpin peptidase inhibitor, clade E (nexin, plasminogen activator inhibitor type 1), member 2	NM_006216
219250_s_at	-2.18796	-11.6518	2.6e-09	1.89e-06	11.6489	Flrt3	fibronectin leucine rich transmembrane protein 3	NM_198391
226863_at	-2.18593	-15.3043	4.39e-11	1.01e-07	15.3787	Fam110c	family with sequence similarity 110, member C	NM_001077710
233309_at	-2.16262	-6.60695	5.54e-06	0.0005919	4.19113	Tmem2	transmembrane protein 2	NM_001135820
203797_at	-2.16174	-14.0149	1.67e-10	2.47e-07	14.1848	Vsnl1	visinin-like 1	NM_003385
242809_at	-2.14276	-8.35748	2.77e-07	5.98e-05	7.15327	IL1RL1	interleukin 1 receptor-like 1	NM_003856
31637_s_at	-2.13647	-7.36022	1.45e-06	0.000210608	5.51946	thrA	thyroid hormone receptor, alpha (erythroblastic leukemia viral (v-erb-a) oncogene homolog, avian)	NM_003250
213572_s_at	-2.13611	-16.0464	2.13e-11	6.46e-08	16.0137	SERPINB1	serpin peptidase inhibitor, clade B (ovalbumin), member 1	NM_030666
202087_s_at	-2.13491	-15.5919	3.3e-11	8.6e-08	15.6291	CTSL1	cathepsin L1	NM_001912
236201_at	-2.13414	-6.38207	8.39e-06	0.000809288	3.77872	#N/A	#N/A	#N/A
209189_at	-2.13338	-12.9111	5.72e-10	6.13e-07	13.061	FOS	v-fos FBJ murine osteosarcoma viral oncogene homolog	NM_005252
220287_at	-2.13288	-9.59562	4.19e-08	1.33e-05	8.9947	ADAMTS9	ADAM metallopeptidase with thrombospondin type 1 motif, 9	NM_182920
219232_s_at	-2.12259	-5.54673	4.16e-05	0.00279497	2.18502	egln3	egl nine homolog 3 (C. elegans)	NM_022073
238741_at	-2.12176	-8.54054	2.07e-07	4.73e-05	7.43819	FAM83A	family with sequence similarity 83, member A	NM_032899
237252_at	-2.09457	-9.96999	2.45e-08	8.92e-06	9.51352	THBD	thrombomodulin	NM_000361
218113_at	-2.09222	-15.0198	5.85e-11	1.18e-07	15.1255	Tmem2	transmembrane protein 2	NM_001135820
213275_x_at	-2.06114	-15.8805	2.49e-11	7.06e-08	15.8749	CTSB	cathepsin B	NM_147782
224942_at	-2.0419	-8.36758	2.72e-07	5.91e-05	7.16911	PAPPA	PAPPA antisense RNA (non-protein coding); pregnancy-associated plasma protein A, pappalysin 1	NM_002581
213488_at	-2.04047	-6.42877	7.7e-06	0.000762233	3.86495	SNED1	sushi, nidogen and EGF-like domains 1	NM_001080437
224916_at	-2.02989	-11.4288	3.45e-09	2.25e-06	11.383	Tmem173	transmembrane protein 173	NM_198282
207624_s_at	-2.02972	-8.2815	3.13e-07	6.57e-05	7.03367	RPGR	retinitis pigmentosa GTPase regulator	NM_001034853
227475_at	-2.02425	-9.64501	3.9e-08	1.26e-05	9.06411	FOXQ1	forkhead box Q1	NM_033260
200632_s_at	-2.00557	-8.28868	3.09e-07	6.52e-05	7.04502	ndrg1	N-myc downstream regulated 1	NM_001135242
236439_at	-2.00522	-6.12985	1.35e-05	0.001161	3.3076	BCL6	B-cell CLL/lymphoma 6	NM_001134738
202672_s_at	-1.9788	-11.5262	3.05e-09	2.03e-06	11.4998	atf3	activating transcription factor 3	NM_001674
207610_s_at	-1.97762	-7.93779	5.47e-07	0.000100776	6.4827	EMR2	egf-like module containing, mucin-like, hormone receptor-like 2	NM_152917
1552670_a_at	-1.96969	-8.20527	3.54e-07	7.16e-05	6.91289	PPP1R3B	protein phosphatase 1, regulatory (inhibitor) subunit 3B	NM_024607
213644_at	-1.9599	-8.80616	1.37e-07	3.37e-05	7.84363	Ccdc46	coiled-coil domain containing 46	NM_001037325
227752_at	-1.95683	-9.92319	2.62e-08	9.41e-06	9.44958	SPTLC3	serine palmitoyltransferase, long chain base subunit 3	NM_018327
204932_at	-1.95243	-7.0139	2.66e-06	0.000331618	4.91895	tnfrsf11b	tumor necrosis factor receptor superfamily, member 11b	NM_002546
209747_at	-1.95143	-5.35685	6.06e-05	0.00371729	1.80999	TGFB3	transforming growth factor, beta 3	NM_003239
228964_at	-1.94332	-7.14143	2.13e-06	0.000279151	5.14208	PRDM1	PR domain containing 1, with ZNF domain	NM_182907
211372_s_at	-1.94106	-5.73441	2.88e-05	0.0021169	2.55125	IL1R2	interleukin 1 receptor, type II	NM_173343
222662_at	-1.90547	-11.7185	2.39e-09	1.81e-06	11.7274	PPP1R3B	protein phosphatase 1, regulatory (inhibitor) subunit 3B	NM_024607
224929_at	-1.90428	-9.21019	7.4e-08	2.05e-05	8.44262	Tmem173	transmembrane protein 173	NM_198282
216316_x_at	-1.89988	-6.90508	3.23e-06	0.000377886	4.72667	GK3P	glycerol kinase 3 pseudogene; glycerol kinase	NM_001128127
238289_at	-1.89562	-5.83442	2.37e-05	0.00182689	2.74453	RPGR	retinitis pigmentosa GTPase regulator	NM_001034853
204836_at	-1.89032	-8.234	3.38e-07	6.94e-05	6.9585	Gldc	glycine dehydrogenase (decarboxylating)	NM_000170
243401_at	-1.89006	-6.43855	7.56e-06	0.000755764	3.88297	FMNL2	formin-like 2	NM_052905
202315_s_at	-1.88855	-13.4302	3.17e-10	4.23e-07	13.6019	bcr	breakpoint cluster region	NM_021574
220935_s_at	-1.8862	-11.1272	5.09e-09	2.87e-06	11.0153	CDK5RAP2	CDK5 regulatory subunit associated protein 2	NM_018249
238452_at	-1.88003	-9.75989	3.3e-08	1.12e-05	9.22443	FCRLB	Fc receptor-like B	NM_001002901
222557_at	-1.87056	-5.72733	2.92e-05	0.00213766	2.53753	STMN3	stathmin-like 3	NM_015894
205227_at	-1.85905	-10.8226	7.6e-09	3.96e-06	10.6344	il1rap	interleukin 1 receptor accessory protein	NM_134470
238017_at	-1.85841	-12.7955	6.54e-10	6.5e-07	12.9374	SDR16C5	short chain dehydrogenase/reductase family 16C, member 5	NM_138969
203780_at	-1.85505	-11.0501	5.63e-09	3.11e-06	10.9198	MPZL2	myelin protein zero-like 2	NM_005797
237238_at	-1.8528	-6.21314	1.15e-05	0.00102527	3.46417	WWC1	WW and C2 domain containing 1	NM_001161662
206467_x_at	-1.8525	-13.0248	5.02e-10	5.84e-07	13.1814	TNFRSF6B	tumor necrosis factor receptor superfamily, member 6b, decoy; regulator of telomere elongation helicase 1	NM_032957
206172_at	-1.8523	-6.95769	2.94e-06	0.000354565	4.81984	IL13RA2	interleukin 13 receptor, alpha 2	NM_000640
1570032_at	-1.84728	-5.23155	7.79e-05	0.00451927	1.56016	AP3B2	adaptor-related protein complex 3, beta 2 subunit	NM_004644
203887_s_at	-1.84394	-16.1573	1.91e-11	6.15e-08	16.1056	THBD	thrombomodulin	NM_000361
214581_x_at	-1.84232	-9.02553	9.77e-08	2.6e-05	8.17148	TNFRSF21	tumor necrosis factor receptor superfamily, member 21	NM_014452
235737_at	-1.83064	-7.92021	5.64e-07	0.000102294	6.45408	TSLP	thymic stromal lymphopoietin	NM_033035
217738_at	-1.82829	-8.72796	1.54e-07	3.78e-05	7.72524	NAMPT	nicotinamide phosphoribosyltransferase	NM_005746
204818_at	-1.82643	-9.18749	7.65e-08	2.11e-05	8.40953	HSD17B2	hydroxysteroid (17-beta) dehydrogenase 2	NM_002153
209822_s_at	-1.82454	-7.35057	1.48e-06	0.000212461	5.50295	vldlr	very low density lipoprotein receptor	NM_001018056
205100_at	-1.79571	-13.2514	3.88e-10	4.71e-07	13.4182	gfpt2	glutamine-fructose-6-phosphate transaminase 2	NM_005110
234725_s_at	-1.79515	-11.5784	2.86e-09	1.97e-06	11.5619	SEMA4B	sema domain, immunoglobulin domain (Ig), transmembrane domain (TM) and short cytoplasmic domain, (semaphorin) 4B	NM_020210
228573_at	-1.7855	-11.2622	4.27e-09	2.56e-06	11.181	ANTXR2	anthrax toxin receptor 2	NM_001145794
235074_at	-1.78469	-5.72662	2.92e-05	0.00213775	2.53615	spred1	sprouty-related, EVH1 domain containing 1	NM_152594
204260_at	-1.7802	-7.00042	2.73e-06	0.000336585	4.89521	CHGB	chromogranin B (secretogranin 1)	NM_001819
203140_at	-1.76902	-5.76899	2.69e-05	0.00200615	2.61823	BCL6	B-cell CLL/lymphoma 6	NM_001134738
233302_at	-1.76693	-5.83604	2.36e-05	0.00182373	2.74766	BCL11B	B-cell CLL/lymphoma 11B (zinc finger protein)	NM_022898
211661_x_at	-1.7643	-7.65242	8.82e-07	0.000145632	6.01271	PTAFR	platelet-activating factor receptor	NM_000952
221218_s_at	-1.76345	-12.8228	6.34e-10	6.42e-07	12.9667	TPK1	thiamin pyrophosphokinase 1	NM_001042482
212190_at	-1.76013	-17.0454	8.39e-12	3.41e-08	16.8141	SERPINE2	serpin peptidase inhibitor, clade E (nexin, plasminogen activator inhibitor type 1), member 2	NM_006216
242868_at	-1.75592	-7.66225	8.67e-07	0.000144069	6.02909	Epas1	endothelial PAS domain protein 1	NM_001430
203888_at	-1.74576	-10.0795	2.1e-08	7.96e-06	9.6622	THBD	thrombomodulin	NM_000361
206100_at	-1.72477	-7.56735	1.02e-06	0.000162326	5.87036	CPM	carboxypeptidase M	NM_198320
219869_s_at	-1.71521	-10.3658	1.41e-08	6.07e-06	10.0441	SLC39A8	solute carrier family 39 (zinc transporter), member 8	NM_022154
223991_s_at	-1.71509	-14.4188	1.09e-10	1.7e-07	14.5718	LOC100132910	PRO1477	XM_001723529
200838_at	-1.70456	-16.5476	1.32e-11	4.53e-08	16.4228	CTSB	cathepsin B	NM_147782
204881_s_at	-1.69733	-7.41643	1.32e-06	0.000194781	5.61528	UGCG	UDP-glucose ceramide glucosyltransferase	NM_003358
217739_s_at	-1.69411	-10.2981	1.55e-08	6.36e-06	9.95467	NAMPT	nicotinamide phosphoribosyltransferase	NM_005746
203304_at	-1.68579	-11.7581	2.28e-09	1.78e-06	11.7738	LOC729590	hypothetical LOC729590; BMP and activin membrane-bound inhibitor homolog (Xenopus laevis)	XM_001721227
240304_s_at	-1.6857	-6.4118	7.94e-06	0.000776758	3.83365	TMC5	transmembrane channel-like 5	NM_024780
1568633_a_at	-1.68422	-12.2058	1.32e-09	1.14e-06	12.2882	#N/A	#N/A	#N/A
233587_s_at	-1.68415	-15.0986	5.4e-11	1.14e-07	15.1962	SIPA1L2	signal-induced proliferation-associated 1 like 2	NM_020808
243395_at	-1.68382	-11.5629	2.91e-09	1.97e-06	11.5434	Cd55	CD55 molecule, decay accelerating factor for complement (Cromer blood group)	NM_000574
215446_s_at	-1.67932	-12.3675	1.08e-09	9.71e-07	12.4694	lox	lysyl oxidase	NM_002317
242559_at	-1.67928	-5.96543	1.84e-05	0.00147568	2.99571	#N/A	#N/A	#N/A
206164_at	-1.67373	-5.93484	1.95e-05	0.00154677	2.93727	CLCA2	chloride channel accessory 2	NM_006536
217764_s_at	-1.67346	-10.3247	1.49e-08	6.3e-06	9.98988	rab31	RAB31, member RAS oncogene family	NM_006868
225557_at	-1.66939	-6.67281	4.92e-06	0.000533199	4.31054	CSRNP1	cysteine-serine-rich nuclear protein 1	NM_033027
217763_s_at	-1.66355	-8.13788	3.94e-07	7.76e-05	6.80544	rab31	RAB31, member RAS oncogene family	NM_006868
238460_at	-1.65489	-10.3187	1.5e-08	6.3e-06	9.98185	FAM83A	family with sequence similarity 83, member A	NM_032899
215425_at	-1.65439	-5.52133	4.37e-05	0.00290647	2.13512	BTG3	BTG family, member 3	NM_006806
236725_at	-1.65009	-6.25486	1.06e-05	0.000970041	3.54221	WWC1	WW and C2 domain containing 1	NM_001161662
222768_s_at	-1.64794	-6.99667	2.75e-06	0.00033731	4.88861	TRMT6	tRNA methyltransferase 6 homolog (S. cerevisiae)	NM_015939
225524_at	-1.64487	-11.5732	2.87e-09	1.97e-06	11.5556	ANTXR2	anthrax toxin receptor 2	NM_001145794
239155_at	-1.64119	-8.70498	1.6e-07	3.87e-05	7.6903	CXADRP1	coxsackie virus and adenovirus receptor pseudogene 1	#N/A
204298_s_at	-1.62683	-11.2884	4.13e-09	2.55e-06	11.213	lox	lysyl oxidase	NM_002317
214106_s_at	-1.62652	-8.69386	1.63e-07	3.89e-05	7.67337	Gmds	GDP-mannose 4,6-dehydratase	NM_001500
209781_s_at	-1.62207	-6.41899	7.84e-06	0.000770602	3.84691	KHDRBS3	KH domain containing, RNA binding, signal transduction associated 3	NM_006558
222688_at	-1.62034	-9.45464	5.15e-08	1.56e-05	8.79491	ACER3	alkaline ceramidase 3	NM_018367
204457_s_at	-1.6182	-9.67266	3.75e-08	1.23e-05	9.10285	GAS1	growth arrest-specific 1	NM_002048
225056_at	-1.60652	-14.8456	6.98e-11	1.3e-07	14.9677	SIPA1L2	signal-induced proliferation-associated 1 like 2	NM_020808
230711_at	-1.60183	-5.73161	2.9e-05	0.00212561	2.54582	Epas1	endothelial PAS domain protein 1	NM_001430
219580_s_at	-1.59991	-6.15988	1.27e-05	0.0011137	3.36417	TMC5	transmembrane channel-like 5	NM_024780
226602_s_at	-1.59556	-9.04877	9.43e-08	2.54e-05	8.20583	BCRL4	breakpoint cluster region pseudogene; breakpoint cluster region-like 4	#N/A
230083_at	-1.59389	-9.8005	3.12e-08	1.07e-05	9.28073	usp53	ubiquitin specific peptidase 53	NM_019050
213508_at	-1.59337	-9.1401	8.22e-08	2.26e-05	8.34021	c14orf147	chromosome 14 open reading frame 147	NM_138288
241950_at	-1.58847	-6.86966	3.44e-06	0.000398089	4.66371	WWC1	WW and C2 domain containing 1	NM_001161662
202376_at	-1.58609	-9.90062	2.7e-08	9.59e-06	9.41866	serpina3	serpin peptidase inhibitor, clade A (alpha-1 antiproteinase, antitrypsin), member 3	NM_001085
218856_at	-1.58537	-6.67314	4.91e-06	0.000533199	4.31113	TNFRSF21	tumor necrosis factor receptor superfamily, member 21	NM_014452
1558732_at	-1.57591	-10.6074	1.01e-08	4.74e-06	10.3591	MAP4K4	mitogen-activated protein kinase kinase kinase kinase 4	NM_004834
212230_at	-1.57491	-5.97294	1.82e-05	0.00146318	3.01002	Ppap2b	phosphatidic acid phosphatase type 2B	NM_177414
33304_at	-1.56949	-8.56383	2e-07	4.62e-05	7.47412	ISG20	interferon stimulated exonuclease gene 20kDa	NM_002201
201981_at	-1.56296	-7.04065	2.54e-06	0.000317717	4.96593	PAPPA	PAPPA antisense RNA (non-protein coding); pregnancy-associated plasma protein A, pappalysin 1	NM_002581
205466_s_at	-1.56276	-6.55296	6.12e-06	0.000637287	4.09279	Hs3st1	heparan sulfate (glucosamine) 3-O-sulfotransferase 1	NM_005114
205579_at	-1.5597	-6.38495	8.35e-06	0.000807796	3.78404	HRH1	histamine receptor H1	NM_000861
233465_at	-1.55948	-5.94894	1.9e-05	0.00151203	2.96422	spred1	sprouty-related, EVH1 domain containing 1	NM_152594
210119_at	-1.55426	-5.8718	2.21e-05	0.0017197	2.81644	KCNJ15	potassium inwardly-rectifying channel, subfamily J, member 15	NM_002243
223686_at	-1.55425	-7.27156	1.69e-06	0.000232863	5.36736	TPK1	thiamin pyrophosphokinase 1	NM_001042482
203779_s_at	-1.54866	-7.27953	1.67e-06	0.000231763	5.38108	MPZL2	myelin protein zero-like 2	NM_005797
1559322_at	-1.54862	-6.54003	6.27e-06	0.000648912	4.06916	LOC727916	hypothetical protein LOC727916	#N/A
221765_at	-1.54317	-7.99935	4.95e-07	9.29e-05	6.5826	UGCG	UDP-glucose ceramide glucosyltransferase	NM_003358
234970_at	-1.54269	-6.54689	6.19e-06	0.000643215	4.08169	tc2n	tandem C2 domains, nuclear	NM_152332
234305_s_at	-1.53981	-5.79811	2.55e-05	0.00191943	2.67452	GSDMC	gasdermin C	NM_031415
210001_s_at	-1.53479	-5.23581	7.73e-05	0.00450006	1.56868	Socs1	suppressor of cytokine signaling 1	NM_003745
237833_s_at	-1.52901	-5.60447	3.71e-05	0.00256403	2.29818	SNCAIP	synuclein, alpha interacting protein	NM_005460
201926_s_at	-1.52894	-12.7446	6.94e-10	6.78e-07	12.8825	Cd55	CD55 molecule, decay accelerating factor for complement (Cromer blood group)	NM_000574
233540_s_at	-1.52783	-9.31299	6.35e-08	1.87e-05	8.59168	CDK5RAP2	CDK5 regulatory subunit associated protein 2	NM_018249
238945_at	-1.51498	-5.1452	9.28e-05	0.00518114	1.38694	ACER3	alkaline ceramidase 3	NM_018367
233090_at	-1.51484	-9.85599	2.88e-08	1.01e-05	9.35732	GPC6	glypican 6	NM_005708
224941_at	-1.51212	-8.0335	4.68e-07	8.91e-05	6.63778	PAPPA	PAPPA antisense RNA (non-protein coding); pregnancy-associated plasma protein A, pappalysin 1	NM_002581
204774_at	-1.51021	-5.14284	9.32e-05	0.00519529	1.38219	Evi2a	ecotropic viral integration site 2A	NM_014210
239586_at	-1.505	-10.1618	1.87e-08	7.35e-06	9.77287	FAM83A	family with sequence similarity 83, member A	NM_032899
213085_s_at	-1.50348	-10.8312	7.51e-09	3.95e-06	10.6452	WWC1	WW and C2 domain containing 1	NM_001161662
217762_s_at	-1.49563	-9.94848	2.52e-08	9.14e-06	9.48417	rab31	RAB31, member RAS oncogene family	NM_006868
205542_at	-1.48461	-10.8	7.83e-09	4.04e-06	10.6056	STEAP1	six transmembrane epithelial antigen of the prostate 1	NM_012449
203921_at	-1.47639	-11.1662	4.84e-09	2.76e-06	11.0634	chst2	carbohydrate (N-acetylglucosamine-6-O) sulfotransferase 2	NM_004267
201695_s_at	-1.47198	-8.14697	3.89e-07	7.67e-05	6.81998	pnp	nucleoside phosphorylase	NM_000270
213596_at	-1.46592	-5.8295	2.4e-05	0.00184178	2.73506	Casp4	caspase 4, apoptosis-related cysteine peptidase	NM_033306
228128_x_at	-1.46586	-9.22336	7.25e-08	2.03e-05	8.46179	PAPPA	PAPPA antisense RNA (non-protein coding); pregnancy-associated plasma protein A, pappalysin 1	NM_002581
215062_at	-1.46471	-5.46579	4.88e-05	0.00314474	2.0257	FMNL2	formin-like 2	NM_052905
209050_s_at	-1.46351	-8.33666	2.86e-07	6.16e-05	7.12058	RALGDS	ral guanine nucleotide dissociation stimulator	NM_001042368
216074_x_at	-1.4596	-6.23283	1.11e-05	0.00100193	3.50104	WWC1	WW and C2 domain containing 1	NM_001161662
215268_at	-1.45006	-5.14557	9.27e-05	0.00518114	1.38769	KIAA0754	hypothetical LOC643314	NM_015038
201925_s_at	-1.44911	-10.3921	1.36e-08	5.94e-06	10.0786	Cd55	CD55 molecule, decay accelerating factor for complement (Cromer blood group)	NM_000574
215717_s_at	-1.44059	-7.44159	1.26e-06	0.000188579	5.65804	Fbn2	fibrillin 2	NM_001999
226225_at	-1.43969	-8.25807	3.25e-07	6.8e-05	6.99663	MCC	mutated in colorectal cancers	NM_002387
210524_x_at	-1.42643	-8.1023	4.18e-07	8.1e-05	6.74846	MT1F	metallothionein 1F	NM_005949
238769_at	-1.42408	-7.82395	6.61e-07	0.000116619	6.29659	MAP4K4	mitogen-activated protein kinase kinase kinase kinase 4	NM_004834
231817_at	-1.42202	-11.6992	2.45e-09	1.81e-06	11.7047	usp53	ubiquitin specific peptidase 53	NM_019050
217528_at	-1.41204	-6.71004	4.59e-06	0.000504306	4.37777	CLCA2	chloride channel accessory 2	NM_006536
209505_at	-1.41151	-8.88616	1.21e-07	3.05e-05	7.96392	NR2F1	nuclear receptor subfamily 2, group F, member 1	NM_005654
214623_at	-1.3931	-5.18731	8.52e-05	0.00484298	1.47152	FBXW4P1	F-box and WD repeat domain containing 4 pseudogene 1	#N/A
225505_s_at	-1.38811	-7.09678	2.3e-06	0.000295155	5.06423	Fam113a	family with sequence similarity 113, member A	NM_022760
232453_at	-1.38565	-7.5985	9.66e-07	0.000155782	5.9226	GPC6	glypican 6	NM_005708
233970_s_at	-1.38053	-8.46049	2.35e-07	5.22e-05	7.31416	TRMT6	tRNA methyltransferase 6 homolog (S. cerevisiae)	NM_015939
217787_s_at	-1.37665	-11.2674	4.25e-09	2.56e-06	11.1874	GALNT2	UDP-N-acetyl-alpha-D-galactosamine:polypeptide N-acetylgalactosaminyltransferase 2 (GalNAc-T2)	NM_004481
232779_at	-1.37628	-5.98662	1.77e-05	0.00143168	3.0361	Gmds	GDP-mannose 4,6-dehydratase	NM_001500
230663_at	-1.37451	-5.33005	6.4e-05	0.00387387	1.75672	FMNL2	formin-like 2	NM_052905
1556656_at	-1.37097	-6.83939	3.64e-06	0.000414196	4.60977	LOC100129449	PRO2055	XM_001724506
224967_at	-1.37042	-11.2486	4.35e-09	2.56e-06	11.1644	UGCG	UDP-glucose ceramide glucosyltransferase	NM_003358
206693_at	-1.37011	-5.21743	8.02e-05	0.00462601	1.53189	Il7	interleukin 7	NM_000880
201329_s_at	-1.36943	-9.5263	4.63e-08	1.44e-05	8.89676	Ets2	v-ets erythroblastosis virus E26 oncogene homolog 2 (avian)	NM_005239
224940_s_at	-1.35319	-6.75773	4.21e-06	0.000471075	4.46358	PAPPA	PAPPA antisense RNA (non-protein coding); pregnancy-associated plasma protein A, pappalysin 1	NM_002581
223019_at	-1.34561	-7.30063	1.61e-06	0.000226878	5.41735	Fam129b	family with sequence similarity 129, member B	NM_022833
227361_at	-1.34534	-7.11109	2.24e-06	0.000290533	5.08922	Hs3st3b1	heparan sulfate (glucosamine) 3-O-sulfotransferase 3B1	NM_006041
226374_at	-1.33961	-7.48411	1.17e-06	0.000178248	5.73008	cxadr	coxsackie virus and adenovirus receptor pseudogene 2; coxsackie virus and adenovirus receptor	NM_001338
222687_s_at	-1.33852	-9.99519	2.36e-08	8.73e-06	9.54784	ACER3	alkaline ceramidase 3	NM_018367
226837_at	-1.33662	-6.45659	7.31e-06	0.000735951	3.91618	spred1	sprouty-related, EVH1 domain containing 1	NM_152594
211760_s_at	-1.33509	-8.42942	2.47e-07	5.42e-05	7.26579	Vamp4	vesicle-associated membrane protein 4	NM_003762
208893_s_at	-1.32443	-7.25081	1.76e-06	0.000239386	5.3316	dusp6	dual specificity phosphatase 6	NM_022652
209034_at	-1.32369	-11.7377	2.34e-09	1.8e-06	11.7499	PNRC1	proline-rich nuclear receptor coactivator 1	NM_006813
233565_s_at	-1.31625	-6.33125	9.23e-06	0.000871253	3.68451	SDCBP2	syndecan binding protein (syntenin) 2	NM_080489
241916_at	-1.30145	-7.6077	9.51e-07	0.000154281	5.938	plscr1	phospholipid scramblase 1	NM_021105
213076_at	-1.3003	-5.41054	5.45e-05	0.00340988	1.91648	ITPKC	inositol 1,4,5-trisphosphate 3-kinase C	NM_025194
227252_at	-1.29552	-6.40972	7.97e-06	0.000778371	3.82981	LRP10	low density lipoprotein receptor-related protein 10	NM_014045
234113_at	-1.29189	-5.25657	7.41e-05	0.00436186	1.61019	Gmds	GDP-mannose 4,6-dehydratase	NM_001500
226974_at	-1.28919	-5.50947	4.48e-05	0.00295384	2.11179	Nedd4l	neural precursor cell expressed, developmentally down-regulated 4-like	NM_001144969
212171_x_at	-1.2873	-8.16987	3.74e-07	7.5e-05	6.85652	VEGFA	vascular endothelial growth factor A	NM_001025369
202241_at	-1.28529	-6.39658	8.17e-06	0.000796179	3.80554	TRIB1	tribbles homolog 1 (Drosophila)	NM_025195
231861_at	-1.28375	-5.65764	3.35e-05	0.00236692	2.402	LRP10	low density lipoprotein receptor-related protein 10	NM_014045
241824_at	-1.28137	-6.00368	1.71e-05	0.00139188	3.06859	Fosl2	FOS-like antigen 2	NM_005253
215032_at	-1.27762	-7.07907	2.37e-06	0.000302392	5.03326	Rreb1	ras responsive element binding protein 1	NM_001003699
218404_at	-1.27184	-10.5185	1.14e-08	5.21e-06	10.244	SNX10	sorting nexin 10	NM_013322
209267_s_at	-1.27083	-9.69391	3.63e-08	1.2e-05	9.13255	SLC39A8	solute carrier family 39 (zinc transporter), member 8	NM_022154
242665_at	-1.26479	-7.70436	8.08e-07	0.000136311	6.09911	FMNL2	formin-like 2	NM_052905
227478_at	-1.25927	-7.43217	1.28e-06	0.00019061	5.64205	SETBP1	SET binding protein 1	NM_001130110
240450_at	-1.25309	-5.18846	8.5e-05	0.00483765	1.47383	PAPPA	PAPPA antisense RNA (non-protein coding); pregnancy-associated plasma protein A, pappalysin 1	NM_002581
211742_s_at	-1.24765	-7.08453	2.35e-06	0.000300893	5.04282	EVI2B	ecotropic viral integration site 2B	NM_006495
242827_x_at	-1.24451	-6.8069	3.86e-06	0.000432824	4.55173	#N/A	#N/A	#N/A
210512_s_at	-1.24297	-11.8798	1.96e-09	1.6e-06	11.9155	VEGFA	vascular endothelial growth factor A	NM_001025369
1555950_a_at	-1.23484	-8.15124	3.86e-07	7.64e-05	6.8268	Cd55	CD55 molecule, decay accelerating factor for complement (Cromer blood group)	NM_000574
206166_s_at	-1.23052	-6.6222	5.39e-06	0.000577876	4.21884	CLCA2	chloride channel accessory 2	NM_006536
220334_at	-1.22912	-6.41602	7.88e-06	0.000773462	3.84144	RGS17	regulator of G-protein signaling 17	NM_012419
214110_s_at	-1.22659	-5.5223	4.37e-05	0.00290647	2.13702	LOC654342	lymphocyte-specific protein 1 pseudogene	XM_001129441
210612_s_at	-1.21779	-5.96742	1.84e-05	0.00147278	2.9995	SYNJ2	synaptojanin 2	NM_003898
200878_at	-1.2132	-11.7633	2.26e-09	1.78e-06	11.7799	Epas1	endothelial PAS domain protein 1	NM_001430
224797_at	-1.20082	-6.26453	1.05e-05	0.000958467	3.56029	arrdc3	arrestin domain containing 3	NM_020801
219157_at	-1.19719	-9.79462	3.14e-08	1.07e-05	9.27259	KLHL2	kelch-like 2, Mayven (Drosophila)	NM_001161521
201389_at	-1.19718	-5.58766	3.84e-05	0.00262364	2.26528	ITGA5	integrin, alpha 5 (fibronectin receptor, alpha polypeptide)	NM_002205
226002_at	-1.19665	-6.72208	4.49e-06	0.00049683	4.39946	gab1	GRB2-associated binding protein 1	NM_207123
227776_at	-1.19528	-8.66196	1.71e-07	4.05e-05	7.62469	ACER3	alkaline ceramidase 3	NM_018367
227059_at	-1.19515	-7.73259	7.7e-07	0.000132033	6.14592	GPC6	glypican 6	NM_005708
226184_at	-1.19331	-8.98327	1.04e-07	2.74e-05	8.1088	FMNL2	formin-like 2	NM_052905
228483_s_at	-1.18665	-5.4744	4.8e-05	0.00310619	2.04268	taf9b	TAF9B RNA polymerase II, TATA box binding protein (TBP)-associated factor, 31kDa	NM_015975
237465_at	-1.18346	-7.23887	1.79e-06	0.000242623	5.311	usp53	ubiquitin specific peptidase 53	NM_019050
203044_at	-1.17851	-7.08144	2.36e-06	0.000301833	5.03741	CHSY1	chondroitin sulfate synthase 1	NM_014918
203917_at	-1.1724	-6.89172	3.31e-06	0.000385099	4.70295	cxadr	coxsackie virus and adenovirus receptor pseudogene 2; coxsackie virus and adenovirus receptor	NM_001338
201531_at	-1.15932	-8.70064	1.61e-07	3.88e-05	7.6837	ZFP36	zinc finger protein 36, C3H type, homolog (mouse)	NM_003407
218456_at	-1.1589	-11.2858	4.15e-09	2.55e-06	11.2098	CAPRIN2	caprin family member 2	NM_032156
223586_at	-1.15524	-6.15675	1.28e-05	0.00111855	3.35826	ARNTL2	aryl hydrocarbon receptor nuclear translocator-like 2	NM_020183
236361_at	-1.1545	-5.27215	7.18e-05	0.00425585	1.64131	GALNTL2	UDP-N-acetyl-alpha-D-galactosamine:polypeptide N-acetylgalactosaminyltransferase-like 2	NM_054110
202440_s_at	-1.1521	-5.68383	3.18e-05	0.00226338	2.45301	ST5	suppression of tumorigenicity 5	NM_139157
226140_s_at	-1.15027	-7.27578	1.68e-06	0.00023224	5.37463	Otud1	OTU domain containing 1	NM_001145373
204908_s_at	-1.14686	-8.23011	3.4e-07	6.95e-05	6.95234	Bcl3	B-cell CLL/lymphoma 3	NM_005178
213173_at	-1.13795	-5.18115	8.63e-05	0.00488832	1.45915	pcnx	pecanex homolog (Drosophila)	NM_014982
207351_s_at	-1.13701	-5.95135	1.89e-05	0.00151165	2.96882	SH2D2A	SH2 domain protein 2A	NM_001161443
205209_at	-1.13465	-5.80884	2.49e-05	0.00189297	2.69523	ACVR1B	activin A receptor, type IB	NM_020327
212463_at	-1.13143	-9.75345	3.33e-08	1.12e-05	9.21548	CD59	CD59 molecule, complement regulatory protein	NM_203329
225211_at	-1.12825	-6.08433	1.47e-05	0.00123767	3.22163	pvrl1	poliovirus receptor-related 1 (herpesvirus entry mediator C)	NM_002855
202388_at	-1.12698	-8.3002	3.03e-07	6.45e-05	7.06318	RGS2	regulator of G-protein signaling 2, 24kDa	NM_002923
203939_at	-1.12447	-5.12145	9.73e-05	0.00538651	1.33916	NT5E	5'-nucleotidase, ecto (CD73)	NM_002526
219959_at	-1.12413	-9.48085	4.95e-08	1.52e-05	8.83224	MOCOS	molybdenum cofactor sulfurase	NM_017947
235740_at	-1.12351	-5.1967	8.36e-05	0.00479203	1.49035	MCTP1	multiple C2 domains, transmembrane 1	NM_024717
228748_at	-1.12332	-6.57618	5.86e-06	0.000615392	4.13513	CD59	CD59 molecule, complement regulatory protein	NM_203329
224320_s_at	-1.12113	-9.09134	8.85e-08	2.39e-05	8.2686	MCM8	minichromosome maintenance complex component 8	NM_182802
218384_at	-1.11974	-7.78043	7.11e-07	0.000124451	6.22497	carhsp1	calcium regulated heat stable protein 1, 24kDa	NM_001042476
200839_s_at	-1.11592	-8.97591	1.05e-07	2.74e-05	8.09787	CTSB	cathepsin B	NM_147782
238576_at	-1.11551	-6.31335	9.54e-06	0.000890112	3.65125	#N/A	#N/A	#N/A
222447_at	-1.10992	-5.97632	1.81e-05	0.00145588	3.01647	METTL9	methyltransferase like 9	NM_001077180
226561_at	-1.10892	-6.6981	4.69e-06	0.000513298	4.35624	AGFG1	ArfGAP with FG repeats 1	NM_001135189
209310_s_at	-1.1009	-9.39437	5.62e-08	1.68e-05	8.70874	Casp4	caspase 4, apoptosis-related cysteine peptidase	NM_033306
222548_s_at	-1.09741	-5.76422	2.72e-05	0.00201932	2.60901	MAP4K4	mitogen-activated protein kinase kinase kinase kinase 4	NM_004834
218486_at	-1.09737	-8.05589	4.51e-07	8.62e-05	6.67387	klf11	Kruppel-like factor 11	NM_003597
202948_at	-1.0953	-8.17948	3.69e-07	7.41e-05	6.87185	Il1r1	interleukin 1 receptor, type I	NM_000877
212522_at	-1.09417	-6.19136	1.2e-05	0.00105961	3.42332	PDE8A	phosphodiesterase 8A	NM_173454
1556608_a_at	-1.09082	-6.23126	1.11e-05	0.00100193	3.4981	Ehd4	EH-domain containing 4	NM_139265
236172_at	-1.08959	-5.84224	2.34e-05	0.00180965	2.7596	LTB4R	leukotriene B4 receptor	NM_181657
202770_s_at	-1.0847	-6.23196	1.11e-05	0.00100193	3.49941	CCNG2	cyclin G2	NM_004354
206132_at	-1.08062	-6.43284	7.64e-06	0.000761371	3.87245	MCC	mutated in colorectal cancers	NM_002387
206571_s_at	-1.07948	-9.82797	3e-08	1.04e-05	9.31869	MAP4K4	mitogen-activated protein kinase kinase kinase kinase 4	NM_004834
46665_at	-1.07874	-5.62252	3.58e-05	0.0024873	2.33347	SEMA4C	sema domain, immunoglobulin domain (Ig), transmembrane domain (TM) and short cytoplasmic domain, (semaphorin) 4C	NM_017789
224774_s_at	-1.07591	-7.77923	7.12e-07	0.000124451	6.22299	NAV1	neuron navigator 1	NM_001167738
206165_s_at	-1.07417	-8.93808	1.12e-07	2.88e-05	8.04154	CLCA2	chloride channel accessory 2	NM_006536
209387_s_at	-1.07386	-6.81209	3.82e-06	0.000429679	4.56101	TM4SF1	transmembrane 4 L six family member 1	NM_014220
204875_s_at	-1.07313	-5.35361	6.1e-05	0.003733	1.80356	Gmds	GDP-mannose 4,6-dehydratase	NM_001500
214894_x_at	-1.07127	-7.93922	5.46e-07	0.000100776	6.48503	MACF1	microtubule-actin crosslinking factor 1	NM_012090
218845_at	-1.07107	-8.7163	1.57e-07	3.84e-05	7.70752	dusp22	similar to mitogen-activated protein kinase phosphatase x; dual specificity phosphatase 22	NM_020185
227345_at	-1.06971	-7.4208	1.31e-06	0.000193845	5.62273	TNFRSF10D	tumor necrosis factor receptor superfamily, member 10d, decoy with truncated death domain	NM_003840
208892_s_at	-1.06832	-6.08173	1.48e-05	0.00123998	3.21671	dusp6	dual specificity phosphatase 6	NM_022652
217519_at	-1.06015	-5.28439	7.01e-05	0.00417532	1.66573	MACF1	microtubule-actin crosslinking factor 1	NM_012090
206618_at	-1.04898	-5.1289	9.59e-05	0.00532754	1.35415	Il18r1	interleukin 18 receptor 1	NM_003855
222877_at	-1.04889	-5.31758	6.56e-05	0.00395076	1.73189	NRP2	neuropilin 2	NM_018534
226452_at	-1.04613	-6.22939	1.12e-05	0.00100255	3.4946	PDK1	pyruvate dehydrogenase kinase, isozyme 1	NM_002610
212460_at	-1.04492	-7.96026	5.27e-07	9.78e-05	6.51922	c14orf147	chromosome 14 open reading frame 147	NM_138288
202769_at	-1.03769	-6.50011	6.74e-06	0.000689271	3.99609	CCNG2	cyclin G2	NM_004354
213198_at	-1.03366	-7.36073	1.45e-06	0.000210608	5.52034	ACVR1B	activin A receptor, type IB	NM_020327
222547_at	-1.03259	-7.28756	1.65e-06	0.000229857	5.39489	MAP4K4	mitogen-activated protein kinase kinase kinase kinase 4	NM_004834
212445_s_at	-1.0284	-5.38751	5.7e-05	0.00354453	1.87085	Nedd4l	neural precursor cell expressed, developmentally down-regulated 4-like	NM_001144969
201328_at	-1.02815	-5.51553	4.43e-05	0.00292577	2.1237	Ets2	v-ets erythroblastosis virus E26 oncogene homolog 2 (avian)	NM_005239
217868_s_at	-1.02808	-10.0224	2.27e-08	8.48e-06	9.58477	METTL9	methyltransferase like 9	NM_001077180
228188_at	-1.01945	-7.89115	5.91e-07	0.000106004	6.40669	Fosl2	FOS-like antigen 2	NM_005253
203704_s_at	-1.01248	-9.26229	6.84e-08	1.96e-05	8.51834	Rreb1	ras responsive element binding protein 1	NM_001003699
228846_at	-1.01148	-5.42114	5.34e-05	0.00336484	1.93746	MXD1	MAX dimerization protein 1	NM_002357
233358_at	-1.01097	-6.02864	1.63e-05	0.00134304	3.11605	#N/A	#N/A	#N/A
223776_x_at	-0.998913	-10.3871	1.37e-08	5.94e-06	10.0721	tinf2	TERF1 (TRF1)-interacting nuclear factor 2	NM_012461
228242_at	-0.996442	-5.29078	6.92e-05	0.00413569	1.67848	N4bp2	NEDD4 binding protein 2	NM_018177
1555259_at	-0.996289	-6.64783	5.14e-06	0.000553638	4.26532	ZAK	sterile alpha motif and leucine zipper containing kinase AZK	NM_133646
226195_at	-0.994923	-5.34821	6.17e-05	0.00376085	1.79283	c14orf179	chromosome 14 open reading frame 179	NM_052873
215034_s_at	-0.993206	-6.3928	8.23e-06	0.000800369	3.79855	TM4SF1	transmembrane 4 L six family member 1	NM_014220
212888_at	-0.992614	-5.61521	3.64e-05	0.00252006	2.31918	DICER1	dicer 1, ribonuclease type III	NM_030621
204490_s_at	-0.992086	-8.28867	3.09e-07	6.52e-05	7.045	CD44	CD44 molecule (Indian blood group)	NM_000610
213895_at	-0.984732	-6.12786	1.35e-05	0.001161	3.30385	emp1	epithelial membrane protein 1	NM_001423
203394_s_at	-0.981564	-6.28649	1e-05	0.000929064	3.60124	hes1	hairy and enhancer of split 1, (Drosophila)	NM_005524
1553995_a_at	-0.977045	-7.25648	1.74e-06	0.000237623	5.34139	NT5E	5'-nucleotidase, ecto (CD73)	NM_002526
226416_at	-0.971026	-6.60789	5.53e-06	0.0005919	4.19284	Eri1	exoribonuclease 1	NM_153332
227388_at	-0.969209	-6.31892	9.44e-06	0.000883908	3.66161	Tusc1	tumor suppressor candidate 1	NM_001004125
202446_s_at	-0.96607	-9.40251	5.56e-08	1.67e-05	8.72041	plscr1	phospholipid scramblase 1	NM_021105
226440_at	-0.965232	-6.0174	1.67e-05	0.00136601	3.09469	dusp22	similar to mitogen-activated protein kinase phosphatase x; dual specificity phosphatase 22	NM_020185
207358_x_at	-0.964362	-5.69309	3.12e-05	0.00224034	2.47101	MACF1	microtubule-actin crosslinking factor 1	NM_012090
210916_s_at	-0.96406	-6.75385	4.24e-06	0.000472702	4.45662	CD44	CD44 molecule (Indian blood group)	NM_000610
1553096_s_at	-0.961441	-5.81262	2.47e-05	0.00188179	2.70251	BCL2L11	BCL2-like 11 (apoptosis facilitator)	NM_006538
222553_x_at	-0.95846	-7.04205	2.53e-06	0.000317717	4.96839	oxr1	oxidation resistance 1	NM_018002
205880_at	-0.956425	-5.81357	2.47e-05	0.00188179	2.70435	PRKD1	protein kinase D1	NM_002742
201848_s_at	-0.954514	-5.48533	4.7e-05	0.0030724	2.06423	BNIP3	BCL2/adenovirus E1B 19kDa interacting protein 3	NM_004052
1557905_s_at	-0.953672	-7.31331	1.57e-06	0.000223662	5.43913	CD44	CD44 molecule (Indian blood group)	NM_000610
229074_at	-0.952401	-8.30667	3e-07	6.41e-05	7.07338	Ehd4	EH-domain containing 4	NM_139265
205443_at	-0.948891	-7.37552	1.41e-06	0.000206763	5.54559	SNAPC1	small nuclear RNA activating complex, polypeptide 1, 43kDa	NM_003082
225262_at	-0.946174	-6.90822	3.21e-06	0.000377886	4.73224	Fosl2	FOS-like antigen 2	NM_005253
208296_x_at	-0.9418	-5.58855	3.83e-05	0.00262235	2.26702	TNFAIP8	tumor necrosis factor, alpha-induced protein 8	NM_001077654
201887_at	-0.936071	-6.32294	9.37e-06	0.000878805	3.66907	IL13RA1	interleukin 13 receptor, alpha 1	NM_001560
205349_at	-0.935854	-6.66288	5e-06	0.000541435	4.29259	GNA15	guanine nucleotide binding protein (G protein), alpha 15 (Gq class)	NM_002068
225756_at	-0.933038	-5.78477	2.61e-05	0.00195624	2.64876	CSNK1E	casein kinase 1, epsilon	NM_001894
242297_at	-0.932042	-6.33947	9.09e-06	0.000862451	3.69977	Rreb1	ras responsive element binding protein 1	NM_001003699
224604_at	-0.918745	-7.21987	1.85e-06	0.000248929	5.27818	C4orf3	chromosome 4 open reading frame 3	NM_001001701
218197_s_at	-0.913466	-6.75039	4.27e-06	0.000474457	4.4504	oxr1	oxidation resistance 1	NM_018002
225478_at	-0.910026	-5.42415	5.3e-05	0.00335634	1.94343	MFHAS1	malignant fibrous histiocytoma amplified sequence 1	NM_004225
212448_at	-0.907421	-7.52181	1.1e-06	0.000171415	5.79374	Nedd4l	neural precursor cell expressed, developmentally down-regulated 4-like	NM_001144969
1560792_at	-0.906125	-5.73772	2.86e-05	0.00210612	2.55767	IER5	immediate early response 5	NM_016545
209276_s_at	-0.904791	-5.68887	3.15e-05	0.00225002	2.4628	GLRX	glutaredoxin (thioltransferase)	NM_001118890
235692_at	-0.901536	-6.37106	8.57e-06	0.00082314	3.75834	Sh3kbp1	SH3-domain kinase binding protein 1	NM_001024666
1554168_a_at	-0.901461	-7.6308	9.14e-07	0.00014917	5.97662	Sh3kbp1	SH3-domain kinase binding protein 1	NM_001024666
222668_at	-0.901369	-6.80493	3.87e-06	0.000433477	4.54819	KCTD15	potassium channel tetramerisation domain containing 15	NM_024076
223394_at	-0.897385	-5.64562	3.43e-05	0.00241084	2.37856	Sertad1	SERTA domain containing 1	NM_013376
216268_s_at	-0.895295	-6.9257	3.12e-06	0.000371081	4.76324	JAG1	jagged 1 (Alagille syndrome)	NM_000214
201505_at	-0.895069	-5.74662	2.81e-05	0.00207551	2.57493	LAMB1	laminin, beta 1	NM_002291
230003_at	-0.892789	-5.37956	5.8e-05	0.00359701	1.85509	#N/A	#N/A	#N/A
226914_at	-0.890198	-7.87745	6.05e-07	0.000108087	6.38429	ARPC5L	actin related protein 2/3 complex, subunit 5-like	NM_030978
203897_at	-0.88732	-8.70818	1.59e-07	3.87e-05	7.69517	lyrm1	LYR motif containing 1	NM_020424
204489_s_at	-0.885697	-5.80468	2.51e-05	0.001903	2.6872	CD44	CD44 molecule (Indian blood group)	NM_000610
221920_s_at	-0.885635	-5.57203	3.96e-05	0.00268876	2.23467	Slc25a37	solute carrier family 25, member 37	NM_016612
203586_s_at	-0.883728	-6.42137	7.8e-06	0.000769671	3.85131	ARL4D	ADP-ribosylation factor-like 4D	NM_001661
212095_s_at	-0.879392	-5.1279	9.61e-05	0.00533287	1.35214	MTUS1	mitochondrial tumor suppressor 1	NM_020749
204281_at	-0.878499	-5.7668	2.7e-05	0.00201196	2.61399	tead4	TEA domain family member 4	NM_003213
211612_s_at	-0.877178	-5.4798	4.75e-05	0.00309144	2.05333	IL13RA1	interleukin 13 receptor, alpha 1	NM_001560
211651_s_at	-0.868112	-5.33716	6.31e-05	0.00383577	1.77086	LAMB1	laminin, beta 1	NM_002291
224809_x_at	-0.867903	-8.01851	4.79e-07	9.04e-05	6.61358	tinf2	TERF1 (TRF1)-interacting nuclear factor 2	NM_012461
212856_at	-0.863515	-5.13254	9.52e-05	0.00529388	1.36147	TSC22D3	TSC22 domain family, member 3; GRAM domain containing 4	NM_198057
212096_s_at	-0.859775	-6.46795	7.16e-06	0.000724662	3.93706	MTUS1	mitochondrial tumor suppressor 1	NM_020749
205016_at	-0.855701	-6.33318	9.19e-06	0.00086962	3.68809	TGFA	transforming growth factor, alpha	NM_003236
213136_at	-0.849788	-6.04374	1.59e-05	0.00131281	3.14472	PTPN2	protein tyrosine phosphatase, non-receptor type 2	NM_080423
226915_s_at	-0.847642	-7.47541	1.19e-06	0.000179922	5.71536	ARPC5L	actin related protein 2/3 complex, subunit 5-like	NM_030978
203650_at	-0.843631	-7.56519	1.02e-06	0.000162449	5.86674	Procr	protein C receptor, endothelial (EPCR)	NM_006404
208634_s_at	-0.842699	-9.89066	2.74e-08	9.66e-06	9.40499	MACF1	microtubule-actin crosslinking factor 1	NM_012090
204955_at	-0.841001	-5.661	3.32e-05	0.00235448	2.40854	SRPX	sushi-repeat-containing protein, X-linked	NM_001170750
224772_at	-0.84096	-7.31035	1.58e-06	0.000223662	5.43404	NAV1	neuron navigator 1	NM_001167738
201975_at	-0.834015	-5.30351	6.75e-05	0.00405374	1.70386	CLIP1	CAP-GLY domain containing linker protein 1	NM_002956
224910_at	-0.8292	-6.26723	1.04e-05	0.000955741	3.56532	carhsp1	calcium regulated heat stable protein 1, 24kDa	NM_001042476
220122_at	-0.828985	-5.95852	1.87e-05	0.00149318	2.98251	MCTP1	multiple C2 domains, transmembrane 1	NM_024717
211896_s_at	-0.823039	-5.70502	3.05e-05	0.0022003	2.49421	DCN	decorin	NM_133507
213094_at	-0.822076	-8.11147	4.12e-07	8.01e-05	6.76316	GPR126	G protein-coupled receptor 126	NM_020455
226826_at	-0.821193	-6.09508	1.44e-05	0.00121829	3.24194	LSM11	LSM11, U7 small nuclear RNA associated	NM_173491
1555638_a_at	-0.816884	-7.49023	1.16e-06	0.000176884	5.74043	SAMSN1	SAM domain, SH3 domain and nuclear localization signals 1	NM_022136
203640_at	-0.816871	-5.42185	5.33e-05	0.00336396	1.93887	mbnl2	muscleblind-like 2 (Drosophila)	NM_207304
225606_at	-0.815415	-5.4987	4.58e-05	0.00300296	2.09057	BCL2L11	BCL2-like 11 (apoptosis facilitator)	NM_006538
240673_at	-0.809118	-5.66388	3.31e-05	0.00234427	2.41416	#N/A	#N/A	#N/A
218092_s_at	-0.806295	-6.06256	1.53e-05	0.00127729	3.18041	AGFG1	ArfGAP with FG repeats 1	NM_001135189
213839_at	-0.80612	-5.43652	5.18e-05	0.00329014	1.96788	CLMN	calmin (calponin-like, transmembrane)	NM_024734
219394_at	-0.805036	-5.29442	6.87e-05	0.00411465	1.68574	PGS1	phosphatidylglycerophosphate synthase 1	NM_024419
205676_at	-0.801147	-6.25576	1.06e-05	0.00097001	3.54391	CYP27B1	cytochrome P450, family 27, subfamily B, polypeptide 1	NM_000785
232369_at	-0.800931	-6.20711	1.16e-05	0.0010343	3.45287	mbnl2	muscleblind-like 2 (Drosophila)	NM_207304
211813_x_at	-0.791527	-5.45089	5.03e-05	0.00320506	1.99628	DCN	decorin	NM_133507
217996_at	-0.790052	-7.64862	8.87e-07	0.000146129	6.00637	phlda1	pleckstrin homology-like domain, family A, member 1	NM_007350
218181_s_at	-0.787311	-6.18021	1.23e-05	0.00107518	3.40239	MAP4K4	mitogen-activated protein kinase kinase kinase kinase 4	NM_004834
210904_s_at	-0.786629	-5.10864	9.99e-05	0.00547818	1.31335	IL13RA1	interleukin 13 receptor, alpha 1	NM_001560
201953_at	-0.785105	-6.35736	8.79e-06	0.000839992	3.73295	CIB1	calcium and integrin binding 1 (calmyrin)	NM_006384
208966_x_at	-0.783684	-7.26075	1.73e-06	0.000236455	5.34875	IFI16	interferon, gamma-inducible protein 16	NM_005531
213056_at	-0.778972	-5.20574	8.21e-05	0.0047208	1.50847	FRMD4B	FERM domain containing 4B	NM_015123
218611_at	-0.776447	-8.49286	2.23e-07	5.01e-05	7.36442	IER5	immediate early response 5	NM_016545
207574_s_at	-0.774145	-5.25027	7.51e-05	0.00439928	1.5976	Gadd45b	growth arrest and DNA-damage-inducible, beta	NM_015675
202419_at	-0.772484	-7.04134	2.54e-06	0.000317717	4.96715	kdsr	3-ketodihydrosphingosine reductase	NM_002035
206332_s_at	-0.771218	-6.92047	3.14e-06	0.000373749	4.75397	IFI16	interferon, gamma-inducible protein 16	NM_005531
205364_at	-0.7697	-5.58941	3.83e-05	0.00262117	2.26871	Acox2	acyl-Coenzyme A oxidase 2, branched chain	NM_003500
202679_at	-0.768813	-5.5219	4.37e-05	0.00290647	2.13624	npc1	Niemann-Pick disease, type C1	NM_000271
222832_s_at	-0.765689	-7.837	6.47e-07	0.000115227	6.31802	MFF	mitochondrial fission factor	NM_020194
222150_s_at	-0.762649	-5.16455	8.92e-05	0.0050339	1.42584	PION	pigeon homolog (Drosophila)	NM_017439
219137_s_at	-0.757997	-7.45361	1.24e-06	0.000185236	5.67843	MFF	mitochondrial fission factor	NM_020194
226519_s_at	-0.745279	-5.12308	9.7e-05	0.00537424	1.34244	AGXT2L2	alanine-glyoxylate aminotransferase 2-like 2	NM_153373
223082_at	-0.742554	-6.44359	7.49e-06	0.000751116	3.89225	Sh3kbp1	SH3-domain kinase binding protein 1	NM_001024666
205020_s_at	-0.741485	-5.72354	2.94e-05	0.00214486	2.53016	ARL4A	ADP-ribosylation factor-like 4A	NM_212460
1555758_a_at	-0.740997	-7.55471	1.04e-06	0.000163471	5.84913	CDKN3	cyclin-dependent kinase inhibitor 3	NM_005192
218149_s_at	-0.734794	-6.12205	1.37e-05	0.00117201	3.2929	ZNF395	zinc finger protein 395	NM_018660
232202_at	-0.733762	-6.28901	9.98e-06	0.000926856	3.60593	#N/A	#N/A	#N/A
226538_at	-0.726655	-7.67933	8.43e-07	0.000140442	6.05753	MAN2A1	mannosidase, alpha, class 2A, member 1	NM_002372
223322_at	-0.726533	-5.65214	3.38e-05	0.00238641	2.39127	rassf5	Ras association (RalGDS/AF-6) domain family member 5	NM_182665
206364_at	-0.725048	-6.06243	1.53e-05	0.00127729	3.18016	KIF14	kinesin family member 14	NM_014875
215387_x_at	-0.72318	-5.25613	7.42e-05	0.00436186	1.60931	GPC6	glypican 6	NM_005708
210260_s_at	-0.717843	-6.71129	4.58e-06	0.000504176	4.38003	TNFAIP8	tumor necrosis factor, alpha-induced protein 8	NM_001077654
201694_s_at	-0.699362	-5.71442	3e-05	0.00217755	2.51247	Egr1	early growth response 1	NM_001964
209318_x_at	-0.693611	-5.68952	3.14e-05	0.00225002	2.46408	PLAGL1	pleiomorphic adenoma gene-like 1	NM_006718
225367_at	-0.691655	-6.19611	1.19e-05	0.00105186	3.43223	pgm2	phosphoglucomutase 2	NM_018290
1554456_a_at	-0.685902	-5.27777	7.1e-05	0.00421731	1.65253	LINS1	lines homolog 1 (Drosophila)	NM_018148
202729_s_at	-0.683799	-7.4539	1.24e-06	0.000185236	5.67893	Ltbp1	latent transforming growth factor beta binding protein 1	NM_206943
226535_at	-0.682105	-5.46689	4.87e-05	0.00314474	2.02788	ITGB6	integrin, beta 6	NM_000888
202393_s_at	-0.679698	-5.26126	7.34e-05	0.00433581	1.61956	KLF10	Kruppel-like factor 10	NM_001032282
222757_s_at	-0.679484	-5.16717	8.87e-05	0.00501252	1.4311	ZAK	sterile alpha motif and leucine zipper containing kinase AZK	NM_133646
203284_s_at	-0.679194	-6.38022	8.42e-06	0.000810648	3.7753	Hs2st1	heparan sulfate 2-O-sulfotransferase 1	NM_001134492
227051_at	-0.67043	-5.23775	7.7e-05	0.00448732	1.57256	#N/A	#N/A	#N/A
223474_at	-0.662416	-6.91572	3.17e-06	0.000376122	4.74554	c14orf4	chromosome 14 open reading frame 4	NM_024496
218091_at	-0.657672	-6.53208	6.36e-06	0.000655984	4.05462	AGFG1	ArfGAP with FG repeats 1	NM_001135189
225802_at	-0.636644	-5.63223	3.52e-05	0.00245638	2.35243	top1mt	topoisomerase (DNA) I, mitochondrial	NM_052963
205105_at	-0.636454	-6.21441	1.15e-05	0.00102449	3.46655	MAN2A1	mannosidase, alpha, class 2A, member 1	NM_002372
1553581_s_at	-0.632514	-5.58089	3.89e-05	0.00265551	2.25201	SFRS12IP1	SFRS12-interacting protein 1; family with sequence similarity 159, member B	XM_001722781
205633_s_at	-0.627223	-5.20064	8.3e-05	0.00475912	1.49826	ALAS1	aminolevulinate, delta-, synthase 1	NM_199166
222398_s_at	-0.626801	-6.85455	3.54e-06	0.000406451	4.63681	EFTUD2	elongation factor Tu GTP binding domain containing 2	NM_004247
222446_s_at	-0.618397	-5.93692	1.95e-05	0.00154284	2.94124	BACE2	beta-site APP-cleaving enzyme 2	NM_138992
227068_at	-0.602551	-5.74275	2.83e-05	0.00208841	2.56742	PGK1	phosphoglycerate kinase 1	NM_000291
201594_s_at	-0.590602	-5.2057	8.21e-05	0.0047208	1.50839	Ppp4r1	protein phosphatase 4, regulatory subunit 1	NM_005134
227107_at	-0.586185	-5.12514	9.66e-05	0.00535736	1.34658	PANX1	pannexin 1	NM_015368
226621_at	-0.584361	-6.02347	1.65e-05	0.00135367	3.10623	OSMR	oncostatin M receptor	NM_003999
206662_at	-0.578854	-5.64607	3.42e-05	0.00241084	2.37944	GLRX	glutaredoxin (thioltransferase)	NM_001118890
210416_s_at	-0.563631	-5.57379	3.95e-05	0.00268279	2.23812	LOC100133012	protein kinase CHK2-like; CHK2 checkpoint homolog (S. pombe); similar to hCG1983233	XM_001720889
203764_at	-0.557712	-5.22409	7.91e-05	0.00457328	1.54523	DLGAP5	discs, large (Drosophila) homolog-associated protein 5	NM_014750
223354_x_at	-0.55703	-5.20224	8.27e-05	0.00474878	1.50146	MFF	mitochondrial fission factor	NM_020194
202252_at	-0.536496	-5.36936	5.92e-05	0.00365431	1.83484	RAB13	RAB13, member RAS oncogene family; similar to hCG24991	XM_001717684
209609_s_at	-0.523483	-5.11231	9.92e-05	0.005454	1.32075	mRpL9	mitochondrial ribosomal protein L9	NM_031420
41037_at	-0.522114	-5.26712	7.26e-05	0.00429439	1.63126	tead4	TEA domain family member 4	NM_003213
200897_s_at	0.52843	5.4625	4.92e-05	0.00315758	2.01921	palld	palladin, cytoskeletal associated protein	NM_001166110
1553955_at	0.537521	5.11827	9.8e-05	0.00541041	1.33275	KLRAQ1	KLRAQ motif containing 1	NM_152994
208647_at	0.554236	5.36793	5.93e-05	0.00366063	1.832	FDFT1	farnesyl-diphosphate farnesyltransferase 1	NM_004462
203430_at	0.557338	5.37759	5.82e-05	0.00360673	1.85117	HEBP2	heme binding protein 2	NM_014320
202609_at	0.564773	5.24397	7.6e-05	0.00444101	1.58501	Eps8	epidermal growth factor receptor pathway substrate 8	NM_004447
217118_s_at	0.57613	5.78961	2.59e-05	0.0019433	2.6581	C22orf9	chromosome 22 open reading frame 9	NM_015264
222835_at	0.590537	6.22043	1.14e-05	0.00101626	3.47782	THSD4	thrombospondin, type I, domain containing 4	NM_024817
201648_at	0.594457	5.1484	9.22e-05	0.00516359	1.39337	JAK1	Janus kinase 1	NM_002227
231766_s_at	0.605119	5.88876	2.14e-05	0.00166845	2.84899	col12a1	collagen, type XII, alpha 1	NM_004370
224593_at	0.606716	5.18837	8.5e-05	0.00483765	1.47365	ZNF664	zinc finger protein 664	NM_152437
234983_at	0.608899	5.35749	6.06e-05	0.00371669	1.81127	c12orf49	chromosome 12 open reading frame 49	NM_024738
226609_at	0.610427	6.14323	1.31e-05	0.00113843	3.33281	Dcbld1	discoidin, CUB and LCCL domain containing 1	NM_173674
209366_x_at	0.61284	6.04448	1.58e-05	0.00131281	3.14612	cyb5a	cytochrome b5 type A (microsomal)	NM_001914
227461_at	0.615372	5.41781	5.37e-05	0.00337939	1.93087	STON2	stonin 2	NM_033104
242931_at	0.621453	5.55269	4.11e-05	0.00277936	2.19673	LONRF3	LON peptidase N-terminal domain and ring finger 3	NM_024778
212453_at	0.623354	5.17003	8.82e-05	0.00498885	1.43684	KIAA1279	KIAA1279	NM_015634
209218_at	0.625814	6.23059	1.11e-05	0.00100193	3.49685	sqlE	squalene epoxidase	NM_003129
218368_s_at	0.627635	5.57853	3.91e-05	0.00266296	2.24739	TNFRSF12A	tumor necrosis factor receptor superfamily, member 12A	NM_016639
202540_s_at	0.627687	5.32832	6.42e-05	0.00388305	1.75326	HMGCR	3-hydroxy-3-methylglutaryl-Coenzyme A reductase	NM_000859
224624_at	0.63064	5.36094	6.02e-05	0.00370581	1.81811	LRRC8A	leucine rich repeat containing 8 family, member A	NM_001127244
225060_at	0.631066	5.82495	2.42e-05	0.00185284	2.7263	Lrp11	low density lipoprotein receptor-related protein 11	NM_032832
212737_at	0.634999	5.35841	6.05e-05	0.00371408	1.81309	gm2a	GM2 ganglioside activator	NM_000405
212012_at	0.636402	5.86701	2.23e-05	0.00173248	2.80723	PXDN	peroxidasin homolog (Drosophila)	NM_012293
37117_at	0.638475	5.51781	4.41e-05	0.00292319	2.1282	prr5	Rho GTPase activating protein 8; proline rich 5 (renal); PRR5-ARHGAP8 fusion	NM_001017530
202923_s_at	0.639271	5.4946	4.61e-05	0.00302375	2.08251	GCLC	glutamate-cysteine ligase, catalytic subunit	NM_001498
224871_at	0.640624	5.161	8.99e-05	0.00505973	1.41869	TPRG1L	tumor protein p63 regulated 1-like	NM_182752
212992_at	0.643977	5.28132	7.05e-05	0.00419651	1.65961	AHNAK2	AHNAK nucleoprotein 2	NM_138420
229720_at	0.653325	6.10354	1.42e-05	0.00120445	3.25795	bag1	BCL2-associated athanogene	NM_004323
210609_s_at	0.661106	6.36194	8.71e-06	0.000834514	3.74144	TP53I3	tumor protein p53 inducible protein 3	NM_147184
1555037_a_at	0.66267	7.06994	2.41e-06	0.000305878	5.01729	IDH1	isocitrate dehydrogenase 1 (NADP+), soluble	NM_005896
201079_at	0.663925	5.29101	6.92e-05	0.00413569	1.67893	SYNGR2	synaptogyrin 2	NM_004710
202562_s_at	0.665935	5.96771	1.84e-05	0.00147278	3.00005	c14orf1	chromosome 14 open reading frame 1	NM_007176
219654_at	0.670881	6.26111	1.05e-05	0.000961934	3.55389	PTPLA	protein tyrosine phosphatase-like (proline instead of catalytic arginine), member A	NM_014241
202539_s_at	0.677542	6.38988	8.27e-06	0.000801868	3.79315	HMGCR	3-hydroxy-3-methylglutaryl-Coenzyme A reductase	NM_000859
217767_at	0.68084	5.59746	3.77e-05	0.00258976	2.28447	LOC653879	similar to Complement C3 precursor; complement component 3; hypothetical protein LOC100133511	XM_001724144
200665_s_at	0.680913	6.43109	7.66e-06	0.000761371	3.86922	SPARC	secreted protein, acidic, cysteine-rich (osteonectin)	NM_003118
211719_x_at	0.681894	5.17821	8.68e-05	0.00491224	1.45326	fn1	fibronectin 1	NM_212482
212464_s_at	0.683122	5.72286	2.95e-05	0.00214486	2.52886	fn1	fibronectin 1	NM_212482
226132_s_at	0.688043	5.51623	4.42e-05	0.00292577	2.12508	MANEAL	mannosidase, endo-alpha-like	NM_152496
204004_at	0.688689	5.65329	3.38e-05	0.0023841	2.39352	pawr	PRKC, apoptosis, WT1, regulator	NM_002583
210653_s_at	0.692239	5.47848	4.76e-05	0.00309217	2.05072	BCKDHB	branched chain keto acid dehydrogenase E1, beta polypeptide	NM_000056
217853_at	0.692768	5.91875	2.02e-05	0.00158618	2.90647	TNS3	tensin 3	NM_022748
202686_s_at	0.693348	5.45266	5.01e-05	0.00319758	1.99977	AXL	AXL receptor tyrosine kinase	NM_001699
212624_s_at	0.69483	5.81981	2.44e-05	0.00186354	2.71638	Chn1	chimerin (chimaerin) 1	NM_001025201
203453_at	0.705985	6.91147	3.2e-06	0.000377886	4.73801	SCNN1A	sodium channel, nonvoltage-gated 1 alpha	NM_001159575
202514_at	0.706258	6.01594	1.67e-05	0.00136779	3.09191	DLG1	discs, large homolog 1 (Drosophila)	NM_004087
208078_s_at	0.70632	6.84031	3.63e-06	0.000414196	4.61141	Sik1	salt-inducible kinase 1	NM_173354
201468_s_at	0.707359	7.24911	1.76e-06	0.000239495	5.32868	nqo1	NAD(P)H dehydrogenase, quinone 1	NM_001025434
1554628_at	0.712247	5.69058	3.14e-05	0.00224838	2.46614	ZNF57	zinc finger protein 57	NM_173480
222572_at	0.713235	5.62668	3.56e-05	0.00247023	2.34159	Pdp1	pyruvate dehyrogenase phosphatase catalytic subunit 1	NM_001161781
200859_x_at	0.714091	5.21734	8.02e-05	0.00462601	1.53172	FLNA	filamin A, alpha (actin binding protein 280)	NM_001456
225355_at	0.718514	5.11061	9.95e-05	0.00546187	1.31732	NEURL1B	neuralized homolog 1B (Drosophila)	NM_001142651
224435_at	0.72069	5.15924	9.02e-05	0.00506734	1.41515	C10orf58	chromosome 10 open reading frame 58; chromosome 10 open reading frame 57	NM_032333
211043_s_at	0.721002	5.4104	5.45e-05	0.00340988	1.91621	Cltb	clathrin, light chain (Lcb)	NM_001834
212875_s_at	0.721495	5.11559	9.85e-05	0.00543428	1.32736	C2CD2	C2 calcium-dependent domain containing 2	NM_199050
201649_at	0.721737	5.38838	5.7e-05	0.00354239	1.87258	Ube2l6	ubiquitin-conjugating enzyme E2L 6	NM_198183
202597_at	0.724989	5.23105	7.8e-05	0.00451927	1.55916	irf6	interferon regulatory factor 6	NM_006147
212327_at	0.725033	6.03916	1.6e-05	0.00132232	3.13603	LIMCH1	LIM and calponin homology domains 1	NM_014988
202084_s_at	0.728115	5.59433	3.79e-05	0.0025992	2.27834	LOC729799	SEC14-like 1 (S. cerevisiae); SEC14-like 1 pseudogene	NM_001143998
205074_at	0.729107	5.67522	3.23e-05	0.00229882	2.43624	slc22a5	solute carrier family 22 (organic cation/carnitine transporter), member 5	NM_003060
1557094_at	0.730433	6.00283	1.72e-05	0.00139206	3.06698	LOC653110	hypothetical LOC653110	#N/A
207469_s_at	0.731043	5.81299	2.47e-05	0.00188179	2.70323	PIR	pirin (iron-binding nuclear protein)	NM_003662
226350_at	0.732174	5.75292	2.78e-05	0.00205856	2.58714	CHML	choroideremia-like (Rab escort protein 2)	NM_001821
212640_at	0.736842	7.37939	1.4e-06	0.000206494	5.55219	ptplb	protein tyrosine phosphatase-like (proline instead of catalytic arginine), member b	NM_198402
225325_at	0.736944	5.43335	5.21e-05	0.00330703	1.96162	MFSD6	major facilitator superfamily domain containing 6	NM_017694
222421_at	0.742173	5.39389	5.63e-05	0.00351978	1.8835	Ube2h	ubiquitin-conjugating enzyme E2H (UBC8 homolog, yeast)	NM_182697
200762_at	0.745096	6.12859	1.35e-05	0.001161	3.30523	Dpysl2	dihydropyrimidinase-like 2	NM_001386
218069_at	0.745998	5.24906	7.53e-05	0.00440527	1.59518	DCTPP1	dCTP pyrophosphatase 1	NM_024096
219460_s_at	0.748086	5.29835	6.82e-05	0.00408684	1.69358	Tmem127	transmembrane protein 127	NM_017849
201998_at	0.748908	6.10639	1.41e-05	0.0012017	3.26333	ST6GAL1	ST6 beta-galactosamide alpha-2,6-sialyltranferase 1	NM_003032
201626_at	0.74919	5.62678	3.55e-05	0.00247023	2.34179	INSIG1	insulin induced gene 1	NM_198337
201128_s_at	0.75218	5.23328	7.77e-05	0.0045182	1.56362	ACLY	ATP citrate lyase	NM_001096
202053_s_at	0.758932	5.56954	3.98e-05	0.00269862	2.22978	aldh3a2	aldehyde dehydrogenase 3 family, member A2	NM_000382
204493_at	0.758978	6.32552	9.33e-06	0.000876081	3.67387	BID	BH3 interacting domain death agonist	NM_197967
225189_s_at	0.759654	6.15142	1.29e-05	0.00112449	3.34823	Raph1	Ras association (RalGDS/AF-6) and pleckstrin homology domains 1	NM_203365
202193_at	0.763097	5.80672	2.5e-05	0.00189811	2.69115	LIMK2	LIM domain kinase 2	NM_016733
200907_s_at	0.76484	6.89239	3.31e-06	0.000385099	4.70413	palld	palladin, cytoskeletal associated protein	NM_001166110
213577_at	0.765542	5.23849	7.69e-05	0.00448548	1.57403	sqlE	squalene epoxidase	NM_003129
228708_at	0.770102	7.0086	2.69e-06	0.000333957	4.90962	RAB27B	RAB27B, member RAS oncogene family	NM_004163
231644_at	0.774117	5.76327	2.72e-05	0.00202031	2.60717	#N/A	#N/A	#N/A
209608_s_at	0.774835	7.11469	2.23e-06	0.000289385	5.09549	Acat2	acetyl-Coenzyme A acetyltransferase 2	NM_005891
201266_at	0.775532	5.82314	2.42e-05	0.00185415	2.7228	LOC100130902	thioredoxin reductase 1; hypothetical LOC100130902	NM_182742
205139_s_at	0.776865	6.00494	1.71e-05	0.00139058	3.071	Ust	uronyl-2-sulfotransferase	NM_005715
212510_at	0.777726	7.31909	1.56e-06	0.00022202	5.44904	GPD1L	glycerol-3-phosphate dehydrogenase 1-like	NM_015141
227948_at	0.780065	5.25813	7.39e-05	0.0043537	1.61331	FGD4	FYVE, RhoGEF and PH domain containing 4	NM_139241
224560_at	0.786519	7.04803	2.51e-06	0.000316488	4.97889	timp2	TIMP metallopeptidase inhibitor 2	NM_003255
203579_s_at	0.788993	5.27224	7.18e-05	0.00425585	1.64148	SLC7A6	solute carrier family 7 (cationic amino acid transporter, y+ system), member 6	NM_001076785
218477_at	0.790292	8.11913	4.07e-07	7.94e-05	6.77544	TMEM14A	transmembrane protein 14A	NM_014051
210138_at	0.791492	5.6326	3.51e-05	0.00245638	2.35316	RGS20	regulator of G-protein signaling 20	NM_170587
226272_at	0.791517	6.53759	6.29e-06	0.000650591	4.06471	Rcan3	RCAN family member 3	NM_013441
233748_x_at	0.79179	6.01206	1.69e-05	0.0013759	3.08453	PRKAG2	protein kinase, AMP-activated, gamma 2 non-catalytic subunit	NM_001040633
210950_s_at	0.791851	6.24001	1.09e-05	0.00099252	3.51446	FDFT1	farnesyl-diphosphate farnesyltransferase 1	NM_004462
224583_at	0.795053	5.18536	8.55e-05	0.00485702	1.46761	cotl1	coactosin-like 1 (Dictyostelium)	NM_021149
225876_at	0.795114	6.0657	1.52e-05	0.00127445	3.18636	NIPAL3	NIPA-like domain containing 3	NM_020448
228400_at	0.795549	5.6403	3.46e-05	0.00243298	2.36817	SHROOM3	shroom family member 3	NM_020859
1553764_a_at	0.797806	7.50447	1.13e-06	0.000174885	5.76448	JUB	jub, ajuba homolog (Xenopus laevis)	NM_198086
213030_s_at	0.803096	5.67098	3.26e-05	0.00231492	2.428	Plxna2	plexin A2	NM_025179
213358_at	0.80891	6.24487	1.08e-05	0.000985117	3.52356	KIAA0802	KIAA0802	NM_015210
205730_s_at	0.813502	6.68034	4.85e-06	0.000528032	4.32416	Ablim3	actin binding LIM protein family, member 3	NM_014945
209897_s_at	0.814944	7.00227	2.72e-06	0.000336235	4.89848	Slit2	slit homolog 2 (Drosophila)	NM_004787
219681_s_at	0.815914	5.72891	2.91e-05	0.00213396	2.54058	RAB11FIP1	RAB11 family interacting protein 1 (class I)	NM_025151
207517_at	0.816521	5.48433	4.71e-05	0.00307479	2.06227	LAMC2	laminin, gamma 2	NM_005562
225278_at	0.818773	5.43129	5.23e-05	0.00331679	1.95754	PRKAB2	protein kinase, AMP-activated, beta 2 non-catalytic subunit	NM_005399
224889_at	0.819621	5.48264	4.72e-05	0.00307773	2.05894	foxo3b	forkhead box O3; forkhead box O3B pseudogene	NM_201559
224911_s_at	0.821431	7.2374	1.8e-06	0.000242623	5.30847	dcbld2	discoidin, CUB and LCCL domain containing 2	NM_080927
212097_at	0.826109	7.64157	8.98e-07	0.000146994	5.99462	cav1	caveolin 1, caveolae protein, 22kDa	NM_001753
205239_at	0.826816	5.27818	7.1e-05	0.00421731	1.65335	AREGB	amphiregulin; amphiregulin B	NM_001657
65438_at	0.826983	6.65507	5.08e-06	0.000547446	4.27845	KIAA1609	KIAA1609	NM_020947
202659_at	0.827017	5.99769	1.73e-05	0.00140373	3.05719	PSMB10	proteasome (prosome, macropain) subunit, beta type, 10	NM_002801
1566482_at	0.827158	5.25994	7.36e-05	0.00434259	1.61693	#N/A	#N/A	#N/A
203414_at	0.837429	7.10917	2.25e-06	0.00029083	5.08586	MMD	monocyte to macrophage differentiation-associated	NM_012329
206284_x_at	0.837833	5.13344	9.5e-05	0.00528959	1.36329	Cltb	clathrin, light chain (Lcb)	NM_001834
202551_s_at	0.838251	7.14059	2.13e-06	0.000279151	5.14063	Crim1	cysteine rich transmembrane BMP regulator 1 (chordin-like)	NM_016441
1598_g_at	0.840609	6.08298	1.47e-05	0.00123894	3.21908	gas6	similar to growth arrest-specific 6; growth arrest-specific 6	NM_001143946
213693_s_at	0.841223	6.35517	8.82e-06	0.000841957	3.72889	MUC1	mucin 1, cell surface associated	NM_001018017
204615_x_at	0.842345	6.50354	6.7e-06	0.000686206	4.00238	IDI1	isopentenyl-diphosphate delta isomerase 1	NM_004508
229134_at	0.842497	6.11965	1.37e-05	0.0011737	3.28835	VANGL1	vang-like 1 (van gogh, Drosophila)	NM_138959
218313_s_at	0.85157	6.21628	1.14e-05	0.00102257	3.47005	Galnt7	UDP-N-acetyl-alpha-D-galactosamine:polypeptide N-acetylgalactosaminyltransferase 7 (GalNAc-T7)	NM_017423
234987_at	0.852063	6.96384	2.91e-06	0.000352688	4.8307	MRP63	mitochondrial ribosomal protein 63	NM_024026
227224_at	0.85297	5.80323	2.52e-05	0.00190574	2.68439	ralgps2	Ral GEF with PH domain and SH3 binding motif 2	NM_152663
203136_at	0.853378	6.33854	9.1e-06	0.000862457	3.69804	rabac1	Rab acceptor 1 (prenylated)	NM_006423
226188_at	0.853511	6.50642	6.67e-06	0.000684574	4.00766	hspc159	galectin-related protein	NM_014181
225173_at	0.857405	5.71125	3.01e-05	0.00218324	2.50631	arhgap18	Rho GTPase activating protein 18	NM_033515
219321_at	0.857985	5.30974	6.66e-05	0.00400785	1.71628	mpp5	membrane protein, palmitoylated 5 (MAGUK p55 subfamily member 5)	NM_022474
212328_at	0.859602	7.18382	1.97e-06	0.000262545	5.21575	LIMCH1	LIM and calponin homology domains 1	NM_014988
204527_at	0.860873	6.09585	1.44e-05	0.00121829	3.24342	MYO5A	myosin VA (heavy chain 12, myoxin)	NM_001142495
200924_s_at	0.860926	7.34469	1.49e-06	0.000214067	5.4929	LOC442497	hypothetical protein LOC442497	#N/A
226925_at	0.86194	5.63723	3.48e-05	0.00244451	2.36219	Acpl2	acid phosphatase-like 2	NM_152282
228221_at	0.863143	5.14285	9.32e-05	0.00519529	1.38221	SLC44A3	solute carrier family 44, member 3	NM_152369
231022_at	0.865873	5.38952	5.68e-05	0.00353839	1.87484	#N/A	#N/A	#N/A
208779_x_at	0.866296	5.15802	9.04e-05	0.00507235	1.41271	DDR1	discoidin domain receptor tyrosine kinase 1	NM_001954
224650_at	0.86798	7.14454	2.11e-06	0.000278556	5.14751	MAL2	mal, T-cell differentiation protein 2	NM_052886
204222_s_at	0.868072	5.5782	3.91e-05	0.00266296	2.24674	GLIPR1	GLI pathogenesis-related 1	NM_006851
1558027_s_at	0.872048	5.59998	3.75e-05	0.00258346	2.2894	PRKAB2	protein kinase, AMP-activated, beta 2 non-catalytic subunit	NM_005399
213321_at	0.874843	5.11319	9.9e-05	0.00545027	1.32251	BCKDHB	branched chain keto acid dehydrogenase E1, beta polypeptide	NM_000056
205417_s_at	0.874926	5.47883	4.76e-05	0.00309217	2.05143	DAG1	dystroglycan 1 (dystrophin-associated glycoprotein 1)	NM_004393
201906_s_at	0.876961	5.54453	4.18e-05	0.00280367	2.1807	Ctdspl	CTD (carboxy-terminal domain, RNA polymerase II, polypeptide A) small phosphatase-like	NM_001008392
203571_s_at	0.877427	5.19458	8.4e-05	0.00480757	1.48609	C10orf116	chromosome 10 open reading frame 116	NM_006829
202644_s_at	0.878066	5.89839	2.1e-05	0.00164011	2.86747	TNFAIP3	tumor necrosis factor, alpha-induced protein 3	NM_006290
207569_at	0.878858	6.75356	4.25e-06	0.000472702	4.4561	ROS1	c-ros oncogene 1 , receptor tyrosine kinase	NM_002944
202267_at	0.878915	5.41698	5.38e-05	0.00338031	1.92923	LAMC2	laminin, gamma 2	NM_005562
231577_s_at	0.879178	5.70585	3.05e-05	0.00219963	2.49582	GBP1	guanylate binding protein 1, interferon-inducible, 67kDa	NM_002053
202387_at	0.879297	6.84257	3.62e-06	0.000413555	4.61545	bag1	BCL2-associated athanogene	NM_004323
210026_s_at	0.884476	6.59402	5.68e-06	0.000601371	4.16762	CARD10	caspase recruitment domain family, member 10	NM_014550
227143_s_at	0.885504	6.4734	7.09e-06	0.00071956	3.94709	BID	BH3 interacting domain death agonist	NM_197967
31846_at	0.886881	5.83873	2.35e-05	0.00181683	2.75284	RHOD	ras homolog gene family, member D	NM_014578
211071_s_at	0.887727	7.28721	1.65e-06	0.000229857	5.39429	MLLT11	myeloid/lymphoid or mixed-lineage leukemia (trithorax homolog, Drosophila); translocated to, 11	NM_006818
200621_at	0.889128	7.07112	2.41e-06	0.000305878	5.01936	CSRP1	cysteine and glycine-rich protein 1	NM_004078
203895_at	0.890499	6.57834	5.84e-06	0.000614137	4.13907	Plcb4	phospholipase C, beta 4	NM_000933
213906_at	0.890774	5.79146	2.58e-05	0.00194167	2.66167	mybl1	v-myb myeloblastosis viral oncogene homolog (avian)-like 1	NM_001080416
228176_at	0.894341	7.50179	1.14e-06	0.000174885	5.75996	S1pr3	sphingosine-1-phosphate receptor 3	NM_005226
221059_s_at	0.894529	8.81273	1.35e-07	3.35e-05	7.85355	cotl1	coactosin-like 1 (Dictyostelium)	NM_021149
201127_s_at	0.894762	5.98115	1.79e-05	0.00144459	3.02569	ACLY	ATP citrate lyase	NM_001096
200832_s_at	0.898906	8.90109	1.18e-07	2.99e-05	7.98627	scd	stearoyl-CoA desaturase (delta-9-desaturase)	NM_005063
224657_at	0.902129	6.69454	4.72e-06	0.0005156	4.34981	ERRFI1	ERBB receptor feedback inhibitor 1	NM_018948
202073_at	0.905284	6.54434	6.22e-06	0.00064501	4.07704	OPTN	optineurin	NM_001008211
212985_at	0.908813	6.96283	2.92e-06	0.000352688	4.82891	Apbb2	amyloid beta (A4) precursor protein-binding, family B, member 2	NM_004307
228361_at	0.9145	6.05768	1.55e-05	0.00128618	3.17116	E2f2	E2F transcription factor 2	NM_004091
224818_at	0.91742	5.54865	4.15e-05	0.00279125	2.18879	Sort1	sortilin 1	NM_002959
215465_at	0.917521	5.94933	1.9e-05	0.00151203	2.96496	Abca12	ATP-binding cassette, sub-family A (ABC1), member 12	NM_015657
209784_s_at	0.917647	5.14702	9.24e-05	0.00517273	1.39059	JAG2	jagged 2	NM_002226
219229_at	0.919619	6.9886	2.79e-06	0.000339177	4.87438	SLCO3A1	solute carrier organic anion transporter family, member 3A1	NM_001145044
213992_at	0.920856	8.23768	3.36e-07	6.92e-05	6.96434	Col4a6	collagen, type IV, alpha 6	NM_033641
225525_at	0.925911	8.24507	3.32e-07	6.9e-05	6.97605	LOC100131004	hypothetical protein LOC100131004	XM_001724436
213540_at	0.927422	5.93357	1.96e-05	0.0015483	2.93484	HSD17B8	hydroxysteroid (17-beta) dehydrogenase 8	NM_014234
238049_at	0.929716	5.50017	4.56e-05	0.00299785	2.09347	GRAMD3	GRAM domain containing 3	NM_001146319
203367_at	0.936166	7.35698	1.46e-06	0.000210744	5.51392	Dusp14	dual specificity phosphatase 14	NM_007026
216210_x_at	0.939861	5.48317	4.72e-05	0.00307773	2.05998	Triobp	TRIO and F-actin binding protein	NM_001039141
214085_x_at	0.940861	7.04669	2.51e-06	0.00031651	4.97654	GLIPR1	GLI pathogenesis-related 1	NM_006851
205379_at	0.940972	5.70358	3.06e-05	0.0022007	2.4914	Cbr3	carbonyl reductase 3	NM_001236
218292_s_at	0.947406	5.56636	4e-05	0.00271223	2.22354	PRKAG2	protein kinase, AMP-activated, gamma 2 non-catalytic subunit	NM_001040633
58780_s_at	0.948337	5.28755	6.97e-05	0.00415346	1.67204	FLJ10357	hypothetical protein FLJ10357	NM_018071
232034_at	0.948861	5.15773	9.05e-05	0.00507235	1.41212	LOC203274	hypothetical protein LOC203274	#N/A
203065_s_at	0.949068	7.37361	1.42e-06	0.000206894	5.54233	cav1	caveolin 1, caveolae protein, 22kDa	NM_001753
225301_s_at	0.94943	5.59777	3.76e-05	0.00258976	2.28506	LOC441420	similar to acetyl-Coenzyme A acyltransferase 2 (mitochondrial 3-oxoacyl-Coenzyme A thiolase); similar to KIAA1119 protein; myosin VB	NM_001080467
220161_s_at	0.952372	7.2809	1.67e-06	0.000231763	5.38344	EPB41L4B	erythrocyte membrane protein band 4.1 like 4B	NM_019114
232662_x_at	0.953463	5.11093	9.94e-05	0.00546187	1.31796	C10orf58	chromosome 10 open reading frame 58; chromosome 10 open reading frame 57	NM_032333
226145_s_at	0.953629	7.27099	1.7e-06	0.000232863	5.36639	FRAS1	Fraser syndrome 1	NM_001166133
227599_at	0.959348	5.32377	6.48e-05	0.00391421	1.74421	C3orf59	chromosome 3 open reading frame 59	NM_178496
235964_x_at	0.962353	6.94208	3.03e-06	0.000361967	4.79224	C20orf118	chromosome 20 open reading frame 118	NM_080628
1558703_at	0.962533	7.21472	1.87e-06	0.00024995	5.26927	Slc46a1	solute carrier family 46 (folate transporter), member 1	NM_080669
206858_s_at	0.962617	6.19627	1.19e-05	0.00105186	3.43253	HOXC4	homeobox C4	NM_153633
218309_at	0.962841	5.76932	2.69e-05	0.00200615	2.61887	Camk2n1	calcium/calmodulin-dependent protein kinase II inhibitor 1	NM_018584
230256_at	0.964358	6.90617	3.23e-06	0.000377886	4.7286	C1orf104	chromosome 1 open reading frame 104	NM_001039517
227367_at	0.964829	7.00738	2.69e-06	0.000333957	4.90747	SLCO3A1	solute carrier organic anion transporter family, member 3A1	NM_001145044
232944_at	0.968371	5.39176	5.66e-05	0.00353068	1.87928	THSD4	thrombospondin, type I, domain containing 4	NM_024817
201681_s_at	0.96936	10.1992	1.77e-08	7.14e-06	9.82301	DLG5	discs, large homolog 5 (Drosophila)	NM_004747
206714_at	0.969405	5.33354	6.35e-05	0.0038534	1.76365	ALOX15B	arachidonate 15-lipoxygenase, type B	NM_001141
202263_at	0.970793	7.22351	1.84e-06	0.000247962	5.28448	CYB5R1	cytochrome b5 reductase 1	NM_016243
221843_s_at	0.97495	6.43188	7.65e-06	0.000761371	3.87069	KIAA1609	KIAA1609	NM_020947
232923_at	0.976964	5.5546	4.1e-05	0.00277236	2.20047	MICAL3	microtubule associated monoxygenase, calponin and LIM domain containing 3	NM_015241
210749_x_at	0.978485	6.82735	3.72e-06	0.000421504	4.58828	DDR1	discoidin domain receptor tyrosine kinase 1	NM_001954
218330_s_at	0.982153	6.99148	2.77e-06	0.000338907	4.87948	NAV2	neuron navigator 2	NM_001111019
218942_at	0.982327	6.27351	1.03e-05	0.00094614	3.57703	PIP4K2C	phosphatidylinositol-5-phosphate 4-kinase, type II, gamma	NM_001146258
209016_s_at	0.982977	7.66061	8.7e-07	0.000144069	6.02635	Krt7	keratin 7	NM_005556
210971_s_at	0.988316	6.1503	1.3e-05	0.00112507	3.34613	arntl	aryl hydrocarbon receptor nuclear translocator-like	NM_001030273
212242_at	0.996083	8.17972	3.68e-07	7.41e-05	6.87222	TUBA4A	tubulin, alpha 4a	NM_006000
235144_at	0.996505	7.50295	1.14e-06	0.000174885	5.76192	Rasef	RAS and EF-hand domain containing	NM_152573
218980_at	0.997551	8.07412	4.38e-07	8.42e-05	6.70321	FHOD3	formin homology 2 domain containing 3	NM_025135
208025_s_at	0.998847	8.97605	1.05e-07	2.74e-05	8.09807	HMGA2	high mobility group AT-hook 2	NM_003484
203074_at	1.00002	8.68082	1.66e-07	3.95e-05	7.65349	ANXA8L2	annexin A8-like 2	NM_001630
203038_at	1.00081	9.02292	9.81e-08	2.6e-05	8.16761	PTPRK	protein tyrosine phosphatase, receptor type, K	NM_002844
201952_at	1.00563	10.393	1.36e-08	5.94e-06	10.0798	Alcam	hypothetical protein LOC100133690; activated leukocyte cell adhesion molecule	XM_001720217
213182_x_at	1.00642	5.71332	3e-05	0.00217935	2.51033	CDKN1C	cyclin-dependent kinase inhibitor 1C (p57, Kip2)	NM_000076
202005_at	1.00697	5.63004	3.53e-05	0.00246341	2.34815	ST14	suppression of tumorigenicity 14 (colon carcinoma)	NM_021978
212907_at	1.01071	6.41267	7.93e-06	0.000776758	3.83526	slc30a1	solute carrier family 30 (zinc transporter), member 1	NM_021194
205109_s_at	1.01775	5.62865	3.54e-05	0.00246699	2.34543	ARHGEF4	Rho guanine nucleotide exchange factor (GEF) 4	NM_032995
216080_s_at	1.01806	7.33114	1.53e-06	0.000218001	5.4697	Fads3	fatty acid desaturase 3	NM_021727
218824_at	1.0181	5.35084	6.14e-05	0.00374953	1.79805	PNMAL1	PNMA-like 1	NM_018215
213247_at	1.02375	7.73676	7.65e-07	0.000131526	6.15281	SVEP1	sushi, von Willebrand factor type A, EGF and pentraxin domain containing 1	NM_153366
203910_at	1.02432	9.47519	4.99e-08	1.53e-05	8.82418	ARHGAP29	Rho GTPase activating protein 29	NM_004815
213587_s_at	1.02446	5.71036	3.02e-05	0.00218324	2.50459	Atp6v0e2	ATPase, H+ transporting V0 subunit e2	NM_001100592
204455_at	1.02464	6.59944	5.62e-06	0.000597032	4.17747	DST	dystonin	NM_020388
221563_at	1.02659	6.81376	3.81e-06	0.000429274	4.56399	Dusp10	dual specificity phosphatase 10	NM_144729
204981_at	1.0267	5.50469	4.52e-05	0.00297831	2.10237	Slc22a18	solute carrier family 22, member 18	NM_002555
229933_at	1.02718	5.54988	4.14e-05	0.0027879	2.19122	C1orf74	chromosome 1 open reading frame 74	NM_152485
201791_s_at	1.02865	6.34462	9e-06	0.000856509	3.70932	DHCR7	7-dehydrocholesterol reductase	NM_001163817
231899_at	1.03688	6.7216	4.5e-06	0.00049683	4.39861	ZC3H12C	zinc finger CCCH-type containing 12C	NM_033390
207233_s_at	1.04149	6.02294	1.65e-05	0.00135367	3.10522	MITF	microphthalmia-associated transcription factor	NM_000248
214639_s_at	1.04451	5.51587	4.42e-05	0.00292577	2.12439	hoxa1	homeobox A1	NM_153620
204542_at	1.04688	6.5724	5.9e-06	0.000618484	4.12825	St6galnac2	ST6 (alpha-N-acetyl-neuraminyl-2,3-beta-galactosyl-1,3)-N-acetylgalactosaminide alpha-2,6-sialyltransferase 2	NM_006456
235419_at	1.05079	5.2893	6.94e-05	0.00414344	1.67553	ERRFI1	ERBB receptor feedback inhibitor 1	NM_018948
1555007_s_at	1.05469	7.09854	2.29e-06	0.000294931	5.06731	WDR66	WD repeat domain 66	NM_144668
202207_at	1.05576	6.26392	1.05e-05	0.000958467	3.55914	Arl4c	ADP-ribosylation factor-like 4C	NM_005737
238439_at	1.0562	5.46482	4.89e-05	0.00314705	2.0238	ANKRD22	ankyrin repeat domain 22	NM_144590
205883_at	1.06952	6.47277	7.09e-06	0.00071956	3.94593	ZBTB16	zinc finger and BTB domain containing 16	NM_006006
226237_at	1.0737	10.0205	2.28e-08	8.48e-06	9.58224	COL8A1	collagen, type VIII, alpha 1	NM_001850
206508_at	1.07944	7.13893	2.14e-06	0.000279295	5.13775	Cd70	CD70 molecule	NM_001252
236009_at	1.08124	5.87159	2.21e-05	0.0017197	2.81603	#N/A	#N/A	#N/A
240655_at	1.08146	6.18246	1.22e-05	0.00107235	3.40661	Alcam	hypothetical protein LOC100133690; activated leukocyte cell adhesion molecule	XM_001720217
1568765_at	1.08295	6.49446	6.82e-06	0.000693888	3.98574	SERPINE1	serpin peptidase inhibitor, clade E (nexin, plasminogen activator inhibitor type 1), member 1	NM_001165413
205483_s_at	1.08874	5.74812	2.8e-05	0.00207227	2.57784	ISG15	ISG15 ubiquitin-like modifier	NM_005101
202838_at	1.0895	7.69788	8.17e-07	0.000137202	6.08834	fucA1	fucosidase, alpha-L- 1, tissue	NM_000147
1567224_at	1.09054	6.15244	1.29e-05	0.0011241	3.35016	HMGA2	high mobility group AT-hook 2	NM_003484
210764_s_at	1.0913	7.0169	2.65e-06	0.000330611	4.92422	cyr61	cysteine-rich, angiogenic inducer, 61	NM_001554
218332_at	1.09403	6.45348	7.35e-06	0.000738846	3.91045	BEX1	brain expressed, X-linked 1	NM_018476
207169_x_at	1.0961	7.17026	2.02e-06	0.000268204	5.19222	DDR1	discoidin domain receptor tyrosine kinase 1	NM_001954
218677_at	1.09994	8.16372	3.78e-07	7.52e-05	6.84672	S100A14	S100 calcium binding protein A14	NM_020672
203752_s_at	1.10091	7.71605	7.92e-07	0.000134072	6.1185	JUND	jun D proto-oncogene	NM_005354
201341_at	1.10201	5.6343	3.5e-05	0.00245544	2.35647	Enc1	ectodermal-neural cortex (with BTB-like domain)	NM_003633
205083_at	1.10411	7.58702	9.85e-07	0.000157913	5.90337	AOX1	aldehyde oxidase 1	NM_001159
229245_at	1.10855	6.98852	2.79e-06	0.000339177	4.87426	PLEKHA6	pleckstrin homology domain containing, family A member 6	NM_014935
211546_x_at	1.11141	5.50041	4.56e-05	0.00299785	2.09395	Snca	synuclein, alpha (non A4 component of amyloid precursor)	NM_000345
219352_at	1.1171	7.38088	1.4e-06	0.000206494	5.55474	herc6	hect domain and RLD 6	NM_017912
204526_s_at	1.11789	11.2553	4.31e-09	2.56e-06	11.1727	TBC1D8	TBC1 domain family, member 8 (with GRAM domain)	NM_001102426
238134_at	1.11994	5.59656	3.77e-05	0.00259111	2.28269	PLEKHA6	pleckstrin homology domain containing, family A member 6	NM_014935
202504_at	1.12268	9.98119	2.41e-08	8.84e-06	9.52878	TRIM29	tripartite motif-containing 29	NM_012101
1569868_s_at	1.12679	5.33326	6.36e-05	0.0038534	1.7631	EME2	essential meiotic endonuclease 1 homolog 2 (S. pombe)	NM_001010865
1552477_a_at	1.12705	7.91664	5.67e-07	0.000102294	6.44827	irf6	interferon regulatory factor 6	NM_006147
225806_at	1.13723	10.5294	1.13e-08	5.18e-06	10.2582	JUB	jub, ajuba homolog (Xenopus laevis)	NM_198086
226302_at	1.14177	5.15953	9.01e-05	0.00506734	1.41574	Atp8b1	ATPase, class I, type 8B, member 1	NM_005603
217889_s_at	1.14498	7.69683	8.18e-07	0.000137202	6.0866	cybrd1	cytochrome b reductase 1	NM_024843
201578_at	1.14506	5.47603	4.79e-05	0.00309984	2.0459	PODXL	podocalyxin-like	NM_001018111
204359_at	1.15084	6.70364	4.65e-06	0.000509182	4.36622	FLRT2	fibronectin leucine rich transmembrane protein 2	NM_013231
203518_at	1.15425	7.7468	7.52e-07	0.000129738	6.16943	LYST	lysosomal trafficking regulator	NM_000081
40148_at	1.1574	6.95737	2.94e-06	0.000354565	4.81927	Apbb2	amyloid beta (A4) precursor protein-binding, family B, member 2	NM_004307
201195_s_at	1.16066	9.65841	3.82e-08	1.24e-05	9.0829	SLC7A5	solute carrier family 7 (cationic amino acid transporter, y+ system), member 5	NM_003486
239026_x_at	1.16433	5.52872	4.31e-05	0.00287839	2.14963	AGAP3	ArfGAP with GTPase domain, ankyrin repeat and PH domain 3	NM_001042535
204823_at	1.1662	5.11315	9.9e-05	0.00545027	1.32244	LOC652725	neuron navigator 3; similar to neuron navigator 3	XM_001719783
201015_s_at	1.16849	7.74781	7.51e-07	0.000129738	6.17109	JUP	junction plakoglobin	NM_021991
226726_at	1.16872	5.25514	7.43e-05	0.00436586	1.60732	Mboat2	membrane bound O-acyltransferase domain containing 2	NM_138799
213348_at	1.17124	5.413	5.42e-05	0.00340008	1.92136	CDKN1C	cyclin-dependent kinase inhibitor 1C (p57, Kip2)	NM_000076
228181_at	1.17152	8.52579	2.12e-07	4.81e-05	7.4154	slc30a1	solute carrier family 30 (zinc transporter), member 1	NM_021194
239272_at	1.17593	11.0575	5.58e-09	3.11e-06	10.9291	Mmp28	matrix metallopeptidase 28	NM_001032278
226757_at	1.17947	7.21762	1.86e-06	0.000249299	5.27429	Ifit2	interferon-induced protein with tetratricopeptide repeats 2	NM_001547
204519_s_at	1.18066	7.51069	1.12e-06	0.000174204	5.77498	PLLP	plasma membrane proteolipid (plasmolipin)	NM_015993
39248_at	1.18274	5.85495	2.28e-05	0.00177076	2.78406	AQP3	aquaporin 3 (Gill blood group)	NM_004925
205623_at	1.18591	5.37707	5.82e-05	0.00360673	1.85014	ALDH3A1	aldehyde dehydrogenase 3 family, memberA1	NM_000691
210367_s_at	1.18637	8.65407	1.73e-07	4.08e-05	7.61264	PTGES	prostaglandin E synthase	NM_004878
213419_at	1.18648	7.72776	7.77e-07	0.000132693	6.13791	Apbb2	amyloid beta (A4) precursor protein-binding, family B, member 2	NM_004307
223605_at	1.19148	7.52725	1.09e-06	0.000170806	5.80291	Slc25a18	solute carrier family 25 (mitochondrial carrier), member 18	NM_031481
227061_at	1.19172	6.42169	7.8e-06	0.000769671	3.85189	#N/A	#N/A	#N/A
204686_at	1.19414	5.68553	3.17e-05	0.00225881	2.45632	IRS1	insulin receptor substrate 1	NM_005544
202481_at	1.19584	8.13319	3.97e-07	7.79e-05	6.79795	Dhrs3	dehydrogenase/reductase (SDR family) member 3	NM_004753
201904_s_at	1.19665	6.94849	2.99e-06	0.000358642	4.80357	Ctdspl	CTD (carboxy-terminal domain, RNA polymerase II, polypeptide A) small phosphatase-like	NM_001008392
226474_at	1.19933	6.18768	1.21e-05	0.00106355	3.41641	NLRC5	NLR family, CARD domain containing 5	NM_032206
219032_x_at	1.20413	9.53467	4.58e-08	1.43e-05	8.90862	OPN3	opsin 3	NM_014322
235046_at	1.20841	7.376	1.41e-06	0.000206763	5.54641	#N/A	#N/A	#N/A
212970_at	1.20932	6.86537	3.47e-06	0.00040032	4.65607	Apbb2	amyloid beta (A4) precursor protein-binding, family B, member 2	NM_004307
225242_s_at	1.2096	7.14836	2.1e-06	0.000277362	5.15416	Ccdc80	coiled-coil domain containing 80	NM_199511
229641_at	1.21105	5.96722	1.84e-05	0.00147278	2.99912	#N/A	#N/A	#N/A
220675_s_at	1.21482	5.21012	8.14e-05	0.0046888	1.51725	pnpla3	patatin-like phospholipase domain containing 3	NM_025225
211778_s_at	1.22039	5.35928	6.04e-05	0.00371179	1.81482	OVOL2	ovo-like 2 (Drosophila)	NM_021220
226961_at	1.22317	7.72295	7.83e-07	0.000133352	6.12994	PRR15	proline rich 15	NM_175887
205780_at	1.22663	7.35679	1.46e-06	0.000210744	5.51358	BIK	BCL2-interacting killer (apoptosis-inducing)	NM_001197
225464_at	1.22677	10.3126	1.52e-08	6.3e-06	9.97378	FRMD6	FERM domain containing 6	NM_001042481
215785_s_at	1.22867	7.2376	1.8e-06	0.000242623	5.30881	CYFIP2	cytoplasmic FMR1 interacting protein 2	NM_001037333
206029_at	1.22928	5.23192	7.79e-05	0.00451927	1.56089	ANKRD1	ankyrin repeat domain 1 (cardiac muscle)	NM_014391
229566_at	1.23049	6.50585	6.67e-06	0.000684574	4.00661	LOC645638	similar to WDNM1-like protein	#N/A
229764_at	1.23073	5.54718	4.16e-05	0.00279497	2.18591	tprg1	tumor protein p63 regulated 1	NM_198485
203896_s_at	1.23144	7.82804	6.57e-07	0.000116202	6.30331	Plcb4	phospholipase C, beta 4	NM_000933
212276_at	1.23342	12.9477	5.48e-10	6.13e-07	13.0999	lpin1	lipin 1	NM_145693
205376_at	1.23477	8.06056	4.47e-07	8.58e-05	6.68139	INPP4B	inositol polyphosphate-4-phosphatase, type II, 105kDa	NM_003866
224901_at	1.23661	9.4275	5.36e-08	1.62e-05	8.75617	SCD5	stearoyl-CoA desaturase 5	NM_024906
200953_s_at	1.23865	10.3107	1.52e-08	6.3e-06	9.97127	CCND2	cyclin D2	NM_001759
201481_s_at	1.23902	7.77393	7.19e-07	0.00012516	6.21425	pygb	phosphorylase, glycogen; brain	NM_002862
221679_s_at	1.23982	5.19345	8.42e-05	0.00481346	1.48383	ABHD6	abhydrolase domain containing 6	NM_020676
226534_at	1.24081	8.39971	2.59e-07	5.66e-05	7.21941	KITLG	KIT ligand	NM_003994
205547_s_at	1.24182	5.95043	1.9e-05	0.00151203	2.96706	TAGLN	transgelin	NM_003186
215811_at	1.24569	6.7194	4.52e-06	0.000497815	4.39463	C20orf194	chromosome 20 open reading frame 194	NM_001009984
221750_at	1.24727	9.27771	6.69e-08	1.94e-05	8.54067	HMGCS1	3-hydroxy-3-methylglutaryl-Coenzyme A synthase 1 (soluble)	NM_002130
212807_s_at	1.24858	6.16974	1.25e-05	0.00109491	3.3827	Sort1	sortilin 1	NM_002959
235534_at	1.24865	6.56427	5.99e-06	0.000626588	4.11341	#N/A	#N/A	#N/A
1559072_a_at	1.24897	6.82438	3.74e-06	0.000422016	4.58297	ELFN2	extracellular leucine-rich repeat and fibronectin type III domain containing 2	NM_052906
202036_s_at	1.25028	8.54336	2.06e-07	4.73e-05	7.44255	Sfrp1	secreted frizzled-related protein 1	NM_003012
218706_s_at	1.25094	6.06213	1.53e-05	0.00127729	3.17958	GRAMD3	GRAM domain containing 3	NM_001146319
243894_at	1.2512	7.77117	7.22e-07	0.000125341	6.20968	SLC41A2	solute carrier family 41, member 2	NM_032148
202037_s_at	1.25257	11.3609	3.76e-09	2.4e-06	11.301	Sfrp1	secreted frizzled-related protein 1	NM_003012
234608_at	1.25391	5.91223	2.04e-05	0.00159929	2.89399	LAMA3	laminin, alpha 3	NM_198129
210986_s_at	1.25754	10.6923	9.05e-09	4.44e-06	10.4683	TPM1	tropomyosin 1 (alpha)	NM_001018004
219932_at	1.26214	5.11938	9.77e-05	0.0054037	1.33499	SLC27A6	solute carrier family 27 (fatty acid transporter), member 6	NM_001017372
233073_at	1.26475	5.41651	5.38e-05	0.00338031	1.92831	Crim1	cysteine rich transmembrane BMP regulator 1 (chordin-like)	NM_016441
202035_s_at	1.26649	6.24544	1.08e-05	0.000985117	3.52462	Sfrp1	secreted frizzled-related protein 1	NM_003012
1553129_at	1.26675	5.1895	8.48e-05	0.00483765	1.4759	SVEP1	sushi, von Willebrand factor type A, EGF and pentraxin domain containing 1	NM_153366
201445_at	1.27057	11.5089	3.12e-09	2.05e-06	11.479	cnn3	calponin 3, acidic	NM_001839
1562208_a_at	1.27291	5.72343	2.94e-05	0.00214486	2.52996	SLC41A2	solute carrier family 41, member 2	NM_032148
206094_x_at	1.27634	6.15542	1.28e-05	0.00111955	3.35577	UGT1A7	UDP glucuronosyltransferase 1 family, polypeptide A3; UDP glucuronosyltransferase 1 family, polypeptide A5; UDP glucuronosyltransferase 1 family, polypeptide A4; UDP glucuronosyltransferase 1 family, polypeptide A7; UDP glucuronosyltransferase 1 family, polypeptide A6; UDP glucuronosyltransferase 1 family, polypeptide A10; UDP glucuronosyltransferase 1 family, polypeptide A9; UDP glucuronosyltran…	NM_019078
219500_at	1.27796	5.82758	2.4e-05	0.00184603	2.73136	CLCF1	cardiotrophin-like cytokine factor 1	NM_001166212
213385_at	1.28418	5.24813	7.54e-05	0.00440883	1.59331	Chn2	chimerin (chimaerin) 2	NM_001039936
209101_at	1.28579	9.54385	4.52e-08	1.42e-05	8.92161	CTGF	connective tissue growth factor	NM_001901
212272_at	1.28828	8.48873	2.25e-07	5.01e-05	7.35801	lpin1	lipin 1	NM_145693
225912_at	1.29113	6.58295	5.79e-06	0.000611319	4.14747	TP53INP1	tumor protein p53 inducible nuclear protein 1	NM_001135733
201243_s_at	1.29239	11.5616	2.92e-09	1.97e-06	11.5419	Atp1b1	ATPase, Na+/K+ transporting, beta 1 polypeptide	NM_001677
202489_s_at	1.30287	8.57463	1.96e-07	4.56e-05	7.49076	fxyd3	FXYD domain containing ion transport regulator 3	NM_001136009
214453_s_at	1.30677	7.71936	7.88e-07	0.000133742	6.12399	IFI44	interferon-induced protein 44	NM_006417
207388_s_at	1.3068	6.07162	1.51e-05	0.00126211	3.19757	PTGES	prostaglandin E synthase	NM_004878
232112_at	1.30843	6.43828	7.56e-06	0.000755764	3.88247	ralgps2	Ral GEF with PH domain and SH3 binding motif 2	NM_152663
225481_at	1.32081	8.33457	2.87e-07	6.16e-05	7.11729	FRMD6	FERM domain containing 6	NM_001042481
206448_at	1.32137	5.2245	7.91e-05	0.00457328	1.54604	ZNF365	zinc finger protein 365	NM_199452
242722_at	1.32303	5.69591	3.11e-05	0.00223094	2.4765	Lmo7	LIM domain 7	NM_015842
206116_s_at	1.32383	8.48989	2.24e-07	5.01e-05	7.35981	TPM1	tropomyosin 1 (alpha)	NM_001018004
204396_s_at	1.32511	5.42235	5.32e-05	0.00336396	1.93987	GRK5	G protein-coupled receptor kinase 5	NM_005308
238029_s_at	1.32558	9.13097	8.33e-08	2.27e-05	8.32683	SLC16A14	solute carrier family 16, member 14 (monocarboxylic acid transporter 14)	NM_152527
233030_at	1.32731	7.56918	1.02e-06	0.000162293	5.87344	pnpla3	patatin-like phospholipase domain containing 3	NM_025225
205082_s_at	1.33011	6.36181	8.72e-06	0.000834514	3.7412	AOX1	aldehyde oxidase 1	NM_001159
231932_at	1.33787	6.72748	4.45e-06	0.000493556	4.40919	TRAF3IP3	TRAF3 interacting protein 3	NM_025228
212274_at	1.33824	11.9556	1.79e-09	1.5e-06	12.0032	lpin1	lipin 1	NM_145693
216918_s_at	1.34898	8.01829	4.79e-07	9.04e-05	6.61322	DST	dystonin	NM_020388
218634_at	1.35042	5.35477	6.09e-05	0.00372855	1.80587	Phlda3	pleckstrin homology-like domain, family A, member 3	NM_012396
222892_s_at	1.35187	5.42575	5.29e-05	0.00334956	1.94659	TMEM40	transmembrane protein 40	NM_018306
210987_x_at	1.35371	10.6524	9.54e-09	4.54e-06	10.4171	TPM1	tropomyosin 1 (alpha)	NM_001018004
228787_s_at	1.35791	5.53459	4.26e-05	0.00285568	2.16118	BCAS4	breast carcinoma amplified sequence 4	NM_198799
225185_at	1.35978	6.20676	1.17e-05	0.0010343	3.4522	mras	muscle RAS oncogene homolog	NM_012219
220999_s_at	1.3608	5.53209	4.28e-05	0.00286278	2.15627	CYFIP2	cytoplasmic FMR1 interacting protein 2	NM_001037333
221909_at	1.36173	5.92086	2.01e-05	0.00158204	2.91051	Rnft2	ring finger protein, transmembrane 2	NM_032814
201149_s_at	1.36264	6.08661	1.46e-05	0.00123423	3.22593	TIMP3	TIMP metallopeptidase inhibitor 3	NM_000362
218322_s_at	1.38534	5.75028	2.79e-05	0.00206637	2.58202	ACSL5	acyl-CoA synthetase long-chain family member 5	NM_203379
229518_at	1.38578	7.29507	1.63e-06	0.000227902	5.40781	Fam46b	family with sequence similarity 46, member B	NM_052943
203889_at	1.39153	5.91586	2.03e-05	0.00159044	2.90094	SCG5	secretogranin V (7B2 protein)	NM_001144757
205266_at	1.39205	6.10368	1.42e-05	0.00120445	3.2582	LIF	leukemia inhibitory factor (cholinergic differentiation factor)	NM_002309
222802_at	1.39264	7.5547	1.04e-06	0.000163471	5.84911	EDN1	endothelin 1	NM_001168319
205067_at	1.39555	7.59589	9.7e-07	0.000156012	5.91823	IL1B	interleukin 1, beta	NM_000576
216894_x_at	1.40338	7.29791	1.62e-06	0.000227364	5.41269	CDKN1C	cyclin-dependent kinase inhibitor 1C (p57, Kip2)	NM_000076
210809_s_at	1.40449	11.889	1.94e-09	1.6e-06	11.9262	postn	periostin, osteoblast specific factor	NM_001135936
227032_at	1.40641	9.57027	4.35e-08	1.37e-05	8.95896	Plxna2	plexin A2	NM_025179
207826_s_at	1.4118	6.43036	7.67e-06	0.000761371	3.86788	Id3	inhibitor of DNA binding 3, dominant negative helix-loop-helix protein	NM_002167
209008_x_at	1.41626	9.34519	6.05e-08	1.8e-05	8.63811	KRT8P9	keratin 8 pseudogene 9; similar to keratin 8; keratin 8	NM_002273
209118_s_at	1.42311	7.97015	5.19e-07	9.68e-05	6.53528	TUBA1A	tubulin, alpha 1a	NM_006009
211026_s_at	1.42347	7.27543	1.68e-06	0.00023224	5.37403	MGLL	monoglyceride lipase	NM_007283
229616_s_at	1.42383	6.86079	3.5e-06	0.00040277	4.64792	Gramd2	GRAM domain containing 2	NM_001012642
229341_at	1.42496	7.91778	5.66e-07	0.000102294	6.45012	tfcp2l1	transcription factor CP2-like 1	NM_014553
231033_at	1.42826	6.84621	3.59e-06	0.000411719	4.62194	#N/A	#N/A	#N/A
215501_s_at	1.42906	6.92885	3.1e-06	0.000369804	4.76882	Dusp10	dual specificity phosphatase 10	NM_144729
204462_s_at	1.42963	6.28593	1e-05	0.000929064	3.60019	SLC16A2	solute carrier family 16, member 2 (monocarboxylic acid transporter 8)	NM_006517
239273_s_at	1.43041	7.55726	1.04e-06	0.000163471	5.85341	Mmp28	matrix metallopeptidase 28	NM_001032278
206295_at	1.43482	9.23928	7.08e-08	2.01e-05	8.48494	IL18	interleukin 18 (interferon-gamma-inducing factor)	NM_001562
235299_at	1.43723	10.9905	6.09e-09	3.26e-06	10.8455	SLC41A2	solute carrier family 41, member 2	NM_032148
202627_s_at	1.44012	10.4371	1.28e-08	5.68e-06	10.1378	SERPINE1	serpin peptidase inhibitor, clade E (nexin, plasminogen activator inhibitor type 1), member 1	NM_001165413
201242_s_at	1.44316	8.5319	2.1e-07	4.78e-05	7.42485	Atp1b1	ATPase, Na+/K+ transporting, beta 1 polypeptide	NM_001677
226218_at	1.44571	6.14009	1.32e-05	0.0011434	3.3269	IL7R	interleukin 7 receptor	NM_002185
201841_s_at	1.44772	8.44795	2.4e-07	5.3e-05	7.29466	Hspb1	heat shock 27kDa protein-like 2 pseudogene; heat shock 27kDa protein 1	NM_001540
201131_s_at	1.44928	10.7746	8.1e-09	4.1e-06	10.5734	CDH1	cadherin 1, type 1, E-cadherin (epithelial)	NM_004360
223340_at	1.45045	6.34411	9.01e-06	0.000856509	3.70838	ATL1	atlastin GTPase 1	NM_015915
201110_s_at	1.45092	7.91889	5.65e-07	0.000102294	6.45193	Thbs1	thrombospondin 1	NM_003246
229930_at	1.45456	7.31182	1.58e-06	0.000223662	5.43657	LOC100134361	similar to hCG1811002	XM_001726827
225299_at	1.4554	5.45652	4.97e-05	0.00318061	2.0074	LOC441420	similar to acetyl-Coenzyme A acyltransferase 2 (mitochondrial 3-oxoacyl-Coenzyme A thiolase); similar to KIAA1119 protein; myosin VB	NM_001080467
225540_at	1.46298	13.3779	3.36e-10	4.38e-07	13.5485	map2	microtubule-associated protein 2	NM_031847
227753_at	1.46587	6.42061	7.81e-06	0.000769671	3.8499	TMEM139	transmembrane protein 139	NM_153345
227717_at	1.48255	5.52757	4.32e-05	0.00288139	2.14738	flj41603	FLJ41603 protein	NM_001001669
219856_at	1.48405	8.91554	1.16e-07	2.94e-05	8.00788	C1orf116	chromosome 1 open reading frame 116	NM_023938
227556_at	1.487	5.37628	5.83e-05	0.00360831	1.84858	NME7	non-metastatic cells 7, protein expressed in (nucleoside-diphosphate kinase)	NM_013330
228298_at	1.50443	6.05293	1.56e-05	0.00129591	3.16215	FAM113B	family with sequence similarity 113, member B	NM_138371
201108_s_at	1.50801	6.38401	8.36e-06	0.000807796	3.78231	Thbs1	thrombospondin 1	NM_003246
1555724_s_at	1.50876	7.15007	2.09e-06	0.000277201	5.15713	TAGLN	transgelin	NM_003186
209885_at	1.50968	7.19213	1.95e-06	0.000259387	5.23015	RHOD	ras homolog gene family, member D	NM_014578
241763_s_at	1.51452	7.62935	9.17e-07	0.00014917	5.97421	FBXO32	F-box protein 32	NM_058229
201150_s_at	1.51967	13.0601	4.82e-10	5.73e-07	13.2186	TIMP3	TIMP metallopeptidase inhibitor 3	NM_000362
219461_at	1.5246	6.57943	5.83e-06	0.000614092	4.14106	Pak6	p21 protein (Cdc42/Rac)-activated kinase 6	NM_020168
214319_at	1.53938	6.32775	9.29e-06	0.000874609	3.678	FRY	furry homolog (Drosophila)	NM_023037
202488_s_at	1.54178	10.1983	1.78e-08	7.14e-06	9.82181	fxyd3	FXYD domain containing ion transport regulator 3	NM_001136009
204466_s_at	1.55095	11.3575	3.78e-09	2.4e-06	11.2968	Snca	synuclein, alpha (non A4 component of amyloid precursor)	NM_000345
233729_at	1.56631	6.90514	3.23e-06	0.000377886	4.72678	RCL1	RNA terminal phosphate cyclase-like 1	NM_005772
231776_at	1.57238	5.45861	4.95e-05	0.00317115	2.01153	EOMES	eomesodermin homolog (Xenopus laevis)	NM_005442
203585_at	1.57429	8.94263	1.11e-07	2.87e-05	8.04832	ZNF185	zinc finger protein 185 (LIM domain)	NM_007150
222859_s_at	1.59472	7.48095	1.18e-06	0.000178717	5.72474	dapp1	dual adaptor of phosphotyrosine and 3-phosphoinositides	NM_014395
219735_s_at	1.59724	14.4746	1.03e-10	1.65e-07	14.6243	tfcp2l1	transcription factor CP2-like 1	NM_014553
227862_at	1.62158	10.5851	1.05e-08	4.84e-06	10.3303	trnP1	TMF1-regulated nuclear protein 1	NM_001013642
202245_at	1.63089	8.99777	1.02e-07	2.69e-05	8.13034	LSS	lanosterol synthase (2,3-oxidosqualene-lanosterol cyclase)	NM_001001438
202286_s_at	1.63174	6.90917	3.21e-06	0.000377886	4.73393	TACSTD2	tumor-associated calcium signal transducer 2	NM_002353
226200_at	1.63414	14.0904	1.54e-10	2.34e-07	14.258	Vars2	valyl-tRNA synthetase 2, mitochondrial (putative)	NM_020442
201147_s_at	1.63462	6.00985	1.69e-05	0.00137967	3.08032	TIMP3	TIMP metallopeptidase inhibitor 3	NM_000362
205192_at	1.64246	5.18338	8.59e-05	0.00487145	1.46362	MAP3K14	mitogen-activated protein kinase kinase kinase 14	NM_003954
242002_at	1.65013	5.91717	2.02e-05	0.00158873	2.90344	Nkain2	Na+/K+ transporting ATPase interacting 2	NM_001040214
237435_at	1.65847	12.5664	8.55e-10	7.93e-07	12.689	#N/A	#N/A	#N/A
203407_at	1.66905	9.21394	7.36e-08	2.05e-05	8.44808	ppl	periplakin	NM_002705
210404_x_at	1.67216	6.03426	1.62e-05	0.00133272	3.12673	Camk2b	calcium/calmodulin-dependent protein kinase II beta	NM_172078
225822_at	1.67809	6.09288	1.45e-05	0.0012215	3.23779	TMEM125	transmembrane protein 125	NM_144626
206170_at	1.68541	5.16158	8.98e-05	0.00505903	1.41985	ADRB2	adrenergic, beta-2-, receptor, surface	NM_000024
219909_at	1.69072	9.24876	6.98e-08	1.99e-05	8.49871	Mmp28	matrix metallopeptidase 28	NM_001032278
233488_at	1.69666	5.46733	4.87e-05	0.00314474	2.02873	RNASE7	ribonuclease, RNase A family, 7	NM_032572
219045_at	1.71934	6.13186	1.34e-05	0.00115952	3.31139	Rhof	ras homolog gene family, member F (in filopodia)	NM_019034
227492_at	1.72393	8.22423	3.43e-07	6.99e-05	6.94301	Ocln	occludin pseudogene; occludin	NM_002538
219858_s_at	1.72588	5.47786	4.77e-05	0.00309227	2.04951	MFSD6	major facilitator superfamily domain containing 6	NM_017694
209956_s_at	1.73883	7.55729	1.04e-06	0.000163471	5.85346	Camk2b	calcium/calmodulin-dependent protein kinase II beta	NM_172078
1555310_a_at	1.7439	10.6591	9.46e-09	4.54e-06	10.4257	Pak6	p21 protein (Cdc42/Rac)-activated kinase 6	NM_020168
240815_at	1.77333	7.10534	2.27e-06	0.000292108	5.07917	SEMA3C	sema domain, immunoglobulin domain (Ig), short basic domain, secreted, (semaphorin) 3C	NM_006379
226103_at	1.77425	10.1881	1.8e-08	7.19e-06	9.80817	NEXN	nexilin (F actin binding protein)	NM_144573
227642_at	1.77873	17.5493	5.34e-12	2.66e-08	17.1958	tfcp2l1	transcription factor CP2-like 1	NM_014553
222784_at	1.77911	8.3821	2.66e-07	5.8e-05	7.19185	SMOC1	SPARC related modular calcium binding 1	NM_001034852
205064_at	1.82982	6.88949	3.32e-06	0.000385818	4.69899	Sprr1b	small proline-rich protein 1B (cornifin)	NM_003125
210096_at	1.83191	11.1905	4.69e-09	2.73e-06	11.0932	cyp4b1	cytochrome P450, family 4, subfamily B, polypeptide 1	NM_001099772
201510_at	1.85477	6.04463	1.58e-05	0.00131281	3.1464	elf3	E74-like factor 3 (ets domain transcription factor, epithelial-specific )	NM_004433
210511_s_at	1.86165	6.29075	9.95e-06	0.000926856	3.60917	INHBA	inhibin, beta A	NM_002192
228067_at	1.86887	10.2879	1.57e-08	6.4e-06	9.94109	C2orf55	chromosome 2 open reading frame 55	NM_207362
203180_at	1.87028	7.64199	8.97e-07	0.000146994	5.99531	ALDH1A3	aldehyde dehydrogenase 1 family, member A3	NM_000693
205093_at	1.88898	7.04869	2.5e-06	0.000316488	4.98006	PLEKHA6	pleckstrin homology domain containing, family A member 6	NM_014935
204897_at	1.89246	10.4795	1.21e-08	5.41e-06	10.1931	Ptger4	prostaglandin E receptor 4 (subtype EP4)	NM_000958
221841_s_at	1.89332	11.1689	4.82e-09	2.76e-06	11.0667	Klf4	Kruppel-like factor 4 (gut)	NM_004235
1557779_at	1.89478	7.49646	1.15e-06	0.000175499	5.75096	#N/A	#N/A	#N/A
243386_at	1.90223	7.98678	5.05e-07	9.45e-05	6.56224	CASZ1	castor zinc finger 1	NM_001079843
203788_s_at	1.91044	5.70421	3.06e-05	0.0022007	2.49264	SEMA3C	sema domain, immunoglobulin domain (Ig), short basic domain, secreted, (semaphorin) 3C	NM_006379
235086_at	1.93628	9.23524	7.13e-08	2.01e-05	8.47907	Thbs1	thrombospondin 1	NM_003246
236947_at	1.9408	6.90467	3.23e-06	0.000377886	4.72594	SEMA3C	sema domain, immunoglobulin domain (Ig), short basic domain, secreted, (semaphorin) 3C	NM_006379
225645_at	1.947	7.52376	1.1e-06	0.000171335	5.79702	Ehf	ets homologous factor	NM_012153
1554539_a_at	1.95846	8.69561	1.62e-07	3.89e-05	7.67603	Rhof	ras homolog gene family, member F (in filopodia)	NM_019034
225306_s_at	1.97022	6.46394	7.21e-06	0.000727355	3.9297	slc25a29	solute carrier family 25, member 29	NM_001039355
205659_at	1.97154	5.94366	1.92e-05	0.00152521	2.95413	hdac9	histone deacetylase 9	NM_014707
222108_at	1.98141	13.7026	2.35e-10	3.21e-07	13.8769	AMIGO2	adhesion molecule with Ig-like domain 2	NM_181847
228933_at	1.98942	12.8855	5.89e-10	6.19e-07	13.0337	NHS	Nance-Horan syndrome (congenital cataracts and dental anomalies)	NM_001136024
244384_at	2.0085	10.0403	2.22e-08	8.36e-06	9.60907	tfcp2l1	transcription factor CP2-like 1	NM_014553
229396_at	2.0161	7.1233	2.19e-06	0.000285708	5.11052	OVOL1	ovo-like 1(Drosophila)	NM_004561
202935_s_at	2.01717	7.46769	1.21e-06	0.000181816	5.70229	SOX9	SRY (sex determining region Y)-box 9	NM_000346
209925_at	2.01743	10.7898	7.94e-09	4.06e-06	10.5927	Ocln	occludin pseudogene; occludin	NM_002538
229385_s_at	2.04019	5.77191	2.68e-05	0.00200025	2.62388	PLAC2	placenta-specific 2 (non-protein coding)	#N/A
225803_at	2.04375	5.25248	7.47e-05	0.00438446	1.60202	FBXO32	F-box protein 32	NM_058229
219127_at	2.04524	6.22748	1.12e-05	0.00100452	3.49102	PRR15L	ATPase family, AAA domain containing 4	NM_024320
204614_at	2.0719	6.87784	3.39e-06	0.000393124	4.67827	SERPINB2	serpin peptidase inhibitor, clade B (ovalbumin), member 2	NM_002575
1552309_a_at	2.07546	9.3314	6.17e-08	1.82e-05	8.61823	NEXN	nexilin (F actin binding protein)	NM_144573
218995_s_at	2.07603	7.80634	6.81e-07	0.000119708	6.26763	EDN1	endothelin 1	NM_001168319
226907_at	2.09518	12.9399	5.53e-10	6.13e-07	13.0916	ppp1r14c	protein phosphatase 1, regulatory (inhibitor) subunit 14C	NM_030949
229634_at	2.09551	6.58848	5.73e-06	0.000606327	4.15754	TMEM139	transmembrane protein 139	NM_153345
225496_s_at	2.09898	5.60812	3.69e-05	0.00255216	2.30531	SYTL2	synaptotagmin-like 2	NM_001162951
204602_at	2.09914	15.8446	2.58e-11	7.06e-08	15.8446	DKK1	dickkopf homolog 1 (Xenopus laevis)	NM_012242
210827_s_at	2.11583	6.12795	1.35e-05	0.001161	3.30401	elf3	E74-like factor 3 (ets domain transcription factor, epithelial-specific )	NM_004433
232914_s_at	2.11746	7.68353	8.37e-07	0.00013988	6.0645	SYTL2	synaptotagmin-like 2	NM_001162951
229842_at	2.1365	6.46501	7.2e-06	0.000727257	3.93167	elf3	E74-like factor 3 (ets domain transcription factor, epithelial-specific )	NM_004433
219476_at	2.16014	8.02126	4.77e-07	9.04e-05	6.61802	C1orf116	chromosome 1 open reading frame 116	NM_023938
223233_s_at	2.16358	9.91267	2.65e-08	9.49e-06	9.43517	cgn	cingulin	NM_020770
228865_at	2.1825	7.50865	1.13e-06	0.000174317	5.77154	C1orf116	chromosome 1 open reading frame 116	NM_023938
201109_s_at	2.1876	9.49357	4.86e-08	1.5e-05	8.85032	Thbs1	thrombospondin 1	NM_003246
224009_x_at	2.21104	5.55076	4.13e-05	0.0027865	2.19294	dhrs9	dehydrogenase/reductase (SDR family) member 9	NM_001142270
219836_at	2.25529	15.1451	5.15e-11	1.13e-07	15.2378	ZBED2	zinc finger, BED-type containing 2	NM_024508
205014_at	2.27428	11.5661	2.9e-09	1.97e-06	11.5472	FGFBP1	fibroblast growth factor binding protein 1	NM_005130
266_s_at	2.28373	11.8629	2e-09	1.61e-06	11.896	CD24L4	CD24 molecule; CD24 molecule-like 4	NM_013230
204174_at	2.29248	5.84088	2.34e-05	0.00181185	2.75698	ALOX5AP	arachidonate 5-lipoxygenase-activating protein	NM_001629
223232_s_at	2.32317	5.7789	2.64e-05	0.00197598	2.6374	cgn	cingulin	NM_020770
227949_at	2.32926	6.9973	2.74e-06	0.00033731	4.88972	Phactr3	phosphatase and actin regulator 3	NM_183246
238967_at	2.3481	10.8553	7.28e-09	3.86e-06	10.6758	CLDN1	claudin 1	NM_021101
208651_x_at	2.35571	9.26675	6.8e-08	1.96e-05	8.52479	CD24L4	CD24 molecule; CD24 molecule-like 4	NM_013230
208650_s_at	2.38116	15.2969	4.42e-11	1.01e-07	15.3722	CD24L4	CD24 molecule; CD24 molecule-like 4	NM_013230
205363_at	2.40031	8.24457	3.32e-07	6.9e-05	6.97526	BBOX1	butyrobetaine (gamma), 2-oxoglutarate dioxygenase (gamma-butyrobetaine hydroxylase) 1	NM_003986
209771_x_at	2.42559	9.75387	3.33e-08	1.12e-05	9.21607	CD24L4	CD24 molecule; CD24 molecule-like 4	NM_013230
221232_s_at	2.44837	8.24242	3.33e-07	6.9e-05	6.97186	ANKRD2	ankyrin repeat domain 2 (stretch responsive muscle)	NM_020349
203789_s_at	2.46276	18.6384	2.1e-12	2.03e-08	17.9742	SEMA3C	sema domain, immunoglobulin domain (Ig), short basic domain, secreted, (semaphorin) 3C	NM_006379
216379_x_at	2.46985	10.1435	1.92e-08	7.45e-06	9.74839	CD24L4	CD24 molecule; CD24 molecule-like 4	NM_013230
227140_at	2.4894	18.2663	2.87e-12	2.03e-08	17.7151	INHBA	inhibin, beta A	NM_002192
212657_s_at	2.51543	7.60229	9.6e-07	0.000155241	5.92895	IL1RN	interleukin 1 receptor antagonist	NM_000577
209083_at	2.53435	9.70137	3.59e-08	1.2e-05	9.14297	Coro1a	coronin, actin binding protein, 1A	NM_007074
220385_at	2.56207	5.82401	2.42e-05	0.00185361	2.72449	jph2	junctophilin 2	NM_175913
202936_s_at	2.57886	10.3539	1.43e-08	6.12e-06	10.0284	SOX9	SRY (sex determining region Y)-box 9	NM_000346
218182_s_at	2.61901	9.04278	9.52e-08	2.55e-05	8.19698	CLDN1	claudin 1	NM_021101
214370_at	2.6375	5.79039	2.58e-05	0.00194304	2.6596	S100A8	S100 calcium binding protein A8	NM_002964
211122_s_at	2.66568	7.91685	5.67e-07	0.000102294	6.44861	CXCL11	chemokine (C-X-C motif) ligand 11	NM_005409
230461_s_at	2.76354	5.34298	6.23e-05	0.00379608	1.78244	Mum1	melanoma associated antigen (mutated) 1	NM_032853
202411_at	2.8139	10.9922	6.07e-09	3.26e-06	10.8477	IFI27	interferon, alpha-inducible protein 27	NM_005532
232116_at	2.8158	12.0363	1.62e-09	1.38e-06	12.0957	GRHL3	grainyhead-like 3 (Drosophila)	NM_198174
203153_at	2.81795	6.66222	5.01e-06	0.000541435	4.29138	IFIT1	interferon-induced protein with tetratricopeptide repeats 1	NM_001548
1566766_a_at	2.83841	6.27578	1.02e-05	0.000943718	3.58126	Macc1	metastasis associated in colon cancer 1	NM_182762
209772_s_at	2.88659	17.9919	3.63e-12	2.2e-08	17.5195	CD24L4	CD24 molecule; CD24 molecule-like 4	NM_013230
235605_at	2.91073	6.53018	6.38e-06	0.000657035	4.05116	CASZ1	castor zinc finger 1	NM_001079843
207510_at	2.91462	5.32155	6.51e-05	0.00392724	1.7398	BDKRB1	bradykinin receptor B1	NM_000710
212143_s_at	2.96171	8.63306	1.79e-07	4.2e-05	7.58049	igfbp3	insulin-like growth factor binding protein 3	NM_000598
216243_s_at	2.97168	5.18933	8.49e-05	0.00483765	1.47557	IL1RN	interleukin 1 receptor antagonist	NM_000577
204600_at	3.04804	8.50921	2.17e-07	4.91e-05	7.38975	EPHB3	EPH receptor B3	NM_004443
208539_x_at	3.05132	9.28761	6.59e-08	1.93e-05	8.555	SPRR2B	small proline-rich protein 2B	NM_001017418
204734_at	3.07085	16.926	9.35e-12	3.41e-08	16.7215	Krt15	keratin 15	NM_002275
228126_x_at	3.15149	5.63215	3.52e-05	0.00245638	2.35227	CTXN1	cortexin 1	NM_206833
207113_s_at	3.17323	5.46195	4.92e-05	0.00315758	2.01813	TNF	tumor necrosis factor (TNF superfamily, member 2)	NM_000594
210095_s_at	3.19373	12.5363	8.86e-10	8.08e-07	12.656	igfbp3	insulin-like growth factor binding protein 3	NM_000598
222549_at	3.24071	17.8081	4.26e-12	2.33e-08	17.3864	CLDN1	claudin 1	NM_021101
1553706_at	3.33823	6.31453	9.52e-06	0.000889679	3.65343	HTRA4	HtrA serine peptidase 4	NM_153692
232082_x_at	3.57077	5.71065	3.02e-05	0.00218324	2.50514	Sprr3	small proline-rich protein 3	NM_001097589
1552532_a_at	4.18123	6.64246	5.19e-06	0.000557981	4.2556	ATP6V1C2	ATPase, H+ transporting, lysosomal 42kDa, V1 subunit C2	NM_001039362
220196_at	4.67722	5.45509	4.99e-05	0.00318588	2.00458	MUC16	mucin 16, cell surface associated	NM_024690
232714_at	4.92212	5.1916	8.45e-05	0.00482643	1.48011	DBNDD2	dysbindin (dystrobrevin binding protein 1) domain containing 2	NM_001048222
